# Supplementary material for: TransferGWAS of T1-weighted brain MRI data from UK Biobank
Source: PLoS Genet. 2024 Dec 13;20(12):e1011332. doi: 10.1371/journal.pgen.1011332 (PMC11687923; doi:10.1371/journal.pgen.1011332)
Supplement: S1 Table — (XZ) [file pgen.1011332.s002.tar.xz]

Archive with 1 entries (1 files):
- S1_Table.tsv
