# Supplementary material for: TransferGWAS of T1-weighted brain MRI data from UK Biobank
Source: PLoS Genet. 2024 Dec 13;20(12):e1011332. doi: 10.1371/journal.pgen.1011332 (PMC11687923; doi:10.1371/journal.pgen.1011332)
Supplement: S1 Table — (XZ) [file pgen.1011332.s002.tar.xz › S1_Table.tsv]

varName	varType	n	beta	lower	upper	pvalue	resType	description	isTraitOfInterest	Cat1_ID	Cat1_Title	Cat2_ID	Cat2_Title	Cat3_ID	Cat3_Title	Category	Path	Model	significant	PC
30680	CONTINUOUS	31497	-0.0309340283434218	-0.0418520163410879	-0.0200160403457556	2.82430655308302e-08	LINEAR	Calcium		100078	Biological samples	100079.0	Assay results	100080.0	Blood assays	17518	Biological samples > Assay results > Blood assays > Blood biochemistry	IMGNET	True	0
30740	CONTINUOUS	31454	-0.0306310800023376	-0.0414775029785182	-0.019784657026157	3.13185598739903e-08	LINEAR	Glucose		100078	Biological samples	100079.0	Assay results	100080.0	Blood assays	17518	Biological samples > Assay results > Blood assays > Blood biochemistry	IMGNET	True	0
30860	CONTINUOUS	31457	-0.0226910311403689	-0.0335894060786577	-0.0117926562020801	4.49698551069307e-05	LINEAR	Total protein		100078	Biological samples	100079.0	Assay results	100080.0	Blood assays	17518	Biological samples > Assay results > Blood assays > Blood biochemistry	IMGNET	False	0
30600	CONTINUOUS	31505	-0.0213958474793796	-0.0321659838827994	-0.0106257110759598	9.88915447345805e-05	LINEAR	Albumin		100078	Biological samples	100079.0	Assay results	100080.0	Blood assays	17518	Biological samples > Assay results > Blood assays > Blood biochemistry	IMGNET	False	0
30690	CONTINUOUS	34533	-0.0187656980762204	-0.0290691036411901	-0.0084622925112508	0.000357700823807	LINEAR	Cholesterol		100078	Biological samples	100079.0	Assay results	100080.0	Blood assays	17518	Biological samples > Assay results > Blood assays > Blood biochemistry	IMGNET	False	0
30780	CONTINUOUS	34464	-0.0185474160787259	-0.0289514882371731	-0.0081433439202785	0.0004761437933482	LINEAR	LDL direct		100078	Biological samples	100079.0	Assay results	100080.0	Blood assays	17518	Biological samples > Assay results > Blood assays > Blood biochemistry	IMGNET	False	0
30730	CONTINUOUS	34513	-0.0146107076362763	-0.0241551731905629	-0.0050662420819897	0.0026979452071795	LINEAR	Gamma glutamyltransferase		100078	Biological samples	100079.0	Assay results	100080.0	Blood assays	17518	Biological samples > Assay results > Blood assays > Blood biochemistry	IMGNET	False	0
30640	CONTINUOUS	34362	-0.0158929352569537	-0.0263059839789231	-0.0054798865349843	0.0027780373852204	LINEAR	Apolipoprotein B		100078	Biological samples	100079.0	Assay results	100080.0	Blood assays	17518	Biological samples > Assay results > Blood assays > Blood biochemistry	IMGNET	False	0
30610	CONTINUOUS	34532	-0.0150964273263728	-0.0253582235772522	-0.0048346310754933	0.0039357401401888	LINEAR	Alkaline phosphatase		100078	Biological samples	100079.0	Assay results	100080.0	Blood assays	17518	Biological samples > Assay results > Blood assays > Blood biochemistry	IMGNET	False	0
30890	CONTINUOUS	33213	0.0131153431628382	0.0025586599427079	0.0236720263829684	0.014893066084227	LINEAR	Vitamin D		100078	Biological samples	100079.0	Assay results	100080.0	Blood assays	17518	Biological samples > Assay results > Blood assays > Blood biochemistry	IMGNET	False	0
30870	CONTINUOUS	34502	-0.0122945412621147	-0.0223232886705422	-0.0022657938536872	0.0162725387728844	LINEAR	Triglycerides		100078	Biological samples	100079.0	Assay results	100080.0	Blood assays	17518	Biological samples > Assay results > Blood assays > Blood biochemistry	IMGNET	False	0
30790	CONTINUOUS	27608	0.0130427519856111	0.001352002167765	0.0247335018034572	0.02877103106913	LINEAR	Lipoprotein A		100078	Biological samples	100079.0	Assay results	100080.0	Blood assays	17518	Biological samples > Assay results > Blood assays > Blood biochemistry	IMGNET	False	0
30880	CONTINUOUS	34492	-0.0088975385388277	-0.0173970922467999	-0.0003979848308556	0.0401956896547295	LINEAR	Urate		100078	Biological samples	100079.0	Assay results	100080.0	Blood assays	17518	Biological samples > Assay results > Blood assays > Blood biochemistry	IMGNET	False	0
30830	CONTINUOUS	31195	0.0097044938596727	-2.26077823608298e-05	0.0194315955017063	0.0505348258743826	LINEAR	SHBG		100078	Biological samples	100079.0	Assay results	100080.0	Blood assays	17518	Biological samples > Assay results > Blood assays > Blood biochemistry	IMGNET	False	0
30700	CONTINUOUS	34510	-0.0076534772485865	-0.0157934389635685	0.0004864844663954	0.0653534309949458	LINEAR	Creatinine		100078	Biological samples	100079.0	Assay results	100080.0	Blood assays	17518	Biological samples > Assay results > Blood assays > Blood biochemistry	IMGNET	False	0
30720	CONTINUOUS	34534	-0.0083583512788016	-0.0178048825394766	0.0010881799818732	0.0828827552961613	LINEAR	Cystatin C		100078	Biological samples	100079.0	Assay results	100080.0	Blood assays	17518	Biological samples > Assay results > Blood assays > Blood biochemistry	IMGNET	False	0
30770	CONTINUOUS	34372	-0.0086669230343616	-0.0187391300362348	0.0014052839675115	0.0916956544142569	LINEAR	IGF-1		100078	Biological samples	100079.0	Assay results	100080.0	Blood assays	17518	Biological samples > Assay results > Blood assays > Blood biochemistry	IMGNET	False	0
30620	CONTINUOUS	34528	-0.0067191272691553	-0.0163678289040791	0.0029295743657684	0.172286981798657	LINEAR	Alanine aminotransferase		100078	Biological samples	100079.0	Assay results	100080.0	Blood assays	17518	Biological samples > Assay results > Blood assays > Blood biochemistry	IMGNET	False	0
30650	CONTINUOUS	34395	-0.0066905885867625	-0.016585627806618	0.0032044506330929	0.185084536907107	LINEAR	Aspartate aminotransferase		100078	Biological samples	100079.0	Assay results	100080.0	Blood assays	17518	Biological samples > Assay results > Blood assays > Blood biochemistry	IMGNET	False	0
30660	CONTINUOUS	29875	0.0058361945329295	-0.0051124154893049	0.016784804555164	0.296120202601811	LINEAR	Direct bilirubin		100078	Biological samples	100079.0	Assay results	100080.0	Blood assays	17518	Biological samples > Assay results > Blood assays > Blood biochemistry	IMGNET	False	0
30810	CONTINUOUS	31444	-0.0055475307843462	-0.0161364032481634	0.0050413416794708	0.304490308624136	LINEAR	Phosphate		100078	Biological samples	100079.0	Assay results	100080.0	Blood assays	17518	Biological samples > Assay results > Blood assays > Blood biochemistry	IMGNET	False	0
30840	CONTINUOUS	34375	-0.0040739258406153	-0.0140658100934685	0.0059179584122377	0.424208102999847	LINEAR	Total bilirubin		100078	Biological samples	100079.0	Assay results	100080.0	Blood assays	17518	Biological samples > Assay results > Blood assays > Blood biochemistry	IMGNET	False	0
30820	CONTINUOUS	2882	-0.0121826308369612	-0.049303049600438	0.0249377879265155	0.519940952596914	LINEAR	Rheumatoid factor		100078	Biological samples	100079.0	Assay results	100080.0	Blood assays	17518	Biological samples > Assay results > Blood assays > Blood biochemistry	IMGNET	False	0
30710	CONTINUOUS	34463	-0.0023207192967333	-0.0127186059312177	0.008077167337751	0.661778670932243	LINEAR	C-reactive protein		100078	Biological samples	100079.0	Assay results	100080.0	Blood assays	17518	Biological samples > Assay results > Blood assays > Blood biochemistry	IMGNET	False	0
30750	CONTINUOUS	34428	-0.0022104368989815	-0.0122839509125228	0.0078630771145596	0.667132042834534	LINEAR	Glycated haemoglobin (HbA1c)		100078	Biological samples	100079.0	Assay results	100080.0	Blood assays	17518	Biological samples > Assay results > Blood assays > Blood biochemistry	IMGNET	False	0
30850	CONTINUOUS	31716	0.0012081714142785	-0.0053209899794936	0.0077373328080508	0.716838739476532	LINEAR	Testosterone		100078	Biological samples	100079.0	Assay results	100080.0	Blood assays	17518	Biological samples > Assay results > Blood assays > Blood biochemistry	IMGNET	False	0
30760	CONTINUOUS	31488	-0.0012520870821648	-0.0110423763487252	0.0085382021843956	0.802070251034998	LINEAR	HDL cholesterol		100078	Biological samples	100079.0	Assay results	100080.0	Blood assays	17518	Biological samples > Assay results > Blood assays > Blood biochemistry	IMGNET	False	0
30670	CONTINUOUS	34501	-0.0011841891597369	-0.0111381998115017	0.0087698214920278	0.815625098920785	LINEAR	Urea		100078	Biological samples	100079.0	Assay results	100080.0	Blood assays	17518	Biological samples > Assay results > Blood assays > Blood biochemistry	IMGNET	False	0
30800	CONTINUOUS	6330	0.0023134483855231	-0.0176577398233417	0.0222846365943881	0.820365532321503	LINEAR	Oestradiol		100078	Biological samples	100079.0	Assay results	100080.0	Blood assays	17518	Biological samples > Assay results > Blood assays > Blood biochemistry	IMGNET	False	0
30630	CONTINUOUS	31329	-0.0009481957714296	-0.0109404695963345	0.0090440780534751	0.852450796828394	LINEAR	Apolipoprotein A		100078	Biological samples	100079.0	Assay results	100080.0	Blood assays	17518	Biological samples > Assay results > Blood assays > Blood biochemistry	IMGNET	False	0
25780-4	CAT-SIN	3155/3826	-999.0	-999.0	-999.0	0.0	MULTINOMIAL-LOGISTIC	Acquisition protocol phase.		100000	UK Biobank Assessment Centre	100003.0	Imaging	100.0	Brain MRI	100	UK Biobank Assessment Centre > Imaging > Brain MRI	IMGNET	True	0
25736	CONTINUOUS	35171	-1.09726780857009	-1.14701125474762	-1.04752436239255	0.0	LINEAR	Discrepancy between T2 FLAIR brain image and T1 brain image		100000	UK Biobank Assessment Centre	100003.0	Imaging	100.0	Brain MRI	112	UK Biobank Assessment Centre > Imaging > Brain MRI > T2-weighted brain MRI	IMGNET	True	0
26762	CONTINUOUS	35886	-0.200491528290791	-0.210038321481815	-0.190944735099767	0.0	LINEAR	Mean thickness of inferiorparietal (left hemisphere)		100000	UK Biobank Assessment Centre	100003.0	Imaging	100.0	Brain MRI	192	UK Biobank Assessment Centre > Imaging > Brain MRI > T1 structural brain MRI > Freesurfer desikan white	IMGNET	True	0
26875	CONTINUOUS	35886	-0.202122458010801	-0.211760406742662	-0.19248450927894	0.0	LINEAR	Mean thickness of parstriangularis (right hemisphere)		100000	UK Biobank Assessment Centre	100003.0	Imaging	100.0	Brain MRI	192	UK Biobank Assessment Centre > Imaging > Brain MRI > T1 structural brain MRI > Freesurfer desikan white	IMGNET	True	0
26882	CONTINUOUS	35886	-0.210135528443534	-0.219708540487902	-0.200562516399166	0.0	LINEAR	Mean thickness of rostralmiddlefrontal (right hemisphere)		100000	UK Biobank Assessment Centre	100003.0	Imaging	100.0	Brain MRI	192	UK Biobank Assessment Centre > Imaging > Brain MRI > T1 structural brain MRI > Freesurfer desikan white	IMGNET	True	0
27122	CONTINUOUS	35886	-0.198730207186255	-0.208411677554115	-0.189048736818396	0.0	LINEAR	Mean thickness of BA44 (right hemisphere)		100000	UK Biobank Assessment Centre	100003.0	Imaging	100.0	Brain MRI	195	UK Biobank Assessment Centre > Imaging > Brain MRI > T1 structural brain MRI > Freesurfer BA exvivo	IMGNET	True	0
27123	CONTINUOUS	35886	-0.197776228394376	-0.207334026889079	-0.188218429899674	0.0	LINEAR	Mean thickness of BA45 (right hemisphere)		100000	UK Biobank Assessment Centre	100003.0	Imaging	100.0	Brain MRI	195	UK Biobank Assessment Centre > Imaging > Brain MRI > T1 structural brain MRI > Freesurfer BA exvivo	IMGNET	True	0
27179	CONTINUOUS	35886	-0.199129173090262	-0.208664173270315	-0.189594172910208	0.0	LINEAR	Mean thickness of inferiorparietal (left hemisphere)		100000	UK Biobank Assessment Centre	100003.0	Imaging	100.0	Brain MRI	196	UK Biobank Assessment Centre > Imaging > Brain MRI > T1 structural brain MRI > Freesurfer DKT	IMGNET	True	0
27191	CONTINUOUS	35886	-0.192229381536945	-0.201855654012579	-0.182603109061311	0.0	LINEAR	Mean thickness of parstriangularis (left hemisphere)		100000	UK Biobank Assessment Centre	100003.0	Imaging	100.0	Brain MRI	196	UK Biobank Assessment Centre > Imaging > Brain MRI > T1 structural brain MRI > Freesurfer DKT	IMGNET	True	0
27284	CONTINUOUS	35886	-0.203309116879574	-0.212961848573289	-0.193656385185859	0.0	LINEAR	Mean thickness of parstriangularis (right hemisphere)		100000	UK Biobank Assessment Centre	100003.0	Imaging	100.0	Brain MRI	196	UK Biobank Assessment Centre > Imaging > Brain MRI > T1 structural brain MRI > Freesurfer DKT	IMGNET	True	0
27291	CONTINUOUS	35886	-0.206865100359018	-0.216443920742934	-0.197286279975103	0.0	LINEAR	Mean thickness of rostralmiddlefrontal (right hemisphere)		100000	UK Biobank Assessment Centre	100003.0	Imaging	100.0	Brain MRI	196	UK Biobank Assessment Centre > Imaging > Brain MRI > T1 structural brain MRI > Freesurfer DKT	IMGNET	True	0
27454	CONTINUOUS	35886	-0.206323719620728	-0.21608632924595	-0.196561109995507	0.0	LINEAR	Mean thickness of S-front-inf (left hemisphere)		100000	UK Biobank Assessment Centre	100003.0	Imaging	100.0	Brain MRI	197	UK Biobank Assessment Centre > Imaging > Brain MRI > T1 structural brain MRI > Freesurfer a2009s	IMGNET	True	0
27458	CONTINUOUS	35886	-0.211914966931953	-0.221702000754914	-0.202127933108992	0.0	LINEAR	Mean thickness of S-intrapariet+P-trans (left hemisphere)		100000	UK Biobank Assessment Centre	100003.0	Imaging	100.0	Brain MRI	197	UK Biobank Assessment Centre > Imaging > Brain MRI > T1 structural brain MRI > Freesurfer a2009s	IMGNET	True	0
27469	CONTINUOUS	35886	-0.200424960357506	-0.210068432143947	-0.190781488571066	0.0	LINEAR	Mean thickness of S-postcentral (left hemisphere)		100000	UK Biobank Assessment Centre	100003.0	Imaging	100.0	Brain MRI	197	UK Biobank Assessment Centre > Imaging > Brain MRI > T1 structural brain MRI > Freesurfer a2009s	IMGNET	True	0
27475	CONTINUOUS	35886	-0.20375290348287	-0.213570220940439	-0.193935586025302	0.0	LINEAR	Mean thickness of S-temporal-sup (left hemisphere)		100000	UK Biobank Assessment Centre	100003.0	Imaging	100.0	Brain MRI	197	UK Biobank Assessment Centre > Imaging > Brain MRI > T1 structural brain MRI > Freesurfer a2009s	IMGNET	True	0
27676	CONTINUOUS	35886	-0.225064819610369	-0.234811686457873	-0.215317952762866	0.0	LINEAR	Mean thickness of S-front-inf (right hemisphere)		100000	UK Biobank Assessment Centre	100003.0	Imaging	100.0	Brain MRI	197	UK Biobank Assessment Centre > Imaging > Brain MRI > T1 structural brain MRI > Freesurfer a2009s	IMGNET	True	0
27677	CONTINUOUS	35886	-0.215645309645272	-0.225348115634495	-0.20594250365605	0.0	LINEAR	Mean thickness of S-front-middle (right hemisphere)		100000	UK Biobank Assessment Centre	100003.0	Imaging	100.0	Brain MRI	197	UK Biobank Assessment Centre > Imaging > Brain MRI > T1 structural brain MRI > Freesurfer a2009s	IMGNET	True	0
27680	CONTINUOUS	35886	-0.200147474893695	-0.209857144619541	-0.190437805167849	0.0	LINEAR	Mean thickness of S-intrapariet+P-trans (right hemisphere)		100000	UK Biobank Assessment Centre	100003.0	Imaging	100.0	Brain MRI	197	UK Biobank Assessment Centre > Imaging > Brain MRI > T1 structural brain MRI > Freesurfer a2009s	IMGNET	True	0
27697	CONTINUOUS	35886	-0.201060846995607	-0.210757153762321	-0.191364540228892	0.0	LINEAR	Mean thickness of S-temporal-sup (right hemisphere)		100000	UK Biobank Assessment Centre	100003.0	Imaging	100.0	Brain MRI	197	UK Biobank Assessment Centre > Imaging > Brain MRI > T1 structural brain MRI > Freesurfer a2009s	IMGNET	True	0
27460	CONTINUOUS	35886	-0.197946607494203	-0.207933466399048	-0.187959748589358	2e-323	LINEAR	Mean thickness of S-oc-sup+transversal (left hemisphere)		100000	UK Biobank Assessment Centre	100003.0	Imaging	100.0	Brain MRI	197	UK Biobank Assessment Centre > Imaging > Brain MRI > T1 structural brain MRI > Freesurfer a2009s	IMGNET	True	0
27692	CONTINUOUS	35886	-0.19466543894632	-0.204484661721452	-0.184846216171188	2e-323	LINEAR	Mean thickness of S-precentral-inf-part (right hemisphere)		100000	UK Biobank Assessment Centre	100003.0	Imaging	100.0	Brain MRI	197	UK Biobank Assessment Centre > Imaging > Brain MRI > T1 structural brain MRI > Freesurfer a2009s	IMGNET	True	0
26774	CONTINUOUS	35886	-0.190116271638437	-0.199792197969437	-0.180440345307436	5.56466e-318	LINEAR	Mean thickness of parstriangularis (left hemisphere)		100000	UK Biobank Assessment Centre	100003.0	Imaging	100.0	Brain MRI	192	UK Biobank Assessment Centre > Imaging > Brain MRI > T1 structural brain MRI > Freesurfer desikan white	IMGNET	True	0
26785	CONTINUOUS	35886	-0.186275494512547	-0.195806533167535	-0.176744455857559	1.053646351e-314	LINEAR	Mean thickness of supramarginal (left hemisphere)		100000	UK Biobank Assessment Centre	100003.0	Imaging	100.0	Brain MRI	192	UK Biobank Assessment Centre > Imaging > Brain MRI > T1 structural brain MRI > Freesurfer desikan white	IMGNET	True	0
27081	CONTINUOUS	35886	-0.185758840215871	-0.195347813927656	-0.176169866504086	2.46365310088814e-309	LINEAR	Mean thickness of BA45 (left hemisphere)		100000	UK Biobank Assessment Centre	100003.0	Imaging	100.0	Brain MRI	195	UK Biobank Assessment Centre > Imaging > Brain MRI > T1 structural brain MRI > Freesurfer BA exvivo	IMGNET	True	0
27202	CONTINUOUS	35886	-0.184788091263797	-0.194328325202011	-0.175247857325584	3.00695014248791e-309	LINEAR	Mean thickness of supramarginal (left hemisphere)		100000	UK Biobank Assessment Centre	100003.0	Imaging	100.0	Brain MRI	196	UK Biobank Assessment Centre > Imaging > Brain MRI > T1 structural brain MRI > Freesurfer DKT	IMGNET	True	0
27282	CONTINUOUS	35886	-0.188328375873062	-0.198054567579966	-0.178602184166157	4.73139727524104e-309	LINEAR	Mean thickness of parsopercularis (right hemisphere)		100000	UK Biobank Assessment Centre	100003.0	Imaging	100.0	Brain MRI	196	UK Biobank Assessment Centre > Imaging > Brain MRI > T1 structural brain MRI > Freesurfer DKT	IMGNET	True	0
27691	CONTINUOUS	35886	-0.188433731620058	-0.198170603293313	-0.178696859946803	9.97043530686078e-309	LINEAR	Mean thickness of S-postcentral (right hemisphere)		100000	UK Biobank Assessment Centre	100003.0	Imaging	100.0	Brain MRI	197	UK Biobank Assessment Centre > Imaging > Brain MRI > T1 structural brain MRI > Freesurfer a2009s	IMGNET	True	0
27670	CONTINUOUS	35886	-0.189077611553982	-0.198865982388569	-0.179289240719394	1.31013034265757e-307	LINEAR	Mean thickness of S-cingul-Marginalis (right hemisphere)		100000	UK Biobank Assessment Centre	100003.0	Imaging	100.0	Brain MRI	197	UK Biobank Assessment Centre > Imaging > Brain MRI > T1 structural brain MRI > Freesurfer a2009s	IMGNET	True	0
27678	CONTINUOUS	35886	-0.185554136966242	-0.195208350184705	-0.175899923747779	1.2714349690573201e-304	LINEAR	Mean thickness of S-front-sup (right hemisphere)		100000	UK Biobank Assessment Centre	100003.0	Imaging	100.0	Brain MRI	197	UK Biobank Assessment Centre > Imaging > Brain MRI > T1 structural brain MRI > Freesurfer a2009s	IMGNET	True	0
26781	CONTINUOUS	35886	-0.182570965706866	-0.192094418689811	-0.173047512723922	4.22470389888678e-303	LINEAR	Mean thickness of rostralmiddlefrontal (left hemisphere)		100000	UK Biobank Assessment Centre	100003.0	Imaging	100.0	Brain MRI	192	UK Biobank Assessment Centre > Imaging > Brain MRI > T1 structural brain MRI > Freesurfer desikan white	IMGNET	True	0
26873	CONTINUOUS	35886	-0.186682658624578	-0.196434283105542	-0.176931034143614	2.84619699499288e-302	LINEAR	Mean thickness of parsopercularis (right hemisphere)		100000	UK Biobank Assessment Centre	100003.0	Imaging	100.0	Brain MRI	192	UK Biobank Assessment Centre > Imaging > Brain MRI > T1 structural brain MRI > Freesurfer desikan white	IMGNET	True	0
27451	CONTINUOUS	35886	-0.186308042341116	-0.196084324559486	-0.176531760122745	1.2950043892038602e-299	LINEAR	Mean thickness of S-circular-insula-sup (left hemisphere)		100000	UK Biobank Assessment Centre	100003.0	Imaging	100.0	Brain MRI	197	UK Biobank Assessment Centre > Imaging > Brain MRI > T1 structural brain MRI > Freesurfer a2009s	IMGNET	True	0
27459	CONTINUOUS	35886	-0.188250121254013	-0.198232399263569	-0.178267843244458	1.4758238325115701e-293	LINEAR	Mean thickness of S-oc-middle+Lunatus (left hemisphere)		100000	UK Biobank Assessment Centre	100003.0	Imaging	100.0	Brain MRI	197	UK Biobank Assessment Centre > Imaging > Brain MRI > T1 structural brain MRI > Freesurfer a2009s	IMGNET	True	0
27448	CONTINUOUS	35886	-0.185484466947782	-0.195327235440895	-0.175641698454669	3.83767407772226e-293	LINEAR	Mean thickness of S-cingul-Marginalis (left hemisphere)		100000	UK Biobank Assessment Centre	100003.0	Imaging	100.0	Brain MRI	197	UK Biobank Assessment Centre > Imaging > Brain MRI > T1 structural brain MRI > Freesurfer a2009s	IMGNET	True	0
27673	CONTINUOUS	35886	-0.184703915146337	-0.194510903371407	-0.174896926921267	8.17485463035309e-293	LINEAR	Mean thickness of S-circular-insula-sup (right hemisphere)		100000	UK Biobank Assessment Centre	100003.0	Imaging	100.0	Brain MRI	197	UK Biobank Assessment Centre > Imaging > Brain MRI > T1 structural brain MRI > Freesurfer a2009s	IMGNET	True	0
27292	CONTINUOUS	35886	-0.176812862367084	-0.186214026062619	-0.167411698671549	5.13428042741122e-292	LINEAR	Mean thickness of superiorfrontal (right hemisphere)		100000	UK Biobank Assessment Centre	100003.0	Imaging	100.0	Brain MRI	196	UK Biobank Assessment Centre > Imaging > Brain MRI > T1 structural brain MRI > Freesurfer DKT	IMGNET	True	0
27467	CONTINUOUS	35886	-0.184622402601195	-0.194464537649161	-0.174780267553228	1.5730178112144902e-290	LINEAR	Mean thickness of S-parieto-occipital (left hemisphere)		100000	UK Biobank Assessment Centre	100003.0	Imaging	100.0	Brain MRI	197	UK Biobank Assessment Centre > Imaging > Brain MRI > T1 structural brain MRI > Freesurfer a2009s	IMGNET	True	0
27200	CONTINUOUS	35886	-0.181908185288116	-0.19162251475733	-0.172193855818901	1.51440315340977e-289	LINEAR	Mean thickness of superiorparietal (left hemisphere)		100000	UK Biobank Assessment Centre	100003.0	Imaging	100.0	Brain MRI	196	UK Biobank Assessment Centre > Imaging > Brain MRI > T1 structural brain MRI > Freesurfer DKT	IMGNET	True	0
27074	CONTINUOUS	35886	-0.179574491297309	-0.18917649209011	-0.169972490504508	7.98793823733974e-289	LINEAR	Mean thickness of BA2 (left hemisphere)		100000	UK Biobank Assessment Centre	100003.0	Imaging	100.0	Brain MRI	195	UK Biobank Assessment Centre > Imaging > Brain MRI > T1 structural brain MRI > Freesurfer BA exvivo	IMGNET	True	0
27455	CONTINUOUS	35886	-0.18139384593088	-0.191113323542688	-0.171674368319072	1.17723230258216e-287	LINEAR	Mean thickness of S-front-middle (left hemisphere)		100000	UK Biobank Assessment Centre	100003.0	Imaging	100.0	Brain MRI	197	UK Biobank Assessment Centre > Imaging > Brain MRI > T1 structural brain MRI > Freesurfer a2009s	IMGNET	True	0
27686	CONTINUOUS	35886	-0.186421505209062	-0.196420267228687	-0.176422743189438	4.21931703193054e-287	LINEAR	Mean thickness of S-orbital-lateral (right hemisphere)		100000	UK Biobank Assessment Centre	100003.0	Imaging	100.0	Brain MRI	197	UK Biobank Assessment Centre > Imaging > Brain MRI > T1 structural brain MRI > Freesurfer a2009s	IMGNET	True	0
26772	CONTINUOUS	35886	-0.181106369155292	-0.190829123881452	-0.171383614429131	1.40315317999921e-286	LINEAR	Mean thickness of parsopercularis (left hemisphere)		100000	UK Biobank Assessment Centre	100003.0	Imaging	100.0	Brain MRI	192	UK Biobank Assessment Centre > Imaging > Brain MRI > T1 structural brain MRI > Freesurfer desikan white	IMGNET	True	0
27630	CONTINUOUS	35886	-0.187050786154692	-0.197116262292655	-0.176985310016729	2.8509178288140097e-285	LINEAR	Mean thickness of G+S-cingul-Ant (right hemisphere)		100000	UK Biobank Assessment Centre	100003.0	Imaging	100.0	Brain MRI	197	UK Biobank Assessment Centre > Imaging > Brain MRI > T1 structural brain MRI > Freesurfer a2009s	IMGNET	True	0
27080	CONTINUOUS	35886	-0.18122053927452	-0.190977849256448	-0.171463229292591	5.91849070148962e-285	LINEAR	Mean thickness of BA44 (left hemisphere)		100000	UK Biobank Assessment Centre	100003.0	Imaging	100.0	Brain MRI	195	UK Biobank Assessment Centre > Imaging > Brain MRI > T1 structural brain MRI > Freesurfer BA exvivo	IMGNET	True	0
27198	CONTINUOUS	35886	-0.176380068005511	-0.185928328387923	-0.166831807623099	5.8178109540456e-282	LINEAR	Mean thickness of rostralmiddlefrontal (left hemisphere)		100000	UK Biobank Assessment Centre	100003.0	Imaging	100.0	Brain MRI	196	UK Biobank Assessment Centre > Imaging > Brain MRI > T1 structural brain MRI > Freesurfer DKT	IMGNET	True	0
27456	CONTINUOUS	35886	-0.177903967807333	-0.187545436732889	-0.168262498881778	2.3724873241420802e-281	LINEAR	Mean thickness of S-front-sup (left hemisphere)		100000	UK Biobank Assessment Centre	100003.0	Imaging	100.0	Brain MRI	197	UK Biobank Assessment Centre > Imaging > Brain MRI > T1 structural brain MRI > Freesurfer a2009s	IMGNET	True	0
27689	CONTINUOUS	35886	-0.181502726914512	-0.191359673109076	-0.171645780719948	3.24858799854387e-280	LINEAR	Mean thickness of S-parieto-occipital (right hemisphere)		100000	UK Biobank Assessment Centre	100003.0	Imaging	100.0	Brain MRI	197	UK Biobank Assessment Centre > Imaging > Brain MRI > T1 structural brain MRI > Freesurfer a2009s	IMGNET	True	0
27663	CONTINUOUS	35886	-0.18362135429149	-0.193614769640927	-0.173627938942053	4.7979264134610105e-279	LINEAR	Mean thickness of Lat-Fis-ant-Horizont (right hemisphere)		100000	UK Biobank Assessment Centre	100003.0	Imaging	100.0	Brain MRI	197	UK Biobank Assessment Centre > Imaging > Brain MRI > T1 structural brain MRI > Freesurfer a2009s	IMGNET	True	0
27189	CONTINUOUS	35886	-0.178605096443925	-0.188361269233293	-0.168848923654557	4.69841204680504e-277	LINEAR	Mean thickness of parsopercularis (left hemisphere)		100000	UK Biobank Assessment Centre	100003.0	Imaging	100.0	Brain MRI	196	UK Biobank Assessment Centre > Imaging > Brain MRI > T1 structural brain MRI > Freesurfer DKT	IMGNET	True	0
26755	CONTINUOUS	35886	-0.174310432744949	-0.183872559312227	-0.16474830617767	9.080743902874139e-275	LINEAR	Mean thickness of GlobalMeanMean thickness (left hemisphere)		100000	UK Biobank Assessment Centre	100003.0	Imaging	100.0	Brain MRI	192	UK Biobank Assessment Centre > Imaging > Brain MRI > T1 structural brain MRI > Freesurfer desikan white	IMGNET	True	0
27470	CONTINUOUS	35886	-0.178824173967758	-0.188667677921955	-0.168980670013561	6.21196935256201e-273	LINEAR	Mean thickness of S-precentral-inf-part (left hemisphere)		100000	UK Biobank Assessment Centre	100003.0	Imaging	100.0	Brain MRI	197	UK Biobank Assessment Centre > Imaging > Brain MRI > T1 structural brain MRI > Freesurfer a2009s	IMGNET	True	0
27117	CONTINUOUS	35886	-0.178956879875211	-0.18886595939121	-0.169047800359213	8.215582036448569e-270	LINEAR	Mean thickness of BA3a (right hemisphere)		100000	UK Biobank Assessment Centre	100003.0	Imaging	100.0	Brain MRI	195	UK Biobank Assessment Centre > Imaging > Brain MRI > T1 structural brain MRI > Freesurfer BA exvivo	IMGNET	True	0
26783	CONTINUOUS	35886	-0.175134911075845	-0.184869802767698	-0.165400019383992	8.607366884838509e-268	LINEAR	Mean thickness of superiorparietal (left hemisphere)		100000	UK Biobank Assessment Centre	100003.0	Imaging	100.0	Brain MRI	192	UK Biobank Assessment Centre > Imaging > Brain MRI > T1 structural brain MRI > Freesurfer desikan white	IMGNET	True	0
26886	CONTINUOUS	35886	-0.17214822826901	-0.181746691692936	-0.162549764845084	3.48837696528564e-266	LINEAR	Mean thickness of supramarginal (right hemisphere)		100000	UK Biobank Assessment Centre	100003.0	Imaging	100.0	Brain MRI	192	UK Biobank Assessment Centre > Imaging > Brain MRI > T1 structural brain MRI > Freesurfer desikan white	IMGNET	True	0
27295	CONTINUOUS	35886	-0.17198942083875	-0.181592404136105	-0.162386437541394	1.84206235051602e-265	LINEAR	Mean thickness of supramarginal (right hemisphere)		100000	UK Biobank Assessment Centre	100003.0	Imaging	100.0	Brain MRI	196	UK Biobank Assessment Centre > Imaging > Brain MRI > T1 structural brain MRI > Freesurfer DKT	IMGNET	True	0
26856	CONTINUOUS	35886	-0.170238845214705	-0.179820448930428	-0.160657241498982	2.3821610749504303e-261	LINEAR	Mean thickness of GlobalMeanMean thickness (right hemisphere)		100000	UK Biobank Assessment Centre	100003.0	Imaging	100.0	Brain MRI	192	UK Biobank Assessment Centre > Imaging > Brain MRI > T1 structural brain MRI > Freesurfer desikan white	IMGNET	True	0
26779	CONTINUOUS	35886	-0.17076333637972	-0.180402563436206	-0.161124109323235	7.269818916952621e-260	LINEAR	Mean thickness of precuneus (left hemisphere)		100000	UK Biobank Assessment Centre	100003.0	Imaging	100.0	Brain MRI	192	UK Biobank Assessment Centre > Imaging > Brain MRI > T1 structural brain MRI > Freesurfer desikan white	IMGNET	True	0
26883	CONTINUOUS	35886	-0.165612357464257	-0.17500456269757	-0.156220152230944	1.65039084835079e-257	LINEAR	Mean thickness of superiorfrontal (right hemisphere)		100000	UK Biobank Assessment Centre	100003.0	Imaging	100.0	Brain MRI	192	UK Biobank Assessment Centre > Imaging > Brain MRI > T1 structural brain MRI > Freesurfer desikan white	IMGNET	True	0
27293	CONTINUOUS	35886	-0.168661964066764	-0.178353044678432	-0.158970883455096	5.0922670750976e-251	LINEAR	Mean thickness of superiorparietal (right hemisphere)		100000	UK Biobank Assessment Centre	100003.0	Imaging	100.0	Brain MRI	196	UK Biobank Assessment Centre > Imaging > Brain MRI > T1 structural brain MRI > Freesurfer DKT	IMGNET	True	0
27075	CONTINUOUS	35886	-0.173177952778934	-0.183130323997024	-0.163225581560845	6.2504692547892295e-251	LINEAR	Mean thickness of BA3a (left hemisphere)		100000	UK Biobank Assessment Centre	100003.0	Imaging	100.0	Brain MRI	195	UK Biobank Assessment Centre > Imaging > Brain MRI > T1 structural brain MRI > Freesurfer BA exvivo	IMGNET	True	0
27473	CONTINUOUS	35886	-0.173084402264605	-0.183039665383386	-0.163129139145823	1.5940169145320298e-250	LINEAR	Mean thickness of S-subparietal (left hemisphere)		100000	UK Biobank Assessment Centre	100003.0	Imaging	100.0	Brain MRI	197	UK Biobank Assessment Centre > Imaging > Brain MRI > T1 structural brain MRI > Freesurfer a2009s	IMGNET	True	0
26869	CONTINUOUS	35886	-0.174930079102405	-0.184999399255304	-0.164860758949506	3.8542500587342095e-250	LINEAR	Mean thickness of medialorbitofrontal (right hemisphere)		100000	UK Biobank Assessment Centre	100003.0	Imaging	100.0	Brain MRI	192	UK Biobank Assessment Centre > Imaging > Brain MRI > T1 structural brain MRI > Freesurfer desikan white	IMGNET	True	0
27196	CONTINUOUS	35886	-0.166701969201987	-0.176354111934972	-0.157049826469001	2.71202750800305e-247	LINEAR	Mean thickness of precuneus (left hemisphere)		100000	UK Biobank Assessment Centre	100003.0	Imaging	100.0	Brain MRI	196	UK Biobank Assessment Centre > Imaging > Brain MRI > T1 structural brain MRI > Freesurfer DKT	IMGNET	True	0
26884	CONTINUOUS	35886	-0.165772042900345	-0.175480821380281	-0.15606326442041	7.882993632616459e-242	LINEAR	Mean thickness of superiorparietal (right hemisphere)		100000	UK Biobank Assessment Centre	100003.0	Imaging	100.0	Brain MRI	192	UK Biobank Assessment Centre > Imaging > Brain MRI > T1 structural brain MRI > Freesurfer desikan white	IMGNET	True	0
26880	CONTINUOUS	35886	-0.164894540648302	-0.174574105318272	-0.155214975978332	9.49021321608505e-241	LINEAR	Mean thickness of precuneus (right hemisphere)		100000	UK Biobank Assessment Centre	100003.0	Imaging	100.0	Brain MRI	192	UK Biobank Assessment Centre > Imaging > Brain MRI > T1 structural brain MRI > Freesurfer desikan white	IMGNET	True	0
27199	CONTINUOUS	35886	-0.158985769756427	-0.16835348989572	-0.149618049617133	5.37965683724857e-239	LINEAR	Mean thickness of superiorfrontal (left hemisphere)		100000	UK Biobank Assessment Centre	100003.0	Imaging	100.0	Brain MRI	196	UK Biobank Assessment Centre > Imaging > Brain MRI > T1 structural brain MRI > Freesurfer DKT	IMGNET	True	0
27665	CONTINUOUS	35886	-0.165824923304826	-0.175618279551005	-0.156031567058647	6.446155208521749e-238	LINEAR	Mean thickness of Lat-Fis-post (right hemisphere)		100000	UK Biobank Assessment Centre	100003.0	Imaging	100.0	Brain MRI	197	UK Biobank Assessment Centre > Imaging > Brain MRI > T1 structural brain MRI > Freesurfer a2009s	IMGNET	True	0
27682	CONTINUOUS	35886	-0.170144522899311	-0.180195553308927	-0.160093492489695	8.469435842016839e-238	LINEAR	Mean thickness of S-oc-sup+transversal (right hemisphere)		100000	UK Biobank Assessment Centre	100003.0	Imaging	100.0	Brain MRI	197	UK Biobank Assessment Centre > Imaging > Brain MRI > T1 structural brain MRI > Freesurfer a2009s	IMGNET	True	0
27433	CONTINUOUS	35886	-0.169390379533424	-0.179425526071629	-0.159355232995218	1.78798213363421e-236	LINEAR	Mean thickness of G-rectus (left hemisphere)		100000	UK Biobank Assessment Centre	100003.0	Imaging	100.0	Brain MRI	197	UK Biobank Assessment Centre > Imaging > Brain MRI > T1 structural brain MRI > Freesurfer a2009s	IMGNET	True	0
27289	CONTINUOUS	35886	-0.162990214804616	-0.172665720733584	-0.153314708875647	1.5244757944664301e-235	LINEAR	Mean thickness of precuneus (right hemisphere)		100000	UK Biobank Assessment Centre	100003.0	Imaging	100.0	Brain MRI	196	UK Biobank Assessment Centre > Imaging > Brain MRI > T1 structural brain MRI > Freesurfer DKT	IMGNET	True	0
27193	CONTINUOUS	35886	-0.163660974385816	-0.173432034939898	-0.153889913831735	6.303855118930661e-233	LINEAR	Mean thickness of postcentral (left hemisphere)		100000	UK Biobank Assessment Centre	100003.0	Imaging	100.0	Brain MRI	196	UK Biobank Assessment Centre > Imaging > Brain MRI > T1 structural brain MRI > Freesurfer DKT	IMGNET	True	0
27688	CONTINUOUS	35886	-0.16828438467019	-0.178411029144861	-0.158157740195519	2.2885974402284498e-229	LINEAR	Mean thickness of S-orbital-H-Shaped (right hemisphere)		100000	UK Biobank Assessment Centre	100003.0	Imaging	100.0	Brain MRI	197	UK Biobank Assessment Centre > Imaging > Brain MRI > T1 structural brain MRI > Freesurfer a2009s	IMGNET	True	0
26863	CONTINUOUS	35886	-0.158419373453544	-0.167954230004315	-0.148884516902773	2.7946327207075997e-229	LINEAR	Mean thickness of inferiorparietal (right hemisphere)		100000	UK Biobank Assessment Centre	100003.0	Imaging	100.0	Brain MRI	192	UK Biobank Assessment Centre > Imaging > Brain MRI > T1 structural brain MRI > Freesurfer desikan white	IMGNET	True	0
27076	CONTINUOUS	35886	-0.164043913788167	-0.173960711229278	-0.154127116347056	2.52675685080838e-227	LINEAR	Mean thickness of BA3b (left hemisphere)		100000	UK Biobank Assessment Centre	100003.0	Imaging	100.0	Brain MRI	195	UK Biobank Assessment Centre > Imaging > Brain MRI > T1 structural brain MRI > Freesurfer BA exvivo	IMGNET	True	0
27655	CONTINUOUS	35886	-0.165804161464177	-0.175829224777647	-0.155779098150707	3.05293501483522e-227	LINEAR	Mean thickness of G-rectus (right hemisphere)		100000	UK Biobank Assessment Centre	100003.0	Imaging	100.0	Brain MRI	197	UK Biobank Assessment Centre > Imaging > Brain MRI > T1 structural brain MRI > Freesurfer a2009s	IMGNET	True	0
27116	CONTINUOUS	35886	-0.160005261167035	-0.169709171866495	-0.150301350467575	6.76905303198374e-226	LINEAR	Mean thickness of BA2 (right hemisphere)		100000	UK Biobank Assessment Centre	100003.0	Imaging	100.0	Brain MRI	195	UK Biobank Assessment Centre > Imaging > Brain MRI > T1 structural brain MRI > Freesurfer BA exvivo	IMGNET	True	0
26756	CONTINUOUS	35886	-0.164856482440086	-0.17486496983484	-0.154847995045332	1.9369313877338202e-225	LINEAR	Mean thickness of bankssts (left hemisphere)		100000	UK Biobank Assessment Centre	100003.0	Imaging	100.0	Brain MRI	192	UK Biobank Assessment Centre > Imaging > Brain MRI > T1 structural brain MRI > Freesurfer desikan white	IMGNET	True	0
26782	CONTINUOUS	35886	-0.153919817415855	-0.163274633183263	-0.144565001648446	5.90894321555321e-225	LINEAR	Mean thickness of superiorfrontal (left hemisphere)		100000	UK Biobank Assessment Centre	100003.0	Imaging	100.0	Brain MRI	192	UK Biobank Assessment Centre > Imaging > Brain MRI > T1 structural brain MRI > Freesurfer desikan white	IMGNET	True	0
27272	CONTINUOUS	35886	-0.156821793428861	-0.166361984870487	-0.147281601987235	1.53426609493578e-224	LINEAR	Mean thickness of inferiorparietal (right hemisphere)		100000	UK Biobank Assessment Centre	100003.0	Imaging	100.0	Brain MRI	196	UK Biobank Assessment Centre > Imaging > Brain MRI > T1 structural brain MRI > Freesurfer DKT	IMGNET	True	0
26766	CONTINUOUS	35886	-0.164129146708579	-0.174187004833792	-0.154071288583365	2.31024055616937e-221	LINEAR	Mean thickness of lateralorbitofrontal (left hemisphere)		100000	UK Biobank Assessment Centre	100003.0	Imaging	100.0	Brain MRI	192	UK Biobank Assessment Centre > Imaging > Brain MRI > T1 structural brain MRI > Freesurfer desikan white	IMGNET	True	0
27268	CONTINUOUS	35886	-0.158350032323749	-0.168088244016221	-0.148611820631276	7.81473442791327e-220	LINEAR	Mean thickness of caudalmiddlefrontal (right hemisphere)		100000	UK Biobank Assessment Centre	100003.0	Imaging	100.0	Brain MRI	196	UK Biobank Assessment Centre > Imaging > Brain MRI > T1 structural brain MRI > Freesurfer DKT	IMGNET	True	0
27625	CONTINUOUS	35886	-0.163834194826491	-0.173928993177688	-0.153739396475293	5.17730509827162e-219	LINEAR	Mean thickness of G+S-frontomargin (right hemisphere)		100000	UK Biobank Assessment Centre	100003.0	Imaging	100.0	Brain MRI	197	UK Biobank Assessment Centre > Imaging > Brain MRI > T1 structural brain MRI > Freesurfer a2009s	IMGNET	True	0
26859	CONTINUOUS	35886	-0.157903851984045	-0.167645537859814	-0.148162166108276	1.7930125629138299e-218	LINEAR	Mean thickness of caudalmiddlefrontal (right hemisphere)		100000	UK Biobank Assessment Centre	100003.0	Imaging	100.0	Brain MRI	192	UK Biobank Assessment Centre > Imaging > Brain MRI > T1 structural brain MRI > Freesurfer desikan white	IMGNET	True	0
26776	CONTINUOUS	35886	-0.158099832565597	-0.1679070541677	-0.148292610963494	3.7444232116109694e-216	LINEAR	Mean thickness of postcentral (left hemisphere)		100000	UK Biobank Assessment Centre	100003.0	Imaging	100.0	Brain MRI	192	UK Biobank Assessment Centre > Imaging > Brain MRI > T1 structural brain MRI > Freesurfer desikan white	IMGNET	True	0
27441	CONTINUOUS	35886	-0.162136673014477	-0.172223642065311	-0.152049703963643	6.30605392668328e-215	LINEAR	Mean thickness of Lat-Fis-ant-Horizont (left hemisphere)		100000	UK Biobank Assessment Centre	100003.0	Imaging	100.0	Brain MRI	197	UK Biobank Assessment Centre > Imaging > Brain MRI > T1 structural brain MRI > Freesurfer a2009s	IMGNET	True	0
27175	CONTINUOUS	35886	-0.155351305125006	-0.165057531856899	-0.145645078393113	3.8624290041373495e-213	LINEAR	Mean thickness of caudalmiddlefrontal (left hemisphere)		100000	UK Biobank Assessment Centre	100003.0	Imaging	100.0	Brain MRI	196	UK Biobank Assessment Centre > Imaging > Brain MRI > T1 structural brain MRI > Freesurfer DKT	IMGNET	True	0
26758	CONTINUOUS	35886	-0.15538734414311	-0.165101105264408	-0.145673583021812	6.505264067280859e-213	LINEAR	Mean thickness of caudalmiddlefrontal (left hemisphere)		100000	UK Biobank Assessment Centre	100003.0	Imaging	100.0	Brain MRI	192	UK Biobank Assessment Centre > Imaging > Brain MRI > T1 structural brain MRI > Freesurfer desikan white	IMGNET	True	0
26885	CONTINUOUS	35886	-0.152222811979166	-0.161763994938667	-0.142681629019665	8.177156534561491e-212	LINEAR	Mean thickness of superiortemporal (right hemisphere)		100000	UK Biobank Assessment Centre	100003.0	Imaging	100.0	Brain MRI	192	UK Biobank Assessment Centre > Imaging > Brain MRI > T1 structural brain MRI > Freesurfer desikan white	IMGNET	True	0
27695	CONTINUOUS	35886	-0.157747494348147	-0.167653647109309	-0.147841341586985	4.92730904334138e-211	LINEAR	Mean thickness of S-subparietal (right hemisphere)		100000	UK Biobank Assessment Centre	100003.0	Imaging	100.0	Brain MRI	197	UK Biobank Assessment Centre > Imaging > Brain MRI > T1 structural brain MRI > Freesurfer a2009s	IMGNET	True	0
25593	CONTINUOUS	34405	0.789053158268867	0.739264897758883	0.83884141877885	5.93030510435889e-209	LINEAR	Weighted-mean L1 in tract superior thalamic radiation (right)		100000	UK Biobank Assessment Centre	100003.0	Imaging	100.0	Brain MRI	135	UK Biobank Assessment Centre > Imaging > Brain MRI > Diffusion brain MRI > dMRI weighted means	IMGNET	True	0
27443	CONTINUOUS	35886	-0.156278531775954	-0.166179267661897	-0.146377795890011	1.9665742992231598e-207	LINEAR	Mean thickness of Lat-Fis-post (left hemisphere)		100000	UK Biobank Assessment Centre	100003.0	Imaging	100.0	Brain MRI	197	UK Biobank Assessment Centre > Imaging > Brain MRI > T1 structural brain MRI > Freesurfer a2009s	IMGNET	True	0
27410	CONTINUOUS	35886	-0.157102793714667	-0.167059151326052	-0.147146436103282	2.7051191322243897e-207	LINEAR	Mean thickness of G+S-cingul-Mid-Post (left hemisphere)		100000	UK Biobank Assessment Centre	100003.0	Imaging	100.0	Brain MRI	197	UK Biobank Assessment Centre > Imaging > Brain MRI > T1 structural brain MRI > Freesurfer a2009s	IMGNET	True	0
27190	CONTINUOUS	35886	-0.156118030530337	-0.166029662870516	-0.146206398190157	1.42639893048716e-206	LINEAR	Mean thickness of parsorbitalis (left hemisphere)		100000	UK Biobank Assessment Centre	100003.0	Imaging	100.0	Brain MRI	196	UK Biobank Assessment Centre > Imaging > Brain MRI > T1 structural brain MRI > Freesurfer DKT	IMGNET	True	0
26768	CONTINUOUS	35886	-0.157292080562176	-0.167359962514682	-0.147224198609671	2.61591828725788e-203	LINEAR	Mean thickness of medialorbitofrontal (left hemisphere)		100000	UK Biobank Assessment Centre	100003.0	Imaging	100.0	Brain MRI	192	UK Biobank Assessment Centre > Imaging > Brain MRI > T1 structural brain MRI > Freesurfer desikan white	IMGNET	True	0
27286	CONTINUOUS	35886	-0.153170227221401	-0.16297622881051	-0.143364225632293	3.13759148762769e-203	LINEAR	Mean thickness of postcentral (right hemisphere)		100000	UK Biobank Assessment Centre	100003.0	Imaging	100.0	Brain MRI	196	UK Biobank Assessment Centre > Imaging > Brain MRI > T1 structural brain MRI > Freesurfer DKT	IMGNET	True	0
27446	CONTINUOUS	35886	-0.154995923794039	-0.164938324102639	-0.145053523485438	1.8856167752486898e-202	LINEAR	Mean thickness of S-calcarine (left hemisphere)		100000	UK Biobank Assessment Centre	100003.0	Imaging	100.0	Brain MRI	197	UK Biobank Assessment Centre > Imaging > Brain MRI > T1 structural brain MRI > Freesurfer a2009s	IMGNET	True	0
27178	CONTINUOUS	35886	-0.154402845435759	-0.164308745792293	-0.144496945079225	2.17321908319221e-202	LINEAR	Mean thickness of fusiform (left hemisphere)		100000	UK Biobank Assessment Centre	100003.0	Imaging	100.0	Brain MRI	196	UK Biobank Assessment Centre > Imaging > Brain MRI > T1 structural brain MRI > Freesurfer DKT	IMGNET	True	0
27442	CONTINUOUS	35886	-0.155035327003808	-0.165041389304049	-0.145029264703567	4.84818833628261e-200	LINEAR	Mean thickness of Lat-Fis-ant-Vertical (left hemisphere)		100000	UK Biobank Assessment Centre	100003.0	Imaging	100.0	Brain MRI	197	UK Biobank Assessment Centre > Imaging > Brain MRI > T1 structural brain MRI > Freesurfer a2009s	IMGNET	True	0
27084	CONTINUOUS	35886	-0.15442168377026	-0.164407832496387	-0.144435535044132	2.85566420065509e-199	LINEAR	Mean thickness of MT (left hemisphere)		100000	UK Biobank Assessment Centre	100003.0	Imaging	100.0	Brain MRI	195	UK Biobank Assessment Centre > Imaging > Brain MRI > T1 structural brain MRI > Freesurfer BA exvivo	IMGNET	True	0
27438	CONTINUOUS	35886	-0.1524440019753	-0.162321722517236	-0.142566281433364	1.6686836745402802e-198	LINEAR	Mean thickness of G-temp-sup-Plan-tempo (left hemisphere)		100000	UK Biobank Assessment Centre	100003.0	Imaging	100.0	Brain MRI	197	UK Biobank Assessment Centre > Imaging > Brain MRI > T1 structural brain MRI > Freesurfer a2009s	IMGNET	True	0
26857	CONTINUOUS	35886	-0.153922961233176	-0.163904546168392	-0.14394137629796	3.4237274017854e-198	LINEAR	Mean thickness of bankssts (right hemisphere)		100000	UK Biobank Assessment Centre	100003.0	Imaging	100.0	Brain MRI	192	UK Biobank Assessment Centre > Imaging > Brain MRI > T1 structural brain MRI > Freesurfer desikan white	IMGNET	True	0
27669	CONTINUOUS	35886	-0.154500923135894	-0.164524292351829	-0.144477553919959	5.0211760559693905e-198	LINEAR	Mean thickness of S-central (right hemisphere)		100000	UK Biobank Assessment Centre	100003.0	Imaging	100.0	Brain MRI	197	UK Biobank Assessment Centre > Imaging > Brain MRI > T1 structural brain MRI > Freesurfer a2009s	IMGNET	True	0
27632	CONTINUOUS	35886	-0.152754375087335	-0.162688091398805	-0.142820658775864	4.1816631650024304e-197	LINEAR	Mean thickness of G+S-cingul-Mid-Post (right hemisphere)		100000	UK Biobank Assessment Centre	100003.0	Imaging	100.0	Brain MRI	197	UK Biobank Assessment Centre > Imaging > Brain MRI > T1 structural brain MRI > Freesurfer a2009s	IMGNET	True	0
27638	CONTINUOUS	35886	-0.150343951864932	-0.160148505043405	-0.14053939868646	5.05592989729475e-196	LINEAR	Mean thickness of G-front-inf-Triangul (right hemisphere)		100000	UK Biobank Assessment Centre	100003.0	Imaging	100.0	Brain MRI	197	UK Biobank Assessment Centre > Imaging > Brain MRI > T1 structural brain MRI > Freesurfer a2009s	IMGNET	True	0
27668	CONTINUOUS	35886	-0.153001298925979	-0.163022668256574	-0.142979929595384	2.31224375883032e-194	LINEAR	Mean thickness of S-calcarine (right hemisphere)		100000	UK Biobank Assessment Centre	100003.0	Imaging	100.0	Brain MRI	197	UK Biobank Assessment Centre > Imaging > Brain MRI > T1 structural brain MRI > Freesurfer a2009s	IMGNET	True	0
27428	CONTINUOUS	35886	-0.148612908358138	-0.158350382437464	-0.138875434278812	3.1771178842194603e-194	LINEAR	Mean thickness of G-pariet-inf-Supramar (left hemisphere)		100000	UK Biobank Assessment Centre	100003.0	Imaging	100.0	Brain MRI	197	UK Biobank Assessment Centre > Imaging > Brain MRI > T1 structural brain MRI > Freesurfer a2009s	IMGNET	True	0
27461	CONTINUOUS	35886	-0.153644918374245	-0.163720445056149	-0.143569391692341	6.54995142514887e-194	LINEAR	Mean thickness of S-occipital-ant (left hemisphere)		100000	UK Biobank Assessment Centre	100003.0	Imaging	100.0	Brain MRI	197	UK Biobank Assessment Centre > Imaging > Brain MRI > T1 structural brain MRI > Freesurfer a2009s	IMGNET	True	0
27414	CONTINUOUS	35886	-0.149435381013268	-0.159248174400159	-0.139622587626377	2.1385344512054398e-193	LINEAR	Mean thickness of G-front-inf-Opercular (left hemisphere)		100000	UK Biobank Assessment Centre	100003.0	Imaging	100.0	Brain MRI	197	UK Biobank Assessment Centre > Imaging > Brain MRI > T1 structural brain MRI > Freesurfer a2009s	IMGNET	True	0
26877	CONTINUOUS	35886	-0.14958890632374	-0.159419727918665	-0.139758084728814	4.3205684216731296e-193	LINEAR	Mean thickness of postcentral (right hemisphere)		100000	UK Biobank Assessment Centre	100003.0	Imaging	100.0	Brain MRI	192	UK Biobank Assessment Centre > Imaging > Brain MRI > T1 structural brain MRI > Freesurfer desikan white	IMGNET	True	0
26761	CONTINUOUS	35886	-0.150475623896424	-0.160399875936565	-0.140551371856283	9.33587586068495e-192	LINEAR	Mean thickness of fusiform (left hemisphere)		100000	UK Biobank Assessment Centre	100003.0	Imaging	100.0	Brain MRI	192	UK Biobank Assessment Centre > Imaging > Brain MRI > T1 structural brain MRI > Freesurfer desikan white	IMGNET	True	0
27278	CONTINUOUS	35886	-0.153553548800845	-0.163684296131664	-0.143422801470026	1.25762207563599e-191	LINEAR	Mean thickness of medialorbitofrontal (right hemisphere)		100000	UK Biobank Assessment Centre	100003.0	Imaging	100.0	Brain MRI	196	UK Biobank Assessment Centre > Imaging > Brain MRI > T1 structural brain MRI > Freesurfer DKT	IMGNET	True	0
27447	CONTINUOUS	35886	-0.152508809535387	-0.162587781815498	-0.142429837255276	5.44992900319317e-191	LINEAR	Mean thickness of S-central (left hemisphere)		100000	UK Biobank Assessment Centre	100003.0	Imaging	100.0	Brain MRI	197	UK Biobank Assessment Centre > Imaging > Brain MRI > T1 structural brain MRI > Freesurfer a2009s	IMGNET	True	0
27639	CONTINUOUS	35886	-0.144343543084002	-0.153924189522718	-0.134762896645286	2.1988540438239e-189	LINEAR	Mean thickness of G-front-middle (right hemisphere)		100000	UK Biobank Assessment Centre	100003.0	Imaging	100.0	Brain MRI	197	UK Biobank Assessment Centre > Imaging > Brain MRI > T1 structural brain MRI > Freesurfer a2009s	IMGNET	True	0
27185	CONTINUOUS	35886	-0.151902462920312	-0.161994202112912	-0.141810723727712	4.85295655074048e-189	LINEAR	Mean thickness of medialorbitofrontal (left hemisphere)		100000	UK Biobank Assessment Centre	100003.0	Imaging	100.0	Brain MRI	196	UK Biobank Assessment Centre > Imaging > Brain MRI > T1 structural brain MRI > Freesurfer DKT	IMGNET	True	0
27416	CONTINUOUS	35886	-0.146843544227353	-0.156618771265436	-0.137068317189271	2.66319069985741e-188	LINEAR	Mean thickness of G-front-inf-Triangul (left hemisphere)		100000	UK Biobank Assessment Centre	100003.0	Imaging	100.0	Brain MRI	197	UK Biobank Assessment Centre > Imaging > Brain MRI > T1 structural brain MRI > Freesurfer a2009s	IMGNET	True	0
27636	CONTINUOUS	35886	-0.147082366872901	-0.156885853596489	-0.137278880149314	7.74816647562622e-188	LINEAR	Mean thickness of G-front-inf-Opercular (right hemisphere)		100000	UK Biobank Assessment Centre	100003.0	Imaging	100.0	Brain MRI	197	UK Biobank Assessment Centre > Imaging > Brain MRI > T1 structural brain MRI > Freesurfer a2009s	IMGNET	True	0
26867	CONTINUOUS	35886	-0.151653852175538	-0.161763397214856	-0.14154430713622	8.677632234112711e-188	LINEAR	Mean thickness of lateralorbitofrontal (right hemisphere)		100000	UK Biobank Assessment Centre	100003.0	Imaging	100.0	Brain MRI	192	UK Biobank Assessment Centre > Imaging > Brain MRI > T1 structural brain MRI > Freesurfer desikan white	IMGNET	True	0
27507	CONTINUOUS	35886	-0.145296146595828	-0.154988892160677	-0.13560340103098	1.5997583274233299e-187	LINEAR	Volume of G-rectus (left hemisphere)		100000	UK Biobank Assessment Centre	100003.0	Imaging	100.0	Brain MRI	197	UK Biobank Assessment Centre > Imaging > Brain MRI > T1 structural brain MRI > Freesurfer a2009s	IMGNET	True	0
25592	CONTINUOUS	34405	0.745949390300841	0.696119500801628	0.795779279800054	6.204140270290859e-187	LINEAR	Weighted-mean L1 in tract superior thalamic radiation (left)		100000	UK Biobank Assessment Centre	100003.0	Imaging	100.0	Brain MRI	135	UK Biobank Assessment Centre > Imaging > Brain MRI > Diffusion brain MRI > dMRI weighted means	IMGNET	True	0
27660	CONTINUOUS	35886	-0.146866215452864	-0.15668122148992	-0.137051209415808	7.207403970920119e-187	LINEAR	Mean thickness of G-temp-sup-Plan-tempo (right hemisphere)		100000	UK Biobank Assessment Centre	100003.0	Imaging	100.0	Brain MRI	197	UK Biobank Assessment Centre > Imaging > Brain MRI > T1 structural brain MRI > Freesurfer a2009s	IMGNET	True	0
27294	CONTINUOUS	35886	-0.143638945181844	-0.153240957891575	-0.134036932472113	9.11699807963106e-187	LINEAR	Mean thickness of superiortemporal (right hemisphere)		100000	UK Biobank Assessment Centre	100003.0	Imaging	100.0	Brain MRI	196	UK Biobank Assessment Centre > Imaging > Brain MRI > T1 structural brain MRI > Freesurfer DKT	IMGNET	True	0
26624	CONTINUOUS	35886	0.141896082581468	0.132365504773813	0.151426660389123	4.81252630257215e-185	LINEAR	Volume of hippocampal-fissure (left hemisphere)		100000	UK Biobank Assessment Centre	100003.0	Imaging	100.0	Brain MRI	191	UK Biobank Assessment Centre > Imaging > Brain MRI > T1 structural brain MRI > Freesurfer subsegmentation	IMGNET	True	0
27429	CONTINUOUS	35886	-0.14506793353007	-0.154834185645322	-0.135301681414818	3.30895051903794e-184	LINEAR	Mean thickness of G-parietal-sup (left hemisphere)		100000	UK Biobank Assessment Centre	100003.0	Imaging	100.0	Brain MRI	197	UK Biobank Assessment Centre > Imaging > Brain MRI > T1 structural brain MRI > Freesurfer a2009s	IMGNET	True	0
26763	CONTINUOUS	35886	-0.149362555113354	-0.159418656991627	-0.139306453235081	3.5135016008897797e-184	LINEAR	Mean thickness of inferiortemporal (left hemisphere)		100000	UK Biobank Assessment Centre	100003.0	Imaging	100.0	Brain MRI	192	UK Biobank Assessment Centre > Imaging > Brain MRI > T1 structural brain MRI > Freesurfer desikan white	IMGNET	True	0
26902	CONTINUOUS	35886	-0.135111979278634	-0.144218289137691	-0.126005669419577	8.45639367731684e-184	LINEAR	Volume of medialorbitofrontal (right hemisphere)		100000	UK Biobank Assessment Centre	100003.0	Imaging	100.0	Brain MRI	192	UK Biobank Assessment Centre > Imaging > Brain MRI > T1 structural brain MRI > Freesurfer desikan white	IMGNET	True	0
27729	CONTINUOUS	35886	-0.142996221819141	-0.15263986560458	-0.133352578033702	1.40854919060137e-183	LINEAR	Volume of G-rectus (right hemisphere)		100000	UK Biobank Assessment Centre	100003.0	Imaging	100.0	Brain MRI	197	UK Biobank Assessment Centre > Imaging > Brain MRI > T1 structural brain MRI > Freesurfer a2009s	IMGNET	True	0
27403	CONTINUOUS	35886	-0.147374378932651	-0.157403967128327	-0.137344790736976	2.39399236101116e-180	LINEAR	Mean thickness of G+S-frontomargin (left hemisphere)		100000	UK Biobank Assessment Centre	100003.0	Imaging	100.0	Brain MRI	197	UK Biobank Assessment Centre > Imaging > Brain MRI > T1 structural brain MRI > Freesurfer a2009s	IMGNET	True	0
27427	CONTINUOUS	35886	-0.140932366218539	-0.150528857310662	-0.131335875126415	3.75249309840317e-180	LINEAR	Mean thickness of G-pariet-inf-Angular (left hemisphere)		100000	UK Biobank Assessment Centre	100003.0	Imaging	100.0	Brain MRI	197	UK Biobank Assessment Centre > Imaging > Brain MRI > T1 structural brain MRI > Freesurfer a2009s	IMGNET	True	0
27664	CONTINUOUS	35881	-0.147265503987919	-0.157299656040144	-0.137231351935695	6.306838126190781e-180	LINEAR	Mean thickness of Lat-Fis-ant-Vertical (right hemisphere)		100000	UK Biobank Assessment Centre	100003.0	Imaging	100.0	Brain MRI	197	UK Biobank Assessment Centre > Imaging > Brain MRI > T1 structural brain MRI > Freesurfer a2009s	IMGNET	True	0
27276	CONTINUOUS	35886	-0.148679241992266	-0.158810979472354	-0.138547504512177	6.96962065106652e-180	LINEAR	Mean thickness of lateralorbitofrontal (right hemisphere)		100000	UK Biobank Assessment Centre	100003.0	Imaging	100.0	Brain MRI	196	UK Biobank Assessment Centre > Imaging > Brain MRI > T1 structural brain MRI > Freesurfer DKT	IMGNET	True	0
27180	CONTINUOUS	35886	-0.147586643150153	-0.157650010756418	-0.137523275543887	1.13701224740367e-179	LINEAR	Mean thickness of inferiortemporal (left hemisphere)		100000	UK Biobank Assessment Centre	100003.0	Imaging	100.0	Brain MRI	196	UK Biobank Assessment Centre > Imaging > Brain MRI > T1 structural brain MRI > Freesurfer DKT	IMGNET	True	0
27633	CONTINUOUS	35886	-0.14384573391719	-0.153693636425087	-0.133997831409293	2.9225145732154995e-178	LINEAR	Mean thickness of G-cingul-Post-dorsal (right hemisphere)		100000	UK Biobank Assessment Centre	100003.0	Imaging	100.0	Brain MRI	197	UK Biobank Assessment Centre > Imaging > Brain MRI > T1 structural brain MRI > Freesurfer a2009s	IMGNET	True	0
27408	CONTINUOUS	35886	-0.147646513321121	-0.157773507491691	-0.137519519150551	1.30300753872633e-177	LINEAR	Mean thickness of G+S-cingul-Ant (left hemisphere)		100000	UK Biobank Assessment Centre	100003.0	Imaging	100.0	Brain MRI	197	UK Biobank Assessment Centre > Imaging > Brain MRI > T1 structural brain MRI > Freesurfer a2009s	IMGNET	True	0
27417	CONTINUOUS	35886	-0.13811376888323	-0.147592845543824	-0.128634692222636	2.14787438512036e-177	LINEAR	Mean thickness of G-front-middle (left hemisphere)		100000	UK Biobank Assessment Centre	100003.0	Imaging	100.0	Brain MRI	197	UK Biobank Assessment Centre > Imaging > Brain MRI > T1 structural brain MRI > Freesurfer a2009s	IMGNET	True	0
27466	CONTINUOUS	35886	-0.147183882124205	-0.157360635926436	-0.137007128321975	7.66292115274497e-175	LINEAR	Mean thickness of S-orbital-H-Shaped (left hemisphere)		100000	UK Biobank Assessment Centre	100003.0	Imaging	100.0	Brain MRI	197	UK Biobank Assessment Centre > Imaging > Brain MRI > T1 structural brain MRI > Freesurfer a2009s	IMGNET	True	0
27681	CONTINUOUS	35886	-0.144900482268549	-0.154950014543271	-0.134850949993828	8.42500190244344e-174	LINEAR	Mean thickness of S-oc-middle+Lunatus (right hemisphere)		100000	UK Biobank Assessment Centre	100003.0	Imaging	100.0	Brain MRI	197	UK Biobank Assessment Centre > Imaging > Brain MRI > T1 structural brain MRI > Freesurfer a2009s	IMGNET	True	0
27279	CONTINUOUS	35886	-0.142833812524471	-0.152741348904906	-0.132926276144036	9.3632650704219e-174	LINEAR	Mean thickness of middletemporal (right hemisphere)		100000	UK Biobank Assessment Centre	100003.0	Imaging	100.0	Brain MRI	196	UK Biobank Assessment Centre > Imaging > Brain MRI > T1 structural brain MRI > Freesurfer DKT	IMGNET	True	0
27118	CONTINUOUS	35886	-0.142907789679773	-0.152963083706092	-0.132852495653455	5.70685832254096e-169	LINEAR	Mean thickness of BA3b (right hemisphere)		100000	UK Biobank Assessment Centre	100003.0	Imaging	100.0	Brain MRI	195	UK Biobank Assessment Centre > Imaging > Brain MRI > T1 structural brain MRI > Freesurfer BA exvivo	IMGNET	True	0
27464	CONTINUOUS	35886	-0.142172385899728	-0.152214541744107	-0.132130230055349	1.05645394803044e-167	LINEAR	Mean thickness of S-orbital-lateral (left hemisphere)		100000	UK Biobank Assessment Centre	100003.0	Imaging	100.0	Brain MRI	197	UK Biobank Assessment Centre > Imaging > Brain MRI > T1 structural brain MRI > Freesurfer a2009s	IMGNET	True	0
27650	CONTINUOUS	35886	-0.137672598033633	-0.14741597622411	-0.127929219843155	4.61829259650382e-167	LINEAR	Mean thickness of G-pariet-inf-Supramar (right hemisphere)		100000	UK Biobank Assessment Centre	100003.0	Imaging	100.0	Brain MRI	197	UK Biobank Assessment Centre > Imaging > Brain MRI > T1 structural brain MRI > Freesurfer a2009s	IMGNET	True	0
27309	CONTINUOUS	35886	-0.131155663968256	-0.140494062696414	-0.121817265240098	4.22118683585728e-165	LINEAR	Volume of medialorbitofrontal (right hemisphere)		100000	UK Biobank Assessment Centre	100003.0	Imaging	100.0	Brain MRI	196	UK Biobank Assessment Centre > Imaging > Brain MRI > T1 structural brain MRI > Freesurfer DKT	IMGNET	True	0
27462	CONTINUOUS	35886	-0.142351526126431	-0.152525986605798	-0.132177065647065	7.19883765154254e-164	LINEAR	Mean thickness of S-oc-temp-lat (left hemisphere)		100000	UK Biobank Assessment Centre	100003.0	Imaging	100.0	Brain MRI	197	UK Biobank Assessment Centre > Imaging > Brain MRI > T1 structural brain MRI > Freesurfer a2009s	IMGNET	True	0
27216	CONTINUOUS	35886	-0.129182486506587	-0.138485403759522	-0.119879569253652	1.7728434414622e-161	LINEAR	Volume of medialorbitofrontal (left hemisphere)		100000	UK Biobank Assessment Centre	100003.0	Imaging	100.0	Brain MRI	196	UK Biobank Assessment Centre > Imaging > Brain MRI > T1 structural brain MRI > Freesurfer DKT	IMGNET	True	0
26536	CONTINUOUS	35886	-0.133528007388209	-0.143196471316312	-0.123859543460106	9.155590776168649e-160	LINEAR	Volume-ratio of BrainSegVol-to-eTIV (whole brain)		100000	UK Biobank Assessment Centre	100003.0	Imaging	100.0	Brain MRI	190	UK Biobank Assessment Centre > Imaging > Brain MRI > T1 structural brain MRI > Freesurfer ASEG	IMGNET	True	0
27439	CONTINUOUS	35886	-0.138840726244576	-0.148904665634028	-0.128776786855124	1.9789466062233799e-159	LINEAR	Mean thickness of G-temporal-inf (left hemisphere)		100000	UK Biobank Assessment Centre	100003.0	Imaging	100.0	Brain MRI	197	UK Biobank Assessment Centre > Imaging > Brain MRI > T1 structural brain MRI > Freesurfer a2009s	IMGNET	True	0
27201	CONTINUOUS	35886	-0.134083931193188	-0.143811995119997	-0.124355867266379	3.82080731169315e-159	LINEAR	Mean thickness of superiortemporal (left hemisphere)		100000	UK Biobank Assessment Centre	100003.0	Imaging	100.0	Brain MRI	196	UK Biobank Assessment Centre > Imaging > Brain MRI > T1 structural brain MRI > Freesurfer DKT	IMGNET	True	0
27640	CONTINUOUS	35886	-0.130219677984547	-0.139683394528058	-0.120755961441037	1.2824581403805699e-158	LINEAR	Mean thickness of G-front-sup (right hemisphere)		100000	UK Biobank Assessment Centre	100003.0	Imaging	100.0	Brain MRI	197	UK Biobank Assessment Centre > Imaging > Brain MRI > T1 structural brain MRI > Freesurfer a2009s	IMGNET	True	0
27183	CONTINUOUS	35886	-0.138395818839744	-0.148507781805987	-0.1282838558735	5.76599367704163e-157	LINEAR	Mean thickness of lateralorbitofrontal (left hemisphere)		100000	UK Biobank Assessment Centre	100003.0	Imaging	100.0	Brain MRI	196	UK Biobank Assessment Centre > Imaging > Brain MRI > T1 structural brain MRI > Freesurfer DKT	IMGNET	True	0
27629	CONTINUOUS	35886	-0.134762125942317	-0.144646365132257	-0.124877886752378	8.53538366484802e-156	LINEAR	Mean thickness of G+S-transv-frontopol (right hemisphere)		100000	UK Biobank Assessment Centre	100003.0	Imaging	100.0	Brain MRI	197	UK Biobank Assessment Centre > Imaging > Brain MRI > T1 structural brain MRI > Freesurfer a2009s	IMGNET	True	0
27651	CONTINUOUS	35886	-0.133012486554557	-0.142777578243664	-0.12324739486545	1.64968439291474e-155	LINEAR	Mean thickness of G-parietal-sup (right hemisphere)		100000	UK Biobank Assessment Centre	100003.0	Imaging	100.0	Brain MRI	197	UK Biobank Assessment Centre > Imaging > Brain MRI > T1 structural brain MRI > Freesurfer a2009s	IMGNET	True	0
25253	CONTINUOUS	34405	0.639138895875768	0.592151468657854	0.686126323093682	5.0388387851014605e-155	LINEAR	Mean L2 in fornix on FA skeleton		100000	UK Biobank Assessment Centre	100003.0	Imaging	100.0	Brain MRI	134	UK Biobank Assessment Centre > Imaging > Brain MRI > Diffusion brain MRI > dMRI skeleton	IMGNET	True	0
27628	CONTINUOUS	35886	-0.135361290732677	-0.145350964703711	-0.125371616761642	6.31014066586704e-154	LINEAR	Mean thickness of G+S-subcentral (right hemisphere)		100000	UK Biobank Assessment Centre	100003.0	Imaging	100.0	Brain MRI	197	UK Biobank Assessment Centre > Imaging > Brain MRI > T1 structural brain MRI > Freesurfer a2009s	IMGNET	True	0
27418	CONTINUOUS	35886	-0.127293117324036	-0.136688514506448	-0.117897720141623	6.87104953400963e-154	LINEAR	Mean thickness of G-front-sup (left hemisphere)		100000	UK Biobank Assessment Centre	100003.0	Imaging	100.0	Brain MRI	197	UK Biobank Assessment Centre > Imaging > Brain MRI > T1 structural brain MRI > Freesurfer a2009s	IMGNET	True	0
27186	CONTINUOUS	35886	-0.134889356241388	-0.144857843958274	-0.124920868524502	1.62744899317096e-153	LINEAR	Mean thickness of middletemporal (left hemisphere)		100000	UK Biobank Assessment Centre	100003.0	Imaging	100.0	Brain MRI	196	UK Biobank Assessment Centre > Imaging > Brain MRI > T1 structural brain MRI > Freesurfer DKT	IMGNET	True	0
25155	CONTINUOUS	34405	-0.690949159943221	-0.742090367755111	-0.639807952131332	5.47149007102606e-153	LINEAR	Mean MO in body of corpus callosum on FA skeleton		100000	UK Biobank Assessment Centre	100003.0	Imaging	100.0	Brain MRI	134	UK Biobank Assessment Centre > Imaging > Brain MRI > Diffusion brain MRI > dMRI skeleton	IMGNET	True	0
25445	CONTINUOUS	34405	0.624079972541126	0.577672719619948	0.670487225462303	1.3258862429684801e-151	LINEAR	Mean ISOVF in fornix on FA skeleton		100000	UK Biobank Assessment Centre	100003.0	Imaging	100.0	Brain MRI	134	UK Biobank Assessment Centre > Imaging > Brain MRI > Diffusion brain MRI > dMRI skeleton	IMGNET	True	0
27449	CONTINUOUS	35886	-0.134614582996165	-0.144641861698349	-0.12458730429398	3.71011527641413e-151	LINEAR	Mean thickness of S-circular-insula-ant (left hemisphere)		100000	UK Biobank Assessment Centre	100003.0	Imaging	100.0	Brain MRI	197	UK Biobank Assessment Centre > Imaging > Brain MRI > T1 structural brain MRI > Freesurfer a2009s	IMGNET	True	0
25109	CONTINUOUS	34405	0.627605329131939	0.580811242795591	0.674399415468286	8.14114005191897e-151	LINEAR	Mean MD in fornix on FA skeleton		100000	UK Biobank Assessment Centre	100003.0	Imaging	100.0	Brain MRI	134	UK Biobank Assessment Centre > Imaging > Brain MRI > Diffusion brain MRI > dMRI skeleton	IMGNET	True	0
26784	CONTINUOUS	35886	-0.129343822654381	-0.139035897320635	-0.119651747988127	2.0621105766534403e-149	LINEAR	Mean thickness of superiortemporal (left hemisphere)		100000	UK Biobank Assessment Centre	100003.0	Imaging	100.0	Brain MRI	192	UK Biobank Assessment Centre > Imaging > Brain MRI > T1 structural brain MRI > Freesurfer desikan white	IMGNET	True	0
27679	CONTINUOUS	35882	-0.132350792267606	-0.142272609577083	-0.122428974958129	2.78352264036545e-149	LINEAR	Mean thickness of S-interm-prim-Jensen (right hemisphere)		100000	UK Biobank Assessment Centre	100003.0	Imaging	100.0	Brain MRI	197	UK Biobank Assessment Centre > Imaging > Brain MRI > T1 structural brain MRI > Freesurfer a2009s	IMGNET	True	0
26646	CONTINUOUS	35886	0.125379846571418	0.115946058282737	0.134813634860099	3.2451821740729104e-148	LINEAR	Volume of hippocampal-fissure (right hemisphere)		100000	UK Biobank Assessment Centre	100003.0	Imaging	100.0	Brain MRI	191	UK Biobank Assessment Centre > Imaging > Brain MRI > T1 structural brain MRI > Freesurfer subsegmentation	IMGNET	True	0
25578	CONTINUOUS	34405	0.726283954190603	0.671626502516682	0.780941405864523	4.22469334281291e-148	LINEAR	Weighted-mean L1 in tract corticospinal tract (right)		100000	UK Biobank Assessment Centre	100003.0	Imaging	100.0	Brain MRI	135	UK Biobank Assessment Centre > Imaging > Brain MRI > Diffusion brain MRI > dMRI weighted means	IMGNET	True	0
25061	CONTINUOUS	34405	-0.628462378042611	-0.675847596054417	-0.581077160030805	1.4842481635825e-147	LINEAR	Mean FA in fornix on FA skeleton		100000	UK Biobank Assessment Centre	100003.0	Imaging	100.0	Brain MRI	134	UK Biobank Assessment Centre > Imaging > Brain MRI > Diffusion brain MRI > dMRI skeleton	IMGNET	True	0
27423	CONTINUOUS	35886	-0.131171237771636	-0.141084639066833	-0.121257836476439	6.16671583079402e-147	LINEAR	Mean thickness of G-oc-temp-lat-fusifor (left hemisphere)		100000	UK Biobank Assessment Centre	100003.0	Imaging	100.0	Brain MRI	197	UK Biobank Assessment Centre > Imaging > Brain MRI > T1 structural brain MRI > Freesurfer a2009s	IMGNET	True	0
26633	CONTINUOUS	35886	-0.124300237736934	-0.133697611536316	-0.114902863937551	7.75377655295772e-147	LINEAR	Volume of GC-ML-DG-body (left hemisphere)		100000	UK Biobank Assessment Centre	100003.0	Imaging	100.0	Brain MRI	191	UK Biobank Assessment Centre > Imaging > Brain MRI > T1 structural brain MRI > Freesurfer subsegmentation	IMGNET	True	0
26870	CONTINUOUS	35886	-0.130674593787538	-0.140594123728088	-0.120755063846987	1.12555889064996e-145	LINEAR	Mean thickness of middletemporal (right hemisphere)		100000	UK Biobank Assessment Centre	100003.0	Imaging	100.0	Brain MRI	192	UK Biobank Assessment Centre > Imaging > Brain MRI > T1 structural brain MRI > Freesurfer desikan white	IMGNET	True	0
27457	CONTINUOUS	35869	-0.131617891146387	-0.141615299007831	-0.121620483284942	1.70033449345865e-145	LINEAR	Mean thickness of S-interm-prim-Jensen (left hemisphere)		100000	UK Biobank Assessment Centre	100003.0	Imaging	100.0	Brain MRI	197	UK Biobank Assessment Centre > Imaging > Brain MRI > T1 structural brain MRI > Freesurfer a2009s	IMGNET	True	0
25301	CONTINUOUS	34405	0.616426995082965	0.569559255537438	0.663294734628491	3.6342951339635e-145	LINEAR	Mean L3 in fornix on FA skeleton		100000	UK Biobank Assessment Centre	100003.0	Imaging	100.0	Brain MRI	134	UK Biobank Assessment Centre > Imaging > Brain MRI > Diffusion brain MRI > dMRI skeleton	IMGNET	True	0
27406	CONTINUOUS	35886	-0.131253381241331	-0.141248047122239	-0.121258715360423	8.684156307390091e-145	LINEAR	Mean thickness of G+S-subcentral (left hemisphere)		100000	UK Biobank Assessment Centre	100003.0	Imaging	100.0	Brain MRI	197	UK Biobank Assessment Centre > Imaging > Brain MRI > T1 structural brain MRI > Freesurfer a2009s	IMGNET	True	0
26801	CONTINUOUS	35886	-0.12049883830294	-0.129733204589219	-0.111264472016661	5.36878146441542e-143	LINEAR	Volume of medialorbitofrontal (left hemisphere)		100000	UK Biobank Assessment Centre	100003.0	Imaging	100.0	Brain MRI	192	UK Biobank Assessment Centre > Imaging > Brain MRI > T1 structural brain MRI > Freesurfer desikan white	IMGNET	True	0
27283	CONTINUOUS	35886	-0.12929092348065	-0.139201450593737	-0.119380396367563	6.26734605287055e-143	LINEAR	Mean thickness of parsorbitalis (right hemisphere)		100000	UK Biobank Assessment Centre	100003.0	Imaging	100.0	Brain MRI	196	UK Biobank Assessment Centre > Imaging > Brain MRI > T1 structural brain MRI > Freesurfer DKT	IMGNET	True	0
27693	CONTINUOUS	35886	-0.129274303151369	-0.139192682609262	-0.119355923693477	1.13231374369208e-142	LINEAR	Mean thickness of S-precentral-sup-part (right hemisphere)		100000	UK Biobank Assessment Centre	100003.0	Imaging	100.0	Brain MRI	197	UK Biobank Assessment Centre > Imaging > Brain MRI > T1 structural brain MRI > Freesurfer a2009s	IMGNET	True	0
27432	CONTINUOUS	35886	-0.126894849545958	-0.136658999961809	-0.117130699130107	7.2740531514477e-142	LINEAR	Mean thickness of G-precuneus (left hemisphere)		100000	UK Biobank Assessment Centre	100003.0	Imaging	100.0	Brain MRI	197	UK Biobank Assessment Centre > Imaging > Brain MRI > T1 structural brain MRI > Freesurfer a2009s	IMGNET	True	0
27471	CONTINUOUS	35886	-0.127363503588407	-0.137299681448381	-0.117427325728434	4.26743551624462e-138	LINEAR	Mean thickness of S-precentral-sup-part (left hemisphere)		100000	UK Biobank Assessment Centre	100003.0	Imaging	100.0	Brain MRI	197	UK Biobank Assessment Centre > Imaging > Brain MRI > T1 structural brain MRI > Freesurfer a2009s	IMGNET	True	0
25205	CONTINUOUS	34405	0.602517989620497	0.555416752888862	0.649619226352132	1.70123475178658e-137	LINEAR	Mean L1 in fornix on FA skeleton		100000	UK Biobank Assessment Centre	100003.0	Imaging	100.0	Brain MRI	134	UK Biobank Assessment Centre > Imaging > Brain MRI > Diffusion brain MRI > dMRI skeleton	IMGNET	True	0
27085	CONTINUOUS	35886	0.128574267231209	0.118494911374296	0.138653623088122	8.53831243088174e-137	LINEAR	Mean thickness of perirhinal (left hemisphere)		100000	UK Biobank Assessment Centre	100003.0	Imaging	100.0	Brain MRI	195	UK Biobank Assessment Centre > Imaging > Brain MRI > T1 structural brain MRI > Freesurfer BA exvivo	IMGNET	True	0
26775	CONTINUOUS	35886	-0.12989966345998	-0.140084368640335	-0.119714958279624	9.31851068861824e-137	LINEAR	Mean thickness of pericalcarine (left hemisphere)		100000	UK Biobank Assessment Centre	100003.0	Imaging	100.0	Brain MRI	192	UK Biobank Assessment Centre > Imaging > Brain MRI > T1 structural brain MRI > Freesurfer desikan white	IMGNET	True	0
27192	CONTINUOUS	35886	-0.128594089509422	-0.138780251568175	-0.118407927450669	4.77809738231199e-134	LINEAR	Mean thickness of pericalcarine (left hemisphere)		100000	UK Biobank Assessment Centre	100003.0	Imaging	100.0	Brain MRI	196	UK Biobank Assessment Centre > Imaging > Brain MRI > T1 structural brain MRI > Freesurfer DKT	IMGNET	True	0
27194	CONTINUOUS	35886	-0.126768397439656	-0.136836619216069	-0.116700175663242	2.3561605718787003e-133	LINEAR	Mean thickness of posteriorcingulate (left hemisphere)		100000	UK Biobank Assessment Centre	100003.0	Imaging	100.0	Brain MRI	196	UK Biobank Assessment Centre > Imaging > Brain MRI > T1 structural brain MRI > Freesurfer DKT	IMGNET	True	0
27411	CONTINUOUS	35886	-0.125527878855094	-0.135506503823366	-0.115549253886823	4.02887725936666e-133	LINEAR	Mean thickness of G-cingul-Post-dorsal (left hemisphere)		100000	UK Biobank Assessment Centre	100003.0	Imaging	100.0	Brain MRI	197	UK Biobank Assessment Centre > Imaging > Brain MRI > T1 structural brain MRI > Freesurfer a2009s	IMGNET	True	0
26874	CONTINUOUS	35886	-0.124804543708034	-0.134730104518615	-0.114878982897453	5.26487149071552e-133	LINEAR	Mean thickness of parsorbitalis (right hemisphere)		100000	UK Biobank Assessment Centre	100003.0	Imaging	100.0	Brain MRI	192	UK Biobank Assessment Centre > Imaging > Brain MRI > T1 structural brain MRI > Freesurfer desikan white	IMGNET	True	0
27126	CONTINUOUS	35886	-0.12501010771994	-0.134958788785232	-0.115061426654649	7.91026741161917e-133	LINEAR	Mean thickness of MT (right hemisphere)		100000	UK Biobank Assessment Centre	100003.0	Imaging	100.0	Brain MRI	195	UK Biobank Assessment Centre > Imaging > Brain MRI > T1 structural brain MRI > Freesurfer BA exvivo	IMGNET	True	0
26864	CONTINUOUS	35886	-0.125872890820085	-0.135917880971114	-0.115827900669056	4.0868768282081506e-132	LINEAR	Mean thickness of inferiortemporal (right hemisphere)		100000	UK Biobank Assessment Centre	100003.0	Imaging	100.0	Brain MRI	192	UK Biobank Assessment Centre > Imaging > Brain MRI > T1 structural brain MRI > Freesurfer desikan white	IMGNET	True	0
25539	CONTINUOUS	34405	0.633824901946355	0.582698253058872	0.684951550833839	2.49016640525206e-129	LINEAR	Weighted-mean MD in tract superior thalamic radiation (right)		100000	UK Biobank Assessment Centre	100003.0	Imaging	100.0	Brain MRI	135	UK Biobank Assessment Centre > Imaging > Brain MRI > Diffusion brain MRI > dMRI weighted means	IMGNET	True	0
26773	CONTINUOUS	35886	-0.123283379482998	-0.133252945236059	-0.113313813729936	9.7011220248167e-129	LINEAR	Mean thickness of parsorbitalis (left hemisphere)		100000	UK Biobank Assessment Centre	100003.0	Imaging	100.0	Brain MRI	192	UK Biobank Assessment Centre > Imaging > Brain MRI > T1 structural brain MRI > Freesurfer desikan white	IMGNET	True	0
41229#5NR	CAT-MUL	35570/739(36309)	0.321573013153082	0.29498561619682	0.347354409084888	2.9411637636817597e-128	LOGISTIC-BINARY	PCT responsible for patient data: TRAFFORD PCT		100091	Health-related outcomes	2000.0	Hospital inpatient	2001.0	Summary Administration	2001	Health-related outcomes > Hospital inpatient > Summary Administration	IMGNET	True	0
27426	CONTINUOUS	35886	-0.123909731629313	-0.133972785684395	-0.113846677574231	1.13503151079853e-127	LINEAR	Mean thickness of G-orbital (left hemisphere)		100000	UK Biobank Assessment Centre	100003.0	Imaging	100.0	Brain MRI	197	UK Biobank Assessment Centre > Imaging > Brain MRI > T1 structural brain MRI > Freesurfer a2009s	IMGNET	True	0
41229#5NT	CAT-MUL	35802/507(36309)	0.34756259961489	0.318720400434489	0.375464786685015	1.19138589392698e-127	LOGISTIC-BINARY	PCT responsible for patient data: MANCHESTER PCT		100091	Health-related outcomes	2000.0	Hospital inpatient	2001.0	Summary Administration	2001	Health-related outcomes > Hospital inpatient > Summary Administration	IMGNET	True	0
27658	CONTINUOUS	35886	-0.119594756036914	-0.129343722376326	-0.109845789697502	9.613842924955899e-127	LINEAR	Mean thickness of G-temp-sup-Lateral (right hemisphere)		100000	UK Biobank Assessment Centre	100003.0	Imaging	100.0	Brain MRI	197	UK Biobank Assessment Centre > Imaging > Brain MRI > T1 structural brain MRI > Freesurfer a2009s	IMGNET	True	0
26876	CONTINUOUS	35886	-0.124648151336393	-0.134853769343251	-0.114442533329534	1.16182377860968e-125	LINEAR	Mean thickness of pericalcarine (right hemisphere)		100000	UK Biobank Assessment Centre	100003.0	Imaging	100.0	Brain MRI	192	UK Biobank Assessment Centre > Imaging > Brain MRI > T1 structural brain MRI > Freesurfer desikan white	IMGNET	True	0
27079	CONTINUOUS	35886	-0.115055379703701	-0.124505262293692	-0.105605497113709	6.833373490523529e-125	LINEAR	Mean thickness of BA6 (left hemisphere)		100000	UK Biobank Assessment Centre	100003.0	Imaging	100.0	Brain MRI	195	UK Biobank Assessment Centre > Imaging > Brain MRI > T1 structural brain MRI > Freesurfer BA exvivo	IMGNET	True	0
27287	CONTINUOUS	35886	-0.121322815065394	-0.131374103204274	-0.111271526926514	8.47537430084751e-123	LINEAR	Mean thickness of posteriorcingulate (right hemisphere)		100000	UK Biobank Assessment Centre	100003.0	Imaging	100.0	Brain MRI	196	UK Biobank Assessment Centre > Imaging > Brain MRI > T1 structural brain MRI > Freesurfer DKT	IMGNET	True	0
27273	CONTINUOUS	35886	-0.121131890417637	-0.131175869292665	-0.11108791154261	1.3526661973323898e-122	LINEAR	Mean thickness of inferiortemporal (right hemisphere)		100000	UK Biobank Assessment Centre	100003.0	Imaging	100.0	Brain MRI	196	UK Biobank Assessment Centre > Imaging > Brain MRI > T1 structural brain MRI > Freesurfer DKT	IMGNET	True	0
25443	CONTINUOUS	34405	0.618259514293582	0.566977359714937	0.669541668872227	1.7881022133244698e-122	LINEAR	Mean ISOVF in body of corpus callosum on FA skeleton		100000	UK Biobank Assessment Centre	100003.0	Imaging	100.0	Brain MRI	134	UK Biobank Assessment Centre > Imaging > Brain MRI > Diffusion brain MRI > dMRI skeleton	IMGNET	True	0
27683	CONTINUOUS	35886	-0.120961165805137	-0.131024202322369	-0.110898129287905	8.317703636573469e-122	LINEAR	Mean thickness of S-occipital-ant (right hemisphere)		100000	UK Biobank Assessment Centre	100003.0	Imaging	100.0	Brain MRI	197	UK Biobank Assessment Centre > Imaging > Brain MRI > T1 structural brain MRI > Freesurfer a2009s	IMGNET	True	0
27671	CONTINUOUS	35886	-0.120310865393469	-0.130351799310919	-0.110269931476018	4.7501664034632005e-121	LINEAR	Mean thickness of S-circular-insula-ant (right hemisphere)		100000	UK Biobank Assessment Centre	100003.0	Imaging	100.0	Brain MRI	197	UK Biobank Assessment Centre > Imaging > Brain MRI > T1 structural brain MRI > Freesurfer a2009s	IMGNET	True	0
27121	CONTINUOUS	35886	-0.114033985597712	-0.123561136556423	-0.104506834639	8.442933396783821e-121	LINEAR	Mean thickness of BA6 (right hemisphere)		100000	UK Biobank Assessment Centre	100003.0	Imaging	100.0	Brain MRI	195	UK Biobank Assessment Centre > Imaging > Brain MRI > T1 structural brain MRI > Freesurfer BA exvivo	IMGNET	True	0
27463	CONTINUOUS	35886	-0.117849205548441	-0.127724855144479	-0.107973555952404	4.32447512864683e-120	LINEAR	Mean thickness of S-oc-temp-med+Lingual (left hemisphere)		100000	UK Biobank Assessment Centre	100003.0	Imaging	100.0	Brain MRI	197	UK Biobank Assessment Centre > Imaging > Brain MRI > T1 structural brain MRI > Freesurfer a2009s	IMGNET	True	0
27288	CONTINUOUS	35886	-0.114706404575765	-0.12441090844683	-0.105001900704699	7.13815315432611e-118	LINEAR	Mean thickness of precentral (right hemisphere)		100000	UK Biobank Assessment Centre	100003.0	Imaging	100.0	Brain MRI	196	UK Biobank Assessment Centre > Imaging > Brain MRI > T1 structural brain MRI > Freesurfer DKT	IMGNET	True	0
25538	CONTINUOUS	34405	0.602888396259045	0.551686013477478	0.654090779040613	5.88523983496625e-117	LINEAR	Weighted-mean MD in tract superior thalamic radiation (left)		100000	UK Biobank Assessment Centre	100003.0	Imaging	100.0	Brain MRI	135	UK Biobank Assessment Centre > Imaging > Brain MRI > Diffusion brain MRI > dMRI weighted means	IMGNET	True	0
27285	CONTINUOUS	35886	-0.119958336312391	-0.130170474651897	-0.109746197972884	1.8864251828447e-116	LINEAR	Mean thickness of pericalcarine (right hemisphere)		100000	UK Biobank Assessment Centre	100003.0	Imaging	100.0	Brain MRI	196	UK Biobank Assessment Centre > Imaging > Brain MRI > T1 structural brain MRI > Freesurfer DKT	IMGNET	True	0
26879	CONTINUOUS	35886	-0.113409759278938	-0.123117903164468	-0.103701615393407	3.34694868838582e-115	LINEAR	Mean thickness of precentral (right hemisphere)		100000	UK Biobank Assessment Centre	100003.0	Imaging	100.0	Brain MRI	192	UK Biobank Assessment Centre > Imaging > Brain MRI > T1 structural brain MRI > Freesurfer desikan white	IMGNET	True	0
27654	CONTINUOUS	35886	-0.115029083290754	-0.124878146047361	-0.105180020534146	3.77718411147962e-115	LINEAR	Mean thickness of G-precuneus (right hemisphere)		100000	UK Biobank Assessment Centre	100003.0	Imaging	100.0	Brain MRI	197	UK Biobank Assessment Centre > Imaging > Brain MRI > T1 structural brain MRI > Freesurfer a2009s	IMGNET	True	0
27687	CONTINUOUS	35886	-0.118146489387186	-0.128295801490015	-0.107997177284356	2.06061975934479e-114	LINEAR	Mean thickness of S-orbital-med-olfact (right hemisphere)		100000	UK Biobank Assessment Centre	100003.0	Imaging	100.0	Brain MRI	197	UK Biobank Assessment Centre > Imaging > Brain MRI > T1 structural brain MRI > Freesurfer a2009s	IMGNET	True	0
26637	CONTINUOUS	35886	-0.110259429900813	-0.119735875481117	-0.10078298432051	2.65422979409466e-114	LINEAR	Volume of CA3-head (left hemisphere)		100000	UK Biobank Assessment Centre	100003.0	Imaging	100.0	Brain MRI	191	UK Biobank Assessment Centre > Imaging > Brain MRI > T1 structural brain MRI > Freesurfer subsegmentation	IMGNET	True	0
27415	CONTINUOUS	35886	-0.115568527900239	-0.125562586219256	-0.105574469581222	6.14275239184959e-113	LINEAR	Mean thickness of G-front-inf-Orbital (left hemisphere)		100000	UK Biobank Assessment Centre	100003.0	Imaging	100.0	Brain MRI	197	UK Biobank Assessment Centre > Imaging > Brain MRI > T1 structural brain MRI > Freesurfer a2009s	IMGNET	True	0
24018	CONTINUOUS	35915	0.11762481040675	0.107405099038495	0.127844521775005	6.55923098204237e-112	LINEAR	Nitrogen dioxide air pollution; 2007		100088	Additional exposures	113.0	Local environment	114.0	Residential air pollution	114	Additional exposures > Local environment > Residential air pollution	IMGNET	True	0
27453	CONTINUOUS	35886	-0.116634089938349	-0.126799476937161	-0.106468702939537	3.1514417708925003e-111	LINEAR	Mean thickness of S-collat-transv-post (left hemisphere)		100000	UK Biobank Assessment Centre	100003.0	Imaging	100.0	Brain MRI	197	UK Biobank Assessment Centre > Imaging > Brain MRI > T1 structural brain MRI > Freesurfer a2009s	IMGNET	True	0
25168	CONTINUOUS	34405	0.576793472219505	0.526362075731416	0.627224868707593	1.6563292216566902e-110	LINEAR	Mean MO in anterior limb of internal capsule on FA skeleton (right)		100000	UK Biobank Assessment Centre	100003.0	Imaging	100.0	Brain MRI	134	UK Biobank Assessment Centre > Imaging > Brain MRI > Diffusion brain MRI > dMRI skeleton	IMGNET	True	0
26655	CONTINUOUS	35886	-0.108055242765829	-0.117506694238199	-0.0986037912934598	1.8725452304894402e-110	LINEAR	Volume of GC-ML-DG-body (right hemisphere)		100000	UK Biobank Assessment Centre	100003.0	Imaging	100.0	Brain MRI	191	UK Biobank Assessment Centre > Imaging > Brain MRI > T1 structural brain MRI > Freesurfer subsegmentation	IMGNET	True	0
27662	CONTINUOUS	35886	-0.112384467764647	-0.122216863429281	-0.102552072100012	2.10006249427568e-110	LINEAR	Mean thickness of G-temporal-middle (right hemisphere)		100000	UK Biobank Assessment Centre	100003.0	Imaging	100.0	Brain MRI	197	UK Biobank Assessment Centre > Imaging > Brain MRI > T1 structural brain MRI > Freesurfer a2009s	IMGNET	True	0
27195	CONTINUOUS	35886	-0.111166502512271	-0.120897084532568	-0.101435920491974	2.67446742385878e-110	LINEAR	Mean thickness of precentral (left hemisphere)		100000	UK Biobank Assessment Centre	100003.0	Imaging	100.0	Brain MRI	196	UK Biobank Assessment Centre > Imaging > Brain MRI > T1 structural brain MRI > Freesurfer DKT	IMGNET	True	0
25393	CONTINUOUS	34405	0.624274713634589	0.569519980747348	0.679029446521831	7.84528697932925e-110	LINEAR	Mean OD in pontine crossing tract on FA skeleton		100000	UK Biobank Assessment Centre	100003.0	Imaging	100.0	Brain MRI	134	UK Biobank Assessment Centre > Imaging > Brain MRI > Diffusion brain MRI > dMRI skeleton	IMGNET	True	0
27704	CONTINUOUS	35886	-0.10226513476478	-0.111257954074417	-0.0932723154551426	2.6025401509198e-109	LINEAR	Volume of G+S-cingul-Ant (right hemisphere)		100000	UK Biobank Assessment Centre	100003.0	Imaging	100.0	Brain MRI	197	UK Biobank Assessment Centre > Imaging > Brain MRI > T1 structural brain MRI > Freesurfer a2009s	IMGNET	True	0
26778	CONTINUOUS	35886	-0.110622387110333	-0.120350477028624	-0.100894297192042	2.65087809088757e-109	LINEAR	Mean thickness of precentral (left hemisphere)		100000	UK Biobank Assessment Centre	100003.0	Imaging	100.0	Brain MRI	192	UK Biobank Assessment Centre > Imaging > Brain MRI > T1 structural brain MRI > Freesurfer desikan white	IMGNET	True	0
26769	CONTINUOUS	35886	-0.113257093740424	-0.123245451113516	-0.103268736367332	1.07768190377579e-108	LINEAR	Mean thickness of middletemporal (left hemisphere)		100000	UK Biobank Assessment Centre	100003.0	Imaging	100.0	Brain MRI	192	UK Biobank Assessment Centre > Imaging > Brain MRI > T1 structural brain MRI > Freesurfer desikan white	IMGNET	True	0
25577	CONTINUOUS	34405	0.618520991722716	0.563792947466071	0.673249035979361	5.7206083100158295e-108	LINEAR	Weighted-mean L1 in tract corticospinal tract (left)		100000	UK Biobank Assessment Centre	100003.0	Imaging	100.0	Brain MRI	135	UK Biobank Assessment Centre > Imaging > Brain MRI > Diffusion brain MRI > dMRI weighted means	IMGNET	True	0
25430	CONTINUOUS	34405	0.594285723772966	0.541023717012742	0.64754773053319	2.6444625792527603e-105	LINEAR	Mean OD in fornix cres+stria terminalis on FA skeleton (right)		100000	UK Biobank Assessment Centre	100003.0	Imaging	100.0	Brain MRI	134	UK Biobank Assessment Centre > Imaging > Brain MRI > Diffusion brain MRI > dMRI skeleton	IMGNET	True	0
27684	CONTINUOUS	35886	-0.113617327986901	-0.123827141278704	-0.103407514695097	8.63411459886842e-105	LINEAR	Mean thickness of S-oc-temp-lat (right hemisphere)		100000	UK Biobank Assessment Centre	100003.0	Imaging	100.0	Brain MRI	197	UK Biobank Assessment Centre > Imaging > Brain MRI > T1 structural brain MRI > Freesurfer a2009s	IMGNET	True	0
27127	CONTINUOUS	35886	0.112043131156971	0.101928205855641	0.122158056458302	7.49795677431928e-104	LINEAR	Mean thickness of perirhinal (right hemisphere)		100000	UK Biobank Assessment Centre	100003.0	Imaging	100.0	Brain MRI	195	UK Biobank Assessment Centre > Imaging > Brain MRI > T1 structural brain MRI > Freesurfer BA exvivo	IMGNET	True	0
25685	CONTINUOUS	34405	-0.595647547871362	-0.64962304081161	-0.541672054931113	4.56968364492999e-103	LINEAR	Weighted-mean OD in tract corticospinal tract (left)		100000	UK Biobank Assessment Centre	100003.0	Imaging	100.0	Brain MRI	135	UK Biobank Assessment Centre > Imaging > Brain MRI > Diffusion brain MRI > dMRI weighted means	IMGNET	True	0
27099	CONTINUOUS	35886	0.110618252770028	0.100572466978599	0.120664038561457	1.1768128046412e-102	LINEAR	Volume of perirhinal (left hemisphere)		100000	UK Biobank Assessment Centre	100003.0	Imaging	100.0	Brain MRI	195	UK Biobank Assessment Centre > Imaging > Brain MRI > T1 structural brain MRI > Freesurfer BA exvivo	IMGNET	True	0
25251	CONTINUOUS	34405	0.585285461293928	0.532037625511024	0.638533297076833	2.85491869499047e-102	LINEAR	Mean L2 in body of corpus callosum on FA skeleton		100000	UK Biobank Assessment Centre	100003.0	Imaging	100.0	Brain MRI	134	UK Biobank Assessment Centre > Imaging > Brain MRI > Diffusion brain MRI > dMRI skeleton	IMGNET	True	0
27271	CONTINUOUS	35886	-0.108939052653956	-0.118852448445392	-0.09902565686252	2.99378811845872e-102	LINEAR	Mean thickness of fusiform (right hemisphere)		100000	UK Biobank Assessment Centre	100003.0	Imaging	100.0	Brain MRI	196	UK Biobank Assessment Centre > Imaging > Brain MRI > T1 structural brain MRI > Freesurfer DKT	IMGNET	True	0
25505	CONTINUOUS	34405	0.60779173936286	0.552465936132921	0.663117542592799	3.67359418193469e-102	LINEAR	Weighted-mean FA in tract medial lemniscus (left)		100000	UK Biobank Assessment Centre	100003.0	Imaging	100.0	Brain MRI	135	UK Biobank Assessment Centre > Imaging > Brain MRI > Diffusion brain MRI > dMRI weighted means	IMGNET	True	0
26777	CONTINUOUS	35886	-0.110748757724095	-0.120869418366268	-0.100628097081923	2.0568922799551e-101	LINEAR	Mean thickness of posteriorcingulate (left hemisphere)		100000	UK Biobank Assessment Centre	100003.0	Imaging	100.0	Brain MRI	192	UK Biobank Assessment Centre > Imaging > Brain MRI > T1 structural brain MRI > Freesurfer desikan white	IMGNET	True	0
27648	CONTINUOUS	35886	-0.110416664124653	-0.120519597969172	-0.100313730280134	3.63098144048808e-101	LINEAR	Mean thickness of G-orbital (right hemisphere)		100000	UK Biobank Assessment Centre	100003.0	Imaging	100.0	Brain MRI	197	UK Biobank Assessment Centre > Imaging > Brain MRI > T1 structural brain MRI > Freesurfer a2009s	IMGNET	True	0
27436	CONTINUOUS	35886	-0.107670747605164	-0.117527202684767	-0.0978142925255601	4.52264826372742e-101	LINEAR	Mean thickness of G-temp-sup-Lateral (left hemisphere)		100000	UK Biobank Assessment Centre	100003.0	Imaging	100.0	Brain MRI	197	UK Biobank Assessment Centre > Imaging > Brain MRI > T1 structural brain MRI > Freesurfer a2009s	IMGNET	True	0
26878	CONTINUOUS	35886	-0.110119206217408	-0.120201784863336	-0.100036627571481	4.94519907614702e-101	LINEAR	Mean thickness of posteriorcingulate (right hemisphere)		100000	UK Biobank Assessment Centre	100003.0	Imaging	100.0	Brain MRI	192	UK Biobank Assessment Centre > Imaging > Brain MRI > T1 structural brain MRI > Freesurfer desikan white	IMGNET	True	0
25397	CONTINUOUS	34405	0.561690433287041	0.510255953173033	0.613124913401049	5.53360898783482e-101	LINEAR	Mean OD in fornix on FA skeleton		100000	UK Biobank Assessment Centre	100003.0	Imaging	100.0	Brain MRI	134	UK Biobank Assessment Centre > Imaging > Brain MRI > Diffusion brain MRI > dMRI skeleton	IMGNET	True	0
27696	CONTINUOUS	35886	-0.110340784261659	-0.120526462146262	-0.100155106377056	1.94530330092437e-99	LINEAR	Mean thickness of S-temporal-inf (right hemisphere)		100000	UK Biobank Assessment Centre	100003.0	Imaging	100.0	Brain MRI	197	UK Biobank Assessment Centre > Imaging > Brain MRI > T1 structural brain MRI > Freesurfer a2009s	IMGNET	True	0
27188	CONTINUOUS	35886	-0.106171538410676	-0.115976185945022	-0.0963668908763298	2.31642418448496e-99	LINEAR	Mean thickness of paracentral (left hemisphere)		100000	UK Biobank Assessment Centre	100003.0	Imaging	100.0	Brain MRI	196	UK Biobank Assessment Centre > Imaging > Brain MRI > T1 structural brain MRI > Freesurfer DKT	IMGNET	True	0
25146	CONTINUOUS	34405	0.535657918310894	0.485930231095538	0.585385605526251	2.5380367293260402e-98	LINEAR	Mean MD in superior fronto-occipital fasciculus on FA skeleton (right)		100000	UK Biobank Assessment Centre	100003.0	Imaging	100.0	Brain MRI	134	UK Biobank Assessment Centre > Imaging > Brain MRI > Diffusion brain MRI > dMRI skeleton	IMGNET	True	0
27657	CONTINUOUS	35886	-0.110135295880667	-0.12037616684306	-0.0998944249182737	4.8691542304001005e-98	LINEAR	Mean thickness of G-temp-sup-G-T-transv (right hemisphere)		100000	UK Biobank Assessment Centre	100003.0	Imaging	100.0	Brain MRI	197	UK Biobank Assessment Centre > Imaging > Brain MRI > T1 structural brain MRI > Freesurfer a2009s	IMGNET	True	0
27296	CONTINUOUS	35886	-0.110097492754279	-0.120340029568016	-0.0998549559405408	6.08220728691542e-98	LINEAR	Mean thickness of transversetemporal (right hemisphere)		100000	UK Biobank Assessment Centre	100003.0	Imaging	100.0	Brain MRI	196	UK Biobank Assessment Centre > Imaging > Brain MRI > T1 structural brain MRI > Freesurfer DKT	IMGNET	True	0
26862	CONTINUOUS	35886	-0.106557065648621	-0.116475422875032	-0.0966387084222092	7.654789859036591e-98	LINEAR	Mean thickness of fusiform (right hemisphere)		100000	UK Biobank Assessment Centre	100003.0	Imaging	100.0	Brain MRI	192	UK Biobank Assessment Centre > Imaging > Brain MRI > T1 structural brain MRI > Freesurfer desikan white	IMGNET	True	0
26888	CONTINUOUS	35886	-0.109927389003683	-0.120170281557791	-0.0996844964495742	1.2170553414402801e-97	LINEAR	Mean thickness of transversetemporal (right hemisphere)		100000	UK Biobank Assessment Centre	100003.0	Imaging	100.0	Brain MRI	192	UK Biobank Assessment Centre > Imaging > Brain MRI > T1 structural brain MRI > Freesurfer desikan white	IMGNET	True	0
26872	CONTINUOUS	35886	-0.105817341112962	-0.115681044124374	-0.0959536381015504	1.43944396287e-97	LINEAR	Mean thickness of paracentral (right hemisphere)		100000	UK Biobank Assessment Centre	100003.0	Imaging	100.0	Brain MRI	192	UK Biobank Assessment Centre > Imaging > Brain MRI > T1 structural brain MRI > Freesurfer desikan white	IMGNET	True	0
26771	CONTINUOUS	35886	-0.105437911538692	-0.115269533882462	-0.0956062891949221	1.66630973902513e-97	LINEAR	Mean thickness of paracentral (left hemisphere)		100000	UK Biobank Assessment Centre	100003.0	Imaging	100.0	Brain MRI	192	UK Biobank Assessment Centre > Imaging > Brain MRI > T1 structural brain MRI > Freesurfer desikan white	IMGNET	True	0
27649	CONTINUOUS	35886	-0.102908521385712	-0.112505915182763	-0.0933111275886608	1.7944850147929401e-97	LINEAR	Mean thickness of G-pariet-inf-Angular (right hemisphere)		100000	UK Biobank Assessment Centre	100003.0	Imaging	100.0	Brain MRI	197	UK Biobank Assessment Centre > Imaging > Brain MRI > T1 structural brain MRI > Freesurfer a2009s	IMGNET	True	0
27281	CONTINUOUS	35886	-0.105611229331627	-0.115467900059416	-0.0957545586038388	2.4716044213220703e-97	LINEAR	Mean thickness of paracentral (right hemisphere)		100000	UK Biobank Assessment Centre	100003.0	Imaging	100.0	Brain MRI	196	UK Biobank Assessment Centre > Imaging > Brain MRI > T1 structural brain MRI > Freesurfer DKT	IMGNET	True	0
26643	CONTINUOUS	35886	-0.101542422972384	-0.111061908455963	-0.0920229374888049	1.73349210286008e-96	LINEAR	Volume of subiculum-body (right hemisphere)		100000	UK Biobank Assessment Centre	100003.0	Imaging	100.0	Brain MRI	191	UK Biobank Assessment Centre > Imaging > Brain MRI > T1 structural brain MRI > Freesurfer subsegmentation	IMGNET	True	0
27474	CONTINUOUS	35886	-0.108325197604655	-0.118519164510866	-0.0981312306984439	8.9017803321696e-96	LINEAR	Mean thickness of S-temporal-inf (left hemisphere)		100000	UK Biobank Assessment Centre	100003.0	Imaging	100.0	Brain MRI	197	UK Biobank Assessment Centre > Imaging > Brain MRI > T1 structural brain MRI > Freesurfer a2009s	IMGNET	True	0
27407	CONTINUOUS	35886	-0.105955318696517	-0.115950728716557	-0.0959599086764779	2.54408709515691e-95	LINEAR	Mean thickness of G+S-transv-frontopol (left hemisphere)		100000	UK Biobank Assessment Centre	100003.0	Imaging	100.0	Brain MRI	197	UK Biobank Assessment Centre > Imaging > Brain MRI > T1 structural brain MRI > Freesurfer a2009s	IMGNET	True	0
27435	CONTINUOUS	35886	-0.108460337557862	-0.118696875843696	-0.0982237992720291	3.11058966614053e-95	LINEAR	Mean thickness of G-temp-sup-G-T-transv (left hemisphere)		100000	UK Biobank Assessment Centre	100003.0	Imaging	100.0	Brain MRI	197	UK Biobank Assessment Centre > Imaging > Brain MRI > T1 structural brain MRI > Freesurfer a2009s	IMGNET	True	0
25686	CONTINUOUS	34405	-0.568410263953981	-0.622154787340082	-0.51466574056788	7.13264990424439e-95	LINEAR	Weighted-mean OD in tract corticospinal tract (right)		100000	UK Biobank Assessment Centre	100003.0	Imaging	100.0	Brain MRI	135	UK Biobank Assessment Centre > Imaging > Brain MRI > Diffusion brain MRI > dMRI weighted means	IMGNET	True	0
25152	CONTINUOUS	34405	0.584441486820778	0.528828597488833	0.640054376152724	1.0493428718567401e-93	LINEAR	Mean MO in middle cerebellar peduncle on FA skeleton		100000	UK Biobank Assessment Centre	100003.0	Imaging	100.0	Brain MRI	134	UK Biobank Assessment Centre > Imaging > Brain MRI > Diffusion brain MRI > dMRI skeleton	IMGNET	True	0
26915	CONTINUOUS	35886	-0.0937427179707568	-0.10268879828867	-0.0847966376528436	3.36062541308442e-93	LINEAR	Volume of rostralmiddlefrontal (right hemisphere)		100000	UK Biobank Assessment Centre	100003.0	Imaging	100.0	Brain MRI	192	UK Biobank Assessment Centre > Imaging > Brain MRI > T1 structural brain MRI > Freesurfer desikan white	IMGNET	True	0
24016	CONTINUOUS	35915	0.107148866418167	0.0969195651983267	0.117378167638007	3.92776979720219e-93	LINEAR	Nitrogen dioxide air pollution; 2005		100088	Additional exposures	113.0	Local environment	114.0	Residential air pollution	114	Additional exposures > Local environment > Residential air pollution	IMGNET	True	0
25106	CONTINUOUS	34405	0.532758597807264	0.481700382396868	0.58381681321766	2.06259339970317e-92	LINEAR	Mean MD in genu of corpus callosum on FA skeleton		100000	UK Biobank Assessment Centre	100003.0	Imaging	100.0	Brain MRI	134	UK Biobank Assessment Centre > Imaging > Brain MRI > Diffusion brain MRI > dMRI skeleton	IMGNET	True	0
25431	CONTINUOUS	34405	0.547963674242284	0.495388422744352	0.600538925740215	3.30361324601455e-92	LINEAR	Mean OD in fornix cres+stria terminalis on FA skeleton (left)		100000	UK Biobank Assessment Centre	100003.0	Imaging	100.0	Brain MRI	134	UK Biobank Assessment Centre > Imaging > Brain MRI > Diffusion brain MRI > dMRI skeleton	IMGNET	True	0
27204	CONTINUOUS	35886	-0.104529021047997	-0.114604914282829	-0.0944531278131659	2.12360202687393e-91	LINEAR	Mean thickness of insula (left hemisphere)		100000	UK Biobank Assessment Centre	100003.0	Imaging	100.0	Brain MRI	196	UK Biobank Assessment Centre > Imaging > Brain MRI > T1 structural brain MRI > Freesurfer DKT	IMGNET	True	0
25728	CONTINUOUS	34405	0.554256376988361	0.500753941237659	0.607758812739062	3.98877094117313e-91	LINEAR	Weighted-mean ISOVF in tract superior thalamic radiation (right)		100000	UK Biobank Assessment Centre	100003.0	Imaging	100.0	Brain MRI	135	UK Biobank Assessment Centre > Imaging > Brain MRI > Diffusion brain MRI > dMRI weighted means	IMGNET	True	0
27637	CONTINUOUS	35886	-0.103497306057142	-0.113492836272978	-0.0935017758413064	4.64043495844537e-91	LINEAR	Mean thickness of G-front-inf-Orbital (right hemisphere)		100000	UK Biobank Assessment Centre	100003.0	Imaging	100.0	Brain MRI	197	UK Biobank Assessment Centre > Imaging > Brain MRI > T1 structural brain MRI > Freesurfer a2009s	IMGNET	True	0
27136	CONTINUOUS	35886	-0.0960303700697534	-0.105333821231485	-0.0867269189080221	1.65750641157983e-90	LINEAR	Volume of BA44 (right hemisphere)		100000	UK Biobank Assessment Centre	100003.0	Imaging	100.0	Brain MRI	195	UK Biobank Assessment Centre > Imaging > Brain MRI > T1 structural brain MRI > Freesurfer BA exvivo	IMGNET	True	0
25683	CONTINUOUS	34405	0.57370364594467	0.517983376405306	0.629423915484035	4.80538263507357e-90	LINEAR	Weighted-mean OD in tract parahippocampal part of cingulum (left)		100000	UK Biobank Assessment Centre	100003.0	Imaging	100.0	Brain MRI	135	UK Biobank Assessment Centre > Imaging > Brain MRI > Diffusion brain MRI > dMRI weighted means	IMGNET	True	0
27141	CONTINUOUS	35886	0.103010975771849	0.0929757893602989	0.113046162183399	1.55021502734968e-89	LINEAR	Volume of perirhinal (right hemisphere)		100000	UK Biobank Assessment Centre	100003.0	Imaging	100.0	Brain MRI	195	UK Biobank Assessment Centre > Imaging > Brain MRI > T1 structural brain MRI > Freesurfer BA exvivo	IMGNET	True	0
27672	CONTINUOUS	35886	-0.100374149713329	-0.110163920150043	-0.0905843792766158	2.47899755287832e-89	LINEAR	Mean thickness of S-circular-insula-inf (right hemisphere)		100000	UK Biobank Assessment Centre	100003.0	Imaging	100.0	Brain MRI	197	UK Biobank Assessment Centre > Imaging > Brain MRI > T1 structural brain MRI > Freesurfer a2009s	IMGNET	True	0
26787	CONTINUOUS	35886	-0.104660092603914	-0.114907879204529	-0.094412306003298	1.17916472480128e-88	LINEAR	Mean thickness of transversetemporal (left hemisphere)		100000	UK Biobank Assessment Centre	100003.0	Imaging	100.0	Brain MRI	192	UK Biobank Assessment Centre > Imaging > Brain MRI > T1 structural brain MRI > Freesurfer desikan white	IMGNET	True	0
25727	CONTINUOUS	34405	0.54832748903613	0.494614378814987	0.602040599257273	1.4722002105369e-88	LINEAR	Weighted-mean ISOVF in tract superior thalamic radiation (left)		100000	UK Biobank Assessment Centre	100003.0	Imaging	100.0	Brain MRI	135	UK Biobank Assessment Centre > Imaging > Brain MRI > Diffusion brain MRI > dMRI weighted means	IMGNET	True	0
27421	CONTINUOUS	35886	-0.102327028058723	-0.112352368352263	-0.0923016877651837	1.49528784279415e-88	LINEAR	Mean thickness of G-occipital-middle (left hemisphere)		100000	UK Biobank Assessment Centre	100003.0	Imaging	100.0	Brain MRI	197	UK Biobank Assessment Centre > Imaging > Brain MRI > T1 structural brain MRI > Freesurfer a2009s	IMGNET	True	0
27203	CONTINUOUS	35886	-0.104351606258038	-0.114599776500522	-0.094103436015554	3.8530192968627703e-88	LINEAR	Mean thickness of transversetemporal (left hemisphere)		100000	UK Biobank Assessment Centre	100003.0	Imaging	100.0	Brain MRI	196	UK Biobank Assessment Centre > Imaging > Brain MRI > T1 structural brain MRI > Freesurfer DKT	IMGNET	True	0
26659	CONTINUOUS	35886	-0.0971448557800437	-0.106687337399152	-0.0876023741609353	4.19804884303798e-88	LINEAR	Volume of CA3-head (right hemisphere)		100000	UK Biobank Assessment Centre	100003.0	Imaging	100.0	Brain MRI	191	UK Biobank Assessment Centre > Imaging > Brain MRI > T1 structural brain MRI > Freesurfer subsegmentation	IMGNET	True	0
27430	CONTINUOUS	35886	-0.100355730447968	-0.110237259928006	-0.0904742009679305	1.07848723444927e-87	LINEAR	Mean thickness of G-postcentral (left hemisphere)		100000	UK Biobank Assessment Centre	100003.0	Imaging	100.0	Brain MRI	197	UK Biobank Assessment Centre > Imaging > Brain MRI > T1 structural brain MRI > Freesurfer a2009s	IMGNET	True	0
19-1	CAT-SIN	19917/23976	-999.0	-999.0	-999.0	2.5194199084395e-87	MULTINOMIAL-LOGISTIC	Heel ultrasound method		100000	UK Biobank Assessment Centre	100006.0	Physical measures	100018.0	Bone-densitometry of heel	100018	UK Biobank Assessment Centre > Physical measures > Bone-densitometry of heel	IMGNET	True	0
26552	CONTINUOUS	35886	-0.085172917048748	-0.0936046567654493	-0.0767411773320468	8.807857756843001e-87	LINEAR	Volume of Cortex (left hemisphere)		100000	UK Biobank Assessment Centre	100003.0	Imaging	100.0	Brain MRI	190	UK Biobank Assessment Centre > Imaging > Brain MRI > T1 structural brain MRI > Freesurfer ASEG	IMGNET	True	0
27631	CONTINUOUS	35886	-0.100402435612968	-0.110351702104401	-0.0904531691215357	1.2951381457787699e-86	LINEAR	Mean thickness of G+S-cingul-Mid-Ant (right hemisphere)		100000	UK Biobank Assessment Centre	100003.0	Imaging	100.0	Brain MRI	197	UK Biobank Assessment Centre > Imaging > Brain MRI > T1 structural brain MRI > Freesurfer a2009s	IMGNET	True	0
25250	CONTINUOUS	34405	0.531963375197194	0.479186784797587	0.584739965596801	2.14018533079576e-86	LINEAR	Mean L2 in genu of corpus callosum on FA skeleton		100000	UK Biobank Assessment Centre	100003.0	Imaging	100.0	Brain MRI	134	UK Biobank Assessment Centre > Imaging > Brain MRI > Diffusion brain MRI > dMRI skeleton	IMGNET	True	0
25169	CONTINUOUS	34405	0.521142954008714	0.469338255517409	0.572947652500018	4.56801764157148e-86	LINEAR	Mean MO in anterior limb of internal capsule on FA skeleton (left)		100000	UK Biobank Assessment Centre	100003.0	Imaging	100.0	Brain MRI	134	UK Biobank Assessment Centre > Imaging > Brain MRI > Diffusion brain MRI > dMRI skeleton	IMGNET	True	0
25694	CONTINUOUS	34405	-0.55514042050405	-0.610447413891764	-0.499833427116337	1.07352223355848e-85	LINEAR	Weighted-mean OD in tract medial lemniscus (left)		100000	UK Biobank Assessment Centre	100003.0	Imaging	100.0	Brain MRI	135	UK Biobank Assessment Centre > Imaging > Brain MRI > Diffusion brain MRI > dMRI weighted means	IMGNET	True	0
41229#5LH	CAT-MUL	36013/296(36309)	0.347025553144813	0.311358330314618	0.380993752103536	2.7913120899927e-85	LOGISTIC-BINARY	PCT responsible for patient data: TAMESIDE AND GLOSSOP PCT		100091	Health-related outcomes	2000.0	Hospital inpatient	2001.0	Summary Administration	2001	Health-related outcomes > Hospital inpatient > Summary Administration	IMGNET	True	0
25338	CONTINUOUS	34405	0.501268861471857	0.451137927417955	0.551399795525759	4.61954633739448e-85	LINEAR	Mean L3 in superior fronto-occipital fasciculus on FA skeleton (right)		100000	UK Biobank Assessment Centre	100003.0	Imaging	100.0	Brain MRI	134	UK Biobank Assessment Centre > Imaging > Brain MRI > Diffusion brain MRI > dMRI skeleton	IMGNET	True	0
27132	CONTINUOUS	35886	-0.0974862272998804	-0.107243674167515	-0.0877287804322462	6.05399262309248e-85	LINEAR	Volume of BA3b (right hemisphere)		100000	UK Biobank Assessment Centre	100003.0	Imaging	100.0	Brain MRI	195	UK Biobank Assessment Centre > Imaging > Brain MRI > T1 structural brain MRI > Freesurfer BA exvivo	IMGNET	True	0
27440	CONTINUOUS	35886	-0.0987616569289299	-0.108647977928857	-0.0888753359290032	6.34390061198864e-85	LINEAR	Mean thickness of G-temporal-middle (left hemisphere)		100000	UK Biobank Assessment Centre	100003.0	Imaging	100.0	Brain MRI	197	UK Biobank Assessment Centre > Imaging > Brain MRI > T1 structural brain MRI > Freesurfer a2009s	IMGNET	True	0
26635	CONTINUOUS	35886	-0.0967949862834556	-0.106486301704732	-0.0871036708621797	6.825217539096521e-85	LINEAR	Volume of CA4-body (left hemisphere)		100000	UK Biobank Assessment Centre	100003.0	Imaging	100.0	Brain MRI	191	UK Biobank Assessment Centre > Imaging > Brain MRI > T1 structural brain MRI > Freesurfer subsegmentation	IMGNET	True	0
25157	CONTINUOUS	34405	-0.535371376517915	-0.589041495815368	-0.481701257220461	1.14984888441302e-84	LINEAR	Mean MO in fornix on FA skeleton		100000	UK Biobank Assessment Centre	100003.0	Imaging	100.0	Brain MRI	134	UK Biobank Assessment Centre > Imaging > Brain MRI > Diffusion brain MRI > dMRI skeleton	IMGNET	True	0
25162	CONTINUOUS	34405	-0.533193687845663	-0.586715367014405	-0.479672008676921	1.88542070426688e-84	LINEAR	Mean MO in inferior cerebellar peduncle on FA skeleton (right)		100000	UK Biobank Assessment Centre	100003.0	Imaging	100.0	Brain MRI	134	UK Biobank Assessment Centre > Imaging > Brain MRI > Diffusion brain MRI > dMRI skeleton	IMGNET	True	0
25558	CONTINUOUS	34405	0.550028080416332	0.49475669119673	0.605299469635935	2.83930956460383e-84	LINEAR	Weighted-mean MO in tract middle cerebellar peduncle		100000	UK Biobank Assessment Centre	100003.0	Imaging	100.0	Brain MRI	135	UK Biobank Assessment Centre > Imaging > Brain MRI > Diffusion brain MRI > dMRI weighted means	IMGNET	True	0
25559	CONTINUOUS	34405	0.551568562549166	0.496058105748279	0.607079019350052	5.03216566390946e-84	LINEAR	Weighted-mean MO in tract medial lemniscus (left)		100000	UK Biobank Assessment Centre	100003.0	Imaging	100.0	Brain MRI	135	UK Biobank Assessment Centre > Imaging > Brain MRI > Diffusion brain MRI > dMRI weighted means	IMGNET	True	0
25290	CONTINUOUS	34405	0.506227339155811	0.45520240626717	0.557252272044452	8.91698313662371e-84	LINEAR	Mean L2 in superior fronto-occipital fasciculus on FA skeleton (right)		100000	UK Biobank Assessment Centre	100003.0	Imaging	100.0	Brain MRI	134	UK Biobank Assessment Centre > Imaging > Brain MRI > Diffusion brain MRI > dMRI skeleton	IMGNET	True	0
25497	CONTINUOUS	34405	0.539605842449438	0.485209370145592	0.594002314753284	9.368785000119e-84	LINEAR	Weighted-mean FA in tract corticospinal tract (right)		100000	UK Biobank Assessment Centre	100003.0	Imaging	100.0	Brain MRI	135	UK Biobank Assessment Centre > Imaging > Brain MRI > Diffusion brain MRI > dMRI weighted means	IMGNET	True	0
27675	CONTINUOUS	35886	-0.10039332335388	-0.11055146476981	-0.0902351819379492	3.60689248430374e-83	LINEAR	Mean thickness of S-collat-transv-post (right hemisphere)		100000	UK Biobank Assessment Centre	100003.0	Imaging	100.0	Brain MRI	197	UK Biobank Assessment Centre > Imaging > Brain MRI > T1 structural brain MRI > Freesurfer a2009s	IMGNET	True	0
26649	CONTINUOUS	35886	-0.091938142321854	-0.101248012962652	-0.0826282716810557	4.82028291611905e-83	LINEAR	Volume of presubiculum-body (right hemisphere)		100000	UK Biobank Assessment Centre	100003.0	Imaging	100.0	Brain MRI	191	UK Biobank Assessment Centre > Imaging > Brain MRI > T1 structural brain MRI > Freesurfer subsegmentation	IMGNET	True	0
27176	CONTINUOUS	35886	-0.099783292620835	-0.109945648750811	-0.0896209364908592	4.00920371605277e-82	LINEAR	Mean thickness of cuneus (left hemisphere)		100000	UK Biobank Assessment Centre	100003.0	Imaging	100.0	Brain MRI	196	UK Biobank Assessment Centre > Imaging > Brain MRI > T1 structural brain MRI > Freesurfer DKT	IMGNET	True	0
27137	CONTINUOUS	35886	-0.0905452342043488	-0.0997735480670549	-0.0813169203416428	5.25612812976389e-82	LINEAR	Volume of BA45 (right hemisphere)		100000	UK Biobank Assessment Centre	100003.0	Imaging	100.0	Brain MRI	195	UK Biobank Assessment Centre > Imaging > Brain MRI > T1 structural brain MRI > Freesurfer BA exvivo	IMGNET	True	0
25483	CONTINUOUS	34405	0.529743849604092	0.475624486093821	0.583863213114363	1.30350477975993e-81	LINEAR	Mean ISOVF in superior fronto-occipital fasciculus on FA skeleton (left)		100000	UK Biobank Assessment Centre	100003.0	Imaging	100.0	Brain MRI	134	UK Biobank Assessment Centre > Imaging > Brain MRI > Diffusion brain MRI > dMRI skeleton	IMGNET	True	0
26814	CONTINUOUS	35886	-0.087281290030477	-0.0962211239143064	-0.0783414561466476	3.21022704367056e-81	LINEAR	Volume of rostralmiddlefrontal (left hemisphere)		100000	UK Biobank Assessment Centre	100003.0	Imaging	100.0	Brain MRI	192	UK Biobank Assessment Centre > Imaging > Brain MRI > T1 structural brain MRI > Freesurfer desikan white	IMGNET	True	0
25298	CONTINUOUS	34405	0.496330720481039	0.445356207573367	0.547305233388711	8.88995309845443e-81	LINEAR	Mean L3 in genu of corpus callosum on FA skeleton		100000	UK Biobank Assessment Centre	100003.0	Imaging	100.0	Brain MRI	134	UK Biobank Assessment Centre > Imaging > Brain MRI > Diffusion brain MRI > dMRI skeleton	IMGNET	True	0
25059	CONTINUOUS	34405	-0.523159755903221	-0.577016444929387	-0.469303066877054	2.07913543786449e-80	LINEAR	Mean FA in body of corpus callosum on FA skeleton		100000	UK Biobank Assessment Centre	100003.0	Imaging	100.0	Brain MRI	134	UK Biobank Assessment Centre > Imaging > Brain MRI > Diffusion brain MRI > dMRI skeleton	IMGNET	True	0
25442	CONTINUOUS	34405	0.507941227002677	0.455521058828844	0.560361395176509	5.0732232921733995e-80	LINEAR	Mean ISOVF in genu of corpus callosum on FA skeleton		100000	UK Biobank Assessment Centre	100003.0	Imaging	100.0	Brain MRI	134	UK Biobank Assessment Centre > Imaging > Brain MRI > Diffusion brain MRI > dMRI skeleton	IMGNET	True	0
27549	CONTINUOUS	35886	-0.0908658212960931	-0.100264383175247	-0.0814672594169397	1.08992401541641e-79	LINEAR	Volume of S-temporal-sup (left hemisphere)		100000	UK Biobank Assessment Centre	100003.0	Imaging	100.0	Brain MRI	197	UK Biobank Assessment Centre > Imaging > Brain MRI > T1 structural brain MRI > Freesurfer a2009s	IMGNET	True	0
26881	CONTINUOUS	35886	-0.0990891801468375	-0.109339029652846	-0.0888393306408292	1.1174686963677399e-79	LINEAR	Mean thickness of rostralanteriorcingulate (right hemisphere)		100000	UK Biobank Assessment Centre	100003.0	Imaging	100.0	Brain MRI	192	UK Biobank Assessment Centre > Imaging > Brain MRI > T1 structural brain MRI > Freesurfer desikan white	IMGNET	True	0
25706	CONTINUOUS	34405	0.513237430307003	0.460109218592392	0.566365642021613	1.50331609087433e-79	LINEAR	Weighted-mean ISOVF in tract anterior thalamic radiation (left)		100000	UK Biobank Assessment Centre	100003.0	Imaging	100.0	Brain MRI	135	UK Biobank Assessment Centre > Imaging > Brain MRI > Diffusion brain MRI > dMRI weighted means	IMGNET	True	0
25107	CONTINUOUS	34405	0.504938779590055	0.452662394149361	0.55721516503075	1.57898403551193e-79	LINEAR	Mean MD in body of corpus callosum on FA skeleton		100000	UK Biobank Assessment Centre	100003.0	Imaging	100.0	Brain MRI	134	UK Biobank Assessment Centre > Imaging > Brain MRI > Diffusion brain MRI > dMRI skeleton	IMGNET	True	0
27090	CONTINUOUS	35886	-0.0913620351157178	-0.100828409860717	-0.0818956603707186	2.0269532145476698e-79	LINEAR	Volume of BA3b (left hemisphere)		100000	UK Biobank Assessment Centre	100003.0	Imaging	100.0	Brain MRI	195	UK Biobank Assessment Centre > Imaging > Brain MRI > T1 structural brain MRI > Freesurfer BA exvivo	IMGNET	True	0
25218	CONTINUOUS	34405	0.52631994030533	0.471762166426638	0.580877714184021	2.45596547608751e-79	LINEAR	Mean L1 in posterior limb of internal capsule on FA skeleton (right)		100000	UK Biobank Assessment Centre	100003.0	Imaging	100.0	Brain MRI	134	UK Biobank Assessment Centre > Imaging > Brain MRI > Diffusion brain MRI > dMRI skeleton	IMGNET	True	0
27322	CONTINUOUS	35886	-0.0881811768846137	-0.0973314130553028	-0.0790309407139246	3.41478395619242e-79	LINEAR	Volume of rostralmiddlefrontal (right hemisphere)		100000	UK Biobank Assessment Centre	100003.0	Imaging	100.0	Brain MRI	196	UK Biobank Assessment Centre > Imaging > Brain MRI > T1 structural brain MRI > Freesurfer DKT	IMGNET	True	0
25701	CONTINUOUS	34405	-0.496634654478291	-0.548271752728957	-0.444997556227626	7.18615136687115e-79	LINEAR	Weighted-mean OD in tract superior thalamic radiation (right)		100000	UK Biobank Assessment Centre	100003.0	Imaging	100.0	Brain MRI	135	UK Biobank Assessment Centre > Imaging > Brain MRI > Diffusion brain MRI > dMRI weighted means	IMGNET	True	0
27297	CONTINUOUS	35886	-0.0964756914677298	-0.10652237933965	-0.08642900359581	1.20238911710731e-78	LINEAR	Mean thickness of insula (right hemisphere)		100000	UK Biobank Assessment Centre	100003.0	Imaging	100.0	Brain MRI	196	UK Biobank Assessment Centre > Imaging > Brain MRI > T1 structural brain MRI > Freesurfer DKT	IMGNET	True	0
25571	CONTINUOUS	34405	0.468634349443967	0.419738955258615	0.517529743629319	2.43744739826522e-78	LINEAR	Weighted-mean L1 in tract anterior thalamic radiation (left)		100000	UK Biobank Assessment Centre	100003.0	Imaging	100.0	Brain MRI	135	UK Biobank Assessment Centre > Imaging > Brain MRI > Diffusion brain MRI > dMRI weighted means	IMGNET	True	0
25572	CONTINUOUS	34405	0.461085221511957	0.412892837100346	0.509277605923568	4.50700717110638e-78	LINEAR	Weighted-mean L1 in tract anterior thalamic radiation (right)		100000	UK Biobank Assessment Centre	100003.0	Imaging	100.0	Brain MRI	135	UK Biobank Assessment Centre > Imaging > Brain MRI > Diffusion brain MRI > dMRI weighted means	IMGNET	True	0
27698	CONTINUOUS	35885	-0.0957450495161181	-0.105769337749044	-0.0857207612831917	7.87289689768109e-78	LINEAR	Mean thickness of S-temporal-transverse (right hemisphere)		100000	UK Biobank Assessment Centre	100003.0	Imaging	100.0	Brain MRI	197	UK Biobank Assessment Centre > Imaging > Brain MRI > T1 structural brain MRI > Freesurfer a2009s	IMGNET	True	0
25339	CONTINUOUS	34405	0.474795497799507	0.425020288744726	0.524570706854288	1.2870478932446099e-77	LINEAR	Mean L3 in superior fronto-occipital fasciculus on FA skeleton (left)		100000	UK Biobank Assessment Centre	100003.0	Imaging	100.0	Brain MRI	134	UK Biobank Assessment Centre > Imaging > Brain MRI > Diffusion brain MRI > dMRI skeleton	IMGNET	True	0
25291	CONTINUOUS	34405	0.480558744785134	0.430002169295061	0.531115320275206	4.333679529180039e-77	LINEAR	Mean L2 in superior fronto-occipital fasciculus on FA skeleton (left)		100000	UK Biobank Assessment Centre	100003.0	Imaging	100.0	Brain MRI	134	UK Biobank Assessment Centre > Imaging > Brain MRI > Diffusion brain MRI > dMRI skeleton	IMGNET	True	0
24017	CONTINUOUS	35915	0.0970315019634981	0.0867932141434751	0.107269789783521	1.15451304568471e-76	LINEAR	Nitrogen dioxide air pollution; 2006		100088	Additional exposures	113.0	Local environment	114.0	Residential air pollution	114	Additional exposures > Local environment > Residential air pollution	IMGNET	True	0
25517	CONTINUOUS	34405	0.463476376173689	0.414481863230601	0.512470889116778	2.25559065639775e-76	LINEAR	Weighted-mean MD in tract anterior thalamic radiation (left)		100000	UK Biobank Assessment Centre	100003.0	Imaging	100.0	Brain MRI	135	UK Biobank Assessment Centre > Imaging > Brain MRI > Diffusion brain MRI > dMRI weighted means	IMGNET	True	0
27323	CONTINUOUS	35886	-0.0835902453562274	-0.092443412129596	-0.0747370785828589	4.15712850674688e-76	LINEAR	Volume of superiorfrontal (right hemisphere)		100000	UK Biobank Assessment Centre	100003.0	Imaging	100.0	Brain MRI	196	UK Biobank Assessment Centre > Imaging > Brain MRI > T1 structural brain MRI > Freesurfer DKT	IMGNET	True	0
27743	CONTINUOUS	35886	-0.0929892277985777	-0.102864168376312	-0.0831142872208433	1.0280549422323e-75	LINEAR	Volume of S-central (right hemisphere)		100000	UK Biobank Assessment Centre	100003.0	Imaging	100.0	Brain MRI	197	UK Biobank Assessment Centre > Imaging > Brain MRI > T1 structural brain MRI > Freesurfer a2009s	IMGNET	True	0
27290	CONTINUOUS	35886	-0.0964304121392262	-0.106680109372228	-0.086180714906224	1.39841544157525e-75	LINEAR	Mean thickness of rostralanteriorcingulate (right hemisphere)		100000	UK Biobank Assessment Centre	100003.0	Imaging	100.0	Brain MRI	196	UK Biobank Assessment Centre > Imaging > Brain MRI > T1 structural brain MRI > Freesurfer DKT	IMGNET	True	0
26651	CONTINUOUS	35886	0.0881439245251873	0.0787370930384712	0.0975507560119035	5.44287046489499e-75	LINEAR	Volume of molecular-layer-HP-head (right hemisphere)		100000	UK Biobank Assessment Centre	100003.0	Imaging	100.0	Brain MRI	191	UK Biobank Assessment Centre > Imaging > Brain MRI > T1 structural brain MRI > Freesurfer subsegmentation	IMGNET	True	0
25518	CONTINUOUS	34405	0.456659594408904	0.407900510817342	0.505418678000466	6.62697006384849e-75	LINEAR	Weighted-mean MD in tract anterior thalamic radiation (right)		100000	UK Biobank Assessment Centre	100003.0	Imaging	100.0	Brain MRI	135	UK Biobank Assessment Centre > Imaging > Brain MRI > Diffusion brain MRI > dMRI weighted means	IMGNET	True	0
27661	CONTINUOUS	35886	-0.093832861356308	-0.103900038988548	-0.0837656837240683	3.1860049429064403e-74	LINEAR	Mean thickness of G-temporal-inf (right hemisphere)		100000	UK Biobank Assessment Centre	100003.0	Imaging	100.0	Brain MRI	197	UK Biobank Assessment Centre > Imaging > Brain MRI > T1 structural brain MRI > Freesurfer a2009s	IMGNET	True	0
25600	CONTINUOUS	34405	0.498342617337705	0.444763126612047	0.551922108063363	6.6234950908847306e-74	LINEAR	Weighted-mean L2 in tract cingulate gyrus part of cingulum (left)		100000	UK Biobank Assessment Centre	100003.0	Imaging	100.0	Brain MRI	135	UK Biobank Assessment Centre > Imaging > Brain MRI > Diffusion brain MRI > dMRI weighted means	IMGNET	True	0
27224	CONTINUOUS	35886	-0.0882638953562986	-0.0977684106541512	-0.078759380058446	1.0716039345045e-73	LINEAR	Volume of postcentral (left hemisphere)		100000	UK Biobank Assessment Centre	100003.0	Imaging	100.0	Brain MRI	196	UK Biobank Assessment Centre > Imaging > Brain MRI > T1 structural brain MRI > Freesurfer DKT	IMGNET	True	0
26583	CONTINUOUS	35886	-0.0783102053484654	-0.0867455301672334	-0.0698748805296974	1.18846294985639e-73	LINEAR	Volume of Cortex (right hemisphere)		100000	UK Biobank Assessment Centre	100003.0	Imaging	100.0	Brain MRI	190	UK Biobank Assessment Centre > Imaging > Brain MRI > T1 structural brain MRI > Freesurfer ASEG	IMGNET	True	0
27674	CONTINUOUS	35886	-0.0946374296098133	-0.104837124561699	-0.0844377346579272	1.4261952746622e-73	LINEAR	Mean thickness of S-collat-transv-ant (right hemisphere)		100000	UK Biobank Assessment Centre	100003.0	Imaging	100.0	Brain MRI	197	UK Biobank Assessment Centre > Imaging > Brain MRI > T1 structural brain MRI > Freesurfer a2009s	IMGNET	True	0
26765	CONTINUOUS	35886	-0.093534699564758	-0.103630218734462	-0.0834391803950537	2.2988149895064702e-73	LINEAR	Mean thickness of lateraloccipital (left hemisphere)		100000	UK Biobank Assessment Centre	100003.0	Imaging	100.0	Brain MRI	192	UK Biobank Assessment Centre > Imaging > Brain MRI > T1 structural brain MRI > Freesurfer desikan white	IMGNET	True	0
25299	CONTINUOUS	34405	0.492781790946021	0.439531158451648	0.546032423440394	3.49661116085538e-73	LINEAR	Mean L3 in body of corpus callosum on FA skeleton		100000	UK Biobank Assessment Centre	100003.0	Imaging	100.0	Brain MRI	134	UK Biobank Assessment Centre > Imaging > Brain MRI > Diffusion brain MRI > dMRI skeleton	IMGNET	True	0
55-6	CAT-SIN	4097/36309	-999.0	-999.0	-999.0	4.97749459443225e-73	MULTINOMIAL-LOGISTIC	Month of attending assessment centre		100000	UK Biobank Assessment Centre	100021.0	Recruitment	100024.0	Reception	100024	UK Biobank Assessment Centre > Recruitment > Reception	IMGNET	True	0
26799	CONTINUOUS	35886	-0.0841598055641042	-0.0932716845377273	-0.075047926590481	6.33492580036776e-73	LINEAR	Volume of lateralorbitofrontal (left hemisphere)		100000	UK Biobank Assessment Centre	100003.0	Imaging	100.0	Brain MRI	192	UK Biobank Assessment Centre > Imaging > Brain MRI > T1 structural brain MRI > Freesurfer desikan white	IMGNET	True	0
25700	CONTINUOUS	34405	-0.478279008747535	-0.530073764287756	-0.426484253207313	7.0534452931575e-73	LINEAR	Weighted-mean OD in tract superior thalamic radiation (left)		100000	UK Biobank Assessment Centre	100003.0	Imaging	100.0	Brain MRI	135	UK Biobank Assessment Centre > Imaging > Brain MRI > Diffusion brain MRI > dMRI weighted means	IMGNET	True	0
27521	CONTINUOUS	35886	-0.0906724953304466	-0.100520587143795	-0.0808244035170984	1.7688908852879499e-72	LINEAR	Volume of S-central (left hemisphere)		100000	UK Biobank Assessment Centre	100003.0	Imaging	100.0	Brain MRI	197	UK Biobank Assessment Centre > Imaging > Brain MRI > T1 structural brain MRI > Freesurfer a2009s	IMGNET	True	0
25591	CONTINUOUS	34405	0.487863531811309	0.434827353336989	0.540899710285628	2.45296864431259e-72	LINEAR	Weighted-mean L1 in tract superior longitudinal fasciculus (right)		100000	UK Biobank Assessment Centre	100003.0	Imaging	100.0	Brain MRI	135	UK Biobank Assessment Centre > Imaging > Brain MRI > Diffusion brain MRI > dMRI weighted means	IMGNET	True	0
27522	CONTINUOUS	35886	-0.0903148301927176	-0.100140128264298	-0.080489532121137	3.00067569733194e-72	LINEAR	Volume of S-cingul-Marginalis (left hemisphere)		100000	UK Biobank Assessment Centre	100003.0	Imaging	100.0	Brain MRI	197	UK Biobank Assessment Centre > Imaging > Brain MRI > T1 structural brain MRI > Freesurfer a2009s	IMGNET	True	0
27450	CONTINUOUS	35886	-0.0904814530037286	-0.100333378148776	-0.0806295278586808	3.96350023752702e-72	LINEAR	Mean thickness of S-circular-insula-inf (left hemisphere)		100000	UK Biobank Assessment Centre	100003.0	Imaging	100.0	Brain MRI	197	UK Biobank Assessment Centre > Imaging > Brain MRI > T1 structural brain MRI > Freesurfer a2009s	IMGNET	True	0
27088	CONTINUOUS	35886	-0.0880714880800456	-0.0976641216281316	-0.0784788545319597	4.40026345504735e-72	LINEAR	Volume of BA2 (left hemisphere)		100000	UK Biobank Assessment Centre	100003.0	Imaging	100.0	Brain MRI	195	UK Biobank Assessment Centre > Imaging > Brain MRI > T1 structural brain MRI > Freesurfer BA exvivo	IMGNET	True	0
25420	CONTINUOUS	34405	0.507833901401935	0.45250728550901	0.56316051729486	4.92277140936042e-72	LINEAR	Mean OD in posterior thalamic radiation on FA skeleton (right)		100000	UK Biobank Assessment Centre	100003.0	Imaging	100.0	Brain MRI	134	UK Biobank Assessment Centre > Imaging > Brain MRI > Diffusion brain MRI > dMRI skeleton	IMGNET	True	0
27230	CONTINUOUS	35886	-0.0818314478761305	-0.0907486772573824	-0.0729142184948786	5.13031309285555e-72	LINEAR	Volume of superiorfrontal (left hemisphere)		100000	UK Biobank Assessment Centre	100003.0	Imaging	100.0	Brain MRI	196	UK Biobank Assessment Centre > Imaging > Brain MRI > T1 structural brain MRI > Freesurfer DKT	IMGNET	True	0
26809	CONTINUOUS	35886	-0.0873566908583561	-0.0968871820518707	-0.0778261996648415	7.47805304784882e-72	LINEAR	Volume of postcentral (left hemisphere)		100000	UK Biobank Assessment Centre	100003.0	Imaging	100.0	Brain MRI	192	UK Biobank Assessment Centre > Imaging > Brain MRI > T1 structural brain MRI > Freesurfer desikan white	IMGNET	True	0
26621	CONTINUOUS	35886	-0.0871508798390902	-0.096665336212861	-0.0776364234653193	9.28477843718059e-72	LINEAR	Volume of subiculum-body (left hemisphere)		100000	UK Biobank Assessment Centre	100003.0	Imaging	100.0	Brain MRI	191	UK Biobank Assessment Centre > Imaging > Brain MRI > T1 structural brain MRI > Freesurfer subsegmentation	IMGNET	True	0
27750	CONTINUOUS	35886	-0.0885135024195846	-0.0982384976026013	-0.0787885072365679	7.06474563914781e-71	LINEAR	Volume of S-front-inf (right hemisphere)		100000	UK Biobank Assessment Centre	100003.0	Imaging	100.0	Brain MRI	197	UK Biobank Assessment Centre > Imaging > Brain MRI > T1 structural brain MRI > Freesurfer a2009s	IMGNET	True	0
27482	CONTINUOUS	35886	-0.0845439518542185	-0.0938415709967533	-0.0752463327116836	9.5171130706865e-71	LINEAR	Volume of G+S-cingul-Ant (left hemisphere)		100000	UK Biobank Assessment Centre	100003.0	Imaging	100.0	Brain MRI	197	UK Biobank Assessment Centre > Imaging > Brain MRI > T1 structural brain MRI > Freesurfer a2009s	IMGNET	True	0
27229	CONTINUOUS	35886	-0.0827593855907224	-0.0918650024105205	-0.0736537687709242	1.1029666387669199e-70	LINEAR	Volume of rostralmiddlefrontal (left hemisphere)		100000	UK Biobank Assessment Centre	100003.0	Imaging	100.0	Brain MRI	196	UK Biobank Assessment Centre > Imaging > Brain MRI > T1 structural brain MRI > Freesurfer DKT	IMGNET	True	0
27182	CONTINUOUS	35886	-0.0916813699114602	-0.101773777869311	-0.0815889619536091	1.29554101610367e-70	LINEAR	Mean thickness of lateraloccipital (left hemisphere)		100000	UK Biobank Assessment Centre	100003.0	Imaging	100.0	Brain MRI	196	UK Biobank Assessment Centre > Imaging > Brain MRI > T1 structural brain MRI > Freesurfer DKT	IMGNET	True	0
27739	CONTINUOUS	35886	-0.088248732005295	-0.0979643554021018	-0.0785331086084883	1.3419513881535699e-70	LINEAR	Volume of Lat-Fis-post (right hemisphere)		100000	UK Biobank Assessment Centre	100003.0	Imaging	100.0	Brain MRI	197	UK Biobank Assessment Centre > Imaging > Brain MRI > T1 structural brain MRI > Freesurfer a2009s	IMGNET	True	0
27094	CONTINUOUS	35886	-0.0861130762271079	-0.0956133502380487	-0.0766128022161672	2.58418260359403e-70	LINEAR	Volume of BA44 (left hemisphere)		100000	UK Biobank Assessment Centre	100003.0	Imaging	100.0	Brain MRI	195	UK Biobank Assessment Centre > Imaging > Brain MRI > T1 structural brain MRI > Freesurfer BA exvivo	IMGNET	True	0
27317	CONTINUOUS	35886	-0.0872091824556868	-0.0968304931740625	-0.0775878717373111	2.5935327022212e-70	LINEAR	Volume of postcentral (right hemisphere)		100000	UK Biobank Assessment Centre	100003.0	Imaging	100.0	Brain MRI	196	UK Biobank Assessment Centre > Imaging > Brain MRI > T1 structural brain MRI > Freesurfer DKT	IMGNET	True	0
25710	CONTINUOUS	34405	0.492437598847019	0.438088360160287	0.546786837533751	3.0198759333432095e-70	LINEAR	Weighted-mean ISOVF in tract parahippocampal part of cingulum (left)		100000	UK Biobank Assessment Centre	100003.0	Imaging	100.0	Brain MRI	135	UK Biobank Assessment Centre > Imaging > Brain MRI > Diffusion brain MRI > dMRI weighted means	IMGNET	True	0
27771	CONTINUOUS	35886	-0.0850089907899444	-0.0943944803938924	-0.0756235011859964	3.2679120606821896e-70	LINEAR	Volume of S-temporal-sup (right hemisphere)		100000	UK Biobank Assessment Centre	100003.0	Imaging	100.0	Brain MRI	197	UK Biobank Assessment Centre > Imaging > Brain MRI > T1 structural brain MRI > Freesurfer a2009s	IMGNET	True	0
25147	CONTINUOUS	34405	0.447015207251496	0.397589454928507	0.496440959574484	5.3311063816427e-70	LINEAR	Mean MD in superior fronto-occipital fasciculus on FA skeleton (left)		100000	UK Biobank Assessment Centre	100003.0	Imaging	100.0	Brain MRI	134	UK Biobank Assessment Centre > Imaging > Brain MRI > Diffusion brain MRI > dMRI skeleton	IMGNET	True	0
25411	CONTINUOUS	34405	-0.503209382457198	-0.558891810754687	-0.447526954159709	6.799242957779099e-70	LINEAR	Mean OD in posterior limb of internal capsule on FA skeleton (left)		100000	UK Biobank Assessment Centre	100003.0	Imaging	100.0	Brain MRI	134	UK Biobank Assessment Centre > Imaging > Brain MRI > Diffusion brain MRI > dMRI skeleton	IMGNET	True	0
25386	CONTINUOUS	34405	-0.450039246330784	-0.500112655144156	-0.399965837517413	3.74149706205519e-69	LINEAR	Mean ICVF in superior fronto-occipital fasciculus on FA skeleton (right)		100000	UK Biobank Assessment Centre	100003.0	Imaging	100.0	Brain MRI	134	UK Biobank Assessment Centre > Imaging > Brain MRI > Diffusion brain MRI > dMRI skeleton	IMGNET	True	0
26632	CONTINUOUS	35886	-0.0901169420741413	-0.100149810462221	-0.0800840736860619	4.38074416358322e-69	LINEAR	Volume of CA3-body (left hemisphere)		100000	UK Biobank Assessment Centre	100003.0	Imaging	100.0	Brain MRI	191	UK Biobank Assessment Centre > Imaging > Brain MRI > T1 structural brain MRI > Freesurfer subsegmentation	IMGNET	True	0
26908	CONTINUOUS	35886	-0.0854156676161893	-0.0949262743660426	-0.0759050608663361	4.54549760721007e-69	LINEAR	Volume of parstriangularis (right hemisphere)		100000	UK Biobank Assessment Centre	100003.0	Imaging	100.0	Brain MRI	192	UK Biobank Assessment Centre > Imaging > Brain MRI > T1 structural brain MRI > Freesurfer desikan white	IMGNET	True	0
27645	CONTINUOUS	35886	-0.089071144025707	-0.0989911659328032	-0.0791511221186109	4.8967661481014e-69	LINEAR	Mean thickness of G-oc-temp-lat-fusifor (right hemisphere)		100000	UK Biobank Assessment Centre	100003.0	Imaging	100.0	Brain MRI	197	UK Biobank Assessment Centre > Imaging > Brain MRI > T1 structural brain MRI > Freesurfer a2009s	IMGNET	True	0
25224	CONTINUOUS	34405	0.47627942276225	0.423207381912753	0.529351463611747	5.92153768945092e-69	LINEAR	Mean L1 in superior corona radiata on FA skeleton (right)		100000	UK Biobank Assessment Centre	100003.0	Imaging	100.0	Brain MRI	134	UK Biobank Assessment Centre > Imaging > Brain MRI > Diffusion brain MRI > dMRI skeleton	IMGNET	True	0
27307	CONTINUOUS	35886	-0.0807651402026369	-0.0897764568918913	-0.0717538235133825	8.559322430011379e-69	LINEAR	Volume of lateralorbitofrontal (right hemisphere)		100000	UK Biobank Assessment Centre	100003.0	Imaging	100.0	Brain MRI	196	UK Biobank Assessment Centre > Imaging > Brain MRI > T1 structural brain MRI > Freesurfer DKT	IMGNET	True	0
26807	CONTINUOUS	35886	-0.0857161374450255	-0.0952801851368261	-0.0761520897532249	8.64956379419029e-69	LINEAR	Volume of parstriangularis (left hemisphere)		100000	UK Biobank Assessment Centre	100003.0	Imaging	100.0	Brain MRI	192	UK Biobank Assessment Centre > Imaging > Brain MRI > T1 structural brain MRI > Freesurfer desikan white	IMGNET	True	0
26812	CONTINUOUS	35886	-0.0827407431885453	-0.091994164578935	-0.0734873217981556	1.75543958541606e-68	LINEAR	Volume of precuneus (left hemisphere)		100000	UK Biobank Assessment Centre	100003.0	Imaging	100.0	Brain MRI	192	UK Biobank Assessment Centre > Imaging > Brain MRI > T1 structural brain MRI > Freesurfer desikan white	IMGNET	True	0
25711	CONTINUOUS	34405	0.482795406973138	0.428791809566546	0.536799004379729	1.90468756600707e-68	LINEAR	Weighted-mean ISOVF in tract parahippocampal part of cingulum (right)		100000	UK Biobank Assessment Centre	100003.0	Imaging	100.0	Brain MRI	135	UK Biobank Assessment Centre > Imaging > Brain MRI > Diffusion brain MRI > dMRI weighted means	IMGNET	True	0
27472	CONTINUOUS	35886	-0.0916974753687627	-0.101958628075316	-0.081436322662209	2.1014124331126602e-68	LINEAR	Mean thickness of S-suborbital (left hemisphere)		100000	UK Biobank Assessment Centre	100003.0	Imaging	100.0	Brain MRI	197	UK Biobank Assessment Centre > Imaging > Brain MRI > T1 structural brain MRI > Freesurfer a2009s	IMGNET	True	0
26910	CONTINUOUS	35886	-0.0861107350069113	-0.0957484092934163	-0.0764730607204063	2.2169441759337702e-68	LINEAR	Volume of postcentral (right hemisphere)		100000	UK Biobank Assessment Centre	100003.0	Imaging	100.0	Brain MRI	192	UK Biobank Assessment Centre > Imaging > Brain MRI > T1 structural brain MRI > Freesurfer desikan white	IMGNET	True	0
25524	CONTINUOUS	34405	0.494270744649374	0.438830150627942	0.549711338670806	4.4283410801665005e-68	LINEAR	Weighted-mean MD in tract corticospinal tract (right)		100000	UK Biobank Assessment Centre	100003.0	Imaging	100.0	Brain MRI	135	UK Biobank Assessment Centre > Imaging > Brain MRI > Diffusion brain MRI > dMRI weighted means	IMGNET	True	0
27327	CONTINUOUS	35886	-0.0886019860625495	-0.0985704114964164	-0.0786335606286826	1.0818071554082701e-67	LINEAR	Volume of transversetemporal (right hemisphere)		100000	UK Biobank Assessment Centre	100003.0	Imaging	100.0	Brain MRI	196	UK Biobank Assessment Centre > Imaging > Brain MRI > T1 structural brain MRI > Freesurfer DKT	IMGNET	True	0
25599	CONTINUOUS	34405	0.442316055584398	0.392262574622222	0.492369536546574	6.3345659327195e-67	LINEAR	Weighted-mean L2 in tract anterior thalamic radiation (right)		100000	UK Biobank Assessment Centre	100003.0	Imaging	100.0	Brain MRI	135	UK Biobank Assessment Centre > Imaging > Brain MRI > Diffusion brain MRI > dMRI weighted means	IMGNET	True	0
27710	CONTINUOUS	35886	-0.0844407376467167	-0.0939990806110123	-0.0748823946824211	6.74114469211316e-67	LINEAR	Volume of G-front-inf-Opercular (right hemisphere)		100000	UK Biobank Assessment Centre	100003.0	Imaging	100.0	Brain MRI	197	UK Biobank Assessment Centre > Imaging > Brain MRI > T1 structural brain MRI > Freesurfer a2009s	IMGNET	True	0
27465	CONTINUOUS	35886	-0.0891656644983825	-0.0992606189548248	-0.0790707100419402	7.102951370229781e-67	LINEAR	Mean thickness of S-orbital-med-olfact (left hemisphere)		100000	UK Biobank Assessment Centre	100003.0	Imaging	100.0	Brain MRI	197	UK Biobank Assessment Centre > Imaging > Brain MRI > T1 structural brain MRI > Freesurfer a2009s	IMGNET	True	0
27095	CONTINUOUS	35886	-0.0835105540005214	-0.0929718044051445	-0.0740493035958984	8.72931780755293e-67	LINEAR	Volume of BA45 (left hemisphere)		100000	UK Biobank Assessment Centre	100003.0	Imaging	100.0	Brain MRI	195	UK Biobank Assessment Centre > Imaging > Brain MRI > T1 structural brain MRI > Freesurfer BA exvivo	IMGNET	True	0
27744	CONTINUOUS	35886	-0.0863666918819605	-0.0961531423633633	-0.0765802414005577	9.16945673063269e-67	LINEAR	Volume of S-cingul-Marginalis (right hemisphere)		100000	UK Biobank Assessment Centre	100003.0	Imaging	100.0	Brain MRI	197	UK Biobank Assessment Centre > Imaging > Brain MRI > T1 structural brain MRI > Freesurfer a2009s	IMGNET	True	0
26906	CONTINUOUS	35886	-0.0853531089000792	-0.0950454634573182	-0.0756607543428401	1.73355975478063e-66	LINEAR	Volume of parsopercularis (right hemisphere)		100000	UK Biobank Assessment Centre	100003.0	Imaging	100.0	Brain MRI	192	UK Biobank Assessment Centre > Imaging > Brain MRI > T1 structural brain MRI > Freesurfer desikan white	IMGNET	True	0
25170	CONTINUOUS	34405	0.487321328209384	0.431957485417861	0.542685171000908	2.04060665902983e-66	LINEAR	Mean MO in posterior limb of internal capsule on FA skeleton (right)		100000	UK Biobank Assessment Centre	100003.0	Imaging	100.0	Brain MRI	134	UK Biobank Assessment Centre > Imaging > Brain MRI > Diffusion brain MRI > dMRI skeleton	IMGNET	True	0
25058	CONTINUOUS	34405	-0.464644495015511	-0.517441157177392	-0.411847832853629	2.14744053671147e-66	LINEAR	Mean FA in genu of corpus callosum on FA skeleton		100000	UK Biobank Assessment Centre	100003.0	Imaging	100.0	Brain MRI	134	UK Biobank Assessment Centre > Imaging > Brain MRI > Diffusion brain MRI > dMRI skeleton	IMGNET	True	0
27227	CONTINUOUS	35886	-0.0816465196772653	-0.0909325540286516	-0.072360485325879	2.76060033336416e-66	LINEAR	Volume of precuneus (left hemisphere)		100000	UK Biobank Assessment Centre	100003.0	Imaging	100.0	Brain MRI	196	UK Biobank Assessment Centre > Imaging > Brain MRI > T1 structural brain MRI > Freesurfer DKT	IMGNET	True	0
25496	CONTINUOUS	34405	0.485269526713429	0.430043282530601	0.540495770896257	3.40359335106953e-66	LINEAR	Weighted-mean FA in tract corticospinal tract (left)		100000	UK Biobank Assessment Centre	100003.0	Imaging	100.0	Brain MRI	135	UK Biobank Assessment Centre > Imaging > Brain MRI > Diffusion brain MRI > dMRI weighted means	IMGNET	True	0
25395	CONTINUOUS	34405	0.484251985845098	0.429100309240551	0.539403662449644	4.24337660251273e-66	LINEAR	Mean OD in body of corpus callosum on FA skeleton		100000	UK Biobank Assessment Centre	100003.0	Imaging	100.0	Brain MRI	134	UK Biobank Assessment Centre > Imaging > Brain MRI > Diffusion brain MRI > dMRI skeleton	IMGNET	True	0
25094	CONTINUOUS	34405	-0.433093843435267	-0.482515021842612	-0.383672665027921	7.51346971707863e-66	LINEAR	Mean FA in fornix cres+stria terminalis on FA skeleton (right)		100000	UK Biobank Assessment Centre	100003.0	Imaging	100.0	Brain MRI	134	UK Biobank Assessment Centre > Imaging > Brain MRI > Diffusion brain MRI > dMRI skeleton	IMGNET	True	0
27404	CONTINUOUS	35886	-0.0892049430852516	-0.0993933198350293	-0.079016566335474	9.49890174789507e-66	LINEAR	Mean thickness of G+S-occipital-inf (left hemisphere)		100000	UK Biobank Assessment Centre	100003.0	Imaging	100.0	Brain MRI	197	UK Biobank Assessment Centre > Imaging > Brain MRI > T1 structural brain MRI > Freesurfer a2009s	IMGNET	True	0
25598	CONTINUOUS	34405	0.437946253741173	0.387807230035942	0.488085277446403	1.96079412897606e-65	LINEAR	Weighted-mean L2 in tract anterior thalamic radiation (left)		100000	UK Biobank Assessment Centre	100003.0	Imaging	100.0	Brain MRI	135	UK Biobank Assessment Centre > Imaging > Brain MRI > Diffusion brain MRI > dMRI weighted means	IMGNET	True	0
26788	CONTINUOUS	35886	-0.0881601112549665	-0.0983186126604506	-0.0780016098494824	1.2410386460427e-64	LINEAR	Mean thickness of insula (left hemisphere)		100000	UK Biobank Assessment Centre	100003.0	Imaging	100.0	Brain MRI	192	UK Biobank Assessment Centre > Imaging > Brain MRI > T1 structural brain MRI > Freesurfer desikan white	IMGNET	True	0
27685	CONTINUOUS	35886	-0.0860805132457982	-0.0960022346103706	-0.0761587918812258	1.34796811771891e-64	LINEAR	Mean thickness of S-oc-temp-med+Lingual (right hemisphere)		100000	UK Biobank Assessment Centre	100003.0	Imaging	100.0	Brain MRI	197	UK Biobank Assessment Centre > Imaging > Brain MRI > T1 structural brain MRI > Freesurfer a2009s	IMGNET	True	0
27232	CONTINUOUS	35886	-0.0783919239025903	-0.0874505976011202	-0.0693332502040605	2.80999018282312e-64	LINEAR	Volume of superiortemporal (left hemisphere)		100000	UK Biobank Assessment Centre	100003.0	Imaging	100.0	Brain MRI	196	UK Biobank Assessment Centre > Imaging > Brain MRI > T1 structural brain MRI > Freesurfer DKT	IMGNET	True	0
27543	CONTINUOUS	35886	-0.0840060459604443	-0.0937145283725978	-0.0742975635482907	2.89941521697078e-64	LINEAR	Volume of S-postcentral (left hemisphere)		100000	UK Biobank Assessment Centre	100003.0	Imaging	100.0	Brain MRI	197	UK Biobank Assessment Centre > Imaging > Brain MRI > T1 structural brain MRI > Freesurfer a2009s	IMGNET	True	0
25629	CONTINUOUS	34405	0.474168797065395	0.419175767498616	0.529161826632173	8.13553872974881e-64	LINEAR	Weighted-mean L3 in tract parahippocampal part of cingulum (left)		100000	UK Biobank Assessment Centre	100003.0	Imaging	100.0	Brain MRI	135	UK Biobank Assessment Centre > Imaging > Brain MRI > Diffusion brain MRI > dMRI weighted means	IMGNET	True	0
25349	CONTINUOUS	34405	-0.473692948214208	-0.528684526561438	-0.418701369866978	1.07388565400843e-63	LINEAR	Mean ICVF in fornix on FA skeleton		100000	UK Biobank Assessment Centre	100003.0	Imaging	100.0	Brain MRI	134	UK Biobank Assessment Centre > Imaging > Brain MRI > Diffusion brain MRI > dMRI skeleton	IMGNET	True	0
26627	CONTINUOUS	35886	-0.0817203870073477	-0.0912119269193668	-0.0722288470953286	1.20035284893761e-63	LINEAR	Volume of presubiculum-body (left hemisphere)		100000	UK Biobank Assessment Centre	100003.0	Imaging	100.0	Brain MRI	191	UK Biobank Assessment Centre > Imaging > Brain MRI > T1 structural brain MRI > Freesurfer subsegmentation	IMGNET	True	0
27532	CONTINUOUS	35886	-0.0850705384260544	-0.0949569914894518	-0.0751840853626569	1.41769860128579e-63	LINEAR	Volume of S-intrapariet+P-trans (left hemisphere)		100000	UK Biobank Assessment Centre	100003.0	Imaging	100.0	Brain MRI	197	UK Biobank Assessment Centre > Imaging > Brain MRI > T1 structural brain MRI > Freesurfer a2009s	IMGNET	True	0
26918	CONTINUOUS	35886	-0.0798861627581793	-0.0892013157317716	-0.070571009784587	3.6548025891919e-63	LINEAR	Volume of superiortemporal (right hemisphere)		100000	UK Biobank Assessment Centre	100003.0	Imaging	100.0	Brain MRI	192	UK Biobank Assessment Centre > Imaging > Brain MRI > T1 structural brain MRI > Freesurfer desikan white	IMGNET	True	0
12654	INTEGER	30955	0.166523743170705	0.147107786981044	0.185939699360366	3.91796221012367e-63	ORDERED-LOGISTIC	Number of automated diagnostic comments recorded during 12-lead ECG		100000	UK Biobank Assessment Centre	100006.0	Physical measures	104.0	ECG at rest, 12-lead	104	UK Biobank Assessment Centre > Physical measures > ECG at rest, 12-lead	IMGNET	True	0
26921	CONTINUOUS	35886	-0.0855571359476442	-0.0955399678229987	-0.0755743040722898	4.3785288350904995e-63	LINEAR	Volume of transversetemporal (right hemisphere)		100000	UK Biobank Assessment Centre	100003.0	Imaging	100.0	Brain MRI	192	UK Biobank Assessment Centre > Imaging > Brain MRI > T1 structural brain MRI > Freesurfer desikan white	IMGNET	True	0
25625	CONTINUOUS	34405	0.426465356722474	0.376685340874858	0.476245372570089	5.014987677145161e-63	LINEAR	Weighted-mean L3 in tract anterior thalamic radiation (left)		100000	UK Biobank Assessment Centre	100003.0	Imaging	100.0	Brain MRI	135	UK Biobank Assessment Centre > Imaging > Brain MRI > Diffusion brain MRI > dMRI weighted means	IMGNET	True	0
26631	CONTINUOUS	35886	-0.0790824840626735	-0.088318713259915	-0.0698462548654319	5.73252881846918e-63	LINEAR	Volume of GC-ML-DG-head (left hemisphere)		100000	UK Biobank Assessment Centre	100003.0	Imaging	100.0	Brain MRI	191	UK Biobank Assessment Centre > Imaging > Brain MRI > T1 structural brain MRI > Freesurfer subsegmentation	IMGNET	True	0
25421	CONTINUOUS	34405	0.476976935117571	0.421263469006113	0.532690401229029	6.05386490650512e-63	LINEAR	Mean OD in posterior thalamic radiation on FA skeleton (left)		100000	UK Biobank Assessment Centre	100003.0	Imaging	100.0	Brain MRI	134	UK Biobank Assessment Centre > Imaging > Brain MRI > Diffusion brain MRI > dMRI skeleton	IMGNET	True	0
27315	CONTINUOUS	35886	-0.0822706868897916	-0.0918894218945772	-0.072651951885006	7.7050140599886e-63	LINEAR	Volume of parstriangularis (right hemisphere)		100000	UK Biobank Assessment Centre	100003.0	Imaging	100.0	Brain MRI	196	UK Biobank Assessment Centre > Imaging > Brain MRI > T1 structural brain MRI > Freesurfer DKT	IMGNET	True	0
26815	CONTINUOUS	35886	-0.0768611588421466	-0.0858475244818334	-0.0678747932024598	7.726494253230841e-63	LINEAR	Volume of superiorfrontal (left hemisphere)		100000	UK Biobank Assessment Centre	100003.0	Imaging	100.0	Brain MRI	192	UK Biobank Assessment Centre > Imaging > Brain MRI > T1 structural brain MRI > Freesurfer desikan white	IMGNET	True	0
27707	CONTINUOUS	35886	-0.0829142026341286	-0.0926495003242618	-0.0731789049439955	2.5212561712173198e-62	LINEAR	Volume of G-cingul-Post-dorsal (right hemisphere)		100000	UK Biobank Assessment Centre	100003.0	Imaging	100.0	Brain MRI	197	UK Biobank Assessment Centre > Imaging > Brain MRI > T1 structural brain MRI > Freesurfer a2009s	IMGNET	True	0
26916	CONTINUOUS	35886	-0.0767923600493073	-0.085810800047105	-0.0677739200515096	2.67575605742319e-62	LINEAR	Volume of superiorfrontal (right hemisphere)		100000	UK Biobank Assessment Centre	100003.0	Imaging	100.0	Brain MRI	192	UK Biobank Assessment Centre > Imaging > Brain MRI > T1 structural brain MRI > Freesurfer desikan white	IMGNET	True	0
41229#5F7	CAT-MUL	36127/182(36309)	0.355697263658241	0.312439522425458	0.396461990770956	3.6681412094893696e-62	LOGISTIC-BINARY	PCT responsible for patient data: STOCKPORT PCT		100091	Health-related outcomes	2000.0	Hospital inpatient	2001.0	Summary Administration	2001	Health-related outcomes > Hospital inpatient > Summary Administration	IMGNET	True	0
25201	CONTINUOUS	34405	-0.466810865098369	-0.521794953052777	-0.411826777143961	6.19420508081834e-62	LINEAR	Mean L1 in pontine crossing tract on FA skeleton		100000	UK Biobank Assessment Centre	100003.0	Imaging	100.0	Brain MRI	134	UK Biobank Assessment Centre > Imaging > Brain MRI > Diffusion brain MRI > dMRI skeleton	IMGNET	True	0
27214	CONTINUOUS	35886	-0.0765045137575823	-0.0855184812790525	-0.067490546236112	6.58918131152479e-62	LINEAR	Volume of lateralorbitofrontal (left hemisphere)		100000	UK Biobank Assessment Centre	100003.0	Imaging	100.0	Brain MRI	196	UK Biobank Assessment Centre > Imaging > Brain MRI > T1 structural brain MRI > Freesurfer DKT	IMGNET	True	0
27130	CONTINUOUS	35886	-0.0840321590537209	-0.0939531378332116	-0.0741111802742302	1.15052766857894e-61	LINEAR	Volume of BA2 (right hemisphere)		100000	UK Biobank Assessment Centre	100003.0	Imaging	100.0	Brain MRI	195	UK Biobank Assessment Centre > Imaging > Brain MRI > T1 structural brain MRI > Freesurfer BA exvivo	IMGNET	True	0
25128	CONTINUOUS	34405	0.436189236056555	0.384671588064584	0.487706884048527	1.31157140445817e-61	LINEAR	Mean MD in superior corona radiata on FA skeleton (right)		100000	UK Biobank Assessment Centre	100003.0	Imaging	100.0	Brain MRI	134	UK Biobank Assessment Centre > Imaging > Brain MRI > Diffusion brain MRI > dMRI skeleton	IMGNET	True	0
27652	CONTINUOUS	35886	-0.0838337698040901	-0.093756795509814	-0.0739107440983663	2.3254007261143703e-61	LINEAR	Mean thickness of G-postcentral (right hemisphere)		100000	UK Biobank Assessment Centre	100003.0	Imaging	100.0	Brain MRI	197	UK Biobank Assessment Centre > Imaging > Brain MRI > T1 structural brain MRI > Freesurfer a2009s	IMGNET	True	0
26654	CONTINUOUS	35886	-0.0839225662370438	-0.0938620574539116	-0.0739830750201759	2.7386745177875102e-61	LINEAR	Volume of CA3-body (right hemisphere)		100000	UK Biobank Assessment Centre	100003.0	Imaging	100.0	Brain MRI	191	UK Biobank Assessment Centre > Imaging > Brain MRI > T1 structural brain MRI > Freesurfer subsegmentation	IMGNET	True	0
25590	CONTINUOUS	34405	0.449901600778054	0.396602837974838	0.50320036358127	3.0077456439287203e-61	LINEAR	Weighted-mean L1 in tract superior longitudinal fasciculus (left)		100000	UK Biobank Assessment Centre	100003.0	Imaging	100.0	Brain MRI	135	UK Biobank Assessment Centre > Imaging > Brain MRI > Diffusion brain MRI > dMRI weighted means	IMGNET	True	0
25713	CONTINUOUS	34405	0.470313247288342	0.414522336733341	0.526104157843344	4.31722454405764e-61	LINEAR	Weighted-mean ISOVF in tract corticospinal tract (right)		100000	UK Biobank Assessment Centre	100003.0	Imaging	100.0	Brain MRI	135	UK Biobank Assessment Centre > Imaging > Brain MRI > Diffusion brain MRI > dMRI weighted means	IMGNET	True	0
25734	CONTINUOUS	36309	0.0832950438155143	0.0734053713632394	0.0931847162677891	5.34739815262541e-61	LINEAR	Inverted signal-to-noise ratio in T1		100000	UK Biobank Assessment Centre	100003.0	Imaging	100.0	Brain MRI	110	UK Biobank Assessment Centre > Imaging > Brain MRI > T1 structural brain MRI	IMGNET	True	0
27313	CONTINUOUS	35886	-0.081348801100734	-0.091024620437526	-0.0716729817639419	8.717663408373441e-61	LINEAR	Volume of parsopercularis (right hemisphere)		100000	UK Biobank Assessment Centre	100003.0	Imaging	100.0	Brain MRI	196	UK Biobank Assessment Centre > Imaging > Brain MRI > T1 structural brain MRI > Freesurfer DKT	IMGNET	True	0
27089	CONTINUOUS	35886	-0.0829171230331385	-0.0928063520128816	-0.0730278940533954	1.81620510553722e-60	LINEAR	Volume of BA3a (left hemisphere)		100000	UK Biobank Assessment Centre	100003.0	Imaging	100.0	Brain MRI	195	UK Biobank Assessment Centre > Imaging > Brain MRI > T1 structural brain MRI > Freesurfer BA exvivo	IMGNET	True	0
26900	CONTINUOUS	35886	-0.077128502302909	-0.0863377087356066	-0.0679192958702114	2.4581545354923402e-60	LINEAR	Volume of lateralorbitofrontal (right hemisphere)		100000	UK Biobank Assessment Centre	100003.0	Imaging	100.0	Brain MRI	192	UK Biobank Assessment Centre > Imaging > Brain MRI > T1 structural brain MRI > Freesurfer desikan white	IMGNET	True	0
25602	CONTINUOUS	34405	0.45962634986624	0.404689796800129	0.51456290293235	3.31353643845729e-60	LINEAR	Weighted-mean L2 in tract parahippocampal part of cingulum (left)		100000	UK Biobank Assessment Centre	100003.0	Imaging	100.0	Brain MRI	135	UK Biobank Assessment Centre > Imaging > Brain MRI > Diffusion brain MRI > dMRI weighted means	IMGNET	True	0
26887	CONTINUOUS	35886	-0.0847668588554192	-0.0949011097404106	-0.0746326079704279	3.4696025966526904e-60	LINEAR	Mean thickness of frontalpole (right hemisphere)		100000	UK Biobank Assessment Centre	100003.0	Imaging	100.0	Brain MRI	192	UK Biobank Assessment Centre > Imaging > Brain MRI > T1 structural brain MRI > Freesurfer desikan white	IMGNET	True	0
25225	CONTINUOUS	34405	0.439137499479318	0.386636206131797	0.491638792826838	3.5525812741703603e-60	LINEAR	Mean L1 in superior corona radiata on FA skeleton (left)		100000	UK Biobank Assessment Centre	100003.0	Imaging	100.0	Brain MRI	134	UK Biobank Assessment Centre > Imaging > Brain MRI > Diffusion brain MRI > dMRI skeleton	IMGNET	True	0
27509	CONTINUOUS	35886	-0.0839019105258679	-0.0939368282942971	-0.0738669927574387	3.8680872346388804e-60	LINEAR	Volume of G-temp-sup-G-T-transv (left hemisphere)		100000	UK Biobank Assessment Centre	100003.0	Imaging	100.0	Brain MRI	197	UK Biobank Assessment Centre > Imaging > Brain MRI > T1 structural brain MRI > Freesurfer a2009s	IMGNET	True	0
27234	CONTINUOUS	35886	-0.0831169190656606	-0.0930928656749813	-0.0731409724563398	9.851194027239921e-60	LINEAR	Volume of transversetemporal (left hemisphere)		100000	UK Biobank Assessment Centre	100003.0	Imaging	100.0	Brain MRI	196	UK Biobank Assessment Centre > Imaging > Brain MRI > T1 structural brain MRI > Freesurfer DKT	IMGNET	True	0
25154	CONTINUOUS	34405	-0.458707588574623	-0.513809774523307	-0.40360540262594	1.25975619788334e-59	LINEAR	Mean MO in genu of corpus callosum on FA skeleton		100000	UK Biobank Assessment Centre	100003.0	Imaging	100.0	Brain MRI	134	UK Biobank Assessment Centre > Imaging > Brain MRI > Diffusion brain MRI > dMRI skeleton	IMGNET	True	0
27699	CONTINUOUS	35886	-0.0791469867450206	-0.0886919257971011	-0.0696020476929401	3.4832446236817003e-59	LINEAR	Volume of G+S-frontomargin (right hemisphere)		100000	UK Biobank Assessment Centre	100003.0	Imaging	100.0	Brain MRI	197	UK Biobank Assessment Centre > Imaging > Brain MRI > T1 structural brain MRI > Freesurfer a2009s	IMGNET	True	0
25647	CONTINUOUS	34405	0.438909304719313	0.38597075753301	0.491847851905617	3.6835294358624902e-59	LINEAR	Weighted-mean L3 in tract superior thalamic radiation (right)		100000	UK Biobank Assessment Centre	100003.0	Imaging	100.0	Brain MRI	135	UK Biobank Assessment Centre > Imaging > Brain MRI > Diffusion brain MRI > dMRI weighted means	IMGNET	True	0
25178	CONTINUOUS	34405	0.4374139331217	0.384632126656381	0.490195739587019	4.14362441182701e-59	LINEAR	Mean MO in posterior corona radiata on FA skeleton (right)		100000	UK Biobank Assessment Centre	100003.0	Imaging	100.0	Brain MRI	134	UK Biobank Assessment Centre > Imaging > Brain MRI > Diffusion brain MRI > dMRI skeleton	IMGNET	True	0
27320	CONTINUOUS	35886	-0.0757251653151519	-0.0848709889412683	-0.0665793416890355	5.14269345655587e-59	LINEAR	Volume of precuneus (right hemisphere)		100000	UK Biobank Assessment Centre	100003.0	Imaging	100.0	Brain MRI	196	UK Biobank Assessment Centre > Imaging > Brain MRI > T1 structural brain MRI > Freesurfer DKT	IMGNET	True	0
27694	CONTINUOUS	35886	-0.0849465586269206	-0.0952139913826943	-0.074679125871147	6.2898725569759105e-59	LINEAR	Mean thickness of S-suborbital (right hemisphere)		100000	UK Biobank Assessment Centre	100003.0	Imaging	100.0	Brain MRI	197	UK Biobank Assessment Centre > Imaging > Brain MRI > T1 structural brain MRI > Freesurfer a2009s	IMGNET	True	0
27492	CONTINUOUS	35886	-0.0749500818860984	-0.0840096602243225	-0.0658905035478744	6.36544275394885e-59	LINEAR	Volume of G-front-sup (left hemisphere)		100000	UK Biobank Assessment Centre	100003.0	Imaging	100.0	Brain MRI	197	UK Biobank Assessment Centre > Imaging > Brain MRI > T1 structural brain MRI > Freesurfer a2009s	IMGNET	True	0
25639	CONTINUOUS	34405	0.454934064792399	0.399934723236986	0.509933406347812	6.7890313877314e-59	LINEAR	Weighted-mean L3 in tract middle cerebellar peduncle		100000	UK Biobank Assessment Centre	100003.0	Imaging	100.0	Brain MRI	135	UK Biobank Assessment Centre > Imaging > Brain MRI > Diffusion brain MRI > dMRI weighted means	IMGNET	True	0
27197	CONTINUOUS	35886	-0.0840041605976887	-0.0941660235209284	-0.073842297674449	7.79776725342739e-59	LINEAR	Mean thickness of rostralanteriorcingulate (left hemisphere)		100000	UK Biobank Assessment Centre	100003.0	Imaging	100.0	Brain MRI	196	UK Biobank Assessment Centre > Imaging > Brain MRI > T1 structural brain MRI > Freesurfer DKT	IMGNET	True	0
27318	CONTINUOUS	35886	-0.0798865722400622	-0.089563721383589	-0.0702094230965355	1.1194678367632701e-58	LINEAR	Volume of posteriorcingulate (right hemisphere)		100000	UK Biobank Assessment Centre	100003.0	Imaging	100.0	Brain MRI	196	UK Biobank Assessment Centre > Imaging > Brain MRI > T1 structural brain MRI > Freesurfer DKT	IMGNET	True	0
27009	CONTINUOUS	35886	-0.0824510813769659	-0.0924416857601025	-0.0724604769938293	1.20439466985565e-58	LINEAR	Grey-white contrast in pericalcarine (left hemisphere)		100000	UK Biobank Assessment Centre	100003.0	Imaging	100.0	Brain MRI	194	UK Biobank Assessment Centre > Imaging > Brain MRI > T1 structural brain MRI > Freesurfer desikan gw	IMGNET	True	0
26820	CONTINUOUS	35886	-0.0822712888589474	-0.0922432544045032	-0.0722993233133916	1.30766542172504e-58	LINEAR	Volume of transversetemporal (left hemisphere)		100000	UK Biobank Assessment Centre	100003.0	Imaging	100.0	Brain MRI	192	UK Biobank Assessment Centre > Imaging > Brain MRI > T1 structural brain MRI > Freesurfer desikan white	IMGNET	True	0
25228	CONTINUOUS	34405	-0.463209008387953	-0.519368027346271	-0.407049989429636	1.4252151734095302e-58	LINEAR	Mean L1 in posterior thalamic radiation on FA skeleton (right)		100000	UK Biobank Assessment Centre	100003.0	Imaging	100.0	Brain MRI	134	UK Biobank Assessment Centre > Imaging > Brain MRI > Diffusion brain MRI > dMRI skeleton	IMGNET	True	0
26913	CONTINUOUS	35886	-0.0753502713060788	-0.0844915292220125	-0.0662090133901451	1.65078408078662e-58	LINEAR	Volume of precuneus (right hemisphere)		100000	UK Biobank Assessment Centre	100003.0	Imaging	100.0	Brain MRI	192	UK Biobank Assessment Centre > Imaging > Brain MRI > T1 structural brain MRI > Freesurfer desikan white	IMGNET	True	0
25057	CONTINUOUS	34405	-0.463310511185136	-0.519527905895699	-0.407093116474573	1.76405116780505e-58	LINEAR	Mean FA in pontine crossing tract on FA skeleton		100000	UK Biobank Assessment Centre	100003.0	Imaging	100.0	Brain MRI	134	UK Biobank Assessment Centre > Imaging > Brain MRI > Diffusion brain MRI > dMRI skeleton	IMGNET	True	0
26518	CONTINUOUS	35886	-0.0665549260963213	-0.0746466146000657	-0.0584632375925769	2.8914661902979902e-58	LINEAR	Volume of TotalGray (whole brain)		100000	UK Biobank Assessment Centre	100003.0	Imaging	100.0	Brain MRI	190	UK Biobank Assessment Centre > Imaging > Brain MRI > T1 structural brain MRI > Freesurfer ASEG	IMGNET	True	0
27706	CONTINUOUS	35886	-0.0787664019810843	-0.0883869480876496	-0.0691458558745191	9.478512505768991e-58	LINEAR	Volume of G+S-cingul-Mid-Post (right hemisphere)		100000	UK Biobank Assessment Centre	100003.0	Imaging	100.0	Brain MRI	197	UK Biobank Assessment Centre > Imaging > Brain MRI > T1 structural brain MRI > Freesurfer a2009s	IMGNET	True	0
25099	CONTINUOUS	34405	-0.43219985157654	-0.485051262878198	-0.379348440274882	1.3084076210981e-57	LINEAR	Mean FA in superior fronto-occipital fasciculus on FA skeleton (left)		100000	UK Biobank Assessment Centre	100003.0	Imaging	100.0	Brain MRI	134	UK Biobank Assessment Centre > Imaging > Brain MRI > Diffusion brain MRI > dMRI skeleton	IMGNET	True	0
27131	CONTINUOUS	35886	-0.0803542418646894	-0.0901838490277898	-0.0705246347015891	1.40636145763716e-57	LINEAR	Volume of BA3a (right hemisphere)		100000	UK Biobank Assessment Centre	100003.0	Imaging	100.0	Brain MRI	195	UK Biobank Assessment Centre > Imaging > Brain MRI > T1 structural brain MRI > Freesurfer BA exvivo	IMGNET	True	0
25095	CONTINUOUS	34405	-0.40378841924611	-0.453271737811519	-0.354305100680701	2.26502116547759e-57	LINEAR	Mean FA in fornix cres+stria terminalis on FA skeleton (left)		100000	UK Biobank Assessment Centre	100003.0	Imaging	100.0	Brain MRI	134	UK Biobank Assessment Centre > Imaging > Brain MRI > Diffusion brain MRI > dMRI skeleton	IMGNET	True	0
27500	CONTINUOUS	35886	-0.0750609185081811	-0.0842718239527962	-0.0658500130635661	3.12829467849501e-57	LINEAR	Volume of G-orbital (left hemisphere)		100000	UK Biobank Assessment Centre	100003.0	Imaging	100.0	Brain MRI	197	UK Biobank Assessment Centre > Imaging > Brain MRI > T1 structural brain MRI > Freesurfer a2009s	IMGNET	True	0
25242	CONTINUOUS	34405	0.426313049962723	0.373818376538393	0.478807723387053	7.64173172676107e-57	LINEAR	Mean L1 in superior fronto-occipital fasciculus on FA skeleton (right)		100000	UK Biobank Assessment Centre	100003.0	Imaging	100.0	Brain MRI	134	UK Biobank Assessment Centre > Imaging > Brain MRI > Diffusion brain MRI > dMRI skeleton	IMGNET	True	0
25410	CONTINUOUS	34405	-0.450691489569778	-0.50620658007636	-0.395176399063195	8.314067459054439e-57	LINEAR	Mean OD in posterior limb of internal capsule on FA skeleton (right)		100000	UK Biobank Assessment Centre	100003.0	Imaging	100.0	Brain MRI	134	UK Biobank Assessment Centre > Imaging > Brain MRI > Diffusion brain MRI > dMRI skeleton	IMGNET	True	0
27325	CONTINUOUS	35886	-0.0749323717986353	-0.0841758686913492	-0.0656888749059214	1.17954911370877e-56	LINEAR	Volume of superiortemporal (right hemisphere)		100000	UK Biobank Assessment Centre	100003.0	Imaging	100.0	Brain MRI	196	UK Biobank Assessment Centre > Imaging > Brain MRI > T1 structural brain MRI > Freesurfer DKT	IMGNET	True	0
27222	CONTINUOUS	35886	-0.07785827243749	-0.0874689331955921	-0.0682476116793879	1.38854543521914e-56	LINEAR	Volume of parstriangularis (left hemisphere)		100000	UK Biobank Assessment Centre	100003.0	Imaging	100.0	Brain MRI	196	UK Biobank Assessment Centre > Imaging > Brain MRI > T1 structural brain MRI > Freesurfer DKT	IMGNET	True	0
26652	CONTINUOUS	35886	0.0781247867718502	0.0684746344378112	0.0877749391058891	1.6486282829517299e-56	LINEAR	Volume of molecular-layer-HP-body (right hemisphere)		100000	UK Biobank Assessment Centre	100003.0	Imaging	100.0	Brain MRI	191	UK Biobank Assessment Centre > Imaging > Brain MRI > T1 structural brain MRI > Freesurfer subsegmentation	IMGNET	True	0
25428	CONTINUOUS	34405	0.453635691729215	0.397600206545821	0.509671176912609	1.6899290779349498e-56	LINEAR	Mean OD in cingulum hippocampus on FA skeleton (right)		100000	UK Biobank Assessment Centre	100003.0	Imaging	100.0	Brain MRI	134	UK Biobank Assessment Centre > Imaging > Brain MRI > Diffusion brain MRI > dMRI skeleton	IMGNET	True	0
26639	CONTINUOUS	35886	-0.0737488011719461	-0.0828605917468727	-0.0646370105970195	1.75017746567179e-56	LINEAR	Volume of Whole-hippocampal-body (left hemisphere)		100000	UK Biobank Assessment Centre	100003.0	Imaging	100.0	Brain MRI	191	UK Biobank Assessment Centre > Imaging > Brain MRI > T1 structural brain MRI > Freesurfer subsegmentation	IMGNET	True	0
25626	CONTINUOUS	34405	0.404160525983134	0.354190816323023	0.454130235643245	2.12520884594221e-56	LINEAR	Weighted-mean L3 in tract anterior thalamic radiation (right)		100000	UK Biobank Assessment Centre	100003.0	Imaging	100.0	Brain MRI	135	UK Biobank Assessment Centre > Imaging > Brain MRI > Diffusion brain MRI > dMRI weighted means	IMGNET	True	0
27731	CONTINUOUS	35886	-0.0808810342385043	-0.0908909352406612	-0.0708711332363475	2.6731045172301997e-56	LINEAR	Volume of G-temp-sup-G-T-transv (right hemisphere)		100000	UK Biobank Assessment Centre	100003.0	Imaging	100.0	Brain MRI	197	UK Biobank Assessment Centre > Imaging > Brain MRI > T1 structural brain MRI > Freesurfer a2009s	IMGNET	True	0
27714	CONTINUOUS	35886	-0.0740339624516662	-0.0831982994864772	-0.0648696254168551	2.81034794924301e-56	LINEAR	Volume of G-front-sup (right hemisphere)		100000	UK Biobank Assessment Centre	100003.0	Imaging	100.0	Brain MRI	197	UK Biobank Assessment Centre > Imaging > Brain MRI > T1 structural brain MRI > Freesurfer a2009s	IMGNET	True	0
27713	CONTINUOUS	35886	-0.0759297996247819	-0.0853350377080301	-0.0665245615415336	3.3156824867328695e-56	LINEAR	Volume of G-front-middle (right hemisphere)		100000	UK Biobank Assessment Centre	100003.0	Imaging	100.0	Brain MRI	197	UK Biobank Assessment Centre > Imaging > Brain MRI > T1 structural brain MRI > Freesurfer a2009s	IMGNET	True	0
12651	INTEGER	31440	0.0875605542564444	0.0766944453574399	0.0984266631554488	5.597269124403929e-56	LINEAR	Duration of eprime test		100000	UK Biobank Assessment Centre	100003.0	Imaging	100.0	Brain MRI	106	UK Biobank Assessment Centre > Imaging > Brain MRI > Task functional brain MRI	IMGNET	True	0
25551	CONTINUOUS	34405	0.44800360239482	0.392354902206023	0.503652302583617	6.77944517087912e-56	LINEAR	Weighted-mean MO in tract corticospinal tract (right)		100000	UK Biobank Assessment Centre	100003.0	Imaging	100.0	Brain MRI	135	UK Biobank Assessment Centre > Imaging > Brain MRI > Diffusion brain MRI > dMRI weighted means	IMGNET	True	0
26759	CONTINUOUS	35886	-0.0821252256018694	-0.0923315680877275	-0.0719188831160113	7.548945191971349e-56	LINEAR	Mean thickness of cuneus (left hemisphere)		100000	UK Biobank Assessment Centre	100003.0	Imaging	100.0	Brain MRI	192	UK Biobank Assessment Centre > Imaging > Brain MRI > T1 structural brain MRI > Freesurfer desikan white	IMGNET	True	0
25282	CONTINUOUS	34405	0.433742408229219	0.379736762353448	0.48774805410499	1.2222335840869099e-55	LINEAR	Mean L2 in cingulum cingulate gyrus on FA skeleton (right)		100000	UK Biobank Assessment Centre	100003.0	Imaging	100.0	Brain MRI	134	UK Biobank Assessment Centre > Imaging > Brain MRI > Diffusion brain MRI > dMRI skeleton	IMGNET	True	0
27231	CONTINUOUS	35886	-0.0778588916894727	-0.087589972214062	-0.0681278111648834	3.05075333626833e-55	LINEAR	Volume of superiorparietal (left hemisphere)		100000	UK Biobank Assessment Centre	100003.0	Imaging	100.0	Brain MRI	196	UK Biobank Assessment Centre > Imaging > Brain MRI > T1 structural brain MRI > Freesurfer DKT	IMGNET	True	0
26817	CONTINUOUS	35886	-0.073099103711274	-0.0822500526286341	-0.063948154793914	4.53008533115497e-55	LINEAR	Volume of superiortemporal (left hemisphere)		100000	UK Biobank Assessment Centre	100003.0	Imaging	100.0	Brain MRI	192	UK Biobank Assessment Centre > Imaging > Brain MRI > T1 structural brain MRI > Freesurfer desikan white	IMGNET	True	0
25283	CONTINUOUS	34405	0.430322889476299	0.376447634527477	0.484198144425121	4.71785674931117e-55	LINEAR	Mean L2 in cingulum cingulate gyrus on FA skeleton (left)		100000	UK Biobank Assessment Centre	100003.0	Imaging	100.0	Brain MRI	134	UK Biobank Assessment Centre > Imaging > Brain MRI > Diffusion brain MRI > dMRI skeleton	IMGNET	True	0
25720	CONTINUOUS	34405	0.436000452006918	0.381360917510071	0.490639986503765	5.99143806606839e-55	LINEAR	Weighted-mean ISOVF in tract middle cerebellar peduncle		100000	UK Biobank Assessment Centre	100003.0	Imaging	100.0	Brain MRI	135	UK Biobank Assessment Centre > Imaging > Brain MRI > Diffusion brain MRI > dMRI weighted means	IMGNET	True	0
25270	CONTINUOUS	34405	0.408558814072977	0.357147953661807	0.459969674484146	1.6215514875578402e-54	LINEAR	Mean L2 in anterior corona radiata on FA skeleton (right)		100000	UK Biobank Assessment Centre	100003.0	Imaging	100.0	Brain MRI	134	UK Biobank Assessment Centre > Imaging > Brain MRI > Diffusion brain MRI > dMRI skeleton	IMGNET	True	0
26917	CONTINUOUS	35886	-0.0757578519953895	-0.085291992439598	-0.0662237115511809	1.64207178160838e-54	LINEAR	Volume of superiorparietal (right hemisphere)		100000	UK Biobank Assessment Centre	100003.0	Imaging	100.0	Brain MRI	192	UK Biobank Assessment Centre > Imaging > Brain MRI > T1 structural brain MRI > Freesurfer desikan white	IMGNET	True	0
25216	CONTINUOUS	34405	0.401685828950044	0.350927552779591	0.452444105120497	4.4503580470015205e-54	LINEAR	Mean L1 in anterior limb of internal capsule on FA skeleton (right)		100000	UK Biobank Assessment Centre	100003.0	Imaging	100.0	Brain MRI	134	UK Biobank Assessment Centre > Imaging > Brain MRI > Diffusion brain MRI > dMRI skeleton	IMGNET	True	0
27044	CONTINUOUS	35886	-0.0791583312348963	-0.0891708536485752	-0.0691458088212173	5.53690165270895e-54	LINEAR	Grey-white contrast in pericalcarine (right hemisphere)		100000	UK Biobank Assessment Centre	100003.0	Imaging	100.0	Brain MRI	194	UK Biobank Assessment Centre > Imaging > Brain MRI > T1 structural brain MRI > Freesurfer desikan gw	IMGNET	True	0
26795	CONTINUOUS	35886	-0.0760870654541902	-0.0857289007767601	-0.0664452301316202	8.6100366994935e-54	LINEAR	Volume of inferiorparietal (left hemisphere)		100000	UK Biobank Assessment Centre	100003.0	Imaging	100.0	Brain MRI	192	UK Biobank Assessment Centre > Imaging > Brain MRI > T1 structural brain MRI > Freesurfer desikan white	IMGNET	True	0
25494	CONTINUOUS	34405	-0.435068746944214	-0.490266785064441	-0.379870708823987	1.16271104196017e-53	LINEAR	Weighted-mean FA in tract parahippocampal part of cingulum (left)		100000	UK Biobank Assessment Centre	100003.0	Imaging	100.0	Brain MRI	135	UK Biobank Assessment Centre > Imaging > Brain MRI > Diffusion brain MRI > dMRI weighted means	IMGNET	True	0
26818	CONTINUOUS	35886	-0.0728750058211697	-0.0821325195195336	-0.0636174921228057	1.54520468175099e-53	LINEAR	Volume of supramarginal (left hemisphere)		100000	UK Biobank Assessment Centre	100003.0	Imaging	100.0	Brain MRI	192	UK Biobank Assessment Centre > Imaging > Brain MRI > T1 structural brain MRI > Freesurfer desikan white	IMGNET	True	0
25129	CONTINUOUS	34405	0.400879247500095	0.349863516060788	0.451894978939402	2.39791612602577e-53	LINEAR	Mean MD in superior corona radiata on FA skeleton (left)		100000	UK Biobank Assessment Centre	100003.0	Imaging	100.0	Brain MRI	134	UK Biobank Assessment Centre > Imaging > Brain MRI > Diffusion brain MRI > dMRI skeleton	IMGNET	True	0
26911	CONTINUOUS	35886	-0.0762019006512051	-0.0859140332491778	-0.0664897680532323	3.37439426116302e-53	LINEAR	Volume of posteriorcingulate (right hemisphere)		100000	UK Biobank Assessment Centre	100003.0	Imaging	100.0	Brain MRI	192	UK Biobank Assessment Centre > Imaging > Brain MRI > T1 structural brain MRI > Freesurfer desikan white	IMGNET	True	0
25601	CONTINUOUS	34405	0.424662676389003	0.370421817720831	0.478903535057175	5.68963068605806e-53	LINEAR	Weighted-mean L2 in tract cingulate gyrus part of cingulum (right)		100000	UK Biobank Assessment Centre	100003.0	Imaging	100.0	Brain MRI	135	UK Biobank Assessment Centre > Imaging > Brain MRI > Diffusion brain MRI > dMRI weighted means	IMGNET	True	0
27528	CONTINUOUS	35886	-0.0756391626016186	-0.0853133715516952	-0.065964953651542	7.68363320042188e-53	LINEAR	Volume of S-front-inf (left hemisphere)		100000	UK Biobank Assessment Centre	100003.0	Imaging	100.0	Brain MRI	197	UK Biobank Assessment Centre > Imaging > Brain MRI > T1 structural brain MRI > Freesurfer a2009s	IMGNET	True	0
27491	CONTINUOUS	35886	-0.0727658449313541	-0.0820775825992162	-0.0634541072634919	8.71886358153727e-53	LINEAR	Volume of G-front-middle (left hemisphere)		100000	UK Biobank Assessment Centre	100003.0	Imaging	100.0	Brain MRI	197	UK Biobank Assessment Centre > Imaging > Brain MRI > T1 structural brain MRI > Freesurfer a2009s	IMGNET	True	0
27210	CONTINUOUS	35886	-0.0750984867116056	-0.0847099734292886	-0.0654869999939226	8.98708499869901e-53	LINEAR	Volume of inferiorparietal (left hemisphere)		100000	UK Biobank Assessment Centre	100003.0	Imaging	100.0	Brain MRI	196	UK Biobank Assessment Centre > Imaging > Brain MRI > T1 structural brain MRI > Freesurfer DKT	IMGNET	True	0
27324	CONTINUOUS	35886	-0.075417947641059	-0.0850774422009631	-0.0657584530811549	1.0678621888384e-52	LINEAR	Volume of superiorparietal (right hemisphere)		100000	UK Biobank Assessment Centre	100003.0	Imaging	100.0	Brain MRI	196	UK Biobank Assessment Centre > Imaging > Brain MRI > T1 structural brain MRI > Freesurfer DKT	IMGNET	True	0
26805	CONTINUOUS	35886	-0.0758015793593156	-0.0855219497417541	-0.0660812089768771	1.4158152370015602e-52	LINEAR	Volume of parsopercularis (left hemisphere)		100000	UK Biobank Assessment Centre	100003.0	Imaging	100.0	Brain MRI	192	UK Biobank Assessment Centre > Imaging > Brain MRI > T1 structural brain MRI > Freesurfer desikan white	IMGNET	True	0
27233	CONTINUOUS	35886	-0.0722866881841758	-0.0815611685582325	-0.0630122078101192	1.59890383570063e-52	LINEAR	Volume of supramarginal (left hemisphere)		100000	UK Biobank Assessment Centre	100003.0	Imaging	100.0	Brain MRI	196	UK Biobank Assessment Centre > Imaging > Brain MRI > T1 structural brain MRI > Freesurfer DKT	IMGNET	True	0
25226	CONTINUOUS	34405	0.392243642107392	0.341903700309187	0.442583583905597	1.73773838435433e-52	LINEAR	Mean L1 in posterior corona radiata on FA skeleton (right)		100000	UK Biobank Assessment Centre	100003.0	Imaging	100.0	Brain MRI	134	UK Biobank Assessment Centre > Imaging > Brain MRI > Diffusion brain MRI > dMRI skeleton	IMGNET	True	0
27477	CONTINUOUS	35886	-0.0733198514632337	-0.0827308877099717	-0.0639088152164957	1.76519300874384e-52	LINEAR	Volume of G+S-frontomargin (left hemisphere)		100000	UK Biobank Assessment Centre	100003.0	Imaging	100.0	Brain MRI	197	UK Biobank Assessment Centre > Imaging > Brain MRI > T1 structural brain MRI > Freesurfer a2009s	IMGNET	True	0
25506	CONTINUOUS	34405	0.432301231428781	0.376755648198554	0.487846814659008	2.2784286565514903e-52	LINEAR	Weighted-mean FA in tract medial lemniscus (right)		100000	UK Biobank Assessment Centre	100003.0	Imaging	100.0	Brain MRI	135	UK Biobank Assessment Centre > Imaging > Brain MRI > Diffusion brain MRI > dMRI weighted means	IMGNET	True	0
25560	CONTINUOUS	34405	0.434893651556559	0.378972333709551	0.490814969403568	2.71940095509881e-52	LINEAR	Weighted-mean MO in tract medial lemniscus (right)		100000	UK Biobank Assessment Centre	100003.0	Imaging	100.0	Brain MRI	135	UK Biobank Assessment Centre > Imaging > Brain MRI > Diffusion brain MRI > dMRI weighted means	IMGNET	True	0
26786	CONTINUOUS	35886	-0.0787173540950917	-0.088841872653359	-0.0685928355368245	2.83780857025556e-52	LINEAR	Mean thickness of frontalpole (left hemisphere)		100000	UK Biobank Assessment Centre	100003.0	Imaging	100.0	Brain MRI	192	UK Biobank Assessment Centre > Imaging > Brain MRI > T1 structural brain MRI > Freesurfer desikan white	IMGNET	True	0
27120	CONTINUOUS	35886	-0.0788531076599843	-0.089003857863962	-0.0687023574560067	3.46660839409032e-52	LINEAR	Mean thickness of BA4p (right hemisphere)		100000	UK Biobank Assessment Centre	100003.0	Imaging	100.0	Brain MRI	195	UK Biobank Assessment Centre > Imaging > Brain MRI > T1 structural brain MRI > Freesurfer BA exvivo	IMGNET	True	0
27484	CONTINUOUS	35886	-0.0757239252483721	-0.0854738736151101	-0.065973976881634	3.6365535668460204e-52	LINEAR	Volume of G+S-cingul-Mid-Post (left hemisphere)		100000	UK Biobank Assessment Centre	100003.0	Imaging	100.0	Brain MRI	197	UK Biobank Assessment Centre > Imaging > Brain MRI > T1 structural brain MRI > Freesurfer a2009s	IMGNET	True	0
25126	CONTINUOUS	34405	0.398388001702999	0.347065170481563	0.449710832924434	4.1866832871125204e-52	LINEAR	Mean MD in anterior corona radiata on FA skeleton (right)		100000	UK Biobank Assessment Centre	100003.0	Imaging	100.0	Brain MRI	134	UK Biobank Assessment Centre > Imaging > Brain MRI > Diffusion brain MRI > dMRI skeleton	IMGNET	True	0
26657	CONTINUOUS	35886	-0.0751504836659374	-0.0848587654495772	-0.0654422018822977	7.81435108705261e-52	LINEAR	Volume of CA4-body (right hemisphere)		100000	UK Biobank Assessment Centre	100003.0	Imaging	100.0	Brain MRI	191	UK Biobank Assessment Centre > Imaging > Brain MRI > T1 structural brain MRI > Freesurfer subsegmentation	IMGNET	True	0
25171	CONTINUOUS	34405	0.42850403763874	0.372863785223372	0.484144290054109	2.55699033547296e-51	LINEAR	Mean MO in posterior limb of internal capsule on FA skeleton (left)		100000	UK Biobank Assessment Centre	100003.0	Imaging	100.0	Brain MRI	134	UK Biobank Assessment Centre > Imaging > Brain MRI > Diffusion brain MRI > dMRI skeleton	IMGNET	True	0
27754	CONTINUOUS	35886	-0.0753248070671088	-0.0851068036770478	-0.0655428104571698	2.59229181469369e-51	LINEAR	Volume of S-intrapariet+P-trans (right hemisphere)		100000	UK Biobank Assessment Centre	100003.0	Imaging	100.0	Brain MRI	197	UK Biobank Assessment Centre > Imaging > Brain MRI > T1 structural brain MRI > Freesurfer a2009s	IMGNET	True	0
27765	CONTINUOUS	35886	-0.0766131423413313	-0.0865699123100036	-0.0666563723726591	3.07382489702244e-51	LINEAR	Volume of S-postcentral (right hemisphere)		100000	UK Biobank Assessment Centre	100003.0	Imaging	100.0	Brain MRI	197	UK Biobank Assessment Centre > Imaging > Brain MRI > T1 structural brain MRI > Freesurfer a2009s	IMGNET	True	0
26629	CONTINUOUS	35886	0.0722038200870673	0.0628103604329237	0.0815972797412109	3.88842011405475e-51	LINEAR	Volume of molecular-layer-HP-head (left hemisphere)		100000	UK Biobank Assessment Centre	100003.0	Imaging	100.0	Brain MRI	191	UK Biobank Assessment Centre > Imaging > Brain MRI > T1 structural brain MRI > Freesurfer subsegmentation	IMGNET	True	0
27722	CONTINUOUS	35886	-0.0711880639435428	-0.0804600606718099	-0.0619160672152756	5.04743731999868e-51	LINEAR	Volume of G-orbital (right hemisphere)		100000	UK Biobank Assessment Centre	100003.0	Imaging	100.0	Brain MRI	197	UK Biobank Assessment Centre > Imaging > Brain MRI > T1 structural brain MRI > Freesurfer a2009s	IMGNET	True	0
27445	CONTINUOUS	35886	-0.0778235666803862	-0.0879866701818565	-0.0676604631789158	9.16484382637054e-51	LINEAR	Mean thickness of Pole-temporal (left hemisphere)		100000	UK Biobank Assessment Centre	100003.0	Imaging	100.0	Brain MRI	197	UK Biobank Assessment Centre > Imaging > Brain MRI > T1 structural brain MRI > Freesurfer a2009s	IMGNET	True	0
25546	CONTINUOUS	34405	-0.409014755099344	-0.462574394203413	-0.355455115995275	1.71357158787591e-50	LINEAR	Weighted-mean MO in tract cingulate gyrus part of cingulum (left)		100000	UK Biobank Assessment Centre	100003.0	Imaging	100.0	Brain MRI	135	UK Biobank Assessment Centre > Imaging > Brain MRI > Diffusion brain MRI > dMRI weighted means	IMGNET	True	0
26789	CONTINUOUS	35886	-0.0748436563831786	-0.0846478921295802	-0.065039420636777	1.83353485047175e-50	LINEAR	Volume of bankssts (left hemisphere)		100000	UK Biobank Assessment Centre	100003.0	Imaging	100.0	Brain MRI	192	UK Biobank Assessment Centre > Imaging > Brain MRI > T1 structural brain MRI > Freesurfer desikan white	IMGNET	True	0
96	INTEGER	36309	0.0779737372180894	0.0677455276746586	0.0882019467615201	2.4762913644582e-50	LINEAR	Time since interview start at which blood pressure screen(s) shown		100000	UK Biobank Assessment Centre	100006.0	Physical measures	100011.0	Blood pressure	100011	UK Biobank Assessment Centre > Physical measures > Blood pressure	IMGNET	True	0
27209	CONTINUOUS	35886	-0.0706592583350484	-0.0799388680812453	-0.0613796485888516	3.22785865887819e-50	LINEAR	Volume of fusiform (left hemisphere)		100000	UK Biobank Assessment Centre	100003.0	Imaging	100.0	Brain MRI	196	UK Biobank Assessment Centre > Imaging > Brain MRI > T1 structural brain MRI > Freesurfer DKT	IMGNET	True	0
26816	CONTINUOUS	35886	-0.0730854360719959	-0.0827068276993571	-0.0634640444446346	5.50851519491477e-50	LINEAR	Volume of superiorparietal (left hemisphere)		100000	UK Biobank Assessment Centre	100003.0	Imaging	100.0	Brain MRI	192	UK Biobank Assessment Centre > Imaging > Brain MRI > T1 structural brain MRI > Freesurfer desikan white	IMGNET	True	0
25521	CONTINUOUS	34405	0.414876448422035	0.360134276708279	0.469618620135791	9.2724888504664e-50	LINEAR	Weighted-mean MD in tract parahippocampal part of cingulum (left)		100000	UK Biobank Assessment Centre	100003.0	Imaging	100.0	Brain MRI	135	UK Biobank Assessment Centre > Imaging > Brain MRI > Diffusion brain MRI > dMRI weighted means	IMGNET	True	0
27220	CONTINUOUS	35886	-0.0736532932162383	-0.0833821035910541	-0.0639244828414224	1.1565617247803899e-49	LINEAR	Volume of parsopercularis (left hemisphere)		100000	UK Biobank Assessment Centre	100003.0	Imaging	100.0	Brain MRI	196	UK Biobank Assessment Centre > Imaging > Brain MRI > T1 structural brain MRI > Freesurfer DKT	IMGNET	True	0
27488	CONTINUOUS	35886	-0.0723830531851856	-0.0819633841485444	-0.0628027222218268	1.80038226922444e-49	LINEAR	Volume of G-front-inf-Opercular (left hemisphere)		100000	UK Biobank Assessment Centre	100003.0	Imaging	100.0	Brain MRI	197	UK Biobank Assessment Centre > Imaging > Brain MRI > T1 structural brain MRI > Freesurfer a2009s	IMGNET	True	0
27226	CONTINUOUS	35886	-0.0701311675387584	-0.0794209245077122	-0.0608414105698046	2.14716156723881e-49	LINEAR	Volume of precentral (left hemisphere)		100000	UK Biobank Assessment Centre	100003.0	Imaging	100.0	Brain MRI	196	UK Biobank Assessment Centre > Imaging > Brain MRI > T1 structural brain MRI > Freesurfer DKT	IMGNET	True	0
25646	CONTINUOUS	34405	0.39942611876629	0.346459396329675	0.452392841202906	2.7625870604952697e-49	LINEAR	Weighted-mean L3 in tract superior thalamic radiation (left)		100000	UK Biobank Assessment Centre	100003.0	Imaging	100.0	Brain MRI	135	UK Biobank Assessment Centre > Imaging > Brain MRI > Diffusion brain MRI > dMRI weighted means	IMGNET	True	0
27734	CONTINUOUS	35886	-0.0735385088075443	-0.0832921416217498	-0.0637848759933388	2.8428645720791597e-49	LINEAR	Volume of G-temp-sup-Plan-tempo (right hemisphere)		100000	UK Biobank Assessment Centre	100003.0	Imaging	100.0	Brain MRI	197	UK Biobank Assessment Centre > Imaging > Brain MRI > T1 structural brain MRI > Freesurfer a2009s	IMGNET	True	0
27489	CONTINUOUS	35886	-0.0744561653843519	-0.0843335875832562	-0.0645787431854476	2.97628777706353e-49	LINEAR	Volume of G-front-inf-Orbital (left hemisphere)		100000	UK Biobank Assessment Centre	100003.0	Imaging	100.0	Brain MRI	197	UK Biobank Assessment Centre > Imaging > Brain MRI > T1 structural brain MRI > Freesurfer a2009s	IMGNET	True	0
26890	CONTINUOUS	35886	-0.0741229130679375	-0.0839901642919132	-0.0642556618439618	6.30464085079326e-49	LINEAR	Volume of bankssts (right hemisphere)		100000	UK Biobank Assessment Centre	100003.0	Imaging	100.0	Brain MRI	192	UK Biobank Assessment Centre > Imaging > Brain MRI > T1 structural brain MRI > Freesurfer desikan white	IMGNET	True	0
26811	CONTINUOUS	35886	-0.0698034181622641	-0.0791050178372739	-0.0605018184872542	7.83823396956444e-49	LINEAR	Volume of precentral (left hemisphere)		100000	UK Biobank Assessment Centre	100003.0	Imaging	100.0	Brain MRI	192	UK Biobank Assessment Centre > Imaging > Brain MRI > T1 structural brain MRI > Freesurfer desikan white	IMGNET	True	0
25519	CONTINUOUS	34405	0.415027896424788	0.359702346318369	0.470353446531208	8.63672542056057e-49	LINEAR	Weighted-mean MD in tract cingulate gyrus part of cingulum (left)		100000	UK Biobank Assessment Centre	100003.0	Imaging	100.0	Brain MRI	135	UK Biobank Assessment Centre > Imaging > Brain MRI > Diffusion brain MRI > dMRI weighted means	IMGNET	True	0
25163	CONTINUOUS	34405	-0.406119492625074	-0.46028897518609	-0.351950010064059	9.79019444221887e-49	LINEAR	Mean MO in inferior cerebellar peduncle on FA skeleton (left)		100000	UK Biobank Assessment Centre	100003.0	Imaging	100.0	Brain MRI	134	UK Biobank Assessment Centre > Imaging > Brain MRI > Diffusion brain MRI > dMRI skeleton	IMGNET	True	0
27225	CONTINUOUS	35886	-0.0720425588490791	-0.0816739621277692	-0.062411155570389	1.58451367038698e-48	LINEAR	Volume of posteriorcingulate (left hemisphere)		100000	UK Biobank Assessment Centre	100003.0	Imaging	100.0	Brain MRI	196	UK Biobank Assessment Centre > Imaging > Brain MRI > T1 structural brain MRI > Freesurfer DKT	IMGNET	True	0
27541	CONTINUOUS	35886	-0.0724506555551146	-0.0821852900408777	-0.0627160210693515	4.62224643426252e-48	LINEAR	Volume of S-parieto-occipital (left hemisphere)		100000	UK Biobank Assessment Centre	100003.0	Imaging	100.0	Brain MRI	197	UK Biobank Assessment Centre > Imaging > Brain MRI > T1 structural brain MRI > Freesurfer a2009s	IMGNET	True	0
25153	CONTINUOUS	34405	-0.416580584367642	-0.47263985438027	-0.360521314355014	6.50125914542217e-48	LINEAR	Mean MO in pontine crossing tract on FA skeleton		100000	UK Biobank Assessment Centre	100003.0	Imaging	100.0	Brain MRI	134	UK Biobank Assessment Centre > Imaging > Brain MRI > Diffusion brain MRI > dMRI skeleton	IMGNET	True	0
27512	CONTINUOUS	35886	-0.0717418626608189	-0.081409307159445	-0.0620744181621928	8.55528979704604e-48	LINEAR	Volume of G-temp-sup-Plan-tempo (left hemisphere)		100000	UK Biobank Assessment Centre	100003.0	Imaging	100.0	Brain MRI	197	UK Biobank Assessment Centre > Imaging > Brain MRI > T1 structural brain MRI > Freesurfer a2009s	IMGNET	True	0
25229	CONTINUOUS	34405	-0.414709859713687	-0.470638892984259	-0.358780826443115	1.02954974004908e-47	LINEAR	Mean L1 in posterior thalamic radiation on FA skeleton (left)		100000	UK Biobank Assessment Centre	100003.0	Imaging	100.0	Brain MRI	134	UK Biobank Assessment Centre > Imaging > Brain MRI > Diffusion brain MRI > dMRI skeleton	IMGNET	True	0
27093	CONTINUOUS	35886	-0.0684498652844005	-0.0776924855549231	-0.059207245013878	1.3138554679099202e-47	LINEAR	Volume of BA6 (left hemisphere)		100000	UK Biobank Assessment Centre	100003.0	Imaging	100.0	Brain MRI	195	UK Biobank Assessment Centre > Imaging > Brain MRI > T1 structural brain MRI > Freesurfer BA exvivo	IMGNET	True	0
27762	CONTINUOUS	35886	-0.0699085563067195	-0.0793956215768206	-0.0604214910366185	3.7573776649342204e-47	LINEAR	Volume of S-orbital-H-Shaped (right hemisphere)		100000	UK Biobank Assessment Centre	100003.0	Imaging	100.0	Brain MRI	197	UK Biobank Assessment Centre > Imaging > Brain MRI > T1 structural brain MRI > Freesurfer a2009s	IMGNET	True	0
25620	CONTINUOUS	34405	0.39465100043218	0.341032915000943	0.448269085863417	4.8279122367815e-47	LINEAR	Weighted-mean L2 in tract superior thalamic radiation (right)		100000	UK Biobank Assessment Centre	100003.0	Imaging	100.0	Brain MRI	135	UK Biobank Assessment Centre > Imaging > Brain MRI > Diffusion brain MRI > dMRI weighted means	IMGNET	True	0
27326	CONTINUOUS	35886	-0.0698457061433682	-0.0793411323289623	-0.060350279957774	5.44154158544385e-47	LINEAR	Volume of supramarginal (right hemisphere)		100000	UK Biobank Assessment Centre	100003.0	Imaging	100.0	Brain MRI	196	UK Biobank Assessment Centre > Imaging > Brain MRI > T1 structural brain MRI > Freesurfer DKT	IMGNET	True	0
27476	CONTINUOUS	35883	-0.073752696324282	-0.0838162930399122	-0.0636890996086518	1.1664936811179e-46	LINEAR	Mean thickness of S-temporal-transverse (left hemisphere)		100000	UK Biobank Assessment Centre	100003.0	Imaging	100.0	Brain MRI	197	UK Biobank Assessment Centre > Imaging > Brain MRI > T1 structural brain MRI > Freesurfer a2009s	IMGNET	True	0
27517	CONTINUOUS	35886	-0.0700652367253023	-0.0796319436318634	-0.0604985298187413	1.3350324209985701e-46	LINEAR	Volume of Lat-Fis-post (left hemisphere)		100000	UK Biobank Assessment Centre	100003.0	Imaging	100.0	Brain MRI	197	UK Biobank Assessment Centre > Imaging > Brain MRI > T1 structural brain MRI > Freesurfer a2009s	IMGNET	True	0
26626	CONTINUOUS	35886	-0.0676271399929749	-0.0768832359646997	-0.0583710440212501	2.19037594787912e-46	LINEAR	Volume of CA1-head (left hemisphere)		100000	UK Biobank Assessment Centre	100003.0	Imaging	100.0	Brain MRI	191	UK Biobank Assessment Centre > Imaging > Brain MRI > T1 structural brain MRI > Freesurfer subsegmentation	IMGNET	True	0
26661	CONTINUOUS	35886	-0.0669295347589482	-0.0760909652025673	-0.0577681043153291	2.23068415292998e-46	LINEAR	Volume of Whole-hippocampal-body (right hemisphere)		100000	UK Biobank Assessment Centre	100003.0	Imaging	100.0	Brain MRI	191	UK Biobank Assessment Centre > Imaging > Brain MRI > T1 structural brain MRI > Freesurfer subsegmentation	IMGNET	True	0
25707	CONTINUOUS	34405	0.388725897486615	0.335454097039131	0.441997697934098	2.86948329838392e-46	LINEAR	Weighted-mean ISOVF in tract anterior thalamic radiation (right)		100000	UK Biobank Assessment Centre	100003.0	Imaging	100.0	Brain MRI	135	UK Biobank Assessment Centre > Imaging > Brain MRI > Diffusion brain MRI > dMRI weighted means	IMGNET	True	0
30160	CONTINUOUS	35092	-0.162297611211914	-0.184577277122579	-0.140017945301249	4.05707329055308e-46	ORDERED-LOGISTIC	Basophill count		100078	Biological samples	100079.0	Assay results	100080.0	Blood assays	100081	Biological samples > Assay results > Blood assays > Blood count	IMGNET	True	0
25429	CONTINUOUS	34405	0.404332617711188	0.348719398762581	0.459945836659796	6.033641438859001e-46	LINEAR	Mean OD in cingulum hippocampus on FA skeleton (left)		100000	UK Biobank Assessment Centre	100003.0	Imaging	100.0	Brain MRI	134	UK Biobank Assessment Centre > Imaging > Brain MRI > Diffusion brain MRI > dMRI skeleton	IMGNET	True	0
25566	CONTINUOUS	34405	0.383043129760804	0.33034436676169	0.435741892759918	6.36203715841518e-46	LINEAR	Weighted-mean MO in tract superior thalamic radiation (right)		100000	UK Biobank Assessment Centre	100003.0	Imaging	100.0	Brain MRI	135	UK Biobank Assessment Centre > Imaging > Brain MRI > Diffusion brain MRI > dMRI weighted means	IMGNET	True	0
27540	CONTINUOUS	35886	-0.0693212745506047	-0.0788637832074276	-0.0597787658937819	7.04138470439966e-46	LINEAR	Volume of S-orbital-H-Shaped (left hemisphere)		100000	UK Biobank Assessment Centre	100003.0	Imaging	100.0	Brain MRI	197	UK Biobank Assessment Centre > Imaging > Brain MRI > T1 structural brain MRI > Freesurfer a2009s	IMGNET	True	0
25271	CONTINUOUS	34405	0.368848850746037	0.318061408757016	0.419636292735057	7.50844584659359e-46	LINEAR	Mean L2 in anterior corona radiata on FA skeleton (left)		100000	UK Biobank Assessment Centre	100003.0	Imaging	100.0	Brain MRI	134	UK Biobank Assessment Centre > Imaging > Brain MRI > Diffusion brain MRI > dMRI skeleton	IMGNET	True	0
27763	CONTINUOUS	35886	-0.0700094519234797	-0.0796737625865009	-0.0603451412604584	1.2409575998213001e-45	LINEAR	Volume of S-parieto-occipital (right hemisphere)		100000	UK Biobank Assessment Centre	100003.0	Imaging	100.0	Brain MRI	197	UK Biobank Assessment Centre > Imaging > Brain MRI > T1 structural brain MRI > Freesurfer a2009s	IMGNET	True	0
26794	CONTINUOUS	35886	-0.0670707579040742	-0.0763304842880068	-0.0578110315201415	1.27050691625208e-45	LINEAR	Volume of fusiform (left hemisphere)		100000	UK Biobank Assessment Centre	100003.0	Imaging	100.0	Brain MRI	192	UK Biobank Assessment Centre > Imaging > Brain MRI > T1 structural brain MRI > Freesurfer desikan white	IMGNET	True	0
25550	CONTINUOUS	34405	0.403310429396753	0.34761540130891	0.459005457484595	1.35427926999301e-45	LINEAR	Weighted-mean MO in tract corticospinal tract (left)		100000	UK Biobank Assessment Centre	100003.0	Imaging	100.0	Brain MRI	135	UK Biobank Assessment Centre > Imaging > Brain MRI > Diffusion brain MRI > dMRI weighted means	IMGNET	True	0
26919	CONTINUOUS	35886	-0.0687624163214278	-0.0782627055599672	-0.0592621270828884	1.47412837829981e-45	LINEAR	Volume of supramarginal (right hemisphere)		100000	UK Biobank Assessment Centre	100003.0	Imaging	100.0	Brain MRI	192	UK Biobank Assessment Centre > Imaging > Brain MRI > T1 structural brain MRI > Freesurfer desikan white	IMGNET	True	0
25607	CONTINUOUS	34405	0.388816986506792	0.335055804929315	0.442578168084269	1.74414471837665e-45	LINEAR	Weighted-mean L2 in tract forceps minor		100000	UK Biobank Assessment Centre	100003.0	Imaging	100.0	Brain MRI	135	UK Biobank Assessment Centre > Imaging > Brain MRI > Diffusion brain MRI > dMRI weighted means	IMGNET	True	0
25248	CONTINUOUS	34405	-0.400507152146284	-0.455898974802338	-0.34511532949023	1.8366359672177602e-45	LINEAR	Mean L2 in middle cerebellar peduncle on FA skeleton		100000	UK Biobank Assessment Centre	100003.0	Imaging	100.0	Brain MRI	134	UK Biobank Assessment Centre > Imaging > Brain MRI > Diffusion brain MRI > dMRI skeleton	IMGNET	True	0
25523	CONTINUOUS	34405	0.401613707429503	0.346059196525344	0.457168218333662	1.9017554167781402e-45	LINEAR	Weighted-mean MD in tract corticospinal tract (left)		100000	UK Biobank Assessment Centre	100003.0	Imaging	100.0	Brain MRI	135	UK Biobank Assessment Centre > Imaging > Brain MRI > Diffusion brain MRI > dMRI weighted means	IMGNET	True	0
27228	CONTINUOUS	35886	-0.0677843467127968	-0.0771833399890527	-0.0583853534365409	3.03678556452162e-45	LINEAR	Volume of rostralanteriorcingulate (left hemisphere)		100000	UK Biobank Assessment Centre	100003.0	Imaging	100.0	Brain MRI	196	UK Biobank Assessment Centre > Imaging > Brain MRI > T1 structural brain MRI > Freesurfer DKT	IMGNET	True	0
27534	CONTINUOUS	35886	-0.0722861288502211	-0.0823245839579062	-0.0622476737425361	4.11158783687352e-45	LINEAR	Volume of S-oc-sup+transversal (left hemisphere)		100000	UK Biobank Assessment Centre	100003.0	Imaging	100.0	Brain MRI	197	UK Biobank Assessment Centre > Imaging > Brain MRI > T1 structural brain MRI > Freesurfer a2009s	IMGNET	True	0
26889	CONTINUOUS	35886	-0.0730671717891543	-0.0832349915836615	-0.0628993519946471	6.18815166804174e-45	LINEAR	Mean thickness of insula (right hemisphere)		100000	UK Biobank Assessment Centre	100003.0	Imaging	100.0	Brain MRI	192	UK Biobank Assessment Centre > Imaging > Brain MRI > T1 structural brain MRI > Freesurfer desikan white	IMGNET	True	0
27078	CONTINUOUS	35886	-0.0731259518595097	-0.0833037042611873	-0.0629481994578322	6.40311160502156e-45	LINEAR	Mean thickness of BA4p (left hemisphere)		100000	UK Biobank Assessment Centre	100003.0	Imaging	100.0	Brain MRI	195	UK Biobank Assessment Centre > Imaging > Brain MRI > T1 structural brain MRI > Freesurfer BA exvivo	IMGNET	True	0
25181	CONTINUOUS	34405	-0.397458196432641	-0.452830812907462	-0.342085579957821	7.85586061274072e-45	LINEAR	Mean MO in posterior thalamic radiation on FA skeleton (left)		100000	UK Biobank Assessment Centre	100003.0	Imaging	100.0	Brain MRI	134	UK Biobank Assessment Centre > Imaging > Brain MRI > Diffusion brain MRI > dMRI skeleton	IMGNET	True	0
27221	CONTINUOUS	35886	-0.0682321912441665	-0.0777404789748091	-0.0587239035135239	8.162837225038821e-45	LINEAR	Volume of parsorbitalis (left hemisphere)		100000	UK Biobank Assessment Centre	100003.0	Imaging	100.0	Brain MRI	196	UK Biobank Assessment Centre > Imaging > Brain MRI > T1 structural brain MRI > Freesurfer DKT	IMGNET	True	0
25320	CONTINUOUS	34405	0.363532016457546	0.312861012735693	0.4142030201794	8.656689698829011e-45	LINEAR	Mean L3 in superior corona radiata on FA skeleton (right)		100000	UK Biobank Assessment Centre	100003.0	Imaging	100.0	Brain MRI	134	UK Biobank Assessment Centre > Imaging > Brain MRI > Diffusion brain MRI > dMRI skeleton	IMGNET	True	0
27319	CONTINUOUS	35886	-0.0669102800994728	-0.0762539858025283	-0.0575665743964173	1.23610925688044e-44	LINEAR	Volume of precentral (right hemisphere)		100000	UK Biobank Assessment Centre	100003.0	Imaging	100.0	Brain MRI	196	UK Biobank Assessment Centre > Imaging > Brain MRI > T1 structural brain MRI > Freesurfer DKT	IMGNET	True	0
25318	CONTINUOUS	34405	0.362298934441554	0.311687605293876	0.412910263589232	1.34086111982548e-44	LINEAR	Mean L3 in anterior corona radiata on FA skeleton (right)		100000	UK Biobank Assessment Centre	100003.0	Imaging	100.0	Brain MRI	134	UK Biobank Assessment Centre > Imaging > Brain MRI > Diffusion brain MRI > dMRI skeleton	IMGNET	True	0
27525	CONTINUOUS	35886	-0.0660750506622508	-0.0753165009410817	-0.0568336003834198	1.6789121563929802e-44	LINEAR	Volume of S-circular-insula-sup (left hemisphere)		100000	UK Biobank Assessment Centre	100003.0	Imaging	100.0	Brain MRI	197	UK Biobank Assessment Centre > Imaging > Brain MRI > T1 structural brain MRI > Freesurfer a2009s	IMGNET	True	0
25520	CONTINUOUS	34405	0.394910113275379	0.33966866551	0.450151561040758	1.74797071228549e-44	LINEAR	Weighted-mean MD in tract cingulate gyrus part of cingulum (right)		100000	UK Biobank Assessment Centre	100003.0	Imaging	100.0	Brain MRI	135	UK Biobank Assessment Centre > Imaging > Brain MRI > Diffusion brain MRI > dMRI weighted means	IMGNET	True	0
25308	CONTINUOUS	34405	0.399526026875609	0.343594484849647	0.455457568901572	2.0424688894311701e-44	LINEAR	Mean L3 in superior cerebellar peduncle on FA skeleton (right)		100000	UK Biobank Assessment Centre	100003.0	Imaging	100.0	Brain MRI	134	UK Biobank Assessment Centre > Imaging > Brain MRI > Diffusion brain MRI > dMRI skeleton	IMGNET	True	0
26912	CONTINUOUS	35886	-0.0667018949479159	-0.0760544122297523	-0.0573493776660794	2.7417365729768703e-44	LINEAR	Volume of precentral (right hemisphere)		100000	UK Biobank Assessment Centre	100003.0	Imaging	100.0	Brain MRI	192	UK Biobank Assessment Centre > Imaging > Brain MRI > T1 structural brain MRI > Freesurfer desikan white	IMGNET	True	0
25127	CONTINUOUS	34405	0.364945171222756	0.313755087632813	0.416135254812699	2.98993242845442e-44	LINEAR	Mean MD in anterior corona radiata on FA skeleton (left)		100000	UK Biobank Assessment Centre	100003.0	Imaging	100.0	Brain MRI	134	UK Biobank Assessment Centre > Imaging > Brain MRI > Diffusion brain MRI > dMRI skeleton	IMGNET	True	0
27015	CONTINUOUS	35886	-0.0657826801614966	-0.0750137332925368	-0.0565516270304564	3.20781835699662e-44	LINEAR	Grey-white contrast in rostralmiddlefrontal (left hemisphere)		100000	UK Biobank Assessment Centre	100003.0	Imaging	100.0	Brain MRI	194	UK Biobank Assessment Centre > Imaging > Brain MRI > T1 structural brain MRI > Freesurfer desikan gw	IMGNET	True	0
25531	CONTINUOUS	34405	0.390575847758941	0.33571637298263	0.445435322535252	3.8927751777322204e-44	LINEAR	Weighted-mean MD in tract middle cerebellar peduncle		100000	UK Biobank Assessment Centre	100003.0	Imaging	100.0	Brain MRI	135	UK Biobank Assessment Centre > Imaging > Brain MRI > Diffusion brain MRI > dMRI weighted means	IMGNET	True	0
25398	CONTINUOUS	34405	-0.387336392846953	-0.44178327833948	-0.332889507354426	4.529836812542e-44	LINEAR	Mean OD in corticospinal tract on FA skeleton (right)		100000	UK Biobank Assessment Centre	100003.0	Imaging	100.0	Brain MRI	134	UK Biobank Assessment Centre > Imaging > Brain MRI > Diffusion brain MRI > dMRI skeleton	IMGNET	True	0
25684	CONTINUOUS	34405	0.396166342219913	0.340335889119516	0.451996795320309	7.43032067160942e-44	LINEAR	Weighted-mean OD in tract parahippocampal part of cingulum (right)		100000	UK Biobank Assessment Centre	100003.0	Imaging	100.0	Brain MRI	135	UK Biobank Assessment Centre > Imaging > Brain MRI > Diffusion brain MRI > dMRI weighted means	IMGNET	True	0
25482	CONTINUOUS	34405	0.389153009704923	0.334308992409006	0.44399702700084	7.48106404510962e-44	LINEAR	Mean ISOVF in superior fronto-occipital fasciculus on FA skeleton (right)		100000	UK Biobank Assessment Centre	100003.0	Imaging	100.0	Brain MRI	134	UK Biobank Assessment Centre > Imaging > Brain MRI > Diffusion brain MRI > dMRI skeleton	IMGNET	True	0
26630	CONTINUOUS	35886	0.0685162202168402	0.0588471861418227	0.0781852542918576	9.57996283105472e-44	LINEAR	Volume of molecular-layer-HP-body (left hemisphere)		100000	UK Biobank Assessment Centre	100003.0	Imaging	100.0	Brain MRI	191	UK Biobank Assessment Centre > Imaging > Brain MRI > T1 structural brain MRI > Freesurfer subsegmentation	IMGNET	True	0
25180	CONTINUOUS	34405	-0.390218456867624	-0.445432532029153	-0.335004381706095	1.61325636604156e-43	LINEAR	Mean MO in posterior thalamic radiation on FA skeleton (right)		100000	UK Biobank Assessment Centre	100003.0	Imaging	100.0	Brain MRI	134	UK Biobank Assessment Centre > Imaging > Brain MRI > Diffusion brain MRI > dMRI skeleton	IMGNET	True	0
27725	CONTINUOUS	35886	-0.0694454545925643	-0.0792868141892542	-0.0596040949958744	2.14396829352408e-43	LINEAR	Volume of G-parietal-sup (right hemisphere)		100000	UK Biobank Assessment Centre	100003.0	Imaging	100.0	Brain MRI	197	UK Biobank Assessment Centre > Imaging > Brain MRI > T1 structural brain MRI > Freesurfer a2009s	IMGNET	True	0
27138	CONTINUOUS	35886	0.0687618399472142	0.0590133518096292	0.0785103280847991	2.31924028514093e-43	LINEAR	Volume of V1 (right hemisphere)		100000	UK Biobank Assessment Centre	100003.0	Imaging	100.0	Brain MRI	195	UK Biobank Assessment Centre > Imaging > Brain MRI > T1 structural brain MRI > Freesurfer BA exvivo	IMGNET	True	0
25464	CONTINUOUS	34405	0.37916976254529	0.325317416238179	0.4330221088524	3.3035922190731997e-43	LINEAR	Mean ISOVF in superior corona radiata on FA skeleton (right)		100000	UK Biobank Assessment Centre	100003.0	Imaging	100.0	Brain MRI	134	UK Biobank Assessment Centre > Imaging > Brain MRI > Diffusion brain MRI > dMRI skeleton	IMGNET	True	0
27732	CONTINUOUS	35886	-0.0667063834462348	-0.0761883957705582	-0.0572243711219113	3.83072171167223e-43	LINEAR	Volume of G-temp-sup-Lateral (right hemisphere)		100000	UK Biobank Assessment Centre	100003.0	Imaging	100.0	Brain MRI	197	UK Biobank Assessment Centre > Imaging > Brain MRI > T1 structural brain MRI > Freesurfer a2009s	IMGNET	True	0
27480	CONTINUOUS	35886	-0.064994582310856	-0.0742674817615106	-0.0557216828602013	7.71534371555302e-43	LINEAR	Volume of G+S-subcentral (left hemisphere)		100000	UK Biobank Assessment Centre	100003.0	Imaging	100.0	Brain MRI	197	UK Biobank Assessment Centre > Imaging > Brain MRI > T1 structural brain MRI > Freesurfer a2009s	IMGNET	True	0
3	INTEGER	36309	0.0712205999427698	0.061033630076725	0.0814075698088147	1.2399703850748e-42	LINEAR	Verbal interview duration		100000	UK Biobank Assessment Centre	100004.0	Procedural metrics	152.0	Process durations	152	UK Biobank Assessment Centre > Procedural metrics > Process durations	IMGNET	True	0
25619	CONTINUOUS	34405	0.376119712547063	0.322275451336321	0.429963973757805	1.47659649248455e-42	LINEAR	Weighted-mean L2 in tract superior thalamic radiation (left)		100000	UK Biobank Assessment Centre	100003.0	Imaging	100.0	Brain MRI	135	UK Biobank Assessment Centre > Imaging > Brain MRI > Diffusion brain MRI > dMRI weighted means	IMGNET	True	0
26810	CONTINUOUS	35886	-0.0674879958259558	-0.0771698815924406	-0.057806110059471	2.17226112038668e-42	LINEAR	Volume of posteriorcingulate (left hemisphere)		100000	UK Biobank Assessment Centre	100003.0	Imaging	100.0	Brain MRI	192	UK Biobank Assessment Centre > Imaging > Brain MRI > T1 structural brain MRI > Freesurfer desikan white	IMGNET	True	0
27497	CONTINUOUS	35886	-0.0667129160666423	-0.0762972621289007	-0.0571285700043839	2.8335503801198896e-42	LINEAR	Volume of G-oc-temp-lat-fusifor (left hemisphere)		100000	UK Biobank Assessment Centre	100003.0	Imaging	100.0	Brain MRI	197	UK Biobank Assessment Centre > Imaging > Brain MRI > T1 structural brain MRI > Freesurfer a2009s	IMGNET	True	0
27008	CONTINUOUS	35886	-0.0652188986534563	-0.0746016027715778	-0.0558361945353348	3.6664241210231697e-42	LINEAR	Grey-white contrast in parstriangularis (left hemisphere)		100000	UK Biobank Assessment Centre	100003.0	Imaging	100.0	Brain MRI	194	UK Biobank Assessment Centre > Imaging > Brain MRI > T1 structural brain MRI > Freesurfer desikan gw	IMGNET	True	0
25378	CONTINUOUS	34405	-0.3704593692876	-0.423916850898668	-0.317001887676533	6.481372241832829e-42	LINEAR	Mean ICVF in cingulum cingulate gyrus on FA skeleton (right)		100000	UK Biobank Assessment Centre	100003.0	Imaging	100.0	Brain MRI	134	UK Biobank Assessment Centre > Imaging > Brain MRI > Diffusion brain MRI > dMRI skeleton	IMGNET	True	0
27506	CONTINUOUS	35886	-0.066057676316242	-0.0756325660093221	-0.0564827866231619	1.45958182782817e-41	LINEAR	Volume of G-precuneus (left hemisphere)		100000	UK Biobank Assessment Centre	100003.0	Imaging	100.0	Brain MRI	197	UK Biobank Assessment Centre > Imaging > Brain MRI > T1 structural brain MRI > Freesurfer a2009s	IMGNET	True	0
27321	CONTINUOUS	35886	-0.066761310257885	-0.07646203969582	-0.0570605808199501	2.28715054123935e-41	LINEAR	Volume of rostralanteriorcingulate (right hemisphere)		100000	UK Biobank Assessment Centre	100003.0	Imaging	100.0	Brain MRI	196	UK Biobank Assessment Centre > Imaging > Brain MRI > T1 structural brain MRI > Freesurfer DKT	IMGNET	True	0
25219	CONTINUOUS	34405	0.377481645429754	0.322488040546716	0.432475250312792	3.71411710526929e-41	LINEAR	Mean L1 in posterior limb of internal capsule on FA skeleton (left)		100000	UK Biobank Assessment Centre	100003.0	Imaging	100.0	Brain MRI	134	UK Biobank Assessment Centre > Imaging > Brain MRI > Diffusion brain MRI > dMRI skeleton	IMGNET	True	0
26914	CONTINUOUS	35886	-0.0675935668971367	-0.0774424134212034	-0.0577447203730701	3.77754283041092e-41	LINEAR	Volume of rostralanteriorcingulate (right hemisphere)		100000	UK Biobank Assessment Centre	100003.0	Imaging	100.0	Brain MRI	192	UK Biobank Assessment Centre > Imaging > Brain MRI > T1 structural brain MRI > Freesurfer desikan white	IMGNET	True	0
27452	CONTINUOUS	35886	-0.0704096071805822	-0.0806706270618065	-0.0601485872993579	3.90333835413858e-41	LINEAR	Mean thickness of S-collat-transv-ant (left hemisphere)		100000	UK Biobank Assessment Centre	100003.0	Imaging	100.0	Brain MRI	197	UK Biobank Assessment Centre > Imaging > Brain MRI > T1 structural brain MRI > Freesurfer a2009s	IMGNET	True	0
25312	CONTINUOUS	34405	0.345415203775798	0.294936915923933	0.395893491627663	6.50041066369301e-41	LINEAR	Mean L3 in anterior limb of internal capsule on FA skeleton (right)		100000	UK Biobank Assessment Centre	100003.0	Imaging	100.0	Brain MRI	134	UK Biobank Assessment Centre > Imaging > Brain MRI > Diffusion brain MRI > dMRI skeleton	IMGNET	True	0
26634	CONTINUOUS	35886	-0.0634095835516456	-0.0726833772928332	-0.054135789810458	7.41055374562023e-41	LINEAR	Volume of CA4-head (left hemisphere)		100000	UK Biobank Assessment Centre	100003.0	Imaging	100.0	Brain MRI	191	UK Biobank Assessment Centre > Imaging > Brain MRI > T1 structural brain MRI > Freesurfer subsegmentation	IMGNET	True	0
25399	CONTINUOUS	34405	-0.376030831441597	-0.431070364968711	-0.320991297914482	8.64101323347582e-41	LINEAR	Mean OD in corticospinal tract on FA skeleton (left)		100000	UK Biobank Assessment Centre	100003.0	Imaging	100.0	Brain MRI	134	UK Biobank Assessment Centre > Imaging > Brain MRI > Diffusion brain MRI > dMRI skeleton	IMGNET	True	0
27643	CONTINUOUS	35886	-0.0681329683462719	-0.0781165403884151	-0.0581493963041288	1.04236682737628e-40	LINEAR	Mean thickness of G-occipital-middle (right hemisphere)		100000	UK Biobank Assessment Centre	100003.0	Imaging	100.0	Brain MRI	197	UK Biobank Assessment Centre > Imaging > Brain MRI > T1 structural brain MRI > Freesurfer a2009s	IMGNET	True	0
27490	CONTINUOUS	35886	-0.0668217172505373	-0.0766198524230999	-0.0570235820779747	1.17809450032531e-40	LINEAR	Volume of G-front-inf-Triangul (left hemisphere)		100000	UK Biobank Assessment Centre	100003.0	Imaging	100.0	Brain MRI	197	UK Biobank Assessment Centre > Imaging > Brain MRI > T1 structural brain MRI > Freesurfer a2009s	IMGNET	True	0
27510	CONTINUOUS	35886	-0.064077008419639	-0.0734959431229573	-0.0546580737163206	1.8309505957337e-40	LINEAR	Volume of G-temp-sup-Lateral (left hemisphere)		100000	UK Biobank Assessment Centre	100003.0	Imaging	100.0	Brain MRI	197	UK Biobank Assessment Centre > Imaging > Brain MRI > T1 structural brain MRI > Freesurfer a2009s	IMGNET	True	0
25696	CONTINUOUS	34405	0.379555442828243	0.323719641099765	0.435391244556721	2.12211683591869e-40	LINEAR	Weighted-mean OD in tract posterior thalamic radiation (left)		100000	UK Biobank Assessment Centre	100003.0	Imaging	100.0	Brain MRI	135	UK Biobank Assessment Centre > Imaging > Brain MRI > Diffusion brain MRI > dMRI weighted means	IMGNET	True	0
27703	CONTINUOUS	35886	-0.0648031262438382	-0.0743488338486098	-0.0552574186390665	2.65887406531039e-40	LINEAR	Volume of G+S-transv-frontopol (right hemisphere)		100000	UK Biobank Assessment Centre	100003.0	Imaging	100.0	Brain MRI	197	UK Biobank Assessment Centre > Imaging > Brain MRI > T1 structural brain MRI > Freesurfer a2009s	IMGNET	True	0
25319	CONTINUOUS	34405	0.339373847184725	0.289249665516151	0.389498028853299	4.29580769073804e-40	LINEAR	Mean L3 in anterior corona radiata on FA skeleton (left)		100000	UK Biobank Assessment Centre	100003.0	Imaging	100.0	Brain MRI	134	UK Biobank Assessment Centre > Imaging > Brain MRI > Diffusion brain MRI > dMRI skeleton	IMGNET	True	0
26622	CONTINUOUS	35886	-0.0661328869560183	-0.0759116317045353	-0.0563541422075013	5.20636940432573e-40	LINEAR	Volume of CA1-body (left hemisphere)		100000	UK Biobank Assessment Centre	100003.0	Imaging	100.0	Brain MRI	191	UK Biobank Assessment Centre > Imaging > Brain MRI > T1 structural brain MRI > Freesurfer subsegmentation	IMGNET	True	0
27235	CONTINUOUS	35886	-0.0613817543557822	-0.0704603262182902	-0.0523031824932742	5.4491778151389694e-40	LINEAR	Volume of insula (left hemisphere)		100000	UK Biobank Assessment Centre	100003.0	Imaging	100.0	Brain MRI	196	UK Biobank Assessment Centre > Imaging > Brain MRI > T1 structural brain MRI > Freesurfer DKT	IMGNET	True	0
25465	CONTINUOUS	34405	0.364820872934331	0.310806077966322	0.41883566790234	6.60829638178779e-40	LINEAR	Mean ISOVF in superior corona radiata on FA skeleton (left)		100000	UK Biobank Assessment Centre	100003.0	Imaging	100.0	Brain MRI	134	UK Biobank Assessment Centre > Imaging > Brain MRI > Diffusion brain MRI > dMRI skeleton	IMGNET	True	0
25158	CONTINUOUS	34405	0.373573530653993	0.318245457454116	0.42890160385387	6.9823010469908396e-40	LINEAR	Mean MO in corticospinal tract on FA skeleton (right)		100000	UK Biobank Assessment Centre	100003.0	Imaging	100.0	Brain MRI	134	UK Biobank Assessment Centre > Imaging > Brain MRI > Diffusion brain MRI > dMRI skeleton	IMGNET	True	0
27766	CONTINUOUS	35886	-0.0671722109073624	-0.0771418950041321	-0.0572025268105928	1.00325450657171e-39	LINEAR	Volume of S-precentral-inf-part (right hemisphere)		100000	UK Biobank Assessment Centre	100003.0	Imaging	100.0	Brain MRI	197	UK Biobank Assessment Centre > Imaging > Brain MRI > T1 structural brain MRI > Freesurfer a2009s	IMGNET	True	0
27740	CONTINUOUS	35886	0.0631229116743261	0.0537369229002501	0.0725089004484021	1.38358445322549e-39	LINEAR	Volume of Pole-occipital (right hemisphere)		100000	UK Biobank Assessment Centre	100003.0	Imaging	100.0	Brain MRI	197	UK Biobank Assessment Centre > Imaging > Brain MRI > T1 structural brain MRI > Freesurfer a2009s	IMGNET	True	0
25537	CONTINUOUS	34405	0.355446551084429	0.302469649904642	0.408423452264216	2.0972452798178e-39	LINEAR	Weighted-mean MD in tract superior longitudinal fasciculus (right)		100000	UK Biobank Assessment Centre	100003.0	Imaging	100.0	Brain MRI	135	UK Biobank Assessment Centre > Imaging > Brain MRI > Diffusion brain MRI > dMRI weighted means	IMGNET	True	0
25585	CONTINUOUS	34405	0.368016615323864	0.313116751771215	0.422916478876512	2.45108408254748e-39	LINEAR	Weighted-mean L1 in tract middle cerebellar peduncle		100000	UK Biobank Assessment Centre	100003.0	Imaging	100.0	Brain MRI	135	UK Biobank Assessment Centre > Imaging > Brain MRI > Diffusion brain MRI > dMRI weighted means	IMGNET	True	0
27544	CONTINUOUS	35886	-0.0662331519503311	-0.076114942035288	-0.0563513618653742	2.48486777978102e-39	LINEAR	Volume of S-precentral-inf-part (left hemisphere)		100000	UK Biobank Assessment Centre	100003.0	Imaging	100.0	Brain MRI	197	UK Biobank Assessment Centre > Imaging > Brain MRI > T1 structural brain MRI > Freesurfer a2009s	IMGNET	True	0
26813	CONTINUOUS	35886	-0.0646312588726679	-0.0742754913764588	-0.0549870263688769	2.54979365648539e-39	LINEAR	Volume of rostralanteriorcingulate (left hemisphere)		100000	UK Biobank Assessment Centre	100003.0	Imaging	100.0	Brain MRI	192	UK Biobank Assessment Centre > Imaging > Brain MRI > T1 structural brain MRI > Freesurfer desikan white	IMGNET	True	0
25353	CONTINUOUS	34405	0.366364655755727	0.311643420272523	0.421085891238932	3.03577296304815e-39	LINEAR	Mean ICVF in medial lemniscus on FA skeleton (left)		100000	UK Biobank Assessment Centre	100003.0	Imaging	100.0	Brain MRI	134	UK Biobank Assessment Centre > Imaging > Brain MRI > Diffusion brain MRI > dMRI skeleton	IMGNET	True	0
26644	CONTINUOUS	35886	-0.0657519739689643	-0.0755838251702255	-0.0559201227677032	3.6463517539347e-39	LINEAR	Volume of CA1-body (right hemisphere)		100000	UK Biobank Assessment Centre	100003.0	Imaging	100.0	Brain MRI	191	UK Biobank Assessment Centre > Imaging > Brain MRI > T1 structural brain MRI > Freesurfer subsegmentation	IMGNET	True	0
25231	CONTINUOUS	34405	-0.372957503820506	-0.428842560347844	-0.317072447293168	5.26912962280917e-39	LINEAR	Mean L1 in sagittal stratum on FA skeleton (left)		100000	UK Biobank Assessment Centre	100003.0	Imaging	100.0	Brain MRI	134	UK Biobank Assessment Centre > Imaging > Brain MRI > Diffusion brain MRI > dMRI skeleton	IMGNET	True	0
26780	CONTINUOUS	35886	-0.0674807620253504	-0.0776004985538692	-0.0573610254968315	6.00349699471292e-39	LINEAR	Mean thickness of rostralanteriorcingulate (left hemisphere)		100000	UK Biobank Assessment Centre	100003.0	Imaging	100.0	Brain MRI	192	UK Biobank Assessment Centre > Imaging > Brain MRI > T1 structural brain MRI > Freesurfer desikan white	IMGNET	True	0
27702	CONTINUOUS	35886	-0.06269970100871	-0.072117128738352	-0.0532822732790679	7.83598271851442e-39	LINEAR	Volume of G+S-subcentral (right hemisphere)		100000	UK Biobank Assessment Centre	100003.0	Imaging	100.0	Brain MRI	197	UK Biobank Assessment Centre > Imaging > Brain MRI > T1 structural brain MRI > Freesurfer a2009s	IMGNET	True	0
27530	CONTINUOUS	35886	-0.0640201260674005	-0.0736369098896699	-0.0544033422451312	7.980312662503e-39	LINEAR	Volume of S-front-sup (left hemisphere)		100000	UK Biobank Assessment Centre	100003.0	Imaging	100.0	Brain MRI	197	UK Biobank Assessment Centre > Imaging > Brain MRI > T1 structural brain MRI > Freesurfer a2009s	IMGNET	True	0
27310	CONTINUOUS	35886	-0.0598383863088088	-0.0688527660049891	-0.0508240066126286	1.29780943759564e-38	LINEAR	Volume of middletemporal (right hemisphere)		100000	UK Biobank Assessment Centre	100003.0	Imaging	100.0	Brain MRI	196	UK Biobank Assessment Centre > Imaging > Brain MRI > T1 structural brain MRI > Freesurfer DKT	IMGNET	True	0
25321	CONTINUOUS	34405	0.332253747348315	0.282057861087472	0.382449633609157	2.12202053647946e-38	LINEAR	Mean L3 in superior corona radiata on FA skeleton (left)		100000	UK Biobank Assessment Centre	100003.0	Imaging	100.0	Brain MRI	134	UK Biobank Assessment Centre > Imaging > Brain MRI > Diffusion brain MRI > dMRI skeleton	IMGNET	True	0
27073	CONTINUOUS	35886	-0.0656872317247574	-0.075664795375901	-0.0557096680736138	5.20308798161168e-38	LINEAR	Mean thickness of BA1 (left hemisphere)		100000	UK Biobank Assessment Centre	100003.0	Imaging	100.0	Brain MRI	195	UK Biobank Assessment Centre > Imaging > Brain MRI > T1 structural brain MRI > Freesurfer BA exvivo	IMGNET	True	0
25561	CONTINUOUS	34405	-0.364105304342339	-0.419428698732265	-0.308781909952413	5.53131533762175e-38	LINEAR	Weighted-mean MO in tract posterior thalamic radiation (left)		100000	UK Biobank Assessment Centre	100003.0	Imaging	100.0	Brain MRI	135	UK Biobank Assessment Centre > Imaging > Brain MRI > Diffusion brain MRI > dMRI weighted means	IMGNET	True	0
25526	CONTINUOUS	34405	0.353616104590303	0.299716192928105	0.407516016252501	9.35485101001379e-38	LINEAR	Weighted-mean MD in tract forceps minor		100000	UK Biobank Assessment Centre	100003.0	Imaging	100.0	Brain MRI	135	UK Biobank Assessment Centre > Imaging > Brain MRI > Diffusion brain MRI > dMRI weighted means	IMGNET	True	0
25075	CONTINUOUS	34405	0.368216888577738	0.31199957460484	0.424434202550636	1.2258744505433e-37	LINEAR	Mean FA in posterior limb of internal capsule on FA skeleton (left)		100000	UK Biobank Assessment Centre	100003.0	Imaging	100.0	Brain MRI	134	UK Biobank Assessment Centre > Imaging > Brain MRI > Diffusion brain MRI > dMRI skeleton	IMGNET	True	0
24007	CONTINUOUS	33839	0.0672724269101612	0.0569968656631895	0.0775479881571328	1.32791970139553e-37	LINEAR	Particulate matter air pollution (pm2.5) absorbance; 2010		100088	Additional exposures	113.0	Local environment	114.0	Residential air pollution	114	Additional exposures > Local environment > Residential air pollution	IMGNET	True	0
27503	CONTINUOUS	35886	-0.0642238143856251	-0.0740413940071048	-0.0544062347641455	1.49391473160572e-37	LINEAR	Volume of G-parietal-sup (left hemisphere)		100000	UK Biobank Assessment Centre	100003.0	Imaging	100.0	Brain MRI	197	UK Biobank Assessment Centre > Imaging > Brain MRI > T1 structural brain MRI > Freesurfer a2009s	IMGNET	True	0
25674	CONTINUOUS	34405	-0.349603038659211	-0.403068704081415	-0.296137373237007	1.61905595468829e-37	LINEAR	Weighted-mean ICVF in tract superior thalamic radiation (right)		100000	UK Biobank Assessment Centre	100003.0	Imaging	100.0	Brain MRI	135	UK Biobank Assessment Centre > Imaging > Brain MRI > Diffusion brain MRI > dMRI weighted means	IMGNET	True	0
25236	CONTINUOUS	34405	-0.36842408639961	-0.424803252579133	-0.312044920220088	1.7938231306160801e-37	LINEAR	Mean L1 in cingulum hippocampus on FA skeleton (right)		100000	UK Biobank Assessment Centre	100003.0	Imaging	100.0	Brain MRI	134	UK Biobank Assessment Centre > Imaging > Brain MRI > Diffusion brain MRI > dMRI skeleton	IMGNET	True	0
25098	CONTINUOUS	34405	-0.349131987918874	-0.402622297379617	-0.295641678458132	2.17894651267851e-37	LINEAR	Mean FA in superior fronto-occipital fasciculus on FA skeleton (right)		100000	UK Biobank Assessment Centre	100003.0	Imaging	100.0	Brain MRI	134	UK Biobank Assessment Centre > Imaging > Brain MRI > Diffusion brain MRI > dMRI skeleton	IMGNET	True	0
25387	CONTINUOUS	34405	-0.323627414478017	-0.3732343354821	-0.274020493473933	2.35987501876838e-37	LINEAR	Mean ICVF in superior fronto-occipital fasciculus on FA skeleton (left)		100000	UK Biobank Assessment Centre	100003.0	Imaging	100.0	Brain MRI	134	UK Biobank Assessment Centre > Imaging > Brain MRI > Diffusion brain MRI > dMRI skeleton	IMGNET	True	0
20074	INTEGER	35975	-0.0668072844759274	-0.0770779025146685	-0.0565366664371863	3.78091331959317e-37	LINEAR	Home location at assessment - east co-ordinate (rounded)		100000	UK Biobank Assessment Centre	100021.0	Recruitment	100024.0	Reception	100024	UK Biobank Assessment Centre > Recruitment > Reception	IMGNET	True	0
27219	CONTINUOUS	35886	-0.0630677235396419	-0.0727668588969988	-0.053368588182285	4.00595909077384e-37	LINEAR	Volume of paracentral (left hemisphere)		100000	UK Biobank Assessment Centre	100003.0	Imaging	100.0	Brain MRI	196	UK Biobank Assessment Centre > Imaging > Brain MRI > T1 structural brain MRI > Freesurfer DKT	IMGNET	True	0
27529	CONTINUOUS	35886	-0.0622635403202836	-0.0718763093014554	-0.0526507713391118	7.52312181592281e-37	LINEAR	Volume of S-front-middle (left hemisphere)		100000	UK Biobank Assessment Centre	100003.0	Imaging	100.0	Brain MRI	197	UK Biobank Assessment Centre > Imaging > Brain MRI > T1 structural brain MRI > Freesurfer a2009s	IMGNET	True	0
27431	CONTINUOUS	35886	-0.0628785819101575	-0.0725949806568575	-0.0531621831634574	8.6888783445995e-37	LINEAR	Mean thickness of G-precentral (left hemisphere)		100000	UK Biobank Assessment Centre	100003.0	Imaging	100.0	Brain MRI	197	UK Biobank Assessment Centre > Imaging > Brain MRI > T1 structural brain MRI > Freesurfer a2009s	IMGNET	True	0
26968	CONTINUOUS	35886	0.0634735187819527	0.0536596158870152	0.0732874216768902	9.52094405890095e-37	LINEAR	Area of lingual (right hemisphere)		100000	UK Biobank Assessment Centre	100003.0	Imaging	100.0	Brain MRI	193	UK Biobank Assessment Centre > Imaging > Brain MRI > T1 structural brain MRI > Freesurfer desikan pial	IMGNET	True	0
25202	CONTINUOUS	34405	0.340397841791406	0.287753742613402	0.39304194096941	1.0006015848923899e-36	LINEAR	Mean L1 in genu of corpus callosum on FA skeleton		100000	UK Biobank Assessment Centre	100003.0	Imaging	100.0	Brain MRI	134	UK Biobank Assessment Centre > Imaging > Brain MRI > Diffusion brain MRI > dMRI skeleton	IMGNET	True	0
27206	CONTINUOUS	35886	-0.0628824189137948	-0.0726109041588649	-0.0531539336687248	1.0509972497931899e-36	LINEAR	Volume of caudalmiddlefrontal (left hemisphere)		100000	UK Biobank Assessment Centre	100003.0	Imaging	100.0	Brain MRI	196	UK Biobank Assessment Centre > Imaging > Brain MRI > T1 structural brain MRI > Freesurfer DKT	IMGNET	True	0
26804	CONTINUOUS	35886	-0.0632669257937793	-0.0730584493407301	-0.0534754022468284	1.1140983771177499e-36	LINEAR	Volume of paracentral (left hemisphere)		100000	UK Biobank Assessment Centre	100003.0	Imaging	100.0	Brain MRI	192	UK Biobank Assessment Centre > Imaging > Brain MRI > T1 structural brain MRI > Freesurfer desikan white	IMGNET	True	0
25300	CONTINUOUS	34405	0.346698886926091	0.293011506530037	0.400386267322144	1.22948586800401e-36	LINEAR	Mean L3 in splenium of corpus callosum on FA skeleton		100000	UK Biobank Assessment Centre	100003.0	Imaging	100.0	Brain MRI	134	UK Biobank Assessment Centre > Imaging > Brain MRI > Diffusion brain MRI > dMRI skeleton	IMGNET	True	0
25613	CONTINUOUS	34405	-0.359378969844321	-0.415163306592155	-0.303594633096488	1.8037331537922597e-36	LINEAR	Weighted-mean L2 in tract medial lemniscus (left)		100000	UK Biobank Assessment Centre	100003.0	Imaging	100.0	Brain MRI	135	UK Biobank Assessment Centre > Imaging > Brain MRI > Diffusion brain MRI > dMRI weighted means	IMGNET	True	0
25227	CONTINUOUS	34405	0.332592286273116	0.280955961191137	0.384228611355095	1.8599885208897398e-36	LINEAR	Mean L1 in posterior corona radiata on FA skeleton (left)		100000	UK Biobank Assessment Centre	100003.0	Imaging	100.0	Brain MRI	134	UK Biobank Assessment Centre > Imaging > Brain MRI > Diffusion brain MRI > dMRI skeleton	IMGNET	True	0
27726	CONTINUOUS	35886	-0.0635626901964965	-0.0734515833979057	-0.0536737969950873	2.5706362798447002e-36	LINEAR	Volume of G-postcentral (right hemisphere)		100000	UK Biobank Assessment Centre	100003.0	Imaging	100.0	Brain MRI	197	UK Biobank Assessment Centre > Imaging > Brain MRI > T1 structural brain MRI > Freesurfer a2009s	IMGNET	True	0
25366	CONTINUOUS	34405	-0.333018090224849	-0.384917885934769	-0.281118294514929	3.4092037231939795e-36	LINEAR	Mean ICVF in anterior corona radiata on FA skeleton (right)		100000	UK Biobank Assessment Centre	100003.0	Imaging	100.0	Brain MRI	134	UK Biobank Assessment Centre > Imaging > Brain MRI > Diffusion brain MRI > dMRI skeleton	IMGNET	True	0
27502	CONTINUOUS	35886	-0.0603172259814992	-0.0697191174020473	-0.0509153345609511	3.47953431553846e-36	LINEAR	Volume of G-pariet-inf-Supramar (left hemisphere)		100000	UK Biobank Assessment Centre	100003.0	Imaging	100.0	Brain MRI	197	UK Biobank Assessment Centre > Imaging > Brain MRI > T1 structural brain MRI > Freesurfer a2009s	IMGNET	True	0
25699	CONTINUOUS	34405	-0.355602295859682	-0.411080630760383	-0.300123960958982	4.0329195361596595e-36	LINEAR	Weighted-mean OD in tract superior longitudinal fasciculus (right)		100000	UK Biobank Assessment Centre	100003.0	Imaging	100.0	Brain MRI	135	UK Biobank Assessment Centre > Imaging > Brain MRI > Diffusion brain MRI > dMRI weighted means	IMGNET	True	0
27504	CONTINUOUS	35886	-0.0631193227443977	-0.0729701914750386	-0.0532684540137569	4.2334215628946296e-36	LINEAR	Volume of G-postcentral (left hemisphere)		100000	UK Biobank Assessment Centre	100003.0	Imaging	100.0	Brain MRI	197	UK Biobank Assessment Centre > Imaging > Brain MRI > T1 structural brain MRI > Freesurfer a2009s	IMGNET	True	0
25330	CONTINUOUS	34405	0.348897700633454	0.294350392784452	0.403445008482457	5.62590303187991e-36	LINEAR	Mean L3 in cingulum cingulate gyrus on FA skeleton (right)		100000	UK Biobank Assessment Centre	100003.0	Imaging	100.0	Brain MRI	134	UK Biobank Assessment Centre > Imaging > Brain MRI > Diffusion brain MRI > dMRI skeleton	IMGNET	True	0
26791	CONTINUOUS	35886	-0.0622888319611239	-0.0720345281023325	-0.0525431358199152	6.28897004357419e-36	LINEAR	Volume of caudalmiddlefrontal (left hemisphere)		100000	UK Biobank Assessment Centre	100003.0	Imaging	100.0	Brain MRI	192	UK Biobank Assessment Centre > Imaging > Brain MRI > T1 structural brain MRI > Freesurfer desikan white	IMGNET	True	0
26653	CONTINUOUS	35886	-0.0601655761327062	-0.0695857133643442	-0.0507454389010682	7.02641462548932e-36	LINEAR	Volume of GC-ML-DG-head (right hemisphere)		100000	UK Biobank Assessment Centre	100003.0	Imaging	100.0	Brain MRI	191	UK Biobank Assessment Centre > Imaging > Brain MRI > T1 structural brain MRI > Freesurfer subsegmentation	IMGNET	True	0
27052	CONTINUOUS	35886	-0.0612708373085563	-0.0708754543091821	-0.0516662203079306	8.46893495289026e-36	LINEAR	Grey-white contrast in superiorparietal (right hemisphere)		100000	UK Biobank Assessment Centre	100003.0	Imaging	100.0	Brain MRI	194	UK Biobank Assessment Centre > Imaging > Brain MRI > T1 structural brain MRI > Freesurfer desikan gw	IMGNET	True	0
26806	CONTINUOUS	35886	-0.0602386728652247	-0.0696832167173068	-0.0507941290131427	8.71479903469837e-36	LINEAR	Volume of parsorbitalis (left hemisphere)		100000	UK Biobank Assessment Centre	100003.0	Imaging	100.0	Brain MRI	192	UK Biobank Assessment Centre > Imaging > Brain MRI > T1 structural brain MRI > Freesurfer desikan white	IMGNET	True	0
25440	CONTINUOUS	34405	-0.358722843101983	-0.415015279951622	-0.302430406252343	1.00844282287404e-35	LINEAR	Mean ISOVF in middle cerebellar peduncle on FA skeleton		100000	UK Biobank Assessment Centre	100003.0	Imaging	100.0	Brain MRI	134	UK Biobank Assessment Centre > Imaging > Brain MRI > Diffusion brain MRI > dMRI skeleton	IMGNET	True	0
26907	CONTINUOUS	35886	-0.0599105285490121	-0.0693353372705881	-0.0504857198274361	1.47472318313954e-35	LINEAR	Volume of parsorbitalis (right hemisphere)		100000	UK Biobank Assessment Centre	100003.0	Imaging	100.0	Brain MRI	192	UK Biobank Assessment Centre > Imaging > Brain MRI > T1 structural brain MRI > Freesurfer desikan white	IMGNET	True	0
25630	CONTINUOUS	34405	0.351684535417913	0.296357674978841	0.407011395856984	1.4922827982905201e-35	LINEAR	Weighted-mean L3 in tract parahippocampal part of cingulum (right)		100000	UK Biobank Assessment Centre	100003.0	Imaging	100.0	Brain MRI	135	UK Biobank Assessment Centre > Imaging > Brain MRI > Diffusion brain MRI > dMRI weighted means	IMGNET	True	0
27135	CONTINUOUS	35886	-0.0593784184631769	-0.0687204017054938	-0.05003643522086	1.49657114242786e-35	LINEAR	Volume of BA6 (right hemisphere)		100000	UK Biobank Assessment Centre	100003.0	Imaging	100.0	Brain MRI	195	UK Biobank Assessment Centre > Imaging > Brain MRI > T1 structural brain MRI > Freesurfer BA exvivo	IMGNET	True	0
26960	CONTINUOUS	35886	0.0605812971629253	0.0510485701092533	0.0701140242165973	1.53352759411981e-35	LINEAR	Area of cuneus (right hemisphere)		100000	UK Biobank Assessment Centre	100003.0	Imaging	100.0	Brain MRI	193	UK Biobank Assessment Centre > Imaging > Brain MRI > T1 structural brain MRI > Freesurfer desikan pial	IMGNET	True	0
25653	CONTINUOUS	34405	-0.326449210821599	-0.377858581662262	-0.275039839980936	1.749098302495e-35	LINEAR	Weighted-mean ICVF in tract anterior thalamic radiation (right)		100000	UK Biobank Assessment Centre	100003.0	Imaging	100.0	Brain MRI	135	UK Biobank Assessment Centre > Imaging > Brain MRI > Diffusion brain MRI > dMRI weighted means	IMGNET	True	0
25416	CONTINUOUS	34405	-0.354204782978751	-0.409989481191719	-0.298420084765784	1.77047827777341e-35	LINEAR	Mean OD in superior corona radiata on FA skeleton (right)		100000	UK Biobank Assessment Centre	100003.0	Imaging	100.0	Brain MRI	134	UK Biobank Assessment Centre > Imaging > Brain MRI > Diffusion brain MRI > dMRI skeleton	IMGNET	True	0
25698	CONTINUOUS	34405	-0.354323051812432	-0.410150918614253	-0.29849518501061	1.89543678910093e-35	LINEAR	Weighted-mean OD in tract superior longitudinal fasciculus (left)		100000	UK Biobank Assessment Centre	100003.0	Imaging	100.0	Brain MRI	135	UK Biobank Assessment Centre > Imaging > Brain MRI > Diffusion brain MRI > dMRI weighted means	IMGNET	True	0
27653	CONTINUOUS	35886	-0.0617645831874466	-0.0715036382668231	-0.05202552810807	2.11412373264294e-35	LINEAR	Mean thickness of G-precentral (right hemisphere)		100000	UK Biobank Assessment Centre	100003.0	Imaging	100.0	Brain MRI	197	UK Biobank Assessment Centre > Imaging > Brain MRI > T1 structural brain MRI > Freesurfer a2009s	IMGNET	True	0
27303	CONTINUOUS	35886	-0.0584900435150844	-0.0677244202401768	-0.0492556667899921	2.56996087219253e-35	LINEAR	Volume of inferiorparietal (right hemisphere)		100000	UK Biobank Assessment Centre	100003.0	Imaging	100.0	Brain MRI	196	UK Biobank Assessment Centre > Imaging > Brain MRI > T1 structural brain MRI > Freesurfer DKT	IMGNET	True	0
26796	CONTINUOUS	35886	-0.0581522571317809	-0.0673362190028407	-0.0489682952607211	2.69905055539267e-35	LINEAR	Volume of inferiortemporal (left hemisphere)		100000	UK Biobank Assessment Centre	100003.0	Imaging	100.0	Brain MRI	192	UK Biobank Assessment Centre > Imaging > Brain MRI > T1 structural brain MRI > Freesurfer desikan white	IMGNET	True	0
25603	CONTINUOUS	34405	0.349038283026687	0.29390186316931	0.404174702884064	2.81814930732506e-35	LINEAR	Weighted-mean L2 in tract parahippocampal part of cingulum (right)		100000	UK Biobank Assessment Centre	100003.0	Imaging	100.0	Brain MRI	135	UK Biobank Assessment Centre > Imaging > Brain MRI > Diffusion brain MRI > dMRI weighted means	IMGNET	True	0
27405	CONTINUOUS	35886	-0.0624344245634171	-0.0723036795792869	-0.0525651695475474	3.10739763557947e-35	LINEAR	Mean thickness of G+S-paracentral (left hemisphere)		100000	UK Biobank Assessment Centre	100003.0	Imaging	100.0	Brain MRI	197	UK Biobank Assessment Centre > Imaging > Brain MRI > T1 structural brain MRI > Freesurfer a2009s	IMGNET	True	0
25138	CONTINUOUS	34405	0.349787917124909	0.294479030470794	0.405096803779025	3.2764120358931103e-35	LINEAR	Mean MD in cingulum cingulate gyrus on FA skeleton (right)		100000	UK Biobank Assessment Centre	100003.0	Imaging	100.0	Brain MRI	134	UK Biobank Assessment Centre > Imaging > Brain MRI > Diffusion brain MRI > dMRI skeleton	IMGNET	True	0
26896	CONTINUOUS	35886	-0.0584965134295583	-0.067746916108442	-0.0492461107506746	3.30096289547768e-35	LINEAR	Volume of inferiorparietal (right hemisphere)		100000	UK Biobank Assessment Centre	100003.0	Imaging	100.0	Brain MRI	192	UK Biobank Assessment Centre > Imaging > Brain MRI > T1 structural brain MRI > Freesurfer desikan white	IMGNET	True	0
27274	CONTINUOUS	35886	-0.0636980308318592	-0.0737827462179245	-0.0536133154457939	3.95004937218592e-35	LINEAR	Mean thickness of isthmuscingulate (right hemisphere)		100000	UK Biobank Assessment Centre	100003.0	Imaging	100.0	Brain MRI	196	UK Biobank Assessment Centre > Imaging > Brain MRI > T1 structural brain MRI > Freesurfer DKT	IMGNET	True	0
27756	CONTINUOUS	35886	-0.0626663220196072	-0.0725927678710992	-0.0527398761681153	4.2724192766499705e-35	LINEAR	Volume of S-oc-sup+transversal (right hemisphere)		100000	UK Biobank Assessment Centre	100003.0	Imaging	100.0	Brain MRI	197	UK Biobank Assessment Centre > Imaging > Brain MRI > T1 structural brain MRI > Freesurfer a2009s	IMGNET	True	0
24500	CONTINUOUS	33686	-0.0647739631421213	-0.0750712440653466	-0.054476682218896	7.482303149484661e-35	LINEAR	Greenspace percentage, buffer 1000m		100088	Additional exposures	113.0	Local environment	151.0	Greenspace and coastal proximity	151	Additional exposures > Local environment > Greenspace and coastal proximity	IMGNET	True	0
25187	CONTINUOUS	34405	-0.345755794278876	-0.400810926532047	-0.290700662025705	9.548297105816271e-35	LINEAR	Mean MO in cingulum cingulate gyrus on FA skeleton (left)		100000	UK Biobank Assessment Centre	100003.0	Imaging	100.0	Brain MRI	134	UK Biobank Assessment Centre > Imaging > Brain MRI > Diffusion brain MRI > dMRI skeleton	IMGNET	True	0
24019	CONTINUOUS	35858	0.0645070527464239	0.0542319714826366	0.0747821340102112	9.99520367446342e-35	LINEAR	Particulate matter air pollution (pm10); 2007		100088	Additional exposures	113.0	Local environment	114.0	Residential air pollution	114	Additional exposures > Local environment > Residential air pollution	IMGNET	True	0
25195	CONTINUOUS	34405	-0.350707208900471	-0.406731712898808	-0.294682704902135	1.5580278080562099e-34	LINEAR	Mean MO in superior fronto-occipital fasciculus on FA skeleton (left)		100000	UK Biobank Assessment Centre	100003.0	Imaging	100.0	Brain MRI	134	UK Biobank Assessment Centre > Imaging > Brain MRI > Diffusion brain MRI > dMRI skeleton	IMGNET	True	0
25697	CONTINUOUS	34405	0.34535923089204	0.290171663601938	0.400546798182142	1.63386436150422e-34	LINEAR	Weighted-mean OD in tract posterior thalamic radiation (right)		100000	UK Biobank Assessment Centre	100003.0	Imaging	100.0	Brain MRI	135	UK Biobank Assessment Centre > Imaging > Brain MRI > Diffusion brain MRI > dMRI weighted means	IMGNET	True	0
25258	CONTINUOUS	34405	0.338459345577982	0.284322728489105	0.39259596266686	1.8864345359559899e-34	LINEAR	Mean L2 in inferior cerebellar peduncle on FA skeleton (right)		100000	UK Biobank Assessment Centre	100003.0	Imaging	100.0	Brain MRI	134	UK Biobank Assessment Centre > Imaging > Brain MRI > Diffusion brain MRI > dMRI skeleton	IMGNET	True	0
22702	INTEGER	36309	-0.0640271891570917	-0.0742872956030116	-0.0537670827111719	2.4695998525075397e-34	LINEAR	Home location - east co-ordinate (rounded)		100088	Additional exposures	113.0	Local environment	150.0	Home locations	150	Additional exposures > Local environment > Home locations	IMGNET	True	0
27086	CONTINUOUS	35886	-0.0634358812356714	-0.0736042727405443	-0.0532674897307986	2.5874029994296297e-34	LINEAR	Mean thickness of entorhinal (left hemisphere)		100000	UK Biobank Assessment Centre	100003.0	Imaging	100.0	Brain MRI	195	UK Biobank Assessment Centre > Imaging > Brain MRI > T1 structural brain MRI > Freesurfer BA exvivo	IMGNET	True	0
26865	CONTINUOUS	35886	-0.0627826766894075	-0.0728553153208485	-0.0527100380579664	2.95589022218684e-34	LINEAR	Mean thickness of isthmuscingulate (right hemisphere)		100000	UK Biobank Assessment Centre	100003.0	Imaging	100.0	Brain MRI	192	UK Biobank Assessment Centre > Imaging > Brain MRI > T1 structural brain MRI > Freesurfer desikan white	IMGNET	True	0
24003	CONTINUOUS	35915	0.0638897844895213	0.0536334930212423	0.0741460759578004	3.22731098077393e-34	LINEAR	Nitrogen dioxide air pollution; 2010		100088	Additional exposures	113.0	Local environment	114.0	Residential air pollution	114	Additional exposures > Local environment > Residential air pollution	IMGNET	True	0
25471	CONTINUOUS	34405	-0.348652289911999	-0.404791762714108	-0.292512817109889	5.10375783577861e-34	LINEAR	Mean ISOVF in sagittal stratum on FA skeleton (left)		100000	UK Biobank Assessment Centre	100003.0	Imaging	100.0	Brain MRI	134	UK Biobank Assessment Centre > Imaging > Brain MRI > Diffusion brain MRI > dMRI skeleton	IMGNET	True	0
25452	CONTINUOUS	34405	0.343356302698651	0.28779602154415	0.398916583853152	1.05855483801572e-33	LINEAR	Mean ISOVF in superior cerebellar peduncle on FA skeleton (right)		100000	UK Biobank Assessment Centre	100003.0	Imaging	100.0	Brain MRI	134	UK Biobank Assessment Centre > Imaging > Brain MRI > Diffusion brain MRI > dMRI skeleton	IMGNET	True	0
12148	INTEGER	26876/9429(36305)	-0.341644051641676	-0.400632109548097	-0.289136929048562	1.6081560856685698e-33	LOGISTIC-BINARY	Number of imaging stages blocked at screening		100000	UK Biobank Assessment Centre	100004.0	Procedural metrics	100004.0	Procedural metrics	100004	UK Biobank Assessment Centre > Procedural metrics	IMGNET	True	0
27751	CONTINUOUS	35886	-0.0589311823657416	-0.0684979832494797	-0.0493643814820034	1.68883543230804e-33	LINEAR	Volume of S-front-middle (right hemisphere)		100000	UK Biobank Assessment Centre	100003.0	Imaging	100.0	Brain MRI	197	UK Biobank Assessment Centre > Imaging > Brain MRI > T1 structural brain MRI > Freesurfer a2009s	IMGNET	True	0
25260	CONTINUOUS	34405	0.344187652250143	0.288304064039525	0.400071240460761	1.73834857458499e-33	LINEAR	Mean L2 in superior cerebellar peduncle on FA skeleton (right)		100000	UK Biobank Assessment Centre	100003.0	Imaging	100.0	Brain MRI	134	UK Biobank Assessment Centre > Imaging > Brain MRI > Diffusion brain MRI > dMRI skeleton	IMGNET	True	0
25536	CONTINUOUS	34405	0.326563408982182	0.273530857774571	0.379595960189792	1.78936514145125e-33	LINEAR	Weighted-mean MD in tract superior longitudinal fasciculus (left)		100000	UK Biobank Assessment Centre	100003.0	Imaging	100.0	Brain MRI	135	UK Biobank Assessment Centre > Imaging > Brain MRI > Diffusion brain MRI > dMRI weighted means	IMGNET	True	0
27746	CONTINUOUS	35886	-0.0595401741843857	-0.0692259206807219	-0.0498544276880494	2.28599412745791e-33	LINEAR	Volume of S-circular-insula-inf (right hemisphere)		100000	UK Biobank Assessment Centre	100003.0	Imaging	100.0	Brain MRI	197	UK Biobank Assessment Centre > Imaging > Brain MRI > T1 structural brain MRI > Freesurfer a2009s	IMGNET	True	0
27667	CONTINUOUS	35886	-0.0621880482637141	-0.0723267988209534	-0.0520492977064748	3.1457243106163696e-33	LINEAR	Mean thickness of Pole-temporal (right hemisphere)		100000	UK Biobank Assessment Centre	100003.0	Imaging	100.0	Brain MRI	197	UK Biobank Assessment Centre > Imaging > Brain MRI > T1 structural brain MRI > Freesurfer a2009s	IMGNET	True	0
25640	CONTINUOUS	34405	-0.342277107849996	-0.398085341816164	-0.286468873883829	3.2106377279087e-33	LINEAR	Weighted-mean L3 in tract medial lemniscus (left)		100000	UK Biobank Assessment Centre	100003.0	Imaging	100.0	Brain MRI	135	UK Biobank Assessment Centre > Imaging > Brain MRI > Diffusion brain MRI > dMRI weighted means	IMGNET	True	0
25267	CONTINUOUS	34405	-0.345015354099805	-0.401410978249893	-0.288619729949717	4.6092186412294e-33	LINEAR	Mean L2 in posterior limb of internal capsule on FA skeleton (left)		100000	UK Biobank Assessment Centre	100003.0	Imaging	100.0	Brain MRI	134	UK Biobank Assessment Centre > Imaging > Brain MRI > Diffusion brain MRI > dMRI skeleton	IMGNET	True	0
25139	CONTINUOUS	34405	0.338061597290595	0.282801871236023	0.393321323345166	4.6182605782464e-33	LINEAR	Mean MD in cingulum cingulate gyrus on FA skeleton (left)		100000	UK Biobank Assessment Centre	100003.0	Imaging	100.0	Brain MRI	134	UK Biobank Assessment Centre > Imaging > Brain MRI > Diffusion brain MRI > dMRI skeleton	IMGNET	True	0
27409	CONTINUOUS	35886	-0.0612190884762815	-0.071239937981643	-0.0511982389709199	5.60968296813172e-33	LINEAR	Mean thickness of G+S-cingul-Mid-Ant (left hemisphere)		100000	UK Biobank Assessment Centre	100003.0	Imaging	100.0	Brain MRI	197	UK Biobank Assessment Centre > Imaging > Brain MRI > T1 structural brain MRI > Freesurfer a2009s	IMGNET	True	0
27501	CONTINUOUS	35886	-0.0590485567441069	-0.0687214593372975	-0.0493756541509163	6.25650917680002e-33	LINEAR	Volume of G-pariet-inf-Angular (left hemisphere)		100000	UK Biobank Assessment Centre	100003.0	Imaging	100.0	Brain MRI	197	UK Biobank Assessment Centre > Imaging > Brain MRI > T1 structural brain MRI > Freesurfer a2009s	IMGNET	True	0
27747	CONTINUOUS	35886	-0.0569449375736277	-0.0662783302781055	-0.0476115448691499	6.76590163266006e-33	LINEAR	Volume of S-circular-insula-sup (right hemisphere)		100000	UK Biobank Assessment Centre	100003.0	Imaging	100.0	Brain MRI	197	UK Biobank Assessment Centre > Imaging > Brain MRI > T1 structural brain MRI > Freesurfer a2009s	IMGNET	True	0
27485	CONTINUOUS	35886	-0.0585142901631147	-0.0681056917404264	-0.048922888585803	6.84616953861959e-33	LINEAR	Volume of G-cingul-Post-dorsal (left hemisphere)		100000	UK Biobank Assessment Centre	100003.0	Imaging	100.0	Brain MRI	197	UK Biobank Assessment Centre > Imaging > Brain MRI > T1 structural brain MRI > Freesurfer a2009s	IMGNET	True	0
27211	CONTINUOUS	35886	-0.0560989118035054	-0.0653182489772676	-0.0468795746297431	9.91690719963615e-33	LINEAR	Volume of inferiortemporal (left hemisphere)		100000	UK Biobank Assessment Centre	100003.0	Imaging	100.0	Brain MRI	196	UK Biobank Assessment Centre > Imaging > Brain MRI > T1 structural brain MRI > Freesurfer DKT	IMGNET	True	0
25425	CONTINUOUS	34405	0.34267565141233	0.286355911722012	0.398995391102647	1.00815523842164e-32	LINEAR	Mean OD in external capsule on FA skeleton (left)		100000	UK Biobank Assessment Centre	100003.0	Imaging	100.0	Brain MRI	134	UK Biobank Assessment Centre > Imaging > Brain MRI > Diffusion brain MRI > dMRI skeleton	IMGNET	True	0
25418	CONTINUOUS	34405	-0.323971378528262	-0.377228353957284	-0.270714403099241	1.03923005897235e-32	LINEAR	Mean OD in posterior corona radiata on FA skeleton (right)		100000	UK Biobank Assessment Centre	100003.0	Imaging	100.0	Brain MRI	134	UK Biobank Assessment Centre > Imaging > Brain MRI > Diffusion brain MRI > dMRI skeleton	IMGNET	True	0
25661	CONTINUOUS	34405	-0.325482460565102	-0.379196030228176	-0.271768890902028	1.80396709455747e-32	LINEAR	Weighted-mean ICVF in tract forceps minor		100000	UK Biobank Assessment Centre	100003.0	Imaging	100.0	Brain MRI	135	UK Biobank Assessment Centre > Imaging > Brain MRI > Diffusion brain MRI > dMRI weighted means	IMGNET	True	0
26903	CONTINUOUS	35886	-0.0545557911644117	-0.0635863151781576	-0.0455252671506658	2.74981810499526e-32	LINEAR	Volume of middletemporal (right hemisphere)		100000	UK Biobank Assessment Centre	100003.0	Imaging	100.0	Brain MRI	192	UK Biobank Assessment Centre > Imaging > Brain MRI > T1 structural brain MRI > Freesurfer desikan white	IMGNET	True	0
25078	CONTINUOUS	34405	-0.314134092563149	-0.366159640859253	-0.262108544267045	2.9788954417986e-32	LINEAR	Mean FA in anterior corona radiata on FA skeleton (right)		100000	UK Biobank Assessment Centre	100003.0	Imaging	100.0	Brain MRI	134	UK Biobank Assessment Centre > Imaging > Brain MRI > Diffusion brain MRI > dMRI skeleton	IMGNET	True	0
27217	CONTINUOUS	35886	-0.0545650104574561	-0.0636110790350842	-0.0455189418798281	3.41893074000008e-32	LINEAR	Volume of middletemporal (left hemisphere)		100000	UK Biobank Assessment Centre	100003.0	Imaging	100.0	Brain MRI	196	UK Biobank Assessment Centre > Imaging > Brain MRI > T1 structural brain MRI > Freesurfer DKT	IMGNET	True	0
25254	CONTINUOUS	34405	-0.334026711150702	-0.389402753260848	-0.278650669040556	3.43305011462501e-32	LINEAR	Mean L2 in corticospinal tract on FA skeleton (right)		100000	UK Biobank Assessment Centre	100003.0	Imaging	100.0	Brain MRI	134	UK Biobank Assessment Centre > Imaging > Brain MRI > Diffusion brain MRI > dMRI skeleton	IMGNET	True	0
25346	CONTINUOUS	34405	-0.327446817806139	-0.381772348819698	-0.273121286792581	3.80942214411023e-32	LINEAR	Mean ICVF in genu of corpus callosum on FA skeleton		100000	UK Biobank Assessment Centre	100003.0	Imaging	100.0	Brain MRI	134	UK Biobank Assessment Centre > Imaging > Brain MRI > Diffusion brain MRI > dMRI skeleton	IMGNET	True	0
27328	CONTINUOUS	35886	-0.0541011631370591	-0.0630971473186201	-0.0451051789554981	5.18964750288483e-32	LINEAR	Volume of insula (right hemisphere)		100000	UK Biobank Assessment Centre	100003.0	Imaging	100.0	Brain MRI	196	UK Biobank Assessment Centre > Imaging > Brain MRI > T1 structural brain MRI > Freesurfer DKT	IMGNET	True	0
25522	CONTINUOUS	34405	0.329165556696352	0.274345873115683	0.383985240277021	6.48962093932708e-32	LINEAR	Weighted-mean MD in tract parahippocampal part of cingulum (right)		100000	UK Biobank Assessment Centre	100003.0	Imaging	100.0	Brain MRI	135	UK Biobank Assessment Centre > Imaging > Brain MRI > Diffusion brain MRI > dMRI weighted means	IMGNET	True	0
27724	CONTINUOUS	35886	-0.0578925728867947	-0.0675484810425969	-0.0482366647309925	7.93810670776974e-32	LINEAR	Volume of G-pariet-inf-Supramar (right hemisphere)		100000	UK Biobank Assessment Centre	100003.0	Imaging	100.0	Brain MRI	197	UK Biobank Assessment Centre > Imaging > Brain MRI > T1 structural brain MRI > Freesurfer a2009s	IMGNET	True	0
27524	CONTINUOUS	35886	-0.0581601763670591	-0.0678653833188027	-0.0484549694153156	8.48464910799637e-32	LINEAR	Volume of S-circular-insula-inf (left hemisphere)		100000	UK Biobank Assessment Centre	100003.0	Imaging	100.0	Brain MRI	197	UK Biobank Assessment Centre > Imaging > Brain MRI > T1 structural brain MRI > Freesurfer a2009s	IMGNET	True	0
25122	CONTINUOUS	34405	0.323218737541055	0.26907184998288	0.37736562509923	1.4625894595135601e-31	LINEAR	Mean MD in posterior limb of internal capsule on FA skeleton (right)		100000	UK Biobank Assessment Centre	100003.0	Imaging	100.0	Brain MRI	134	UK Biobank Assessment Centre > Imaging > Brain MRI > Diffusion brain MRI > dMRI skeleton	IMGNET	True	0
26613	CONTINUOUS	35886	0.0568155102110028	0.0472882857596841	0.0663427346623216	1.6623519615390202e-31	LINEAR	Volume of Anterior-amygdaloid-area-AAA (right hemisphere)		100000	UK Biobank Assessment Centre	100003.0	Imaging	100.0	Brain MRI	191	UK Biobank Assessment Centre > Imaging > Brain MRI > T1 structural brain MRI > Freesurfer subsegmentation	IMGNET	True	0
26641	CONTINUOUS	35886	-0.0532250686637316	-0.0621535640291874	-0.0442965732982758	1.74984625037114e-31	LINEAR	Volume of Whole-hippocampus (left hemisphere)		100000	UK Biobank Assessment Centre	100003.0	Imaging	100.0	Brain MRI	191	UK Biobank Assessment Centre > Imaging > Brain MRI > T1 structural brain MRI > Freesurfer subsegmentation	IMGNET	True	0
27098	CONTINUOUS	35886	-0.056530745006117	-0.0660181507640849	-0.0470433392481491	1.86415934823885e-31	LINEAR	Volume of MT (left hemisphere)		100000	UK Biobank Assessment Centre	100003.0	Imaging	100.0	Brain MRI	195	UK Biobank Assessment Centre > Imaging > Brain MRI > T1 structural brain MRI > Freesurfer BA exvivo	IMGNET	True	0
26648	CONTINUOUS	35886	-0.0557553717026995	-0.065118696092604	-0.046392047312795	2.03638598660156e-31	LINEAR	Volume of CA1-head (right hemisphere)		100000	UK Biobank Assessment Centre	100003.0	Imaging	100.0	Brain MRI	191	UK Biobank Assessment Centre > Imaging > Brain MRI > T1 structural brain MRI > Freesurfer subsegmentation	IMGNET	True	0
24506	CONTINUOUS	35975	-0.0608952413029778	-0.0711575116254791	-0.0506329709804765	3.27589285403567e-31	LINEAR	Natural environment percentage, buffer 1000m		100088	Additional exposures	113.0	Local environment	151.0	Greenspace and coastal proximity	151	Additional exposures > Local environment > Greenspace and coastal proximity	IMGNET	True	0
27760	CONTINUOUS	35886	-0.0583923191254626	-0.0682479758831404	-0.0485366623677848	4.03868514423814e-31	LINEAR	Volume of S-orbital-lateral (right hemisphere)		100000	UK Biobank Assessment Centre	100003.0	Imaging	100.0	Brain MRI	197	UK Biobank Assessment Centre > Imaging > Brain MRI > T1 structural brain MRI > Freesurfer a2009s	IMGNET	True	0
27515	CONTINUOUS	35886	-0.0591021607459913	-0.0690880041792712	-0.0491163173127113	4.6482119254210905e-31	LINEAR	Volume of Lat-Fis-ant-Horizont (left hemisphere)		100000	UK Biobank Assessment Centre	100003.0	Imaging	100.0	Brain MRI	197	UK Biobank Assessment Centre > Imaging > Brain MRI > T1 structural brain MRI > Freesurfer a2009s	IMGNET	True	0
27769	CONTINUOUS	35886	-0.0576626033651803	-0.0674287527750137	-0.047896453955347	6.433506161532371e-31	LINEAR	Volume of S-subparietal (right hemisphere)		100000	UK Biobank Assessment Centre	100003.0	Imaging	100.0	Brain MRI	197	UK Biobank Assessment Centre > Imaging > Brain MRI > T1 structural brain MRI > Freesurfer a2009s	IMGNET	True	0
25692	CONTINUOUS	34405	0.330293464922307	0.274247432035579	0.386339497809036	8.32052786772665e-31	LINEAR	Weighted-mean OD in tract inferior longitudinal fasciculus (right)		100000	UK Biobank Assessment Centre	100003.0	Imaging	100.0	Brain MRI	135	UK Biobank Assessment Centre > Imaging > Brain MRI > Diffusion brain MRI > dMRI weighted means	IMGNET	True	0
27299	CONTINUOUS	35886	-0.0577740675162244	-0.067592303724887	-0.0479558313075619	1.01288471718858e-30	LINEAR	Volume of caudalmiddlefrontal (right hemisphere)		100000	UK Biobank Assessment Centre	100003.0	Imaging	100.0	Brain MRI	196	UK Biobank Assessment Centre > Imaging > Brain MRI > T1 structural brain MRI > Freesurfer DKT	IMGNET	True	0
25334	CONTINUOUS	34405	0.29218833030265	0.242519725643451	0.341856934961849	1.0559087483156e-30	LINEAR	Mean L3 in fornix cres+stria terminalis on FA skeleton (right)		100000	UK Biobank Assessment Centre	100003.0	Imaging	100.0	Brain MRI	134	UK Biobank Assessment Centre > Imaging > Brain MRI > Diffusion brain MRI > dMRI skeleton	IMGNET	True	0
25673	CONTINUOUS	34405	-0.313794253470995	-0.367198237005573	-0.260390269936417	1.2346245734915398e-30	LINEAR	Weighted-mean ICVF in tract superior thalamic radiation (left)		100000	UK Biobank Assessment Centre	100003.0	Imaging	100.0	Brain MRI	135	UK Biobank Assessment Centre > Imaging > Brain MRI > Diffusion brain MRI > dMRI weighted means	IMGNET	True	0
25735	CONTINUOUS	36309	0.0587441132223629	0.0487453099990372	0.0687429164456885	1.24744789930176e-30	LINEAR	Inverted contrast-to-noise ratio in T1		100000	UK Biobank Assessment Centre	100003.0	Imaging	100.0	Brain MRI	110	UK Biobank Assessment Centre > Imaging > Brain MRI > T1 structural brain MRI	IMGNET	True	0
25634	CONTINUOUS	34405	0.314507630309368	0.260719985290295	0.368295275328441	2.3589808650737297e-30	LINEAR	Weighted-mean L3 in tract forceps minor		100000	UK Biobank Assessment Centre	100003.0	Imaging	100.0	Brain MRI	135	UK Biobank Assessment Centre > Imaging > Brain MRI > Diffusion brain MRI > dMRI weighted means	IMGNET	True	0
25243	CONTINUOUS	34405	0.30236708580251	0.250612282992476	0.354121888612544	2.63497295582791e-30	LINEAR	Mean L1 in superior fronto-occipital fasciculus on FA skeleton (left)		100000	UK Biobank Assessment Centre	100003.0	Imaging	100.0	Brain MRI	134	UK Biobank Assessment Centre > Imaging > Brain MRI > Diffusion brain MRI > dMRI skeleton	IMGNET	True	0
27312	CONTINUOUS	35886	-0.0564551495095293	-0.0661416931931345	-0.0467686058259242	3.60052979307123e-30	LINEAR	Volume of paracentral (right hemisphere)		100000	UK Biobank Assessment Centre	100003.0	Imaging	100.0	Brain MRI	196	UK Biobank Assessment Centre > Imaging > Brain MRI > T1 structural brain MRI > Freesurfer DKT	IMGNET	True	0
25079	CONTINUOUS	34405	-0.295289797833232	-0.345966328110292	-0.244613267556172	3.7215467508123294e-30	LINEAR	Mean FA in anterior corona radiata on FA skeleton (left)		100000	UK Biobank Assessment Centre	100003.0	Imaging	100.0	Brain MRI	134	UK Biobank Assessment Centre > Imaging > Brain MRI > Diffusion brain MRI > dMRI skeleton	IMGNET	True	0
27705	CONTINUOUS	35886	-0.056657183753994	-0.0663940043578133	-0.0469203631501747	4.4413922813897395e-30	LINEAR	Volume of G+S-cingul-Mid-Ant (right hemisphere)		100000	UK Biobank Assessment Centre	100003.0	Imaging	100.0	Brain MRI	197	UK Biobank Assessment Centre > Imaging > Brain MRI > T1 structural brain MRI > Freesurfer a2009s	IMGNET	True	0
25668	CONTINUOUS	34405	0.316889622343956	0.262286719529745	0.371492525158167	6.2928136401187896e-30	LINEAR	Weighted-mean ICVF in tract medial lemniscus (right)		100000	UK Biobank Assessment Centre	100003.0	Imaging	100.0	Brain MRI	135	UK Biobank Assessment Centre > Imaging > Brain MRI > Diffusion brain MRI > dMRI weighted means	IMGNET	True	0
25090	CONTINUOUS	34405	-0.315768975975986	-0.370190219813043	-0.26134773213893	6.46695883866695e-30	LINEAR	Mean FA in cingulum cingulate gyrus on FA skeleton (right)		100000	UK Biobank Assessment Centre	100003.0	Imaging	100.0	Brain MRI	134	UK Biobank Assessment Centre > Imaging > Brain MRI > Diffusion brain MRI > dMRI skeleton	IMGNET	True	0
26905	CONTINUOUS	35886	-0.0563070416624179	-0.0660311095186601	-0.0465829738061757	8.3836747448696e-30	LINEAR	Volume of paracentral (right hemisphere)		100000	UK Biobank Assessment Centre	100003.0	Imaging	100.0	Brain MRI	192	UK Biobank Assessment Centre > Imaging > Brain MRI > T1 structural brain MRI > Freesurfer desikan white	IMGNET	True	0
26892	CONTINUOUS	35886	-0.0568939414490232	-0.0667206060353023	-0.0470672768627442	8.521699233430929e-30	LINEAR	Volume of caudalmiddlefrontal (right hemisphere)		100000	UK Biobank Assessment Centre	100003.0	Imaging	100.0	Brain MRI	192	UK Biobank Assessment Centre > Imaging > Brain MRI > T1 structural brain MRI > Freesurfer desikan white	IMGNET	True	0
27302	CONTINUOUS	35886	-0.0524588129955208	-0.0615213375022625	-0.0433962884887792	8.75470277453907e-30	LINEAR	Volume of fusiform (right hemisphere)		100000	UK Biobank Assessment Centre	100003.0	Imaging	100.0	Brain MRI	196	UK Biobank Assessment Centre > Imaging > Brain MRI > T1 structural brain MRI > Freesurfer DKT	IMGNET	True	0
25120	CONTINUOUS	34405	0.298603005732775	0.247006357704098	0.350199653761452	9.053554499029599e-30	LINEAR	Mean MD in anterior limb of internal capsule on FA skeleton (right)		100000	UK Biobank Assessment Centre	100003.0	Imaging	100.0	Brain MRI	134	UK Biobank Assessment Centre > Imaging > Brain MRI > Diffusion brain MRI > dMRI skeleton	IMGNET	True	0
27134	CONTINUOUS	35886	-0.0580413341150379	-0.0680715146077709	-0.0480111536223049	9.1287473087431e-30	LINEAR	Volume of BA4p (right hemisphere)		100000	UK Biobank Assessment Centre	100003.0	Imaging	100.0	Brain MRI	195	UK Biobank Assessment Centre > Imaging > Brain MRI > T1 structural brain MRI > Freesurfer BA exvivo	IMGNET	True	0
25423	CONTINUOUS	34405	0.325500173484062	0.269238174337479	0.381762172630646	9.42890177776263e-30	LINEAR	Mean OD in sagittal stratum on FA skeleton (left)		100000	UK Biobank Assessment Centre	100003.0	Imaging	100.0	Brain MRI	134	UK Biobank Assessment Centre > Imaging > Brain MRI > Diffusion brain MRI > dMRI skeleton	IMGNET	True	0
25091	CONTINUOUS	34405	-0.312831164804586	-0.366920438099251	-0.258741891509921	9.8212474102512e-30	LINEAR	Mean FA in cingulum cingulate gyrus on FA skeleton (left)		100000	UK Biobank Assessment Centre	100003.0	Imaging	100.0	Brain MRI	134	UK Biobank Assessment Centre > Imaging > Brain MRI > Diffusion brain MRI > dMRI skeleton	IMGNET	True	0
25379	CONTINUOUS	34405	-0.309125894786411	-0.362637011070395	-0.255614778502427	1.1417261520722799e-29	LINEAR	Mean ICVF in cingulum cingulate gyrus on FA skeleton (left)		100000	UK Biobank Assessment Centre	100003.0	Imaging	100.0	Brain MRI	134	UK Biobank Assessment Centre > Imaging > Brain MRI > Diffusion brain MRI > dMRI skeleton	IMGNET	True	0
26821	CONTINUOUS	35886	-0.0525220143927446	-0.0616303074942619	-0.0434137212912272	1.4341974896953e-29	LINEAR	Volume of insula (left hemisphere)		100000	UK Biobank Assessment Centre	100003.0	Imaging	100.0	Brain MRI	192	UK Biobank Assessment Centre > Imaging > Brain MRI > T1 structural brain MRI > Freesurfer desikan white	IMGNET	True	0
26612	CONTINUOUS	35886	0.0527842296178986	0.0436253849317406	0.0619430743040566	1.53989199569715e-29	LINEAR	Volume of Accessory-Basal-nucleus (right hemisphere)		100000	UK Biobank Assessment Centre	100003.0	Imaging	100.0	Brain MRI	191	UK Biobank Assessment Centre > Imaging > Brain MRI > T1 structural brain MRI > Freesurfer subsegmentation	IMGNET	True	0
27010	CONTINUOUS	35886	-0.0567390055583476	-0.0665917221400728	-0.0468862889766223	1.70111839420721e-29	LINEAR	Grey-white contrast in postcentral (left hemisphere)		100000	UK Biobank Assessment Centre	100003.0	Imaging	100.0	Brain MRI	194	UK Biobank Assessment Centre > Imaging > Brain MRI > T1 structural brain MRI > Freesurfer desikan gw	IMGNET	True	0
25088	CONTINUOUS	34405	-0.305399924715948	-0.35848841293999	-0.252311436491906	1.9552734467729598e-29	LINEAR	Mean FA in external capsule on FA skeleton (right)		100000	UK Biobank Assessment Centre	100003.0	Imaging	100.0	Brain MRI	134	UK Biobank Assessment Centre > Imaging > Brain MRI > Diffusion brain MRI > dMRI skeleton	IMGNET	True	0
27736	CONTINUOUS	35886	-0.0522182441957597	-0.0613002745436271	-0.0431362138478922	2.0816716393659898e-29	LINEAR	Volume of G-temporal-middle (right hemisphere)		100000	UK Biobank Assessment Centre	100003.0	Imaging	100.0	Brain MRI	197	UK Biobank Assessment Centre > Imaging > Brain MRI > T1 structural brain MRI > Freesurfer a2009s	IMGNET	True	0
25331	CONTINUOUS	34405	0.312468080930976	0.258098343270325	0.366837818591628	2.21200822240759e-29	LINEAR	Mean L3 in cingulum cingulate gyrus on FA skeleton (left)		100000	UK Biobank Assessment Centre	100003.0	Imaging	100.0	Brain MRI	134	UK Biobank Assessment Centre > Imaging > Brain MRI > Diffusion brain MRI > dMRI skeleton	IMGNET	True	0
27077	CONTINUOUS	35886	-0.0563713677604415	-0.0662011653823283	-0.0465415701385548	2.89441738128921e-29	LINEAR	Mean thickness of BA4a (left hemisphere)		100000	UK Biobank Assessment Centre	100003.0	Imaging	100.0	Brain MRI	195	UK Biobank Assessment Centre > Imaging > Brain MRI > T1 structural brain MRI > Freesurfer BA exvivo	IMGNET	True	0
27728	CONTINUOUS	35886	-0.0545118894414766	-0.0640256673391977	-0.0449981115437555	3.22997044759883e-29	LINEAR	Volume of G-precuneus (right hemisphere)		100000	UK Biobank Assessment Centre	100003.0	Imaging	100.0	Brain MRI	197	UK Biobank Assessment Centre > Imaging > Brain MRI > T1 structural brain MRI > Freesurfer a2009s	IMGNET	True	0
24501	CONTINUOUS	33686	0.0589092947171359	0.0485947702029897	0.069223819231282	4.8914498953262e-29	LINEAR	Domestic garden percentage, buffer 1000m		100088	Additional exposures	113.0	Local environment	151.0	Greenspace and coastal proximity	151	Additional exposures > Local environment > Greenspace and coastal proximity	IMGNET	True	0
25732	CONTINUOUS	36309	-0.0509409466396949	-0.0598690745196615	-0.0420128187597282	5.49159820315598e-29	LINEAR	Discrepancy between T1 brain image and standard-space brain template (nonlinearly-aligned)		100000	UK Biobank Assessment Centre	100003.0	Imaging	100.0	Brain MRI	110	UK Biobank Assessment Centre > Imaging > Brain MRI > T1 structural brain MRI	IMGNET	True	0
27752	CONTINUOUS	35886	-0.0552008341251804	-0.0648917825231517	-0.0455098857272091	6.78321529657538e-29	LINEAR	Volume of S-front-sup (right hemisphere)		100000	UK Biobank Assessment Centre	100003.0	Imaging	100.0	Brain MRI	197	UK Biobank Assessment Centre > Imaging > Brain MRI > T1 structural brain MRI > Freesurfer a2009s	IMGNET	True	0
25179	CONTINUOUS	34405	0.306392381474101	0.252577816973418	0.360206945974783	7.22073091899896e-29	LINEAR	Mean MO in posterior corona radiata on FA skeleton (left)		100000	UK Biobank Assessment Centre	100003.0	Imaging	100.0	Brain MRI	134	UK Biobank Assessment Centre > Imaging > Brain MRI > Diffusion brain MRI > dMRI skeleton	IMGNET	True	0
27017	CONTINUOUS	35886	-0.0539381107797657	-0.0634242304420568	-0.0444519911174746	8.47123126720738e-29	LINEAR	Grey-white contrast in superiorparietal (left hemisphere)		100000	UK Biobank Assessment Centre	100003.0	Imaging	100.0	Brain MRI	194	UK Biobank Assessment Centre > Imaging > Brain MRI > T1 structural brain MRI > Freesurfer desikan gw	IMGNET	True	0
27000	CONTINUOUS	35886	-0.0528914458340705	-0.0622088559701204	-0.0435740356980206	1.04049577147662e-28	LINEAR	Grey-white contrast in lateralorbitofrontal (left hemisphere)		100000	UK Biobank Assessment Centre	100003.0	Imaging	100.0	Brain MRI	194	UK Biobank Assessment Centre > Imaging > Brain MRI > T1 structural brain MRI > Freesurfer desikan gw	IMGNET	True	0
27712	CONTINUOUS	35886	-0.0559314207062426	-0.0657857732074977	-0.0460770682049875	1.0592714645419e-28	LINEAR	Volume of G-front-inf-Triangul (right hemisphere)		100000	UK Biobank Assessment Centre	100003.0	Imaging	100.0	Brain MRI	197	UK Biobank Assessment Centre > Imaging > Brain MRI > T1 structural brain MRI > Freesurfer a2009s	IMGNET	True	0
27627	CONTINUOUS	35886	-0.056312703020398	-0.0662537451090129	-0.0463716609317832	1.351697931639e-28	LINEAR	Mean thickness of G+S-paracentral (right hemisphere)		100000	UK Biobank Assessment Centre	100003.0	Imaging	100.0	Brain MRI	197	UK Biobank Assessment Centre > Imaging > Brain MRI > T1 structural brain MRI > Freesurfer a2009s	IMGNET	True	0
25191	CONTINUOUS	34405	-0.299784042127048	-0.352710723632734	-0.246857360621362	1.37351103803238e-28	LINEAR	Mean MO in fornix cres+stria terminalis on FA skeleton (left)		100000	UK Biobank Assessment Centre	100003.0	Imaging	100.0	Brain MRI	134	UK Biobank Assessment Centre > Imaging > Brain MRI > Diffusion brain MRI > dMRI skeleton	IMGNET	True	0
25691	CONTINUOUS	34405	0.318832819801167	0.262451683640797	0.375213955961538	1.67850649796587e-28	LINEAR	Weighted-mean OD in tract inferior longitudinal fasciculus (left)		100000	UK Biobank Assessment Centre	100003.0	Imaging	100.0	Brain MRI	135	UK Biobank Assessment Centre > Imaging > Brain MRI > Diffusion brain MRI > dMRI weighted means	IMGNET	True	0
25689	CONTINUOUS	34405	0.31853710965732	0.262196322195487	0.374877897119152	1.7229882555354399e-28	LINEAR	Weighted-mean OD in tract inferior fronto-occipital fasciculus (left)		100000	UK Biobank Assessment Centre	100003.0	Imaging	100.0	Brain MRI	135	UK Biobank Assessment Centre > Imaging > Brain MRI > Diffusion brain MRI > dMRI weighted means	IMGNET	True	0
25417	CONTINUOUS	34405	-0.313648922750324	-0.369207227866747	-0.2580906176339	2.06724624243364e-28	LINEAR	Mean OD in superior corona radiata on FA skeleton (left)		100000	UK Biobank Assessment Centre	100003.0	Imaging	100.0	Brain MRI	134	UK Biobank Assessment Centre > Imaging > Brain MRI > Diffusion brain MRI > dMRI skeleton	IMGNET	True	0
25186	CONTINUOUS	34405	-0.310619283003755	-0.365686220149114	-0.255552345858396	2.28718538259592e-28	LINEAR	Mean MO in cingulum cingulate gyrus on FA skeleton (right)		100000	UK Biobank Assessment Centre	100003.0	Imaging	100.0	Brain MRI	134	UK Biobank Assessment Centre > Imaging > Brain MRI > Diffusion brain MRI > dMRI skeleton	IMGNET	True	0
26920	CONTINUOUS	35886	-0.0557726778092707	-0.0656672236299588	-0.0458781319885827	2.48702163494551e-28	LINEAR	Volume of frontalpole (right hemisphere)		100000	UK Biobank Assessment Centre	100003.0	Imaging	100.0	Brain MRI	192	UK Biobank Assessment Centre > Imaging > Brain MRI > T1 structural brain MRI > Freesurfer desikan white	IMGNET	True	0
27513	CONTINUOUS	35886	-0.0531256527011082	-0.0625621138331405	-0.0436891915690759	2.88839343639104e-28	LINEAR	Volume of G-temporal-inf (left hemisphere)		100000	UK Biobank Assessment Centre	100003.0	Imaging	100.0	Brain MRI	197	UK Biobank Assessment Centre > Imaging > Brain MRI > T1 structural brain MRI > Freesurfer a2009s	IMGNET	True	0
27737	CONTINUOUS	35886	-0.056844677721903	-0.0669491992590451	-0.0467401561847609	3.16158363256823e-28	LINEAR	Volume of Lat-Fis-ant-Horizont (right hemisphere)		100000	UK Biobank Assessment Centre	100003.0	Imaging	100.0	Brain MRI	197	UK Biobank Assessment Centre > Imaging > Brain MRI > T1 structural brain MRI > Freesurfer a2009s	IMGNET	True	0
27711	CONTINUOUS	35886	-0.0557801630273297	-0.0656980840434224	-0.0458622420112371	3.26541946225188e-28	LINEAR	Volume of G-front-inf-Orbital (right hemisphere)		100000	UK Biobank Assessment Centre	100003.0	Imaging	100.0	Brain MRI	197	UK Biobank Assessment Centre > Imaging > Brain MRI > T1 structural brain MRI > Freesurfer a2009s	IMGNET	True	0
27481	CONTINUOUS	35886	-0.0544116860227019	-0.0641088994249557	-0.044714472620448	4.33951008071821e-28	LINEAR	Volume of G+S-transv-frontopol (left hemisphere)		100000	UK Biobank Assessment Centre	100003.0	Imaging	100.0	Brain MRI	197	UK Biobank Assessment Centre > Imaging > Brain MRI > T1 structural brain MRI > Freesurfer a2009s	IMGNET	True	0
25565	CONTINUOUS	34405	0.299897608455831	0.246431394459413	0.353363822452249	4.54688772116999e-28	LINEAR	Weighted-mean MO in tract superior thalamic radiation (left)		100000	UK Biobank Assessment Centre	100003.0	Imaging	100.0	Brain MRI	135	UK Biobank Assessment Centre > Imaging > Brain MRI > Diffusion brain MRI > dMRI weighted means	IMGNET	True	0
27761	CONTINUOUS	35886	-0.0537213070975808	-0.0633270677247587	-0.0441155464704029	6.46711697924714e-28	LINEAR	Volume of S-orbital-med-olfact (right hemisphere)		100000	UK Biobank Assessment Centre	100003.0	Imaging	100.0	Brain MRI	197	UK Biobank Assessment Centre > Imaging > Brain MRI > T1 structural brain MRI > Freesurfer a2009s	IMGNET	True	0
25104	CONTINUOUS	34405	-0.312882962735162	-0.368843731569653	-0.256922193900671	6.70820677094246e-28	LINEAR	Mean MD in middle cerebellar peduncle on FA skeleton		100000	UK Biobank Assessment Centre	100003.0	Imaging	100.0	Brain MRI	134	UK Biobank Assessment Centre > Imaging > Brain MRI > Diffusion brain MRI > dMRI skeleton	IMGNET	True	0
26894	CONTINUOUS	35886	0.0560065515982507	0.0459726262657443	0.0660404769307571	8.1801297639364e-28	LINEAR	Volume of entorhinal (right hemisphere)		100000	UK Biobank Assessment Centre	100003.0	Imaging	100.0	Brain MRI	192	UK Biobank Assessment Centre > Imaging > Brain MRI > T1 structural brain MRI > Freesurfer desikan white	IMGNET	True	0
27545	CONTINUOUS	35886	-0.0551656324768291	-0.0650689535126973	-0.045262311440961	1.04331675656101e-27	LINEAR	Volume of S-precentral-sup-part (left hemisphere)		100000	UK Biobank Assessment Centre	100003.0	Imaging	100.0	Brain MRI	197	UK Biobank Assessment Centre > Imaging > Brain MRI > T1 structural brain MRI > Freesurfer a2009s	IMGNET	True	0
27050	CONTINUOUS	35886	-0.0513555613928133	-0.0605756308159203	-0.0421354919697063	1.05327844030394e-27	LINEAR	Grey-white contrast in rostralmiddlefrontal (right hemisphere)		100000	UK Biobank Assessment Centre	100003.0	Imaging	100.0	Brain MRI	194	UK Biobank Assessment Centre > Imaging > Brain MRI > T1 structural brain MRI > Freesurfer desikan gw	IMGNET	True	0
25237	CONTINUOUS	34405	-0.313292070766664	-0.369649644334074	-0.256934497199254	1.33867139051584e-27	LINEAR	Mean L1 in cingulum hippocampus on FA skeleton (left)		100000	UK Biobank Assessment Centre	100003.0	Imaging	100.0	Brain MRI	134	UK Biobank Assessment Centre > Imaging > Brain MRI > Diffusion brain MRI > dMRI skeleton	IMGNET	True	0
27007	CONTINUOUS	35886	-0.0522076908196345	-0.0616415169392296	-0.0427738647000394	2.272848819925e-27	LINEAR	Grey-white contrast in parsorbitalis (left hemisphere)		100000	UK Biobank Assessment Centre	100003.0	Imaging	100.0	Brain MRI	194	UK Biobank Assessment Centre > Imaging > Brain MRI > T1 structural brain MRI > Freesurfer desikan gw	IMGNET	True	0
27314	CONTINUOUS	35886	-0.0529252302783086	-0.0624921950141096	-0.0433582655425075	2.37274929877436e-27	LINEAR	Volume of parsorbitalis (right hemisphere)		100000	UK Biobank Assessment Centre	100003.0	Imaging	100.0	Brain MRI	196	UK Biobank Assessment Centre > Imaging > Brain MRI > T1 structural brain MRI > Freesurfer DKT	IMGNET	True	0
25463	CONTINUOUS	34405	0.304454351523715	0.248902748848601	0.360005954198828	7.12259687144165e-27	LINEAR	Mean ISOVF in anterior corona radiata on FA skeleton (left)		100000	UK Biobank Assessment Centre	100003.0	Imaging	100.0	Brain MRI	134	UK Biobank Assessment Centre > Imaging > Brain MRI > Diffusion brain MRI > dMRI skeleton	IMGNET	True	0
27537	CONTINUOUS	35886	-0.0521401151863965	-0.0617002136440543	-0.0425800167287388	1.2451865145901899e-26	LINEAR	Volume of S-oc-temp-med+Lingual (left hemisphere)		100000	UK Biobank Assessment Centre	100003.0	Imaging	100.0	Brain MRI	197	UK Biobank Assessment Centre > Imaging > Brain MRI > T1 structural brain MRI > Freesurfer a2009s	IMGNET	True	0
25184	CONTINUOUS	34405	-0.288442271086752	-0.341331671003573	-0.235552871169931	1.25634370704795e-26	LINEAR	Mean MO in external capsule on FA skeleton (right)		100000	UK Biobank Assessment Centre	100003.0	Imaging	100.0	Brain MRI	134	UK Biobank Assessment Centre > Imaging > Brain MRI > Diffusion brain MRI > dMRI skeleton	IMGNET	True	0
26993	CONTINUOUS	35886	-0.0536479892135791	-0.0634899745894181	-0.0438060038377401	1.32637232808729e-26	LINEAR	Grey-white contrast in cuneus (left hemisphere)		100000	UK Biobank Assessment Centre	100003.0	Imaging	100.0	Brain MRI	194	UK Biobank Assessment Centre > Imaging > Brain MRI > T1 structural brain MRI > Freesurfer desikan gw	IMGNET	True	0
25424	CONTINUOUS	34405	0.30571820327954	0.249595219934517	0.361841186624562	1.43743861433199e-26	LINEAR	Mean OD in external capsule on FA skeleton (right)		100000	UK Biobank Assessment Centre	100003.0	Imaging	100.0	Brain MRI	134	UK Biobank Assessment Centre > Imaging > Brain MRI > Diffusion brain MRI > dMRI skeleton	IMGNET	True	0
27520	CONTINUOUS	35886	-0.0536711887615269	-0.0635347120498277	-0.0438076654732262	1.62150724254513e-26	LINEAR	Volume of S-calcarine (left hemisphere)		100000	UK Biobank Assessment Centre	100003.0	Imaging	100.0	Brain MRI	197	UK Biobank Assessment Centre > Imaging > Brain MRI > T1 structural brain MRI > Freesurfer a2009s	IMGNET	True	0
25190	CONTINUOUS	34405	-0.291164550874318	-0.344774135106293	-0.237554966642342	2.0153989723533002e-26	LINEAR	Mean MO in fornix cres+stria terminalis on FA skeleton (right)		100000	UK Biobank Assessment Centre	100003.0	Imaging	100.0	Brain MRI	134	UK Biobank Assessment Centre > Imaging > Brain MRI > Diffusion brain MRI > dMRI skeleton	IMGNET	True	0
25712	CONTINUOUS	34405	0.302072725634728	0.246189986991489	0.357955464277968	3.45313332691246e-26	LINEAR	Weighted-mean ISOVF in tract corticospinal tract (left)		100000	UK Biobank Assessment Centre	100003.0	Imaging	100.0	Brain MRI	135	UK Biobank Assessment Centre > Imaging > Brain MRI > Diffusion brain MRI > dMRI weighted means	IMGNET	True	0
27119	CONTINUOUS	35886	-0.0529870925831409	-0.0627948289614805	-0.0431793562048014	3.65472844090517e-26	LINEAR	Mean thickness of BA4a (right hemisphere)		100000	UK Biobank Assessment Centre	100003.0	Imaging	100.0	Brain MRI	195	UK Biobank Assessment Centre > Imaging > Brain MRI > T1 structural brain MRI > Freesurfer BA exvivo	IMGNET	True	0
20118-5	CAT-SIN	27828/35964	-999.0	-999.0	-999.0	3.84767872664202e-26	MULTINOMIAL-LOGISTIC	Home area population density - urban or rural		100000	UK Biobank Assessment Centre	100021.0	Recruitment	100024.0	Reception	100024	UK Biobank Assessment Centre > Recruitment > Reception	IMGNET	True	0
25612	CONTINUOUS	34405	0.297705880342041	0.242568640173693	0.352843120510389	3.92300643335716e-26	LINEAR	Weighted-mean L2 in tract middle cerebellar peduncle		100000	UK Biobank Assessment Centre	100003.0	Imaging	100.0	Brain MRI	135	UK Biobank Assessment Centre > Imaging > Brain MRI > Diffusion brain MRI > dMRI weighted means	IMGNET	True	0
25726	CONTINUOUS	34405	0.293778627558243	0.239343139542444	0.348214115574042	4.1363455940844097e-26	LINEAR	Weighted-mean ISOVF in tract superior longitudinal fasciculus (right)		100000	UK Biobank Assessment Centre	100003.0	Imaging	100.0	Brain MRI	135	UK Biobank Assessment Centre > Imaging > Brain MRI > Diffusion brain MRI > dMRI weighted means	IMGNET	True	0
27301	CONTINUOUS	35886	0.053973753028723	0.0439562021588467	0.0639913038985993	4.96118282971544e-26	LINEAR	Volume of entorhinal (right hemisphere)		100000	UK Biobank Assessment Centre	100003.0	Imaging	100.0	Brain MRI	196	UK Biobank Assessment Centre > Imaging > Brain MRI > T1 structural brain MRI > Freesurfer DKT	IMGNET	True	0
27092	CONTINUOUS	35886	-0.0539021860960109	-0.0639144585112114	-0.0438899136808105	5.42639414375614e-26	LINEAR	Volume of BA4p (left hemisphere)		100000	UK Biobank Assessment Centre	100003.0	Imaging	100.0	Brain MRI	195	UK Biobank Assessment Centre > Imaging > Brain MRI > T1 structural brain MRI > Freesurfer BA exvivo	IMGNET	True	0
25367	CONTINUOUS	34405	-0.27927967726997	-0.33130530940118	-0.22725404513876	7.51334659377832e-26	LINEAR	Mean ICVF in anterior corona radiata on FA skeleton (left)		100000	UK Biobank Assessment Centre	100003.0	Imaging	100.0	Brain MRI	134	UK Biobank Assessment Centre > Imaging > Brain MRI > Diffusion brain MRI > dMRI skeleton	IMGNET	True	0
27494	CONTINUOUS	35886	-0.0501902526297236	-0.0595457908075314	-0.0408347144519158	8.025668873511009e-26	LINEAR	Volume of G-insular-short (left hemisphere)		100000	UK Biobank Assessment Centre	100003.0	Imaging	100.0	Brain MRI	197	UK Biobank Assessment Centre > Imaging > Brain MRI > T1 structural brain MRI > Freesurfer a2009s	IMGNET	True	0
25586	CONTINUOUS	34405	0.299912029801571	0.243985601341041	0.355838458262102	8.42061633626413e-26	LINEAR	Weighted-mean L1 in tract medial lemniscus (left)		100000	UK Biobank Assessment Centre	100003.0	Imaging	100.0	Brain MRI	135	UK Biobank Assessment Centre > Imaging > Brain MRI > Diffusion brain MRI > dMRI weighted means	IMGNET	True	0
25352	CONTINUOUS	34405	0.290460055419684	0.236211143744526	0.344708967094842	1.0021556090309101e-25	LINEAR	Mean ICVF in medial lemniscus on FA skeleton (right)		100000	UK Biobank Assessment Centre	100003.0	Imaging	100.0	Brain MRI	134	UK Biobank Assessment Centre > Imaging > Brain MRI > Diffusion brain MRI > dMRI skeleton	IMGNET	True	0
25702	CONTINUOUS	34405	0.300137895609844	0.244058527289111	0.356217263930577	1.04858985496764e-25	LINEAR	Weighted-mean OD in tract uncinate fasciculus (left)		100000	UK Biobank Assessment Centre	100003.0	Imaging	100.0	Brain MRI	135	UK Biobank Assessment Centre > Imaging > Brain MRI > Diffusion brain MRI > dMRI weighted means	IMGNET	True	0
25222	CONTINUOUS	34405	0.290965093876081	0.236512294773443	0.345417892978719	1.2520615241508201e-25	LINEAR	Mean L1 in anterior corona radiata on FA skeleton (right)		100000	UK Biobank Assessment Centre	100003.0	Imaging	100.0	Brain MRI	134	UK Biobank Assessment Centre > Imaging > Brain MRI > Diffusion brain MRI > dMRI skeleton	IMGNET	True	0
26611	CONTINUOUS	35886	0.0483978434101103	0.0392652407117059	0.0575304461085147	3.0825368372871e-25	LINEAR	Volume of Basal-nucleus (right hemisphere)		100000	UK Biobank Assessment Centre	100003.0	Imaging	100.0	Brain MRI	191	UK Biobank Assessment Centre > Imaging > Brain MRI > T1 structural brain MRI > Freesurfer subsegmentation	IMGNET	True	0
27742	CONTINUOUS	35886	-0.0521077255651668	-0.0619721278554415	-0.0422433232748921	4.3692114804838e-25	LINEAR	Volume of S-calcarine (right hemisphere)		100000	UK Biobank Assessment Centre	100003.0	Imaging	100.0	Brain MRI	197	UK Biobank Assessment Centre > Imaging > Brain MRI > T1 structural brain MRI > Freesurfer a2009s	IMGNET	True	0
25210	CONTINUOUS	34405	-0.294315107810422	-0.350184334191103	-0.238445881429742	5.88839493456421e-25	LINEAR	Mean L1 in inferior cerebellar peduncle on FA skeleton (right)		100000	UK Biobank Assessment Centre	100003.0	Imaging	100.0	Brain MRI	134	UK Biobank Assessment Centre > Imaging > Brain MRI > Diffusion brain MRI > dMRI skeleton	IMGNET	True	0
25200	CONTINUOUS	34405	-0.296793886759111	-0.353151096292585	-0.240436677225636	6.087115254317061e-25	LINEAR	Mean L1 in middle cerebellar peduncle on FA skeleton		100000	UK Biobank Assessment Centre	100003.0	Imaging	100.0	Brain MRI	134	UK Biobank Assessment Centre > Imaging > Brain MRI > Diffusion brain MRI > dMRI skeleton	IMGNET	True	0
25217	CONTINUOUS	34405	0.272619878938094	0.220828193421442	0.324411564454746	6.4076261286316e-25	LINEAR	Mean L1 in anterior limb of internal capsule on FA skeleton (left)		100000	UK Biobank Assessment Centre	100003.0	Imaging	100.0	Brain MRI	134	UK Biobank Assessment Centre > Imaging > Brain MRI > Diffusion brain MRI > dMRI skeleton	IMGNET	True	0
26895	CONTINUOUS	35886	-0.0476746602912112	-0.056776844894258	-0.0385724756881643	1.08395424929527e-24	LINEAR	Volume of fusiform (right hemisphere)		100000	UK Biobank Assessment Centre	100003.0	Imaging	100.0	Brain MRI	192	UK Biobank Assessment Centre > Imaging > Brain MRI > T1 structural brain MRI > Freesurfer desikan white	IMGNET	True	0
26802	CONTINUOUS	35886	-0.0474398662772558	-0.056508955143309	-0.0383707774112025	1.2432542470150401e-24	LINEAR	Volume of middletemporal (left hemisphere)		100000	UK Biobank Assessment Centre	100003.0	Imaging	100.0	Brain MRI	192	UK Biobank Assessment Centre > Imaging > Brain MRI > T1 structural brain MRI > Freesurfer desikan white	IMGNET	True	0
25068	CONTINUOUS	34405	-0.289048798987545	-0.344712338695513	-0.233385259279576	2.69061718548961e-24	LINEAR	Mean FA in superior cerebellar peduncle on FA skeleton (right)		100000	UK Biobank Assessment Centre	100003.0	Imaging	100.0	Brain MRI	134	UK Biobank Assessment Centre > Imaging > Brain MRI > Diffusion brain MRI > dMRI skeleton	IMGNET	True	0
25286	CONTINUOUS	34405	0.251543157094413	0.202992833749361	0.300093480439465	3.40248220793533e-24	LINEAR	Mean L2 in fornix cres+stria terminalis on FA skeleton (right)		100000	UK Biobank Assessment Centre	100003.0	Imaging	100.0	Brain MRI	134	UK Biobank Assessment Centre > Imaging > Brain MRI > Diffusion brain MRI > dMRI skeleton	IMGNET	True	0
25511	CONTINUOUS	34405	0.288625639807133	0.23289307480212	0.344358204812146	3.56431129830015e-24	LINEAR	Weighted-mean FA in tract superior thalamic radiation (left)		100000	UK Biobank Assessment Centre	100003.0	Imaging	100.0	Brain MRI	135	UK Biobank Assessment Centre > Imaging > Brain MRI > Diffusion brain MRI > dMRI weighted means	IMGNET	True	0
25402	CONTINUOUS	34405	0.28086675083082	0.226518799408598	0.335214702253043	4.42608665429773e-24	LINEAR	Mean OD in inferior cerebellar peduncle on FA skeleton (right)		100000	UK Biobank Assessment Centre	100003.0	Imaging	100.0	Brain MRI	134	UK Biobank Assessment Centre > Imaging > Brain MRI > Diffusion brain MRI > dMRI skeleton	IMGNET	True	0
25627	CONTINUOUS	34405	0.283924923740193	0.228811086616597	0.33903876086379	6.13067583419526e-24	LINEAR	Weighted-mean L3 in tract cingulate gyrus part of cingulum (left)		100000	UK Biobank Assessment Centre	100003.0	Imaging	100.0	Brain MRI	135	UK Biobank Assessment Centre > Imaging > Brain MRI > Diffusion brain MRI > dMRI weighted means	IMGNET	True	0
27719	CONTINUOUS	35886	-0.0486619161102912	-0.0581294363757081	-0.0391943958448743	7.71931231003272e-24	LINEAR	Volume of G-oc-temp-lat-fusifor (right hemisphere)		100000	UK Biobank Assessment Centre	100003.0	Imaging	100.0	Brain MRI	197	UK Biobank Assessment Centre > Imaging > Brain MRI > T1 structural brain MRI > Freesurfer a2009s	IMGNET	True	0
25652	CONTINUOUS	34405	-0.265262999184932	-0.316896772521513	-0.213629225848351	8.13463955652511e-24	LINEAR	Weighted-mean ICVF in tract anterior thalamic radiation (left)		100000	UK Biobank Assessment Centre	100003.0	Imaging	100.0	Brain MRI	135	UK Biobank Assessment Centre > Imaging > Brain MRI > Diffusion brain MRI > dMRI weighted means	IMGNET	True	0
27045	CONTINUOUS	35886	-0.0504614973091608	-0.0602942781258165	-0.0406287164925051	9.03347698308827e-24	LINEAR	Grey-white contrast in postcentral (right hemisphere)		100000	UK Biobank Assessment Centre	100003.0	Imaging	100.0	Brain MRI	194	UK Biobank Assessment Centre > Imaging > Brain MRI > T1 structural brain MRI > Freesurfer desikan gw	IMGNET	True	0
27547	CONTINUOUS	35886	-0.0499120678800427	-0.0596512459309976	-0.0401728898290878	1.0397961142176401e-23	LINEAR	Volume of S-subparietal (left hemisphere)		100000	UK Biobank Assessment Centre	100003.0	Imaging	100.0	Brain MRI	197	UK Biobank Assessment Centre > Imaging > Brain MRI > T1 structural brain MRI > Freesurfer a2009s	IMGNET	True	0
26922	CONTINUOUS	35886	-0.0457897916433058	-0.054730488739293	-0.0368490945473186	1.1116876082605401e-23	LINEAR	Volume of insula (right hemisphere)		100000	UK Biobank Assessment Centre	100003.0	Imaging	100.0	Brain MRI	192	UK Biobank Assessment Centre > Imaging > Brain MRI > T1 structural brain MRI > Freesurfer desikan white	IMGNET	True	0
27270	CONTINUOUS	35886	0.05208387524486	0.041913473493118	0.0622542769966021	1.12005660778305e-23	LINEAR	Mean thickness of entorhinal (right hemisphere)		100000	UK Biobank Assessment Centre	100003.0	Imaging	100.0	Brain MRI	196	UK Biobank Assessment Centre > Imaging > Brain MRI > T1 structural brain MRI > Freesurfer DKT	IMGNET	True	0
25547	CONTINUOUS	34405	-0.280597686461183	-0.335390231984215	-0.22580514093815	1.1240361602936501e-23	LINEAR	Weighted-mean MO in tract cingulate gyrus part of cingulum (right)		100000	UK Biobank Assessment Centre	100003.0	Imaging	100.0	Brain MRI	135	UK Biobank Assessment Centre > Imaging > Brain MRI > Diffusion brain MRI > dMRI weighted means	IMGNET	True	0
25313	CONTINUOUS	34405	0.261695944662179	0.210554584906383	0.312837304417975	1.21626361648494e-23	LINEAR	Mean L3 in anterior limb of internal capsule on FA skeleton (left)		100000	UK Biobank Assessment Centre	100003.0	Imaging	100.0	Brain MRI	134	UK Biobank Assessment Centre > Imaging > Brain MRI > Diffusion brain MRI > dMRI skeleton	IMGNET	True	0
26861	CONTINUOUS	35886	0.0517965152038666	0.0416325044443138	0.0619605259634194	1.8376281668451e-23	LINEAR	Mean thickness of entorhinal (right hemisphere)		100000	UK Biobank Assessment Centre	100003.0	Imaging	100.0	Brain MRI	192	UK Biobank Assessment Centre > Imaging > Brain MRI > T1 structural brain MRI > Freesurfer desikan white	IMGNET	True	0
27048	CONTINUOUS	35886	-0.0475602129631923	-0.0569088331202935	-0.0382115928060912	2.17969529515263e-23	LINEAR	Grey-white contrast in precuneus (right hemisphere)		100000	UK Biobank Assessment Centre	100003.0	Imaging	100.0	Brain MRI	194	UK Biobank Assessment Centre > Imaging > Brain MRI > T1 structural brain MRI > Freesurfer desikan gw	IMGNET	True	0
27031	CONTINUOUS	35886	-0.0477743416788753	-0.0571773493125715	-0.0383713340451791	2.48446852258404e-23	LINEAR	Grey-white contrast in inferiorparietal (right hemisphere)		100000	UK Biobank Assessment Centre	100003.0	Imaging	100.0	Brain MRI	194	UK Biobank Assessment Centre > Imaging > Brain MRI > T1 structural brain MRI > Freesurfer desikan gw	IMGNET	True	0
27647	CONTINUOUS	35886	0.0516943993013295	0.0414991081721893	0.0618896904304697	3.0433490626657603e-23	LINEAR	Mean thickness of G-oc-temp-med-Parahip (right hemisphere)		100000	UK Biobank Assessment Centre	100003.0	Imaging	100.0	Brain MRI	197	UK Biobank Assessment Centre > Imaging > Brain MRI > T1 structural brain MRI > Freesurfer a2009s	IMGNET	True	0
27767	CONTINUOUS	35886	-0.0504176808723834	-0.0603728820564402	-0.0404624796883266	3.4208005982740503e-23	LINEAR	Volume of S-precentral-sup-part (right hemisphere)		100000	UK Biobank Assessment Centre	100003.0	Imaging	100.0	Brain MRI	197	UK Biobank Assessment Centre > Imaging > Brain MRI > T1 structural brain MRI > Freesurfer a2009s	IMGNET	True	0
27533	CONTINUOUS	35886	-0.050032432780135	-0.0599408898473347	-0.0401239757129352	4.58673783577294e-23	LINEAR	Volume of S-oc-middle+Lunatus (left hemisphere)		100000	UK Biobank Assessment Centre	100003.0	Imaging	100.0	Brain MRI	197	UK Biobank Assessment Centre > Imaging > Brain MRI > T1 structural brain MRI > Freesurfer a2009s	IMGNET	True	0
25422	CONTINUOUS	34405	0.283128572987618	0.226993450316339	0.339263695658897	5.14806955569987e-23	LINEAR	Mean OD in sagittal stratum on FA skeleton (right)		100000	UK Biobank Assessment Centre	100003.0	Imaging	100.0	Brain MRI	134	UK Biobank Assessment Centre > Imaging > Brain MRI > Diffusion brain MRI > dMRI skeleton	IMGNET	True	0
27505	CONTINUOUS	35886	-0.0473970397086107	-0.0567981202559716	-0.0379959591612497	5.342187003291151e-23	LINEAR	Volume of G-precentral (left hemisphere)		100000	UK Biobank Assessment Centre	100003.0	Imaging	100.0	Brain MRI	197	UK Biobank Assessment Centre > Imaging > Brain MRI > T1 structural brain MRI > Freesurfer a2009s	IMGNET	True	0
25223	CONTINUOUS	34405	0.275168304229943	0.220484257020246	0.329852351439641	6.470754891084221e-23	LINEAR	Mean L1 in anterior corona radiata on FA skeleton (left)		100000	UK Biobank Assessment Centre	100003.0	Imaging	100.0	Brain MRI	134	UK Biobank Assessment Centre > Imaging > Brain MRI > Diffusion brain MRI > dMRI skeleton	IMGNET	True	0
25230	CONTINUOUS	34405	-0.282325292565186	-0.338503918595357	-0.226146666535015	7.339452338374361e-23	LINEAR	Mean L1 in sagittal stratum on FA skeleton (right)		100000	UK Biobank Assessment Centre	100003.0	Imaging	100.0	Brain MRI	134	UK Biobank Assessment Centre > Imaging > Brain MRI > Diffusion brain MRI > dMRI skeleton	IMGNET	True	0
26520	CONTINUOUS	35886	-0.0412912572247999	-0.0495233973835729	-0.0330591170660268	8.826204426547641e-23	LINEAR	Volume of SupraTentorialNotVent (whole brain)		100000	UK Biobank Assessment Centre	100003.0	Imaging	100.0	Brain MRI	190	UK Biobank Assessment Centre > Imaging > Brain MRI > T1 structural brain MRI > Freesurfer ASEG	IMGNET	True	0
25368	CONTINUOUS	34405	-0.265992957061505	-0.319033115771102	-0.212952798351909	9.01031832408882e-23	LINEAR	Mean ICVF in superior corona radiata on FA skeleton (right)		100000	UK Biobank Assessment Centre	100003.0	Imaging	100.0	Brain MRI	134	UK Biobank Assessment Centre > Imaging > Brain MRI > Diffusion brain MRI > dMRI skeleton	IMGNET	True	0
25062	CONTINUOUS	34405	0.269969328450521	0.216068991742197	0.323869665158845	1.01732934714077e-22	LINEAR	Mean FA in corticospinal tract on FA skeleton (right)		100000	UK Biobank Assessment Centre	100003.0	Imaging	100.0	Brain MRI	134	UK Biobank Assessment Centre > Imaging > Brain MRI > Diffusion brain MRI > dMRI skeleton	IMGNET	True	0
25580	CONTINUOUS	34405	0.273327037999571	0.218564013305995	0.328090062693147	1.42978982767001e-22	LINEAR	Weighted-mean L1 in tract forceps minor		100000	UK Biobank Assessment Centre	100003.0	Imaging	100.0	Brain MRI	135	UK Biobank Assessment Centre > Imaging > Brain MRI > Diffusion brain MRI > dMRI weighted means	IMGNET	True	0
4122	CONTINUOUS	11711	0.357750277617436	0.286015109609741	0.429485445625131	1.74784143332018e-22	LINEAR	Speed of sound through heel (right)		100000	UK Biobank Assessment Centre	100006.0	Physical measures	100018.0	Bone-densitometry of heel	100018	UK Biobank Assessment Centre > Physical measures > Bone-densitometry of heel	IMGNET	True	0
25261	CONTINUOUS	34405	0.27760022426936	0.221858594753265	0.333341853785455	1.7666417545598e-22	LINEAR	Mean L2 in superior cerebellar peduncle on FA skeleton (left)		100000	UK Biobank Assessment Centre	100003.0	Imaging	100.0	Brain MRI	134	UK Biobank Assessment Centre > Imaging > Brain MRI > Diffusion brain MRI > dMRI skeleton	IMGNET	True	0
25135	CONTINUOUS	34405	-0.271541488713603	-0.326090345078491	-0.216992632348716	1.84222240611004e-22	LINEAR	Mean MD in sagittal stratum on FA skeleton (left)		100000	UK Biobank Assessment Centre	100003.0	Imaging	100.0	Brain MRI	134	UK Biobank Assessment Centre > Imaging > Brain MRI > Diffusion brain MRI > dMRI skeleton	IMGNET	True	0
4123	CONTINUOUS	11711	0.352211985942784	0.281384149615489	0.423039822270079	2.2995616858022498e-22	LINEAR	Heel quantitative ultrasound index (QUI), direct entry (right)		100000	UK Biobank Assessment Centre	100006.0	Physical measures	100018.0	Bone-densitometry of heel	100018	UK Biobank Assessment Centre > Physical measures > Bone-densitometry of heel	IMGNET	True	0
4125	CONTINUOUS	11711	0.352196372077425	0.281368720391506	0.423024023763343	2.3087158263574098e-22	LINEAR	Heel bone mineral density (BMD) T-score, automated (right)		100000	UK Biobank Assessment Centre	100006.0	Physical measures	100018.0	Bone-densitometry of heel	100018	UK Biobank Assessment Centre > Physical measures > Bone-densitometry of heel	IMGNET	True	0
25575	CONTINUOUS	34405	0.268732309746367	0.214486089903657	0.322978529589077	2.92289505289451e-22	LINEAR	Weighted-mean L1 in tract parahippocampal part of cingulum (left)		100000	UK Biobank Assessment Centre	100003.0	Imaging	100.0	Brain MRI	135	UK Biobank Assessment Centre > Imaging > Brain MRI > Diffusion brain MRI > dMRI weighted means	IMGNET	True	0
25185	CONTINUOUS	34405	-0.266187137328616	-0.319945996193697	-0.212428278463535	3.0624910183925297e-22	LINEAR	Mean MO in external capsule on FA skeleton (left)		100000	UK Biobank Assessment Centre	100003.0	Imaging	100.0	Brain MRI	134	UK Biobank Assessment Centre > Imaging > Brain MRI > Diffusion brain MRI > dMRI skeleton	IMGNET	True	0
4124	CONTINUOUS	11705	0.35092478075393	0.280107492082328	0.421742069425533	3.2094962905824697e-22	LINEAR	Heel bone mineral density (BMD) (right)		100000	UK Biobank Assessment Centre	100006.0	Physical measures	100018.0	Bone-densitometry of heel	100018	UK Biobank Assessment Centre > Physical measures > Bone-densitometry of heel	IMGNET	True	0
26961	CONTINUOUS	35886	0.0493892794408389	0.0393982282126532	0.0593803306690247	3.57079732532946e-22	LINEAR	Area of entorhinal (right hemisphere)		100000	UK Biobank Assessment Centre	100003.0	Imaging	100.0	Brain MRI	193	UK Biobank Assessment Centre > Imaging > Brain MRI > T1 structural brain MRI > Freesurfer desikan pial	IMGNET	True	0
25239	CONTINUOUS	34405	-0.278612030394548	-0.334994214880334	-0.222229845908762	3.70970028114499e-22	LINEAR	Mean L1 in fornix cres+stria terminalis on FA skeleton (left)		100000	UK Biobank Assessment Centre	100003.0	Imaging	100.0	Brain MRI	134	UK Biobank Assessment Centre > Imaging > Brain MRI > Diffusion brain MRI > dMRI skeleton	IMGNET	True	0
25499	CONTINUOUS	34405	-0.264733244148801	-0.318375510456946	-0.211090977840656	4.18685854092023e-22	LINEAR	Weighted-mean FA in tract forceps minor		100000	UK Biobank Assessment Centre	100003.0	Imaging	100.0	Brain MRI	135	UK Biobank Assessment Centre > Imaging > Brain MRI > Diffusion brain MRI > dMRI weighted means	IMGNET	True	0
25488	CONTINUOUS	34405	0.27704221590521	0.22072142610732	0.333363005703099	5.69822728904847e-22	LINEAR	Weighted-mean FA in tract acoustic radiation (left)		100000	UK Biobank Assessment Centre	100003.0	Imaging	100.0	Brain MRI	135	UK Biobank Assessment Centre > Imaging > Brain MRI > Diffusion brain MRI > dMRI weighted means	IMGNET	True	0
25360	CONTINUOUS	34405	-0.259511351375676	-0.312309747641995	-0.206712955109357	6.13360723131294e-22	LINEAR	Mean ICVF in anterior limb of internal capsule on FA skeleton (right)		100000	UK Biobank Assessment Centre	100003.0	Imaging	100.0	Brain MRI	134	UK Biobank Assessment Centre > Imaging > Brain MRI > Diffusion brain MRI > dMRI skeleton	IMGNET	True	0
25636	CONTINUOUS	34405	0.258692127236742	0.206021908581163	0.311362345892321	6.56744247247118e-22	LINEAR	Weighted-mean L3 in tract inferior fronto-occipital fasciculus (right)		100000	UK Biobank Assessment Centre	100003.0	Imaging	100.0	Brain MRI	135	UK Biobank Assessment Centre > Imaging > Brain MRI > Diffusion brain MRI > dMRI weighted means	IMGNET	True	0
26866	CONTINUOUS	35886	-0.0497223946688239	-0.0598479978250853	-0.0395967915125625	6.67479038178585e-22	LINEAR	Mean thickness of lateraloccipital (right hemisphere)		100000	UK Biobank Assessment Centre	100003.0	Imaging	100.0	Brain MRI	192	UK Biobank Assessment Centre > Imaging > Brain MRI > T1 structural brain MRI > Freesurfer desikan white	IMGNET	True	0
25618	CONTINUOUS	34405	0.261953111734787	0.208499634858391	0.315406588611182	8.08803505763281e-22	LINEAR	Weighted-mean L2 in tract superior longitudinal fasciculus (right)		100000	UK Biobank Assessment Centre	100003.0	Imaging	100.0	Brain MRI	135	UK Biobank Assessment Centre > Imaging > Brain MRI > Diffusion brain MRI > dMRI weighted means	IMGNET	True	0
26663	CONTINUOUS	35886	-0.0441432041596515	-0.0531537171882919	-0.0351326911310112	8.301627892484519e-22	LINEAR	Volume of Whole-hippocampus (right hemisphere)		100000	UK Biobank Assessment Centre	100003.0	Imaging	100.0	Brain MRI	191	UK Biobank Assessment Centre > Imaging > Brain MRI > T1 structural brain MRI > Freesurfer subsegmentation	IMGNET	True	0
27083	CONTINUOUS	35886	-0.0497028195446171	-0.0598636723194059	-0.0395419667698283	9.56613720347375e-22	LINEAR	Mean thickness of V2 (left hemisphere)		100000	UK Biobank Assessment Centre	100003.0	Imaging	100.0	Brain MRI	195	UK Biobank Assessment Centre > Imaging > Brain MRI > T1 structural brain MRI > Freesurfer BA exvivo	IMGNET	True	0
27275	CONTINUOUS	35886	-0.0494164515969298	-0.0595476579550602	-0.0392852452387994	1.24555263935231e-21	LINEAR	Mean thickness of lateraloccipital (right hemisphere)		100000	UK Biobank Assessment Centre	100003.0	Imaging	100.0	Brain MRI	196	UK Biobank Assessment Centre > Imaging > Brain MRI > T1 structural brain MRI > Freesurfer DKT	IMGNET	True	0
26938	CONTINUOUS	35886	0.0489097417218152	0.0388723222937541	0.0589471611498763	1.3664643739383601e-21	LINEAR	Area of parahippocampal (left hemisphere)		100000	UK Biobank Assessment Centre	100003.0	Imaging	100.0	Brain MRI	193	UK Biobank Assessment Centre > Imaging > Brain MRI > T1 structural brain MRI > Freesurfer desikan pial	IMGNET	True	0
25695	CONTINUOUS	34405	-0.269842182846847	-0.325496959749082	-0.214187405944612	2.16185015894135e-21	LINEAR	Weighted-mean OD in tract medial lemniscus (right)		100000	UK Biobank Assessment Centre	100003.0	Imaging	100.0	Brain MRI	135	UK Biobank Assessment Centre > Imaging > Brain MRI > Diffusion brain MRI > dMRI weighted means	IMGNET	True	0
25512	CONTINUOUS	34405	0.269628627739753	0.213890577738188	0.325366677741317	2.66103466639857e-21	LINEAR	Weighted-mean FA in tract superior thalamic radiation (right)		100000	UK Biobank Assessment Centre	100003.0	Imaging	100.0	Brain MRI	135	UK Biobank Assessment Centre > Imaging > Brain MRI > Diffusion brain MRI > dMRI weighted means	IMGNET	True	0
26601	CONTINUOUS	35886	0.0435207480918429	0.0345056120149784	0.0525358841687074	3.19570131299193e-21	LINEAR	Volume of Basal-nucleus (left hemisphere)		100000	UK Biobank Assessment Centre	100003.0	Imaging	100.0	Brain MRI	191	UK Biobank Assessment Centre > Imaging > Brain MRI > T1 structural brain MRI > Freesurfer subsegmentation	IMGNET	True	0
26819	CONTINUOUS	35886	-0.047642678903236	-0.0575263312418945	-0.0377590265645775	3.65381174579867e-21	LINEAR	Volume of frontalpole (left hemisphere)		100000	UK Biobank Assessment Centre	100003.0	Imaging	100.0	Brain MRI	192	UK Biobank Assessment Centre > Imaging > Brain MRI > T1 structural brain MRI > Freesurfer desikan white	IMGNET	True	0
26898	CONTINUOUS	35886	-0.0461555385811167	-0.0557526298278165	-0.0365584473344168	4.4881813378718e-21	LINEAR	Volume of isthmuscingulate (right hemisphere)		100000	UK Biobank Assessment Centre	100003.0	Imaging	100.0	Brain MRI	192	UK Biobank Assessment Centre > Imaging > Brain MRI > T1 structural brain MRI > Freesurfer desikan white	IMGNET	True	0
25280	CONTINUOUS	34405	0.242514374009996	0.191949479993465	0.293079268026526	5.75336925551658e-21	LINEAR	Mean L2 in external capsule on FA skeleton (right)		100000	UK Biobank Assessment Centre	100003.0	Imaging	100.0	Brain MRI	134	UK Biobank Assessment Centre > Imaging > Brain MRI > Diffusion brain MRI > dMRI skeleton	IMGNET	True	0
27745	CONTINUOUS	35886	-0.0466224870029616	-0.0563755716349387	-0.0368694023709846	7.69873939919663e-21	LINEAR	Volume of S-circular-insula-ant (right hemisphere)		100000	UK Biobank Assessment Centre	100003.0	Imaging	100.0	Brain MRI	197	UK Biobank Assessment Centre > Imaging > Brain MRI > T1 structural brain MRI > Freesurfer a2009s	IMGNET	True	0
41245#1011	CAT-MUL	35847/349(36196)	0.219643235241588	0.171053969098862	0.263618775164508	9.87215724919593e-21	LOGISTIC-BINARY	Main speciality of consultant (recoded): Acute Internal Medicine		100091	Health-related outcomes	2000.0	Hospital inpatient	2001.0	Summary Administration	2001	Health-related outcomes > Hospital inpatient > Summary Administration	IMGNET	True	0
25159	CONTINUOUS	34405	0.265732057092126	0.209964164704159	0.321499949480093	1.02423071239284e-20	LINEAR	Mean MO in corticospinal tract on FA skeleton (left)		100000	UK Biobank Assessment Centre	100003.0	Imaging	100.0	Brain MRI	134	UK Biobank Assessment Centre > Imaging > Brain MRI > Diffusion brain MRI > dMRI skeleton	IMGNET	True	0
25671	CONTINUOUS	34405	-0.257649683766128	-0.311723208823558	-0.203576158708698	1.0273032516765801e-20	LINEAR	Weighted-mean ICVF in tract superior longitudinal fasciculus (left)		100000	UK Biobank Assessment Centre	100003.0	Imaging	100.0	Brain MRI	135	UK Biobank Assessment Centre > Imaging > Brain MRI > Diffusion brain MRI > dMRI weighted means	IMGNET	True	0
27727	CONTINUOUS	35886	-0.0448262983427574	-0.0542592810131127	-0.0353933156724021	1.2960822267029301e-20	LINEAR	Volume of G-precentral (right hemisphere)		100000	UK Biobank Assessment Centre	100003.0	Imaging	100.0	Brain MRI	197	UK Biobank Assessment Centre > Imaging > Brain MRI > T1 structural brain MRI > Freesurfer a2009s	IMGNET	True	0
27115	CONTINUOUS	35886	-0.0471753371924823	-0.0571500833976144	-0.0372005909873502	1.9634115691605402e-20	LINEAR	Mean thickness of BA1 (right hemisphere)		100000	UK Biobank Assessment Centre	100003.0	Imaging	100.0	Brain MRI	195	UK Biobank Assessment Centre > Imaging > Brain MRI > T1 structural brain MRI > Freesurfer BA exvivo	IMGNET	True	0
26602	CONTINUOUS	35886	0.0426106811760544	0.0335992266670892	0.0516221356850196	1.9988315064061902e-20	LINEAR	Volume of Accessory-Basal-nucleus (left hemisphere)		100000	UK Biobank Assessment Centre	100003.0	Imaging	100.0	Brain MRI	191	UK Biobank Assessment Centre > Imaging > Brain MRI > T1 structural brain MRI > Freesurfer subsegmentation	IMGNET	True	0
27526	CONTINUOUS	35886	-0.0464586711254208	-0.0562875382612509	-0.0366298039895908	2.06376656843142e-20	LINEAR	Volume of S-collat-transv-ant (left hemisphere)		100000	UK Biobank Assessment Centre	100003.0	Imaging	100.0	Brain MRI	197	UK Biobank Assessment Centre > Imaging > Brain MRI > T1 structural brain MRI > Freesurfer a2009s	IMGNET	True	0
27305	CONTINUOUS	35886	-0.0454276953565539	-0.0550428784829608	-0.0358125122301469	2.14777333346813e-20	LINEAR	Volume of isthmuscingulate (right hemisphere)		100000	UK Biobank Assessment Centre	100003.0	Imaging	100.0	Brain MRI	196	UK Biobank Assessment Centre > Imaging > Brain MRI > T1 structural brain MRI > Freesurfer DKT	IMGNET	True	0
26645	CONTINUOUS	35886	-0.0451313987304848	-0.0546847443627722	-0.0355780530981975	2.16488787441075e-20	LINEAR	Volume of subiculum-head (right hemisphere)		100000	UK Biobank Assessment Centre	100003.0	Imaging	100.0	Brain MRI	191	UK Biobank Assessment Centre > Imaging > Brain MRI > T1 structural brain MRI > Freesurfer subsegmentation	IMGNET	True	0
25343	CONTINUOUS	34405	0.253843511509553	0.200110468113085	0.307576554906021	2.1689169694515902e-20	LINEAR	Mean L3 in tapetum on FA skeleton (left)		100000	UK Biobank Assessment Centre	100003.0	Imaging	100.0	Brain MRI	134	UK Biobank Assessment Centre > Imaging > Brain MRI > Diffusion brain MRI > dMRI skeleton	IMGNET	True	0
27087	CONTINUOUS	35886	-0.0458921927647315	-0.0556343151106928	-0.0361500704187701	2.76846558736162e-20	LINEAR	Volume of BA1 (left hemisphere)		100000	UK Biobank Assessment Centre	100003.0	Imaging	100.0	Brain MRI	195	UK Biobank Assessment Centre > Imaging > Brain MRI > T1 structural brain MRI > Freesurfer BA exvivo	IMGNET	True	0
25165	CONTINUOUS	34405	-0.263097361000295	-0.318977587326588	-0.207217134674002	2.90172919268073e-20	LINEAR	Mean MO in superior cerebellar peduncle on FA skeleton (left)		100000	UK Biobank Assessment Centre	100003.0	Imaging	100.0	Brain MRI	134	UK Biobank Assessment Centre > Imaging > Brain MRI > Diffusion brain MRI > dMRI skeleton	IMGNET	True	0
27523	CONTINUOUS	35886	-0.0454593269249559	-0.0551365639428399	-0.0357820899070719	3.51844497485519e-20	LINEAR	Volume of S-circular-insula-ant (left hemisphere)		100000	UK Biobank Assessment Centre	100003.0	Imaging	100.0	Brain MRI	197	UK Biobank Assessment Centre > Imaging > Brain MRI > T1 structural brain MRI > Freesurfer a2009s	IMGNET	True	0
26610	CONTINUOUS	35886	0.0428382196114684	0.0337101778125009	0.051966261410436	3.81999275304487e-20	LINEAR	Volume of Lateral-nucleus (right hemisphere)		100000	UK Biobank Assessment Centre	100003.0	Imaging	100.0	Brain MRI	191	UK Biobank Assessment Centre > Imaging > Brain MRI > T1 structural brain MRI > Freesurfer subsegmentation	IMGNET	True	0
41210#Y842	CAT-MUL	35984/325(36309)	0.221304774895596	0.17146098751339	0.266266717725655	4.02847669697913e-20	LOGISTIC-BINARY	Operative procedures - secondary OPCS4: Y84.2 Sedation NEC		100091	Health-related outcomes	2000.0	Hospital inpatient	2005.0	Summary Operations	2005	Health-related outcomes > Hospital inpatient > Summary Operations	IMGNET	True	0
25335	CONTINUOUS	34405	0.237692719887857	0.18701367036478	0.288371769410935	4.03356843511889e-20	LINEAR	Mean L3 in fornix cres+stria terminalis on FA skeleton (left)		100000	UK Biobank Assessment Centre	100003.0	Imaging	100.0	Brain MRI	134	UK Biobank Assessment Centre > Imaging > Brain MRI > Diffusion brain MRI > dMRI skeleton	IMGNET	True	0
27091	CONTINUOUS	35886	-0.0450535718433161	-0.0546853475163835	-0.0354217961702488	5.05650818432317e-20	LINEAR	Volume of BA4a (left hemisphere)		100000	UK Biobank Assessment Centre	100003.0	Imaging	100.0	Brain MRI	195	UK Biobank Assessment Centre > Imaging > Brain MRI > T1 structural brain MRI > Freesurfer BA exvivo	IMGNET	True	0
25177	CONTINUOUS	34405	0.252727676802739	0.198645461674427	0.306809891931051	5.504446642433261e-20	LINEAR	Mean MO in superior corona radiata on FA skeleton (left)		100000	UK Biobank Assessment Centre	100003.0	Imaging	100.0	Brain MRI	134	UK Biobank Assessment Centre > Imaging > Brain MRI > Diffusion brain MRI > dMRI skeleton	IMGNET	True	0
27006	CONTINUOUS	35886	-0.0434748632509273	-0.052780903518234	-0.0341688229836207	5.628796475222171e-20	LINEAR	Grey-white contrast in parsopercularis (left hemisphere)		100000	UK Biobank Assessment Centre	100003.0	Imaging	100.0	Brain MRI	194	UK Biobank Assessment Centre > Imaging > Brain MRI > T1 structural brain MRI > Freesurfer desikan gw	IMGNET	True	0
25576	CONTINUOUS	34405	0.250946890158673	0.197161343647141	0.304732436670205	6.28598590458274e-20	LINEAR	Weighted-mean L1 in tract parahippocampal part of cingulum (right)		100000	UK Biobank Assessment Centre	100003.0	Imaging	100.0	Brain MRI	135	UK Biobank Assessment Centre > Imaging > Brain MRI > Diffusion brain MRI > dMRI weighted means	IMGNET	True	0
27043	CONTINUOUS	35886	-0.0430898210839349	-0.0523268485831311	-0.0338527935847387	6.3639005347011e-20	LINEAR	Grey-white contrast in parstriangularis (right hemisphere)		100000	UK Biobank Assessment Centre	100003.0	Imaging	100.0	Brain MRI	194	UK Biobank Assessment Centre > Imaging > Brain MRI > T1 structural brain MRI > Freesurfer desikan gw	IMGNET	True	0
26519	CONTINUOUS	35886	-0.038410355565466	-0.0466480667524879	-0.0301726443784441	6.61683131139055e-20	LINEAR	Volume of SupraTentorial (whole brain)		100000	UK Biobank Assessment Centre	100003.0	Imaging	100.0	Brain MRI	190	UK Biobank Assessment Centre > Imaging > Brain MRI > T1 structural brain MRI > Freesurfer ASEG	IMGNET	True	0
27013	CONTINUOUS	35886	-0.0429851045243071	-0.0522169288146832	-0.0337532802339311	7.44928758804471e-20	LINEAR	Grey-white contrast in precuneus (left hemisphere)		100000	UK Biobank Assessment Centre	100003.0	Imaging	100.0	Brain MRI	194	UK Biobank Assessment Centre > Imaging > Brain MRI > T1 structural brain MRI > Freesurfer desikan gw	IMGNET	True	0
27002	CONTINUOUS	35886	-0.0431128133274429	-0.0523813271450421	-0.0338442995098436	8.1018079104939e-20	LINEAR	Grey-white contrast in medialorbitofrontal (left hemisphere)		100000	UK Biobank Assessment Centre	100003.0	Imaging	100.0	Brain MRI	194	UK Biobank Assessment Centre > Imaging > Brain MRI > T1 structural brain MRI > Freesurfer desikan gw	IMGNET	True	0
26971	CONTINUOUS	35885	0.0464832058613797	0.0364829278616428	0.0564834838611166	8.60526733168399e-20	LINEAR	Area of parahippocampal (right hemisphere)		100000	UK Biobank Assessment Centre	100003.0	Imaging	100.0	Brain MRI	193	UK Biobank Assessment Centre > Imaging > Brain MRI > T1 structural brain MRI > Freesurfer desikan pial	IMGNET	True	0
25655	CONTINUOUS	34405	-0.251689224703664	-0.305859364721732	-0.197519084685596	8.925762205454661e-20	LINEAR	Weighted-mean ICVF in tract cingulate gyrus part of cingulum (right)		100000	UK Biobank Assessment Centre	100003.0	Imaging	100.0	Brain MRI	135	UK Biobank Assessment Centre > Imaging > Brain MRI > Diffusion brain MRI > dMRI weighted means	IMGNET	True	0
25419	CONTINUOUS	34405	-0.25387360319034	-0.308540179270862	-0.199207027109818	9.292481391478391e-20	LINEAR	Mean OD in posterior corona radiata on FA skeleton (left)		100000	UK Biobank Assessment Centre	100003.0	Imaging	100.0	Brain MRI	134	UK Biobank Assessment Centre > Imaging > Brain MRI > Diffusion brain MRI > dMRI skeleton	IMGNET	True	0
26619	CONTINUOUS	35886	0.0418686067389123	0.032850158080664	0.0508870553971607	9.525631734270781e-20	LINEAR	Volume of Whole-amygdala (right hemisphere)		100000	UK Biobank Assessment Centre	100003.0	Imaging	100.0	Brain MRI	191	UK Biobank Assessment Centre > Imaging > Brain MRI > T1 structural brain MRI > Freesurfer subsegmentation	IMGNET	True	0
27413	CONTINUOUS	35886	-0.0474488404261297	-0.0576744258503697	-0.0372232550018896	9.93598296034918e-20	LINEAR	Mean thickness of G-cuneus (left hemisphere)		100000	UK Biobank Assessment Centre	100003.0	Imaging	100.0	Brain MRI	197	UK Biobank Assessment Centre > Imaging > Brain MRI > T1 structural brain MRI > Freesurfer a2009s	IMGNET	True	0
23311	CONTINUOUS	30446	0.0406684842717942	0.0318917028227309	0.0494452657208575	1.12721617494763e-19	LINEAR	Spine bone area		100000	UK Biobank Assessment Centre	100003.0	Imaging	103.0	DXA assessment	125	UK Biobank Assessment Centre > Imaging > DXA assessment > Bone size, mineral and density by DXA	IMGNET	True	0
4103	CONTINUOUS	11716	0.332607374925618	0.260666441522446	0.40454830832879	1.47630332570474e-19	LINEAR	Speed of sound through heel (left)		100000	UK Biobank Assessment Centre	100006.0	Physical measures	100018.0	Bone-densitometry of heel	100018	UK Biobank Assessment Centre > Physical measures > Bone-densitometry of heel	IMGNET	True	0
25369	CONTINUOUS	34405	-0.243292257884797	-0.295981007916018	-0.190603507853575	1.4955764168368201e-19	LINEAR	Mean ICVF in superior corona radiata on FA skeleton (left)		100000	UK Biobank Assessment Centre	100003.0	Imaging	100.0	Brain MRI	134	UK Biobank Assessment Centre > Imaging > Brain MRI > Diffusion brain MRI > dMRI skeleton	IMGNET	True	0
25130	CONTINUOUS	34405	0.239836857545725	0.187894896186808	0.291778818904642	1.4992294296107998e-19	LINEAR	Mean MD in posterior corona radiata on FA skeleton (right)		100000	UK Biobank Assessment Centre	100003.0	Imaging	100.0	Brain MRI	134	UK Biobank Assessment Centre > Imaging > Brain MRI > Diffusion brain MRI > dMRI skeleton	IMGNET	True	0
25363	CONTINUOUS	34405	-0.252752724082631	-0.307518721426339	-0.197986726738923	1.5611699513527202e-19	LINEAR	Mean ICVF in posterior limb of internal capsule on FA skeleton (left)		100000	UK Biobank Assessment Centre	100003.0	Imaging	100.0	Brain MRI	134	UK Biobank Assessment Centre > Imaging > Brain MRI > Diffusion brain MRI > dMRI skeleton	IMGNET	True	0
4104	CONTINUOUS	11716	0.328414659099977	0.257307275282011	0.399522042917943	1.60734159286824e-19	LINEAR	Heel quantitative ultrasound index (QUI), direct entry (left)		100000	UK Biobank Assessment Centre	100006.0	Physical measures	100018.0	Bone-densitometry of heel	100018	UK Biobank Assessment Centre > Physical measures > Bone-densitometry of heel	IMGNET	True	0
4106	CONTINUOUS	11716	0.328408721670308	0.257301335493542	0.399516107847073	1.60974108222013e-19	LINEAR	Heel bone mineral density (BMD) T-score, automated (left)		100000	UK Biobank Assessment Centre	100006.0	Physical measures	100018.0	Bone-densitometry of heel	100018	UK Biobank Assessment Centre > Physical measures > Bone-densitometry of heel	IMGNET	True	0
4105	CONTINUOUS	11714	0.327959099045989	0.256856713642602	0.399061484449377	1.79140538776365e-19	LINEAR	Heel bone mineral density (BMD) (left)		100000	UK Biobank Assessment Centre	100006.0	Physical measures	100018.0	Bone-densitometry of heel	100018	UK Biobank Assessment Centre > Physical measures > Bone-densitometry of heel	IMGNET	True	0
68	INTEGER	27891/8411(36302)	-0.259325861480886	-0.31978595255679	-0.206540004532227	1.8683320832676702e-19	LOGISTIC-BINARY	Number of blood samples taken		100000	UK Biobank Assessment Centre	100001.0	Biological sampling	100002.0	Blood sample collection	100002	UK Biobank Assessment Centre > Biological sampling > Blood sample collection	IMGNET	True	0
47	INTEGER	36201	0.032150879523988	0.0251553432135403	0.0391464158344357	2.19589452381064e-19	LINEAR	Hand grip strength (right)		100000	UK Biobank Assessment Centre	100006.0	Physical measures	100019.0	Hand grip strength	100019	UK Biobank Assessment Centre > Physical measures > Hand grip strength	IMGNET	True	0
27133	CONTINUOUS	35886	-0.0442493222835022	-0.0538983268598986	-0.0346003177071058	2.62582821408123e-19	LINEAR	Volume of BA4a (right hemisphere)		100000	UK Biobank Assessment Centre	100003.0	Imaging	100.0	Brain MRI	195	UK Biobank Assessment Centre > Imaging > Brain MRI > T1 structural brain MRI > Freesurfer BA exvivo	IMGNET	True	0
25131	CONTINUOUS	34405	0.240146314519257	0.187718373404402	0.292574255634111	2.89548046213645e-19	LINEAR	Mean MD in posterior corona radiata on FA skeleton (left)		100000	UK Biobank Assessment Centre	100003.0	Imaging	100.0	Brain MRI	134	UK Biobank Assessment Centre > Imaging > Brain MRI > Diffusion brain MRI > dMRI skeleton	IMGNET	True	0
27536	CONTINUOUS	35886	-0.0444712514550731	-0.0542012052002837	-0.0347412977098626	3.44846574669807e-19	LINEAR	Volume of S-oc-temp-lat (left hemisphere)		100000	UK Biobank Assessment Centre	100003.0	Imaging	100.0	Brain MRI	197	UK Biobank Assessment Centre > Imaging > Brain MRI > T1 structural brain MRI > Freesurfer a2009s	IMGNET	True	0
26516	CONTINUOUS	35886	-0.0371000530006168	-0.0452288716861872	-0.0289712343150464	3.87190814137207e-19	LINEAR	Volume of BrainSegNotVentSurf (whole brain)		100000	UK Biobank Assessment Centre	100003.0	Imaging	100.0	Brain MRI	190	UK Biobank Assessment Centre > Imaging > Brain MRI > T1 structural brain MRI > Freesurfer ASEG	IMGNET	True	0
27223	CONTINUOUS	35886	-0.0454034664909453	-0.0553719204449318	-0.0354350125369587	4.5643484020129e-19	LINEAR	Volume of pericalcarine (left hemisphere)		100000	UK Biobank Assessment Centre	100003.0	Imaging	100.0	Brain MRI	196	UK Biobank Assessment Centre > Imaging > Brain MRI > T1 structural brain MRI > Freesurfer DKT	IMGNET	True	0
25542	CONTINUOUS	34405	0.257142106191548	0.200658675402481	0.313625536980614	4.75328312567515e-19	LINEAR	Weighted-mean MO in tract acoustic radiation (left)		100000	UK Biobank Assessment Centre	100003.0	Imaging	100.0	Brain MRI	135	UK Biobank Assessment Centre > Imaging > Brain MRI > Diffusion brain MRI > dMRI weighted means	IMGNET	True	0
25371	CONTINUOUS	34405	-0.24526386355807	-0.299185905277294	-0.191341821838845	5.10406849439283e-19	LINEAR	Mean ICVF in posterior corona radiata on FA skeleton (left)		100000	UK Biobank Assessment Centre	100003.0	Imaging	100.0	Brain MRI	134	UK Biobank Assessment Centre > Imaging > Brain MRI > Diffusion brain MRI > dMRI skeleton	IMGNET	True	0
23226	CONTINUOUS	30446	0.0458760611013252	0.0357692658757867	0.0559828563268636	6.054092103167051e-19	LINEAR	Head BMD (bone mineral density)		100000	UK Biobank Assessment Centre	100003.0	Imaging	103.0	DXA assessment	125	UK Biobank Assessment Centre > Imaging > DXA assessment > Bone size, mineral and density by DXA	IMGNET	True	0
23218	CONTINUOUS	29349	0.0437167810431865	0.0340682512795435	0.0533653108068296	7.00683939215899e-19	LINEAR	Femur wards BMD (bone mineral density) (right)		100000	UK Biobank Assessment Centre	100003.0	Imaging	103.0	DXA assessment	125	UK Biobank Assessment Centre > Imaging > DXA assessment > Bone size, mineral and density by DXA	IMGNET	True	0
25108	CONTINUOUS	34405	0.242631538630525	0.189048271636232	0.296214805624818	7.306160006449591e-19	LINEAR	Mean MD in splenium of corpus callosum on FA skeleton		100000	UK Biobank Assessment Centre	100003.0	Imaging	100.0	Brain MRI	134	UK Biobank Assessment Centre > Imaging > Brain MRI > Diffusion brain MRI > dMRI skeleton	IMGNET	True	0
27709	CONTINUOUS	35886	0.0434462517069298	0.0338416122872343	0.0530508911266252	7.914633008124431e-19	LINEAR	Volume of G-cuneus (right hemisphere)		100000	UK Biobank Assessment Centre	100003.0	Imaging	100.0	Brain MRI	197	UK Biobank Assessment Centre > Imaging > Brain MRI > T1 structural brain MRI > Freesurfer a2009s	IMGNET	True	0
25609	CONTINUOUS	34405	0.237575195360311	0.185029824685139	0.290120566035482	8.23081769842292e-19	LINEAR	Weighted-mean L2 in tract inferior fronto-occipital fasciculus (right)		100000	UK Biobank Assessment Centre	100003.0	Imaging	100.0	Brain MRI	135	UK Biobank Assessment Centre > Imaging > Brain MRI > Diffusion brain MRI > dMRI weighted means	IMGNET	True	0
26935	CONTINUOUS	35886	0.0443113870742102	0.0345103795818183	0.0541123945666021	8.249314978020311e-19	LINEAR	Area of lingual (left hemisphere)		100000	UK Biobank Assessment Centre	100003.0	Imaging	100.0	Brain MRI	193	UK Biobank Assessment Centre > Imaging > Brain MRI > T1 structural brain MRI > Freesurfer desikan pial	IMGNET	True	0
26928	CONTINUOUS	35886	0.0449960493124559	0.0350249542445463	0.0549671443803654	9.567551090253291e-19	LINEAR	Area of entorhinal (left hemisphere)		100000	UK Biobank Assessment Centre	100003.0	Imaging	100.0	Brain MRI	193	UK Biobank Assessment Centre > Imaging > Brain MRI > T1 structural brain MRI > Freesurfer desikan pial	IMGNET	True	0
27723	CONTINUOUS	35886	-0.0430779406166172	-0.0526743666771463	-0.0334815145560881	1.44727990333531e-18	LINEAR	Volume of G-pariet-inf-Angular (right hemisphere)		100000	UK Biobank Assessment Centre	100003.0	Imaging	100.0	Brain MRI	197	UK Biobank Assessment Centre > Imaging > Brain MRI > T1 structural brain MRI > Freesurfer a2009s	IMGNET	True	0
26808	CONTINUOUS	35886	-0.0446753407250904	-0.0546454393470909	-0.0347052421030899	1.6642634949835399e-18	LINEAR	Volume of pericalcarine (left hemisphere)		100000	UK Biobank Assessment Centre	100003.0	Imaging	100.0	Brain MRI	192	UK Biobank Assessment Centre > Imaging > Brain MRI > T1 structural brain MRI > Freesurfer desikan white	IMGNET	True	0
25323	CONTINUOUS	34405	0.233661083380498	0.181449565138256	0.28587260162274	1.8392901416497398e-18	LINEAR	Mean L3 in posterior corona radiata on FA skeleton (left)		100000	UK Biobank Assessment Centre	100003.0	Imaging	100.0	Brain MRI	134	UK Biobank Assessment Centre > Imaging > Brain MRI > Diffusion brain MRI > dMRI skeleton	IMGNET	True	0
26936	CONTINUOUS	35886	-0.0420947916861559	-0.0515059819768343	-0.0326836013954775	1.91544471150501e-18	LINEAR	Area of medialorbitofrontal (left hemisphere)		100000	UK Biobank Assessment Centre	100003.0	Imaging	100.0	Brain MRI	193	UK Biobank Assessment Centre > Imaging > Brain MRI > T1 structural brain MRI > Freesurfer desikan pial	IMGNET	True	0
26515	CONTINUOUS	35886	-0.0363841486069971	-0.0445261708837483	-0.0282421263302459	2.0587770374598003e-18	LINEAR	Volume of BrainSegNotVent (whole brain)		100000	UK Biobank Assessment Centre	100003.0	Imaging	100.0	Brain MRI	190	UK Biobank Assessment Centre > Imaging > Brain MRI > T1 structural brain MRI > Freesurfer ASEG	IMGNET	True	0
25348	CONTINUOUS	34405	-0.244118903733206	-0.298798795532221	-0.189439011934192	2.21718093527171e-18	LINEAR	Mean ICVF in splenium of corpus callosum on FA skeleton		100000	UK Biobank Assessment Centre	100003.0	Imaging	100.0	Brain MRI	134	UK Biobank Assessment Centre > Imaging > Brain MRI > Diffusion brain MRI > dMRI skeleton	IMGNET	True	0
25484	CONTINUOUS	34405	0.249121738746464	0.193267515653279	0.30497596183965	2.38850116868747e-18	LINEAR	Mean ISOVF in uncinate fasciculus on FA skeleton (right)		100000	UK Biobank Assessment Centre	100003.0	Imaging	100.0	Brain MRI	134	UK Biobank Assessment Centre > Imaging > Brain MRI > Diffusion brain MRI > dMRI skeleton	IMGNET	True	0
25462	CONTINUOUS	34405	0.249377821456575	0.193385010008187	0.305370632904963	2.6712522244191e-18	LINEAR	Mean ISOVF in anterior corona radiata on FA skeleton (right)		100000	UK Biobank Assessment Centre	100003.0	Imaging	100.0	Brain MRI	134	UK Biobank Assessment Centre > Imaging > Brain MRI > Diffusion brain MRI > dMRI skeleton	IMGNET	True	0
25628	CONTINUOUS	34405	0.24547171897214	0.190297959722057	0.300645478222222	2.89631357280661e-18	LINEAR	Weighted-mean L3 in tract cingulate gyrus part of cingulum (right)		100000	UK Biobank Assessment Centre	100003.0	Imaging	100.0	Brain MRI	135	UK Biobank Assessment Centre > Imaging > Brain MRI > Diffusion brain MRI > dMRI weighted means	IMGNET	True	0
25176	CONTINUOUS	34405	0.24195196546808	0.187536143723907	0.296367787212252	3.03523769559567e-18	LINEAR	Mean MO in superior corona radiata on FA skeleton (right)		100000	UK Biobank Assessment Centre	100003.0	Imaging	100.0	Brain MRI	134	UK Biobank Assessment Centre > Imaging > Brain MRI > Diffusion brain MRI > dMRI skeleton	IMGNET	True	0
25172	CONTINUOUS	34405	0.250829600613018	0.194373490390652	0.307285710835383	3.22087008308557e-18	LINEAR	Mean MO in retrolenticular part of internal capsule on FA skeleton (right)		100000	UK Biobank Assessment Centre	100003.0	Imaging	100.0	Brain MRI	134	UK Biobank Assessment Centre > Imaging > Brain MRI > Diffusion brain MRI > dMRI skeleton	IMGNET	True	0
25458	CONTINUOUS	34405	0.248144461613213	0.19226704175305	0.304021881473376	3.3362840000422898e-18	LINEAR	Mean ISOVF in posterior limb of internal capsule on FA skeleton (right)		100000	UK Biobank Assessment Centre	100003.0	Imaging	100.0	Brain MRI	134	UK Biobank Assessment Centre > Imaging > Brain MRI > Diffusion brain MRI > dMRI skeleton	IMGNET	True	0
26603	CONTINUOUS	35886	0.0426609859759811	0.0330477836885859	0.0522741882633763	3.5149510541503895e-18	LINEAR	Volume of Anterior-amygdaloid-area-AAA (left hemisphere)		100000	UK Biobank Assessment Centre	100003.0	Imaging	100.0	Brain MRI	191	UK Biobank Assessment Centre > Imaging > Brain MRI > T1 structural brain MRI > Freesurfer subsegmentation	IMGNET	True	0
27535	CONTINUOUS	35886	-0.0445830152171421	-0.0546428902226977	-0.0345231402115865	3.8964440461573004e-18	LINEAR	Volume of S-occipital-ant (left hemisphere)		100000	UK Biobank Assessment Centre	100003.0	Imaging	100.0	Brain MRI	197	UK Biobank Assessment Centre > Imaging > Brain MRI > T1 structural brain MRI > Freesurfer a2009s	IMGNET	True	0
23239	CONTINUOUS	30426	0.0430440365089696	0.0333288964896908	0.0527591765282485	4.00164831219002e-18	LINEAR	Total BMD (bone mineral density) T-score		100000	UK Biobank Assessment Centre	100003.0	Imaging	103.0	DXA assessment	125	UK Biobank Assessment Centre > Imaging > DXA assessment > Bone size, mineral and density by DXA	IMGNET	True	0
24004	CONTINUOUS	35915	0.0454832785582815	0.0352164378294023	0.0557501192871606	4.00866301939058e-18	LINEAR	Nitrogen oxides air pollution; 2010		100088	Additional exposures	113.0	Local environment	114.0	Residential air pollution	114	Additional exposures > Local environment > Residential air pollution	IMGNET	True	0
27538	CONTINUOUS	35886	-0.0435269910372836	-0.0533552591086071	-0.03369872296596	4.10362559674911e-18	LINEAR	Volume of S-orbital-lateral (left hemisphere)		100000	UK Biobank Assessment Centre	100003.0	Imaging	100.0	Brain MRI	197	UK Biobank Assessment Centre > Imaging > Brain MRI > T1 structural brain MRI > Freesurfer a2009s	IMGNET	True	0
27748	CONTINUOUS	35886	-0.0434564032105269	-0.053269194148298	-0.0336436122727559	4.11834787621443e-18	LINEAR	Volume of S-collat-transv-ant (right hemisphere)		100000	UK Biobank Assessment Centre	100003.0	Imaging	100.0	Brain MRI	197	UK Biobank Assessment Centre > Imaging > Brain MRI > T1 structural brain MRI > Freesurfer a2009s	IMGNET	True	0
25403	CONTINUOUS	34405	0.243695325133756	0.188606293530459	0.298784356737053	4.48623715115808e-18	LINEAR	Mean OD in inferior cerebellar peduncle on FA skeleton (left)		100000	UK Biobank Assessment Centre	100003.0	Imaging	100.0	Brain MRI	134	UK Biobank Assessment Centre > Imaging > Brain MRI > Diffusion brain MRI > dMRI skeleton	IMGNET	True	0
25554	CONTINUOUS	34405	-0.247215624151754	-0.303113171800569	-0.191318076502939	4.5645255401247595e-18	LINEAR	Weighted-mean MO in tract inferior fronto-occipital fasciculus (left)		100000	UK Biobank Assessment Centre	100003.0	Imaging	100.0	Brain MRI	135	UK Biobank Assessment Centre > Imaging > Brain MRI > Diffusion brain MRI > dMRI weighted means	IMGNET	True	0
26640	CONTINUOUS	35886	-0.0397796269000412	-0.0487857045089751	-0.0307735492911074	5.023807640734619e-18	LINEAR	Volume of Whole-hippocampal-head (left hemisphere)		100000	UK Biobank Assessment Centre	100003.0	Imaging	100.0	Brain MRI	191	UK Biobank Assessment Centre > Imaging > Brain MRI > T1 structural brain MRI > Freesurfer subsegmentation	IMGNET	True	0
25322	CONTINUOUS	34405	0.229040150196512	0.177164715952443	0.28091558444058	5.1879787363675495e-18	LINEAR	Mean L3 in posterior corona radiata on FA skeleton (right)		100000	UK Biobank Assessment Centre	100003.0	Imaging	100.0	Brain MRI	134	UK Biobank Assessment Centre > Imaging > Brain MRI > Diffusion brain MRI > dMRI skeleton	IMGNET	True	0
25730	CONTINUOUS	34405	0.242624972711911	0.187544542618646	0.297705402805176	6.18598319371316e-18	LINEAR	Weighted-mean ISOVF in tract uncinate fasciculus (right)		100000	UK Biobank Assessment Centre	100003.0	Imaging	100.0	Brain MRI	135	UK Biobank Assessment Centre > Imaging > Brain MRI > Diffusion brain MRI > dMRI weighted means	IMGNET	True	0
23236	CONTINUOUS	30445	0.0354785830740394	0.0274237526663628	0.043533413481716	6.24779343625904e-18	LINEAR	Total BMD (bone mineral density)		100000	UK Biobank Assessment Centre	100003.0	Imaging	103.0	DXA assessment	125	UK Biobank Assessment Centre > Imaging > DXA assessment > Bone size, mineral and density by DXA	IMGNET	True	0
12323-0	CAT-SIN	30985/35959	-999.0	-999.0	-999.0	7.11075707460128e-18	MULTINOMIAL-LOGISTIC	12-lead ECG measuring method		100000	UK Biobank Assessment Centre	100006.0	Physical measures	104.0	ECG at rest, 12-lead	104	UK Biobank Assessment Centre > Physical measures > ECG at rest, 12-lead	IMGNET	True	0
4120	CONTINUOUS	11710	0.303428248054626	0.234371162767948	0.372485333341304	8.04505928638578e-18	LINEAR	Heel broadband ultrasound attenuation (right)		100000	UK Biobank Assessment Centre	100006.0	Physical measures	100018.0	Bone-densitometry of heel	100018	UK Biobank Assessment Centre > Physical measures > Bone-densitometry of heel	IMGNET	True	0
27514	CONTINUOUS	35886	-0.040290318844624	-0.0494977820653374	-0.0310828556239106	1.01426749944194e-17	LINEAR	Volume of G-temporal-middle (left hemisphere)		100000	UK Biobank Assessment Centre	100003.0	Imaging	100.0	Brain MRI	197	UK Biobank Assessment Centre > Imaging > Brain MRI > T1 structural brain MRI > Freesurfer a2009s	IMGNET	True	0
25427	CONTINUOUS	34405	0.242153817352807	0.186645371704194	0.297662263001419	1.27449008992486e-17	LINEAR	Mean OD in cingulum cingulate gyrus on FA skeleton (left)		100000	UK Biobank Assessment Centre	100003.0	Imaging	100.0	Brain MRI	134	UK Biobank Assessment Centre > Imaging > Brain MRI > Diffusion brain MRI > dMRI skeleton	IMGNET	True	0
23219	CONTINUOUS	29329	0.0432430104659615	0.0333192395692141	0.053166781362709	1.39485706394975e-17	LINEAR	Femur wards BMD (bone mineral density) T-score (right)		100000	UK Biobank Assessment Centre	100003.0	Imaging	103.0	DXA assessment	125	UK Biobank Assessment Centre > Imaging > DXA assessment > Bone size, mineral and density by DXA	IMGNET	True	0
27486	CONTINUOUS	35886	0.0420656649761159	0.0324059651864411	0.0517253647657906	1.44998291533041e-17	LINEAR	Volume of G-cingul-Post-ventral (left hemisphere)		100000	UK Biobank Assessment Centre	100003.0	Imaging	100.0	Brain MRI	197	UK Biobank Assessment Centre > Imaging > Brain MRI > T1 structural brain MRI > Freesurfer a2009s	IMGNET	True	0
27208	CONTINUOUS	35886	0.0432872856329684	0.033332722808192	0.0532418484577448	1.61219623315818e-17	LINEAR	Volume of entorhinal (left hemisphere)		100000	UK Biobank Assessment Centre	100003.0	Imaging	100.0	Brain MRI	196	UK Biobank Assessment Centre > Imaging > Brain MRI > T1 structural brain MRI > Freesurfer DKT	IMGNET	True	0
25287	CONTINUOUS	34405	0.213447166725419	0.164345426801377	0.262548906649461	1.6546222226867402e-17	LINEAR	Mean L2 in fornix cres+stria terminalis on FA skeleton (left)		100000	UK Biobank Assessment Centre	100003.0	Imaging	100.0	Brain MRI	134	UK Biobank Assessment Centre > Imaging > Brain MRI > Diffusion brain MRI > dMRI skeleton	IMGNET	True	0
26656	CONTINUOUS	35886	-0.0410209983266257	-0.0504626398139844	-0.0315793568392669	1.71898241578231e-17	LINEAR	Volume of CA4-head (right hemisphere)		100000	UK Biobank Assessment Centre	100003.0	Imaging	100.0	Brain MRI	191	UK Biobank Assessment Centre > Imaging > Brain MRI > T1 structural brain MRI > Freesurfer subsegmentation	IMGNET	True	0
25240	CONTINUOUS	34405	0.235279082361541	0.180951916495276	0.289606248227807	2.17632531629526e-17	LINEAR	Mean L1 in superior longitudinal fasciculus on FA skeleton (right)		100000	UK Biobank Assessment Centre	100003.0	Imaging	100.0	Brain MRI	134	UK Biobank Assessment Centre > Imaging > Brain MRI > Diffusion brain MRI > dMRI skeleton	IMGNET	True	0
25690	CONTINUOUS	34405	0.241873529455211	0.185958569974874	0.297788488935549	2.3689300204408602e-17	LINEAR	Weighted-mean OD in tract inferior fronto-occipital fasciculus (right)		100000	UK Biobank Assessment Centre	100003.0	Imaging	100.0	Brain MRI	135	UK Biobank Assessment Centre > Imaging > Brain MRI > Diffusion brain MRI > dMRI weighted means	IMGNET	True	0
27644	CONTINUOUS	35886	-0.0438760282966824	-0.0540335013025463	-0.0337185552908185	2.62321154547562e-17	LINEAR	Mean thickness of G-occipital-sup (right hemisphere)		100000	UK Biobank Assessment Centre	100003.0	Imaging	100.0	Brain MRI	197	UK Biobank Assessment Centre > Imaging > Brain MRI > T1 structural brain MRI > Freesurfer a2009s	IMGNET	True	0
27519	CONTINUOUS	35886	-0.0415029235218577	-0.0511914398562484	-0.0318144071874671	4.77743205829021e-17	LINEAR	Volume of Pole-temporal (left hemisphere)		100000	UK Biobank Assessment Centre	100003.0	Imaging	100.0	Brain MRI	197	UK Biobank Assessment Centre > Imaging > Brain MRI > T1 structural brain MRI > Freesurfer a2009s	IMGNET	True	0
25562	CONTINUOUS	34405	-0.237855003513173	-0.293450781669851	-0.182259225356496	5.23672007326557e-17	LINEAR	Weighted-mean MO in tract posterior thalamic radiation (right)		100000	UK Biobank Assessment Centre	100003.0	Imaging	100.0	Brain MRI	135	UK Biobank Assessment Centre > Imaging > Brain MRI > Diffusion brain MRI > dMRI weighted means	IMGNET	True	0
27037	CONTINUOUS	35886	-0.0391053513785066	-0.0482490354759154	-0.0299616672810979	5.3641859075027e-17	LINEAR	Grey-white contrast in medialorbitofrontal (right hemisphere)		100000	UK Biobank Assessment Centre	100003.0	Imaging	100.0	Brain MRI	194	UK Biobank Assessment Centre > Imaging > Brain MRI > T1 structural brain MRI > Freesurfer desikan gw	IMGNET	True	0
25645	CONTINUOUS	34405	0.228810512292438	0.17530036421497	0.282320660369906	5.43827514542875e-17	LINEAR	Weighted-mean L3 in tract superior longitudinal fasciculus (right)		100000	UK Biobank Assessment Centre	100003.0	Imaging	100.0	Brain MRI	135	UK Biobank Assessment Centre > Imaging > Brain MRI > Diffusion brain MRI > dMRI weighted means	IMGNET	True	0
27757	CONTINUOUS	35886	-0.0421405884674454	-0.0519967231703996	-0.0322844537644912	5.4714916036165e-17	LINEAR	Volume of S-occipital-ant (right hemisphere)		100000	UK Biobank Assessment Centre	100003.0	Imaging	100.0	Brain MRI	197	UK Biobank Assessment Centre > Imaging > Brain MRI > T1 structural brain MRI > Freesurfer a2009s	IMGNET	True	0
26948	CONTINUOUS	35886	-0.041699006684904	-0.0514549452230062	-0.0319430681468017	5.59577741861836e-17	LINEAR	Area of rostralanteriorcingulate (left hemisphere)		100000	UK Biobank Assessment Centre	100003.0	Imaging	100.0	Brain MRI	193	UK Biobank Assessment Centre > Imaging > Brain MRI > T1 structural brain MRI > Freesurfer desikan pial	IMGNET	True	0
41229#5NP	CAT-MUL	35554/755(36309)	0.166416727534867	0.125597664345498	0.203896775989663	6.587916694567611e-17	LOGISTIC-BINARY	PCT responsible for patient data: CENTRAL AND EASTERN CHESHIRE PCT		100091	Health-related outcomes	2000.0	Hospital inpatient	2001.0	Summary Administration	2001	Health-related outcomes > Hospital inpatient > Summary Administration	IMGNET	True	0
25259	CONTINUOUS	34405	0.231370984361566	0.177094968631307	0.285647000091826	6.76596676701633e-17	LINEAR	Mean L2 in inferior cerebellar peduncle on FA skeleton (left)		100000	UK Biobank Assessment Centre	100003.0	Imaging	100.0	Brain MRI	134	UK Biobank Assessment Centre > Imaging > Brain MRI > Diffusion brain MRI > dMRI skeleton	IMGNET	True	0
25426	CONTINUOUS	34405	0.235718322039518	0.180396781273472	0.291039862805563	6.99170516821273e-17	LINEAR	Mean OD in cingulum cingulate gyrus on FA skeleton (right)		100000	UK Biobank Assessment Centre	100003.0	Imaging	100.0	Brain MRI	134	UK Biobank Assessment Centre > Imaging > Brain MRI > Diffusion brain MRI > dMRI skeleton	IMGNET	True	0
27140	CONTINUOUS	35886	-0.0402415749924588	-0.0496964765188305	-0.0307866734660871	7.54916366668842e-17	LINEAR	Volume of MT (right hemisphere)		100000	UK Biobank Assessment Centre	100003.0	Imaging	100.0	Brain MRI	195	UK Biobank Assessment Centre > Imaging > Brain MRI > T1 structural brain MRI > Freesurfer BA exvivo	IMGNET	True	0
25654	CONTINUOUS	34405	-0.229851123223395	-0.283910034391027	-0.175792212055762	8.11633940531092e-17	LINEAR	Weighted-mean ICVF in tract cingulate gyrus part of cingulum (left)		100000	UK Biobank Assessment Centre	100003.0	Imaging	100.0	Brain MRI	135	UK Biobank Assessment Centre > Imaging > Brain MRI > Diffusion brain MRI > dMRI weighted means	IMGNET	True	0
27035	CONTINUOUS	35886	-0.040112673693285	-0.04959017562084	-0.0306351717657299	1.11716563851522e-16	LINEAR	Grey-white contrast in lateralorbitofrontal (right hemisphere)		100000	UK Biobank Assessment Centre	100003.0	Imaging	100.0	Brain MRI	194	UK Biobank Assessment Centre > Imaging > Brain MRI > T1 structural brain MRI > Freesurfer desikan gw	IMGNET	True	0
24503	CONTINUOUS	33686	-0.0436626663516658	-0.0539789857100464	-0.0333463469932853	1.11987205289148e-16	LINEAR	Greenspace percentage, buffer 300m		100088	Additional exposures	113.0	Local environment	151.0	Greenspace and coastal proximity	151	Additional exposures > Local environment > Greenspace and coastal proximity	IMGNET	True	0
25144	CONTINUOUS	34405	0.226575443713877	0.172949701928406	0.280201185499348	1.2610487812068e-16	LINEAR	Mean MD in superior longitudinal fasciculus on FA skeleton (right)		100000	UK Biobank Assessment Centre	100003.0	Imaging	100.0	Brain MRI	134	UK Biobank Assessment Centre > Imaging > Brain MRI > Diffusion brain MRI > dMRI skeleton	IMGNET	True	0
27269	CONTINUOUS	35886	-0.0433102120315662	-0.053564433839488	-0.0330559902236444	1.29029780229894e-16	LINEAR	Mean thickness of cuneus (right hemisphere)		100000	UK Biobank Assessment Centre	100003.0	Imaging	100.0	Brain MRI	196	UK Biobank Assessment Centre > Imaging > Brain MRI > T1 structural brain MRI > Freesurfer DKT	IMGNET	True	0
26996	CONTINUOUS	35886	-0.0388952200538793	-0.0481322338350548	-0.0296582062727037	1.59291835289444e-16	LINEAR	Grey-white contrast in inferiorparietal (left hemisphere)		100000	UK Biobank Assessment Centre	100003.0	Imaging	100.0	Brain MRI	194	UK Biobank Assessment Centre > Imaging > Brain MRI > T1 structural brain MRI > Freesurfer desikan gw	IMGNET	True	0
25617	CONTINUOUS	34405	0.225619531635375	0.172022479117563	0.279216584153186	1.62799416595433e-16	LINEAR	Weighted-mean L2 in tract superior longitudinal fasciculus (left)		100000	UK Biobank Assessment Centre	100003.0	Imaging	100.0	Brain MRI	135	UK Biobank Assessment Centre > Imaging > Brain MRI > Diffusion brain MRI > dMRI weighted means	IMGNET	True	0
25644	CONTINUOUS	34405	0.224834367998235	0.171403713811508	0.278265022184963	1.67078829741398e-16	LINEAR	Weighted-mean L3 in tract superior longitudinal fasciculus (left)		100000	UK Biobank Assessment Centre	100003.0	Imaging	100.0	Brain MRI	135	UK Biobank Assessment Centre > Imaging > Brain MRI > Diffusion brain MRI > dMRI weighted means	IMGNET	True	0
27516	CONTINUOUS	35886	-0.0426982645041906	-0.05284925050524	-0.0325472785031411	1.71420804452939e-16	LINEAR	Volume of Lat-Fis-ant-Vertical (left hemisphere)		100000	UK Biobank Assessment Centre	100003.0	Imaging	100.0	Brain MRI	197	UK Biobank Assessment Centre > Imaging > Brain MRI > T1 structural brain MRI > Freesurfer a2009s	IMGNET	True	0
23297	CONTINUOUS	30439	0.0406301689762252	0.0309704957004203	0.0502898422520302	1.72797868622436e-16	LINEAR	Femur wards BMD (bone mineral density) (left)		100000	UK Biobank Assessment Centre	100003.0	Imaging	103.0	DXA assessment	125	UK Biobank Assessment Centre > Imaging > DXA assessment > Bone size, mineral and density by DXA	IMGNET	True	0
25514	CONTINUOUS	34405	-0.230832628780406	-0.285796994385226	-0.175868263175586	1.9132359993479699e-16	LINEAR	Weighted-mean FA in tract uncinate fasciculus (right)		100000	UK Biobank Assessment Centre	100003.0	Imaging	100.0	Brain MRI	135	UK Biobank Assessment Centre > Imaging > Brain MRI > Diffusion brain MRI > dMRI weighted means	IMGNET	True	0
25199	CONTINUOUS	34405	0.22524365062028	0.171593893067445	0.278893408173116	1.95327966212796e-16	LINEAR	Mean MO in tapetum on FA skeleton (left)		100000	UK Biobank Assessment Centre	100003.0	Imaging	100.0	Brain MRI	134	UK Biobank Assessment Centre > Imaging > Brain MRI > Diffusion brain MRI > dMRI skeleton	IMGNET	True	0
27721	CONTINUOUS	35886	0.0424459019067433	0.0323279779759664	0.0525638258375202	2.0583377222839699e-16	LINEAR	Volume of G-oc-temp-med-Parahip (right hemisphere)		100000	UK Biobank Assessment Centre	100003.0	Imaging	100.0	Brain MRI	197	UK Biobank Assessment Centre > Imaging > Brain MRI > T1 structural brain MRI > Freesurfer a2009s	IMGNET	True	0
26969	CONTINUOUS	35886	-0.0389612956150148	-0.0482648267848458	-0.0296577644451838	2.31936457688848e-16	LINEAR	Area of medialorbitofrontal (right hemisphere)		100000	UK Biobank Assessment Centre	100003.0	Imaging	100.0	Brain MRI	193	UK Biobank Assessment Centre > Imaging > Brain MRI > T1 structural brain MRI > Freesurfer desikan pial	IMGNET	True	0
25703	CONTINUOUS	34405	0.234554436230357	0.178451194826189	0.290657677634526	2.60398421470105e-16	LINEAR	Weighted-mean OD in tract uncinate fasciculus (right)		100000	UK Biobank Assessment Centre	100003.0	Imaging	100.0	Brain MRI	135	UK Biobank Assessment Centre > Imaging > Brain MRI > Diffusion brain MRI > dMRI weighted means	IMGNET	True	0
25110	CONTINUOUS	34405	-0.234392593272571	-0.290482279418277	-0.178302907126866	2.68459152104395e-16	LINEAR	Mean MD in corticospinal tract on FA skeleton (right)		100000	UK Biobank Assessment Centre	100003.0	Imaging	100.0	Brain MRI	134	UK Biobank Assessment Centre > Imaging > Brain MRI > Diffusion brain MRI > dMRI skeleton	IMGNET	True	0
25309	CONTINUOUS	34405	0.233067555270201	0.177253562133176	0.288881548407226	2.82322306835257e-16	LINEAR	Mean L3 in superior cerebellar peduncle on FA skeleton (left)		100000	UK Biobank Assessment Centre	100003.0	Imaging	100.0	Brain MRI	134	UK Biobank Assessment Centre > Imaging > Brain MRI > Diffusion brain MRI > dMRI skeleton	IMGNET	True	0
25513	CONTINUOUS	34405	-0.227363449947761	-0.281875818547112	-0.17285108134841	3.05850931754986e-16	LINEAR	Weighted-mean FA in tract uncinate fasciculus (left)		100000	UK Biobank Assessment Centre	100003.0	Imaging	100.0	Brain MRI	135	UK Biobank Assessment Centre > Imaging > Brain MRI > Diffusion brain MRI > dMRI weighted means	IMGNET	True	0
23232	CONTINUOUS	30445	0.0375510369735877	0.0284803610324161	0.0466217129147594	5.07085261866034e-16	LINEAR	Pelvis BMD (bone mineral density)		100000	UK Biobank Assessment Centre	100003.0	Imaging	103.0	DXA assessment	125	UK Biobank Assessment Centre > Imaging > DXA assessment > Bone size, mineral and density by DXA	IMGNET	True	0
27716	CONTINUOUS	35886	-0.0391224245030195	-0.0485999094616955	-0.0296449395443435	6.10868723886084e-16	LINEAR	Volume of G-insular-short (right hemisphere)		100000	UK Biobank Assessment Centre	100003.0	Imaging	100.0	Brain MRI	197	UK Biobank Assessment Centre > Imaging > Brain MRI > T1 structural brain MRI > Freesurfer a2009s	IMGNET	True	0
25074	CONTINUOUS	34405	0.230778338920305	0.174779840083365	0.286776837757245	6.81941303567817e-16	LINEAR	Mean FA in posterior limb of internal capsule on FA skeleton (right)		100000	UK Biobank Assessment Centre	100003.0	Imaging	100.0	Brain MRI	134	UK Biobank Assessment Centre > Imaging > Brain MRI > Diffusion brain MRI > dMRI skeleton	IMGNET	True	0
26514	CONTINUOUS	35886	-0.0335675582902592	-0.0417145898644309	-0.0254205267160875	6.91377204589187e-16	LINEAR	Volume of BrainSeg (whole brain)		100000	UK Biobank Assessment Centre	100003.0	Imaging	100.0	Brain MRI	190	UK Biobank Assessment Centre > Imaging > Brain MRI > T1 structural brain MRI > Freesurfer ASEG	IMGNET	True	0
25632	CONTINUOUS	34405	0.227249042213219	0.17197354244993	0.282524541976508	7.99710364014994e-16	LINEAR	Weighted-mean L3 in tract corticospinal tract (right)		100000	UK Biobank Assessment Centre	100003.0	Imaging	100.0	Brain MRI	135	UK Biobank Assessment Centre > Imaging > Brain MRI > Diffusion brain MRI > dMRI weighted means	IMGNET	True	0
23306	CONTINUOUS	30231	0.0392837444296933	0.0297246888105509	0.0488428000488356	8.24055478223161e-16	LINEAR	Head BMC (bone mineral content)		100000	UK Biobank Assessment Centre	100003.0	Imaging	103.0	DXA assessment	125	UK Biobank Assessment Centre > Imaging > DXA assessment > Bone size, mineral and density by DXA	IMGNET	True	0
26927	CONTINUOUS	35886	0.0397535048231922	0.030060576000232	0.0494464336461523	9.35951330505751e-16	LINEAR	Area of cuneus (left hemisphere)		100000	UK Biobank Assessment Centre	100003.0	Imaging	100.0	Brain MRI	193	UK Biobank Assessment Centre > Imaging > Brain MRI > T1 structural brain MRI > Freesurfer desikan pial	IMGNET	True	0
25587	CONTINUOUS	34405	0.231043184821696	0.174706189935268	0.287380179708123	9.400273420702269e-16	LINEAR	Weighted-mean L1 in tract medial lemniscus (right)		100000	UK Biobank Assessment Centre	100003.0	Imaging	100.0	Brain MRI	135	UK Biobank Assessment Centre > Imaging > Brain MRI > Diffusion brain MRI > dMRI weighted means	IMGNET	True	0
27495	CONTINUOUS	35886	-0.0396062953257938	-0.0492703413235579	-0.0299422493280297	9.814620626886139e-16	LINEAR	Volume of G-occipital-middle (left hemisphere)		100000	UK Biobank Assessment Centre	100003.0	Imaging	100.0	Brain MRI	197	UK Biobank Assessment Centre > Imaging > Brain MRI > T1 structural brain MRI > Freesurfer a2009s	IMGNET	True	0
25105	CONTINUOUS	34405	-0.227711600507911	-0.283336636558335	-0.172086564457486	1.05782328204369e-15	LINEAR	Mean MD in pontine crossing tract on FA skeleton		100000	UK Biobank Assessment Centre	100003.0	Imaging	100.0	Brain MRI	134	UK Biobank Assessment Centre > Imaging > Brain MRI > Diffusion brain MRI > dMRI skeleton	IMGNET	True	0
27020	CONTINUOUS	35886	-0.0382636843983536	-0.0476185772642352	-0.028908791532472	1.1163814266616402e-15	LINEAR	Grey-white contrast in frontalpole (left hemisphere)		100000	UK Biobank Assessment Centre	100003.0	Imaging	100.0	Brain MRI	194	UK Biobank Assessment Centre > Imaging > Brain MRI > T1 structural brain MRI > Freesurfer desikan gw	IMGNET	True	0
4101	CONTINUOUS	11716	0.284341033433197	0.214855615412438	0.353826451453956	1.1467454461492102e-15	LINEAR	Heel broadband ultrasound attenuation (left)		100000	UK Biobank Assessment Centre	100006.0	Physical measures	100018.0	Bone-densitometry of heel	100018	UK Biobank Assessment Centre > Physical measures > Bone-densitometry of heel	IMGNET	True	0
25666	CONTINUOUS	34405	0.226041474617385	0.170750682138443	0.281332267096327	1.15389521582539e-15	LINEAR	Weighted-mean ICVF in tract middle cerebellar peduncle		100000	UK Biobank Assessment Centre	100003.0	Imaging	100.0	Brain MRI	135	UK Biobank Assessment Centre > Imaging > Brain MRI > Diffusion brain MRI > dMRI weighted means	IMGNET	True	0
25174	CONTINUOUS	34405	-0.227308628577014	-0.283187317346355	-0.171429939807674	1.5935620386859102e-15	LINEAR	Mean MO in anterior corona radiata on FA skeleton (right)		100000	UK Biobank Assessment Centre	100003.0	Imaging	100.0	Brain MRI	134	UK Biobank Assessment Centre > Imaging > Brain MRI > Diffusion brain MRI > dMRI skeleton	IMGNET	True	0
25140	CONTINUOUS	34405	-0.228087296328151	-0.284205251684458	-0.171969340971843	1.6835080058344602e-15	LINEAR	Mean MD in cingulum hippocampus on FA skeleton (right)		100000	UK Biobank Assessment Centre	100003.0	Imaging	100.0	Brain MRI	134	UK Biobank Assessment Centre > Imaging > Brain MRI > Diffusion brain MRI > dMRI skeleton	IMGNET	True	0
26909	CONTINUOUS	35886	-0.0404050839162482	-0.0503636924846345	-0.030446475347862	1.8820782675191503e-15	LINEAR	Volume of pericalcarine (right hemisphere)		100000	UK Biobank Assessment Centre	100003.0	Imaging	100.0	Brain MRI	192	UK Biobank Assessment Centre > Imaging > Brain MRI > T1 structural brain MRI > Freesurfer desikan white	IMGNET	True	0
23301	CONTINUOUS	30416	0.0399156775979745	0.0299678095623431	0.0498635456336059	3.8235481818865205e-15	LINEAR	Femur wards BMD (bone mineral density) T-score (left)		100000	UK Biobank Assessment Centre	100003.0	Imaging	103.0	DXA assessment	125	UK Biobank Assessment Centre > Imaging > DXA assessment > Bone size, mineral and density by DXA	IMGNET	True	0
25385	CONTINUOUS	34405	-0.216572305529115	-0.27070632278715	-0.162438288271079	4.5819362175705005e-15	LINEAR	Mean ICVF in superior longitudinal fasciculus on FA skeleton (left)		100000	UK Biobank Assessment Centre	100003.0	Imaging	100.0	Brain MRI	134	UK Biobank Assessment Centre > Imaging > Brain MRI > Diffusion brain MRI > dMRI skeleton	IMGNET	True	0
26793	CONTINUOUS	35886	0.0399466047350427	0.0299445033951307	0.0499487060749546	5.092074739304661e-15	LINEAR	Volume of entorhinal (left hemisphere)		100000	UK Biobank Assessment Centre	100003.0	Imaging	100.0	Brain MRI	192	UK Biobank Assessment Centre > Imaging > Brain MRI > T1 structural brain MRI > Freesurfer desikan white	IMGNET	True	0
25278	CONTINUOUS	34405	-0.220428944640006	-0.275707833567906	-0.165150055712107	5.617001658197061e-15	LINEAR	Mean L2 in sagittal stratum on FA skeleton (right)		100000	UK Biobank Assessment Centre	100003.0	Imaging	100.0	Brain MRI	134	UK Biobank Assessment Centre > Imaging > Brain MRI > Diffusion brain MRI > dMRI skeleton	IMGNET	True	0
27479	CONTINUOUS	35886	-0.0393936534550939	-0.0492841680722155	-0.0295031388379723	6.0270293687647e-15	LINEAR	Volume of G+S-paracentral (left hemisphere)		100000	UK Biobank Assessment Centre	100003.0	Imaging	100.0	Brain MRI	197	UK Biobank Assessment Centre > Imaging > Brain MRI > T1 structural brain MRI > Freesurfer a2009s	IMGNET	True	0
27082	CONTINUOUS	35886	-0.0406600482438531	-0.0508733935596885	-0.0304467029280177	6.207584716291441e-15	LINEAR	Mean thickness of V1 (left hemisphere)		100000	UK Biobank Assessment Centre	100003.0	Imaging	100.0	Brain MRI	195	UK Biobank Assessment Centre > Imaging > Brain MRI > T1 structural brain MRI > Freesurfer BA exvivo	IMGNET	True	0
27499	CONTINUOUS	35886	0.0399753854886767	0.0298183808271398	0.0501323901502136	1.24903752716113e-14	LINEAR	Volume of G-oc-temp-med-Parahip (left hemisphere)		100000	UK Biobank Assessment Centre	100003.0	Imaging	100.0	Brain MRI	197	UK Biobank Assessment Centre > Imaging > Brain MRI > T1 structural brain MRI > Freesurfer a2009s	IMGNET	True	0
27316	CONTINUOUS	35886	-0.0391640905892363	-0.0491187947505901	-0.0292093864278824	1.2784213126883601e-14	LINEAR	Volume of pericalcarine (right hemisphere)		100000	UK Biobank Assessment Centre	100003.0	Imaging	100.0	Brain MRI	196	UK Biobank Assessment Centre > Imaging > Brain MRI > T1 structural brain MRI > Freesurfer DKT	IMGNET	True	0
25596	CONTINUOUS	34405	-0.221754658846363	-0.278189499426863	-0.165319818265863	1.3781648826318101e-14	LINEAR	Weighted-mean L2 in tract acoustic radiation (left)		100000	UK Biobank Assessment Centre	100003.0	Imaging	100.0	Brain MRI	135	UK Biobank Assessment Centre > Imaging > Brain MRI > Diffusion brain MRI > dMRI weighted means	IMGNET	True	0
23208	CONTINUOUS	29349	0.0372923096267519	0.0277907559236851	0.0467938633298187	1.483239666658e-14	LINEAR	Femur neck BMD (bone mineral density) (right)		100000	UK Biobank Assessment Centre	100003.0	Imaging	103.0	DXA assessment	125	UK Biobank Assessment Centre > Imaging > DXA assessment > Bone size, mineral and density by DXA	IMGNET	True	0
23209	CONTINUOUS	29332	0.0394836030930562	0.0294226369775079	0.0495445692086044	1.49304626762379e-14	LINEAR	Femur neck BMD (bone mineral density) T-score (right)		100000	UK Biobank Assessment Centre	100003.0	Imaging	103.0	DXA assessment	125	UK Biobank Assessment Centre > Imaging > DXA assessment > Bone size, mineral and density by DXA	IMGNET	True	0
25134	CONTINUOUS	34405	-0.21591709529195	-0.271028669826822	-0.160805520757077	1.6450738123505e-14	LINEAR	Mean MD in sagittal stratum on FA skeleton (right)		100000	UK Biobank Assessment Centre	100003.0	Imaging	100.0	Brain MRI	134	UK Biobank Assessment Centre > Imaging > Brain MRI > Diffusion brain MRI > dMRI skeleton	IMGNET	True	0
25066	CONTINUOUS	34405	-0.213526899796144	-0.26807752486549	-0.158976274726797	1.73612288779262e-14	LINEAR	Mean FA in inferior cerebellar peduncle on FA skeleton (right)		100000	UK Biobank Assessment Centre	100003.0	Imaging	100.0	Brain MRI	134	UK Biobank Assessment Centre > Imaging > Brain MRI > Diffusion brain MRI > dMRI skeleton	IMGNET	True	0
27029	CONTINUOUS	35886	0.0387121854742705	0.0287993392868452	0.0486250316616959	1.99049118691334e-14	LINEAR	Grey-white contrast in entorhinal (right hemisphere)		100000	UK Biobank Assessment Centre	100003.0	Imaging	100.0	Brain MRI	194	UK Biobank Assessment Centre > Imaging > Brain MRI > T1 structural brain MRI > Freesurfer desikan gw	IMGNET	True	0
25370	CONTINUOUS	34405	-0.209280293440464	-0.262935269210141	-0.155625317670787	2.14248331105484e-14	LINEAR	Mean ICVF in posterior corona radiata on FA skeleton (right)		100000	UK Biobank Assessment Centre	100003.0	Imaging	100.0	Brain MRI	134	UK Biobank Assessment Centre > Imaging > Brain MRI > Diffusion brain MRI > dMRI skeleton	IMGNET	True	0
27548	CONTINUOUS	35886	-0.0372124063634146	-0.0467536210735179	-0.0276711916533113	2.15043873285553e-14	LINEAR	Volume of S-temporal-inf (left hemisphere)		100000	UK Biobank Assessment Centre	100003.0	Imaging	100.0	Brain MRI	197	UK Biobank Assessment Centre > Imaging > Brain MRI > T1 structural brain MRI > Freesurfer a2009s	IMGNET	True	0
25548	CONTINUOUS	34405	-0.219227002938751	-0.275441437390432	-0.16301256848707	2.1636908967246502e-14	LINEAR	Weighted-mean MO in tract parahippocampal part of cingulum (left)		100000	UK Biobank Assessment Centre	100003.0	Imaging	100.0	Brain MRI	135	UK Biobank Assessment Centre > Imaging > Brain MRI > Diffusion brain MRI > dMRI weighted means	IMGNET	True	0
25272	CONTINUOUS	34405	0.212799815408439	0.158224016808391	0.267375614008488	2.1859729267144602e-14	LINEAR	Mean L2 in superior corona radiata on FA skeleton (right)		100000	UK Biobank Assessment Centre	100003.0	Imaging	100.0	Brain MRI	134	UK Biobank Assessment Centre > Imaging > Brain MRI > Diffusion brain MRI > dMRI skeleton	IMGNET	True	0
27034	CONTINUOUS	35886	-0.0381014154846996	-0.0478842622420664	-0.0283185687273328	2.3364208796172602e-14	LINEAR	Grey-white contrast in lateraloccipital (right hemisphere)		100000	UK Biobank Assessment Centre	100003.0	Imaging	100.0	Brain MRI	194	UK Biobank Assessment Centre > Imaging > Brain MRI > T1 structural brain MRI > Freesurfer desikan gw	IMGNET	True	0
25495	CONTINUOUS	34405	-0.215505675453467	-0.27084902887788	-0.160162322029054	2.36513298829163e-14	LINEAR	Weighted-mean FA in tract parahippocampal part of cingulum (right)		100000	UK Biobank Assessment Centre	100003.0	Imaging	100.0	Brain MRI	135	UK Biobank Assessment Centre > Imaging > Brain MRI > Diffusion brain MRI > dMRI weighted means	IMGNET	True	0
25279	CONTINUOUS	34405	-0.215037360031758	-0.270263633835812	-0.159811086227703	2.37321580544159e-14	LINEAR	Mean L2 in sagittal stratum on FA skeleton (left)		100000	UK Biobank Assessment Centre	100003.0	Imaging	100.0	Brain MRI	134	UK Biobank Assessment Centre > Imaging > Brain MRI > Diffusion brain MRI > dMRI skeleton	IMGNET	True	0
25302	CONTINUOUS	34405	-0.215041123353762	-0.270588350413491	-0.159493896294032	3.33286285442868e-14	LINEAR	Mean L3 in corticospinal tract on FA skeleton (right)		100000	UK Biobank Assessment Centre	100003.0	Imaging	100.0	Brain MRI	134	UK Biobank Assessment Centre > Imaging > Brain MRI > Diffusion brain MRI > dMRI skeleton	IMGNET	True	0
25400	CONTINUOUS	34405	0.214382506584568	0.158897161777464	0.269867851391671	3.7349939250983403e-14	LINEAR	Mean OD in medial lemniscus on FA skeleton (right)		100000	UK Biobank Assessment Centre	100003.0	Imaging	100.0	Brain MRI	134	UK Biobank Assessment Centre > Imaging > Brain MRI > Diffusion brain MRI > dMRI skeleton	IMGNET	True	0
25361	CONTINUOUS	34405	-0.205756948052794	-0.259037856707296	-0.152476039398293	3.85094784917945e-14	LINEAR	Mean ICVF in anterior limb of internal capsule on FA skeleton (left)		100000	UK Biobank Assessment Centre	100003.0	Imaging	100.0	Brain MRI	134	UK Biobank Assessment Centre > Imaging > Brain MRI > Diffusion brain MRI > dMRI skeleton	IMGNET	True	0
25328	CONTINUOUS	34405	0.202862026266695	0.150307041647231	0.255417010886159	3.95334628914185e-14	LINEAR	Mean L3 in external capsule on FA skeleton (right)		100000	UK Biobank Assessment Centre	100003.0	Imaging	100.0	Brain MRI	134	UK Biobank Assessment Centre > Imaging > Brain MRI > Diffusion brain MRI > dMRI skeleton	IMGNET	True	0
26904	CONTINUOUS	35885	0.0389532424572899	0.0288585592598208	0.0490479256547591	4.02214757724504e-14	LINEAR	Volume of parahippocampal (right hemisphere)		100000	UK Biobank Assessment Centre	100003.0	Imaging	100.0	Brain MRI	192	UK Biobank Assessment Centre > Imaging > Brain MRI > T1 structural brain MRI > Freesurfer desikan white	IMGNET	True	0
27311	CONTINUOUS	35885	0.0388550927990835	0.0287835385948575	0.0489266470033095	4.0759935864144104e-14	LINEAR	Volume of parahippocampal (right hemisphere)		100000	UK Biobank Assessment Centre	100003.0	Imaging	100.0	Brain MRI	196	UK Biobank Assessment Centre > Imaging > Brain MRI > T1 structural brain MRI > Freesurfer DKT	IMGNET	True	0
25487	CONTINUOUS	34405	0.212628018338004	0.157498999638674	0.267757037037334	4.14086751413526e-14	LINEAR	Mean ISOVF in tapetum on FA skeleton (left)		100000	UK Biobank Assessment Centre	100003.0	Imaging	100.0	Brain MRI	134	UK Biobank Assessment Centre > Imaging > Brain MRI > Diffusion brain MRI > dMRI skeleton	IMGNET	True	0
27420	CONTINUOUS	35886	-0.0394378240808086	-0.0496763663259649	-0.0291992818356522	4.46122445014898e-14	LINEAR	Mean thickness of G-insular-short (left hemisphere)		100000	UK Biobank Assessment Centre	100003.0	Imaging	100.0	Brain MRI	197	UK Biobank Assessment Centre > Imaging > Brain MRI > T1 structural brain MRI > Freesurfer a2009s	IMGNET	True	0
25470	CONTINUOUS	34405	-0.21527633330832	-0.27119928459526	-0.159353382021379	4.62796827403922e-14	LINEAR	Mean ISOVF in sagittal stratum on FA skeleton (right)		100000	UK Biobank Assessment Centre	100003.0	Imaging	100.0	Brain MRI	134	UK Biobank Assessment Centre > Imaging > Brain MRI > Diffusion brain MRI > dMRI skeleton	IMGNET	True	0
27666	CONTINUOUS	35886	0.0392822474817252	0.0290723898675568	0.0494921050958936	4.7670965543851e-14	LINEAR	Mean thickness of Pole-occipital (right hemisphere)		100000	UK Biobank Assessment Centre	100003.0	Imaging	100.0	Brain MRI	197	UK Biobank Assessment Centre > Imaging > Brain MRI > T1 structural brain MRI > Freesurfer a2009s	IMGNET	True	0
26991	CONTINUOUS	35886	0.0384980683484491	0.028467724837949	0.0485284118589493	5.48206997218404e-14	LINEAR	Grey-white contrast in caudalanteriorcingulate (left hemisphere)		100000	UK Biobank Assessment Centre	100003.0	Imaging	100.0	Brain MRI	194	UK Biobank Assessment Centre > Imaging > Brain MRI > T1 structural brain MRI > Freesurfer desikan gw	IMGNET	True	0
27518	CONTINUOUS	35886	0.0362365155682942	0.0267783023937942	0.0456947287427941	6.081701472540531e-14	LINEAR	Volume of Pole-occipital (left hemisphere)		100000	UK Biobank Assessment Centre	100003.0	Imaging	100.0	Brain MRI	197	UK Biobank Assessment Centre > Imaging > Brain MRI > T1 structural brain MRI > Freesurfer a2009s	IMGNET	True	0
26609	CONTINUOUS	35886	0.0340972123515805	0.0251962970525621	0.0429981276505989	6.12445007460323e-14	LINEAR	Volume of Whole-amygdala (left hemisphere)		100000	UK Biobank Assessment Centre	100003.0	Imaging	100.0	Brain MRI	191	UK Biobank Assessment Centre > Imaging > Brain MRI > T1 structural brain MRI > Freesurfer subsegmentation	IMGNET	True	0
26981	CONTINUOUS	35886	-0.0382124678993677	-0.0481900976246211	-0.0282348381741144	6.21102423451273e-14	LINEAR	Area of rostralanteriorcingulate (right hemisphere)		100000	UK Biobank Assessment Centre	100003.0	Imaging	100.0	Brain MRI	193	UK Biobank Assessment Centre > Imaging > Brain MRI > T1 structural brain MRI > Freesurfer desikan pial	IMGNET	True	0
25672	CONTINUOUS	34405	-0.207691866638837	-0.262128837850306	-0.153254895427367	7.722225075559541e-14	LINEAR	Weighted-mean ICVF in tract superior longitudinal fasciculus (right)		100000	UK Biobank Assessment Centre	100003.0	Imaging	100.0	Brain MRI	135	UK Biobank Assessment Centre > Imaging > Brain MRI > Diffusion brain MRI > dMRI weighted means	IMGNET	True	0
20004#99999	CAT-MUL	35591/718(36309)	0.156017774600456	0.112922340597034	0.195286090997613	9.454273275810999e-14	LOGISTIC-BINARY	Operation code: unclassifiable		100000	UK Biobank Assessment Centre	100071.0	Verbal interview	100076.0	Operations	100076	UK Biobank Assessment Centre > Verbal interview > Operations	IMGNET	True	0
25704	CONTINUOUS	34405	-0.213882188256541	-0.270241959593954	-0.157522416919129	1.04430760698349e-13	LINEAR	Weighted-mean ISOVF in tract acoustic radiation (left)		100000	UK Biobank Assessment Centre	100003.0	Imaging	100.0	Brain MRI	135	UK Biobank Assessment Centre > Imaging > Brain MRI > Diffusion brain MRI > dMRI weighted means	IMGNET	True	0
24507	CONTINUOUS	35975	-0.0389451853899248	-0.0492272517796795	-0.02866311900017	1.1617371877307e-13	LINEAR	Natural environment percentage, buffer 300m		100088	Additional exposures	113.0	Local environment	151.0	Greenspace and coastal proximity	151	Additional exposures > Local environment > Greenspace and coastal proximity	IMGNET	True	0
25708	CONTINUOUS	34405	0.213182223174089	0.156899109179693	0.269465337168485	1.16287038922114e-13	LINEAR	Weighted-mean ISOVF in tract cingulate gyrus part of cingulum (left)		100000	UK Biobank Assessment Centre	100003.0	Imaging	100.0	Brain MRI	135	UK Biobank Assessment Centre > Imaging > Brain MRI > Diffusion brain MRI > dMRI weighted means	IMGNET	True	0
25446	CONTINUOUS	34405	-0.213791402733455	-0.270246121474654	-0.157336683992255	1.17536052807768e-13	LINEAR	Mean ISOVF in corticospinal tract on FA skeleton (right)		100000	UK Biobank Assessment Centre	100003.0	Imaging	100.0	Brain MRI	134	UK Biobank Assessment Centre > Imaging > Brain MRI > Diffusion brain MRI > dMRI skeleton	IMGNET	True	0
27412	CONTINUOUS	35886	0.0386383560721564	0.0284337761172818	0.0488429360270309	1.1844543043669e-13	LINEAR	Mean thickness of G-cingul-Post-ventral (left hemisphere)		100000	UK Biobank Assessment Centre	100003.0	Imaging	100.0	Brain MRI	197	UK Biobank Assessment Centre > Imaging > Brain MRI > T1 structural brain MRI > Freesurfer a2009s	IMGNET	True	0
27181	CONTINUOUS	35886	-0.0382294621759709	-0.0483360723238302	-0.0281228520281117	1.25199723055728e-13	LINEAR	Mean thickness of isthmuscingulate (left hemisphere)		100000	UK Biobank Assessment Centre	100003.0	Imaging	100.0	Brain MRI	196	UK Biobank Assessment Centre > Imaging > Brain MRI > T1 structural brain MRI > Freesurfer DKT	IMGNET	True	0
41210#Y822	CAT-MUL	35773/536(36309)	0.169108612446474	0.121812437973837	0.21177543567578	1.40436218336163e-13	LOGISTIC-BINARY	Operative procedures - secondary OPCS4: Y82.2 Injection of local anaesthetic NEC		100091	Health-related outcomes	2000.0	Hospital inpatient	2005.0	Summary Operations	2005	Health-related outcomes > Hospital inpatient > Summary Operations	IMGNET	True	0
27425	CONTINUOUS	35886	0.0384326831556857	0.0282410217542133	0.0486243445571581	1.48609261812273e-13	LINEAR	Mean thickness of G-oc-temp-med-Parahip (left hemisphere)		100000	UK Biobank Assessment Centre	100003.0	Imaging	100.0	Brain MRI	197	UK Biobank Assessment Centre > Imaging > Brain MRI > T1 structural brain MRI > Freesurfer a2009s	IMGNET	True	0
25657	CONTINUOUS	34405	0.209660648243777	0.154061915080406	0.265259381407148	1.48805099070738e-13	LINEAR	Weighted-mean ICVF in tract parahippocampal part of cingulum (right)		100000	UK Biobank Assessment Centre	100003.0	Imaging	100.0	Brain MRI	135	UK Biobank Assessment Centre > Imaging > Brain MRI > Diffusion brain MRI > dMRI weighted means	IMGNET	True	0
25492	CONTINUOUS	34405	-0.206902693278872	-0.26187098088247	-0.151934405675274	1.64754987233117e-13	LINEAR	Weighted-mean FA in tract cingulate gyrus part of cingulum (left)		100000	UK Biobank Assessment Centre	100003.0	Imaging	100.0	Brain MRI	135	UK Biobank Assessment Centre > Imaging > Brain MRI > Diffusion brain MRI > dMRI weighted means	IMGNET	True	0
27422	CONTINUOUS	35886	-0.0382580523499857	-0.0484330112542432	-0.0280830934457282	1.74621536121834e-13	LINEAR	Mean thickness of G-occipital-sup (left hemisphere)		100000	UK Biobank Assessment Centre	100003.0	Imaging	100.0	Brain MRI	197	UK Biobank Assessment Centre > Imaging > Brain MRI > T1 structural brain MRI > Freesurfer a2009s	IMGNET	True	0
25723	CONTINUOUS	34405	0.201838258742365	0.148035857785148	0.255640659699581	1.98101944544093e-13	LINEAR	Weighted-mean ISOVF in tract posterior thalamic radiation (left)		100000	UK Biobank Assessment Centre	100003.0	Imaging	100.0	Brain MRI	135	UK Biobank Assessment Centre > Imaging > Brain MRI > Diffusion brain MRI > dMRI weighted means	IMGNET	True	0
27205	CONTINUOUS	35886	-0.0365191339207318	-0.0462751175596264	-0.0267631502818371	2.23230056413969e-13	LINEAR	Volume of caudalanteriorcingulate (left hemisphere)		100000	UK Biobank Assessment Centre	100003.0	Imaging	100.0	Brain MRI	196	UK Biobank Assessment Centre > Imaging > Brain MRI > T1 structural brain MRI > Freesurfer DKT	IMGNET	True	0
25376	CONTINUOUS	34405	-0.194886520231095	-0.247031056383165	-0.142741984079024	2.43253488596727e-13	LINEAR	Mean ICVF in external capsule on FA skeleton (right)		100000	UK Biobank Assessment Centre	100003.0	Imaging	100.0	Brain MRI	134	UK Biobank Assessment Centre > Imaging > Brain MRI > Diffusion brain MRI > dMRI skeleton	IMGNET	True	0
23241	CONTINUOUS	30445	0.0317890603467918	0.0232755752901111	0.0403025454034725	2.56515327994177e-13	LINEAR	Trunk BMD (bone mineral density)		100000	UK Biobank Assessment Centre	100003.0	Imaging	103.0	DXA assessment	125	UK Biobank Assessment Centre > Imaging > DXA assessment > Bone size, mineral and density by DXA	IMGNET	True	0
25233	CONTINUOUS	34405	-0.202811003397562	-0.257130669515518	-0.148491337279606	2.5701384612152e-13	LINEAR	Mean L1 in external capsule on FA skeleton (left)		100000	UK Biobank Assessment Centre	100003.0	Imaging	100.0	Brain MRI	134	UK Biobank Assessment Centre > Imaging > Brain MRI > Diffusion brain MRI > dMRI skeleton	IMGNET	True	0
23309	CONTINUOUS	30446	-0.0300529965557464	-0.0381102446109059	-0.0219957485005868	2.72038139209692e-13	LINEAR	Ribs bone area		100000	UK Biobank Assessment Centre	100003.0	Imaging	103.0	DXA assessment	125	UK Biobank Assessment Centre > Imaging > DXA assessment > Bone size, mineral and density by DXA	IMGNET	True	0
25615	CONTINUOUS	34405	0.191019686013287	0.139640155057857	0.242399216968716	3.23630547047895e-13	LINEAR	Weighted-mean L2 in tract posterior thalamic radiation (left)		100000	UK Biobank Assessment Centre	100003.0	Imaging	100.0	Brain MRI	135	UK Biobank Assessment Centre > Imaging > Brain MRI > Diffusion brain MRI > dMRI weighted means	IMGNET	True	0
24006	CONTINUOUS	33839	0.0381976722597536	0.0279163798406132	0.0484789646788939	3.35976541738414e-13	LINEAR	Particulate matter air pollution (pm2.5); 2010		100088	Additional exposures	113.0	Local environment	114.0	Residential air pollution	114	Additional exposures > Local environment > Residential air pollution	IMGNET	True	0
27759	CONTINUOUS	35886	-0.0347774999598526	-0.0441409382626132	-0.025414061657092	3.40898206001976e-13	LINEAR	Volume of S-oc-temp-med+Lingual (right hemisphere)		100000	UK Biobank Assessment Centre	100003.0	Imaging	100.0	Brain MRI	197	UK Biobank Assessment Centre > Imaging > Brain MRI > T1 structural brain MRI > Freesurfer a2009s	IMGNET	True	0
25563	CONTINUOUS	34405	0.20575789010345	0.150349212619674	0.261166567587226	3.44754783553546e-13	LINEAR	Weighted-mean MO in tract superior longitudinal fasciculus (left)		100000	UK Biobank Assessment Centre	100003.0	Imaging	100.0	Brain MRI	135	UK Biobank Assessment Centre > Imaging > Brain MRI > Diffusion brain MRI > dMRI weighted means	IMGNET	True	0
25489	CONTINUOUS	34405	0.204877563009505	0.149637065153338	0.260118060865672	3.6868942553539597e-13	LINEAR	Weighted-mean FA in tract acoustic radiation (right)		100000	UK Biobank Assessment Centre	100003.0	Imaging	100.0	Brain MRI	135	UK Biobank Assessment Centre > Imaging > Brain MRI > Diffusion brain MRI > dMRI weighted means	IMGNET	True	0
630	INTEGER	36309	-0.0370676836341917	-0.0470675016757165	-0.0270678655926669	3.79107981408552e-13	LINEAR	Touchscreen duration		100000	UK Biobank Assessment Centre	100004.0	Procedural metrics	152.0	Process durations	152	UK Biobank Assessment Centre > Procedural metrics > Process durations	IMGNET	True	0
27129	CONTINUOUS	35886	-0.036175622544166	-0.04596277070915	-0.0263884743791821	4.4198936136261197e-13	LINEAR	Volume of BA1 (right hemisphere)		100000	UK Biobank Assessment Centre	100003.0	Imaging	100.0	Brain MRI	195	UK Biobank Assessment Centre > Imaging > Brain MRI > T1 structural brain MRI > Freesurfer BA exvivo	IMGNET	True	0
23299	CONTINUOUS	30439	0.0352593011650227	0.0257076825658266	0.0448109197642189	4.75145734372227e-13	LINEAR	Femur neck BMD (bone mineral density) (left)		100000	UK Biobank Assessment Centre	100003.0	Imaging	103.0	DXA assessment	125	UK Biobank Assessment Centre > Imaging > DXA assessment > Bone size, mineral and density by DXA	IMGNET	True	0
23300	CONTINUOUS	30420	0.037152657055035	0.0270765016408357	0.0472288124692343	5.05248815975806e-13	LINEAR	Femur neck BMD (bone mineral density) T-score (left)		100000	UK Biobank Assessment Centre	100003.0	Imaging	103.0	DXA assessment	125	UK Biobank Assessment Centre > Imaging > DXA assessment > Bone size, mineral and density by DXA	IMGNET	True	0
27755	CONTINUOUS	35886	-0.0360669755756672	-0.0458894303052675	-0.026244520846067	6.27498225407326e-13	LINEAR	Volume of S-oc-middle+Lunatus (right hemisphere)		100000	UK Biobank Assessment Centre	100003.0	Imaging	100.0	Brain MRI	197	UK Biobank Assessment Centre > Imaging > Brain MRI > T1 structural brain MRI > Freesurfer a2009s	IMGNET	True	0
25151	CONTINUOUS	34405	0.198627209971438	0.144533675301168	0.252720744641708	6.27692527505003e-13	LINEAR	Mean MD in tapetum on FA skeleton (left)		100000	UK Biobank Assessment Centre	100003.0	Imaging	100.0	Brain MRI	134	UK Biobank Assessment Centre > Imaging > Brain MRI > Diffusion brain MRI > dMRI skeleton	IMGNET	True	0
25622	CONTINUOUS	34405	0.193865454068613	0.140851546355349	0.246879361781877	7.78560300794577e-13	LINEAR	Weighted-mean L2 in tract uncinate fasciculus (right)		100000	UK Biobank Assessment Centre	100003.0	Imaging	100.0	Brain MRI	135	UK Biobank Assessment Centre > Imaging > Brain MRI > Diffusion brain MRI > dMRI weighted means	IMGNET	True	0
25543	CONTINUOUS	34405	0.206511946254482	0.149997297374356	0.263026595134609	8.0973127611885e-13	LINEAR	Weighted-mean MO in tract acoustic radiation (right)		100000	UK Biobank Assessment Centre	100003.0	Imaging	100.0	Brain MRI	135	UK Biobank Assessment Centre > Imaging > Brain MRI > Diffusion brain MRI > dMRI weighted means	IMGNET	True	0
25724	CONTINUOUS	34405	0.196464112955179	0.142694987075821	0.250233238834538	8.13035137661621e-13	LINEAR	Weighted-mean ISOVF in tract posterior thalamic radiation (right)		100000	UK Biobank Assessment Centre	100003.0	Imaging	100.0	Brain MRI	135	UK Biobank Assessment Centre > Imaging > Brain MRI > Diffusion brain MRI > dMRI weighted means	IMGNET	True	0
26764	CONTINUOUS	35886	-0.0369236229800437	-0.0470364811787504	-0.026810764781337	8.44238507965636e-13	LINEAR	Mean thickness of isthmuscingulate (left hemisphere)		100000	UK Biobank Assessment Centre	100003.0	Imaging	100.0	Brain MRI	192	UK Biobank Assessment Centre > Imaging > Brain MRI > T1 structural brain MRI > Freesurfer desikan white	IMGNET	True	0
25528	CONTINUOUS	34405	0.191176514717944	0.138778154956228	0.243574874479659	8.77224387265756e-13	LINEAR	Weighted-mean MD in tract inferior fronto-occipital fasciculus (right)		100000	UK Biobank Assessment Centre	100003.0	Imaging	100.0	Brain MRI	135	UK Biobank Assessment Centre > Imaging > Brain MRI > Diffusion brain MRI > dMRI weighted means	IMGNET	True	0
26897	CONTINUOUS	35886	-0.0333658767273054	-0.042522959216967	-0.0242087942376438	9.38606471058361e-13	LINEAR	Volume of inferiortemporal (right hemisphere)		100000	UK Biobank Assessment Centre	100003.0	Imaging	100.0	Brain MRI	192	UK Biobank Assessment Centre > Imaging > Brain MRI > T1 structural brain MRI > Freesurfer desikan white	IMGNET	True	0
26990	CONTINUOUS	35886	-0.0349669317851528	-0.0445647383518759	-0.0253691252184296	9.45345803843189e-13	LINEAR	Grey-white contrast in bankssts (left hemisphere)		100000	UK Biobank Assessment Centre	100003.0	Imaging	100.0	Brain MRI	194	UK Biobank Assessment Centre > Imaging > Brain MRI > T1 structural brain MRI > Freesurfer desikan gw	IMGNET	True	0
27659	CONTINUOUS	35886	-0.036631558852965	-0.0466905561807386	-0.0265725615251914	9.6644195766285e-13	LINEAR	Mean thickness of G-temp-sup-Plan-polar (right hemisphere)		100000	UK Biobank Assessment Centre	100003.0	Imaging	100.0	Brain MRI	197	UK Biobank Assessment Centre > Imaging > Brain MRI > T1 structural brain MRI > Freesurfer a2009s	IMGNET	True	0
25093	CONTINUOUS	34405	-0.20197950365701	-0.257482093070272	-0.146476914243748	1.00317834194022e-12	LINEAR	Mean FA in cingulum hippocampus on FA skeleton (left)		100000	UK Biobank Assessment Centre	100003.0	Imaging	100.0	Brain MRI	134	UK Biobank Assessment Centre > Imaging > Brain MRI > Diffusion brain MRI > dMRI skeleton	IMGNET	True	0
27177	CONTINUOUS	35886	0.0370223343715957	0.0268446458306492	0.0472000229125423	1.0241062179316399e-12	LINEAR	Mean thickness of entorhinal (left hemisphere)		100000	UK Biobank Assessment Centre	100003.0	Imaging	100.0	Brain MRI	196	UK Biobank Assessment Centre > Imaging > Brain MRI > T1 structural brain MRI > Freesurfer DKT	IMGNET	True	0
25677	CONTINUOUS	34405	-0.203623235703082	-0.259770701961279	-0.147475769444885	1.1983981023937798e-12	LINEAR	Weighted-mean OD in tract acoustic radiation (left)		100000	UK Biobank Assessment Centre	100003.0	Imaging	100.0	Brain MRI	135	UK Biobank Assessment Centre > Imaging > Brain MRI > Diffusion brain MRI > dMRI weighted means	IMGNET	True	0
23233	CONTINUOUS	30446	0.029045744848579	0.0210015748756294	0.0370899148215286	1.50185988962156e-12	LINEAR	Ribs BMD (bone mineral density)		100000	UK Biobank Assessment Centre	100003.0	Imaging	103.0	DXA assessment	125	UK Biobank Assessment Centre > Imaging > DXA assessment > Bone size, mineral and density by DXA	IMGNET	True	0
27055	CONTINUOUS	35886	-0.0341121545883558	-0.0435723577575969	-0.0246519514191147	1.60518545327802e-12	LINEAR	Grey-white contrast in frontalpole (right hemisphere)		100000	UK Biobank Assessment Centre	100003.0	Imaging	100.0	Brain MRI	194	UK Biobank Assessment Centre > Imaging > Brain MRI > T1 structural brain MRI > Freesurfer desikan gw	IMGNET	True	0
26662	CONTINUOUS	35886	-0.0328180279910694	-0.0419286357946771	-0.0237074201874616	1.69065378944707e-12	LINEAR	Volume of Whole-hippocampal-head (right hemisphere)		100000	UK Biobank Assessment Centre	100003.0	Imaging	100.0	Brain MRI	191	UK Biobank Assessment Centre > Imaging > Brain MRI > T1 structural brain MRI > Freesurfer subsegmentation	IMGNET	True	0
25501	CONTINUOUS	34405	-0.197243349942635	-0.252038052583024	-0.142448647302247	1.7524175647290998e-12	LINEAR	Weighted-mean FA in tract inferior fronto-occipital fasciculus (right)		100000	UK Biobank Assessment Centre	100003.0	Imaging	100.0	Brain MRI	135	UK Biobank Assessment Centre > Imaging > Brain MRI > Diffusion brain MRI > dMRI weighted means	IMGNET	True	0
41249#2001	CAT-MUL	26323/9958(36281)	0.0758711895639116	0.0546623171141063	0.0968821991748584	1.8038226478662298e-12	LOGISTIC-BINARY	Methods of admission to hospital (recoded): Emergency admission: A&E		100091	Health-related outcomes	2000.0	Hospital inpatient	2001.0	Summary Administration	2001	Health-related outcomes > Hospital inpatient > Summary Administration	IMGNET	True	0
25667	CONTINUOUS	34405	0.197707651899013	0.142703811190483	0.252711492607542	1.88661244788515e-12	LINEAR	Weighted-mean ICVF in tract medial lemniscus (left)		100000	UK Biobank Assessment Centre	100003.0	Imaging	100.0	Brain MRI	135	UK Biobank Assessment Centre > Imaging > Brain MRI > Diffusion brain MRI > dMRI weighted means	IMGNET	True	0
25649	CONTINUOUS	34405	0.192048049844513	0.138618002868026	0.245478096820999	1.8879555143342498e-12	LINEAR	Weighted-mean L3 in tract uncinate fasciculus (right)		100000	UK Biobank Assessment Centre	100003.0	Imaging	100.0	Brain MRI	135	UK Biobank Assessment Centre > Imaging > Brain MRI > Diffusion brain MRI > dMRI weighted means	IMGNET	True	0
25133	CONTINUOUS	34405	-0.191966384839419	-0.24552540896071	-0.138407360718128	2.17798603255273e-12	LINEAR	Mean MD in posterior thalamic radiation on FA skeleton (left)		100000	UK Biobank Assessment Centre	100003.0	Imaging	100.0	Brain MRI	134	UK Biobank Assessment Centre > Imaging > Brain MRI > Diffusion brain MRI > dMRI skeleton	IMGNET	True	0
46	INTEGER	36211	0.0247347765946099	0.0178041559115329	0.0316653972776869	2.6952421300507997e-12	LINEAR	Hand grip strength (left)		100000	UK Biobank Assessment Centre	100006.0	Physical measures	100019.0	Hand grip strength	100019	UK Biobank Assessment Centre > Physical measures > Hand grip strength	IMGNET	True	0
25203	CONTINUOUS	34405	0.191606515941709	0.137813305811685	0.245399726071732	2.97421488256332e-12	LINEAR	Mean L1 in body of corpus callosum on FA skeleton		100000	UK Biobank Assessment Centre	100003.0	Imaging	100.0	Brain MRI	134	UK Biobank Assessment Centre > Imaging > Brain MRI > Diffusion brain MRI > dMRI skeleton	IMGNET	True	0
41200#E178	CAT-MUL	36274/35(36309)	0.339132700538013	0.23440086710146	0.428093943864748	3.12569257949843e-12	LOGISTIC-BINARY	Operative procedures - main OPCS4: E17.8 Other specified operations on unspecified nasal sinus		100091	Health-related outcomes	2000.0	Hospital inpatient	2005.0	Summary Operations	2005	Health-related outcomes > Hospital inpatient > Summary Operations	IMGNET	True	0
27720	CONTINUOUS	35886	0.0356237493815426	0.0255850948661881	0.045662403896897	3.57383568776587e-12	LINEAR	Volume of G-oc-temp-med-Lingual (right hemisphere)		100000	UK Biobank Assessment Centre	100003.0	Imaging	100.0	Brain MRI	197	UK Biobank Assessment Centre > Imaging > Brain MRI > T1 structural brain MRI > Freesurfer a2009s	IMGNET	True	0
23210	CONTINUOUS	29291	0.0336319650781657	0.0241473829625137	0.0431165471938178	3.72285791575175e-12	LINEAR	Femur shaft BMD (bone mineral density) (right)		100000	UK Biobank Assessment Centre	100003.0	Imaging	103.0	DXA assessment	125	UK Biobank Assessment Centre > Imaging > DXA assessment > Bone size, mineral and density by DXA	IMGNET	True	0
25643	CONTINUOUS	34405	0.183980480051438	0.13204852341644	0.235912436686436	3.88315773619543e-12	LINEAR	Weighted-mean L3 in tract posterior thalamic radiation (right)		100000	UK Biobank Assessment Centre	100003.0	Imaging	100.0	Brain MRI	135	UK Biobank Assessment Centre > Imaging > Brain MRI > Diffusion brain MRI > dMRI weighted means	IMGNET	True	0
25211	CONTINUOUS	34405	-0.199169808976648	-0.25561217560349	-0.142727442349807	4.7126827809293494e-12	LINEAR	Mean L1 in inferior cerebellar peduncle on FA skeleton (left)		100000	UK Biobank Assessment Centre	100003.0	Imaging	100.0	Brain MRI	134	UK Biobank Assessment Centre > Imaging > Brain MRI > Diffusion brain MRI > dMRI skeleton	IMGNET	True	0
27768	CONTINUOUS	35886	-0.035499037208526	-0.0455696678326849	-0.0254284065843671	4.95797973976201e-12	LINEAR	Volume of S-suborbital (right hemisphere)		100000	UK Biobank Assessment Centre	100003.0	Imaging	100.0	Brain MRI	197	UK Biobank Assessment Centre > Imaging > Brain MRI > T1 structural brain MRI > Freesurfer a2009s	IMGNET	True	0
26966	CONTINUOUS	35886	0.0318022431450227	0.0227791243230018	0.0408253619670436	4.99074597932979e-12	LINEAR	Area of lateraloccipital (right hemisphere)		100000	UK Biobank Assessment Centre	100003.0	Imaging	100.0	Brain MRI	193	UK Biobank Assessment Centre > Imaging > Brain MRI > T1 structural brain MRI > Freesurfer desikan pial	IMGNET	True	0
25103	CONTINUOUS	34405	-0.195864567665227	-0.251447293727892	-0.140281841602562	5.04169985118458e-12	LINEAR	Mean FA in tapetum on FA skeleton (left)		100000	UK Biobank Assessment Centre	100003.0	Imaging	100.0	Brain MRI	134	UK Biobank Assessment Centre > Imaging > Brain MRI > Diffusion brain MRI > dMRI skeleton	IMGNET	True	0
25486	CONTINUOUS	34405	0.190734057907983	0.136474725235657	0.244993390580308	5.67645163412563e-12	LINEAR	Mean ISOVF in tapetum on FA skeleton (right)		100000	UK Biobank Assessment Centre	100003.0	Imaging	100.0	Brain MRI	134	UK Biobank Assessment Centre > Imaging > Brain MRI > Diffusion brain MRI > dMRI skeleton	IMGNET	True	0
25175	CONTINUOUS	34405	-0.195742010079944	-0.251433169062847	-0.140050851097041	5.71196769797786e-12	LINEAR	Mean MO in anterior corona radiata on FA skeleton (left)		100000	UK Biobank Assessment Centre	100003.0	Imaging	100.0	Brain MRI	134	UK Biobank Assessment Centre > Imaging > Brain MRI > Diffusion brain MRI > dMRI skeleton	IMGNET	True	0
25614	CONTINUOUS	34405	-0.196354415285219	-0.252287368121415	-0.140421462449023	6.05529321675376e-12	LINEAR	Weighted-mean L2 in tract medial lemniscus (right)		100000	UK Biobank Assessment Centre	100003.0	Imaging	100.0	Brain MRI	135	UK Biobank Assessment Centre > Imaging > Brain MRI > Diffusion brain MRI > dMRI weighted means	IMGNET	True	0
25132	CONTINUOUS	34405	-0.189257945616645	-0.243178902651377	-0.135336988581914	6.10688589196991e-12	LINEAR	Mean MD in posterior thalamic radiation on FA skeleton (right)		100000	UK Biobank Assessment Centre	100003.0	Imaging	100.0	Brain MRI	134	UK Biobank Assessment Centre > Imaging > Brain MRI > Diffusion brain MRI > dMRI skeleton	IMGNET	True	0
3077	CAT-SIN	36154	0.133863000309449	0.0956880548342605	0.172037945784637	6.39413979191027e-12	ORDERED-LOGISTIC	Seating box height		100000	UK Biobank Assessment Centre	100006.0	Physical measures	100008.0	Anthropometry	100010	UK Biobank Assessment Centre > Physical measures > Anthropometry > Body size measures	IMGNET	True	0
23225	CONTINUOUS	30446	0.0249516797564394	0.0178310518621617	0.0320723076507171	6.62368997511676e-12	LINEAR	Arms BMD (bone mineral density)		100000	UK Biobank Assessment Centre	100003.0	Imaging	103.0	DXA assessment	125	UK Biobank Assessment Centre > Imaging > DXA assessment > Bone size, mineral and density by DXA	IMGNET	True	0
26893	CONTINUOUS	35886	0.0337071503329903	0.0240810445504897	0.0433332561154908	6.837071956639169e-12	LINEAR	Volume of cuneus (right hemisphere)		100000	UK Biobank Assessment Centre	100003.0	Imaging	100.0	Brain MRI	192	UK Biobank Assessment Centre > Imaging > Brain MRI > T1 structural brain MRI > Freesurfer desikan white	IMGNET	True	0
23290	CONTINUOUS	30389	0.0334642414451908	0.0239043400099771	0.0430241428804045	6.9647774026956195e-12	LINEAR	Femur shaft BMD (bone mineral density) (left)		100000	UK Biobank Assessment Centre	100003.0	Imaging	103.0	DXA assessment	125	UK Biobank Assessment Centre > Imaging > DXA assessment > Bone size, mineral and density by DXA	IMGNET	True	0
25238	CONTINUOUS	34405	-0.195485503698934	-0.251472684051903	-0.139498323345964	7.84793837034921e-12	LINEAR	Mean L1 in fornix cres+stria terminalis on FA skeleton (right)		100000	UK Biobank Assessment Centre	100003.0	Imaging	100.0	Brain MRI	134	UK Biobank Assessment Centre > Imaging > Brain MRI > Diffusion brain MRI > dMRI skeleton	IMGNET	True	0
25631	CONTINUOUS	34405	0.194059895004525	0.138370659188748	0.249749130820302	8.62568488823704e-12	LINEAR	Weighted-mean L3 in tract corticospinal tract (left)		100000	UK Biobank Assessment Centre	100003.0	Imaging	100.0	Brain MRI	135	UK Biobank Assessment Centre > Imaging > Brain MRI > Diffusion brain MRI > dMRI weighted means	IMGNET	True	0
25574	CONTINUOUS	34405	0.196675739564877	0.140173962960412	0.253177516169343	9.08645270248337e-12	LINEAR	Weighted-mean L1 in tract cingulate gyrus part of cingulum (right)		100000	UK Biobank Assessment Centre	100003.0	Imaging	100.0	Brain MRI	135	UK Biobank Assessment Centre > Imaging > Brain MRI > Diffusion brain MRI > dMRI weighted means	IMGNET	True	0
25693	CONTINUOUS	34405	-0.192128155807781	-0.247526711380109	-0.136729600235453	1.0810615145760099e-11	LINEAR	Weighted-mean OD in tract middle cerebellar peduncle		100000	UK Biobank Assessment Centre	100003.0	Imaging	100.0	Brain MRI	135	UK Biobank Assessment Centre > Imaging > Brain MRI > Diffusion brain MRI > dMRI weighted means	IMGNET	True	0
24504	CONTINUOUS	33686	0.0357616645889394	0.025436485871435	0.0460868433064437	1.15057066992187e-11	LINEAR	Domestic garden percentage, buffer 300m		100088	Additional exposures	113.0	Local environment	151.0	Greenspace and coastal proximity	151	Additional exposures > Local environment > Greenspace and coastal proximity	IMGNET	True	0
25060	CONTINUOUS	34405	-0.194268655421259	-0.250598884831842	-0.137938426010676	1.4052508560165198e-11	LINEAR	Mean FA in splenium of corpus callosum on FA skeleton		100000	UK Biobank Assessment Centre	100003.0	Imaging	100.0	Brain MRI	134	UK Biobank Assessment Centre > Imaging > Brain MRI > Diffusion brain MRI > dMRI skeleton	IMGNET	True	0
30280	CONTINUOUS	34551	0.0358128912936792	0.0254176704397016	0.0462081121476569	1.4754718574948e-11	LINEAR	Immature reticulocyte fraction		100078	Biological samples	100079.0	Assay results	100080.0	Blood assays	100081	Biological samples > Assay results > Blood assays > Blood count	IMGNET	True	0
25116	CONTINUOUS	34405	0.192798288384878	0.136827311198214	0.248769265571543	1.4859226944938697e-11	LINEAR	Mean MD in superior cerebellar peduncle on FA skeleton (right)		100000	UK Biobank Assessment Centre	100003.0	Imaging	100.0	Brain MRI	134	UK Biobank Assessment Centre > Imaging > Brain MRI > Diffusion brain MRI > dMRI skeleton	IMGNET	True	0
27539	CONTINUOUS	35886	-0.0327866181521642	-0.0423061690018626	-0.0232670673024658	1.49464430905186e-11	LINEAR	Volume of S-orbital-med-olfact (left hemisphere)		100000	UK Biobank Assessment Centre	100003.0	Imaging	100.0	Brain MRI	197	UK Biobank Assessment Centre > Imaging > Brain MRI > T1 structural brain MRI > Freesurfer a2009s	IMGNET	True	0
25435	CONTINUOUS	34405	0.194145045831947	0.137755133964559	0.250534957699335	1.5205581690798498e-11	LINEAR	Mean OD in superior fronto-occipital fasciculus on FA skeleton (left)		100000	UK Biobank Assessment Centre	100003.0	Imaging	100.0	Brain MRI	134	UK Biobank Assessment Centre > Imaging > Brain MRI > Diffusion brain MRI > dMRI skeleton	IMGNET	True	0
23291	CONTINUOUS	30389	0.0313494209618293	0.0221799895752118	0.0405188523484467	2.1032515113650298e-11	LINEAR	Femur total BMD (bone mineral density) (left)		100000	UK Biobank Assessment Centre	100003.0	Imaging	103.0	DXA assessment	125	UK Biobank Assessment Centre > Imaging > DXA assessment > Bone size, mineral and density by DXA	IMGNET	True	0
25469	CONTINUOUS	34405	-0.189309816653323	-0.244688391296272	-0.133931242010374	2.1118384385437797e-11	LINEAR	Mean ISOVF in posterior thalamic radiation on FA skeleton (left)		100000	UK Biobank Assessment Centre	100003.0	Imaging	100.0	Brain MRI	134	UK Biobank Assessment Centre > Imaging > Brain MRI > Diffusion brain MRI > dMRI skeleton	IMGNET	True	0
25555	CONTINUOUS	34405	-0.190371375677815	-0.246190640396066	-0.134552110959564	2.3495350079144897e-11	LINEAR	Weighted-mean MO in tract inferior fronto-occipital fasciculus (right)		100000	UK Biobank Assessment Centre	100003.0	Imaging	100.0	Brain MRI	135	UK Biobank Assessment Centre > Imaging > Brain MRI > Diffusion brain MRI > dMRI weighted means	IMGNET	True	0
23212	CONTINUOUS	29291	0.0310944304335129	0.021948168771911	0.0402406920951148	2.7204512756769697e-11	LINEAR	Femur total BMD (bone mineral density) (right)		100000	UK Biobank Assessment Centre	100003.0	Imaging	103.0	DXA assessment	125	UK Biobank Assessment Centre > Imaging > DXA assessment > Bone size, mineral and density by DXA	IMGNET	True	0
23312	CONTINUOUS	30446	0.0282040347986092	0.0198963815249862	0.0365116880722322	2.8960047310087798e-11	LINEAR	Spine BMC (bone mineral content)		100000	UK Biobank Assessment Centre	100003.0	Imaging	103.0	DXA assessment	125	UK Biobank Assessment Centre > Imaging > DXA assessment > Bone size, mineral and density by DXA	IMGNET	True	0
25642	CONTINUOUS	34405	0.174923583929163	0.123260344003039	0.226586823855287	3.2628548326422294e-11	LINEAR	Weighted-mean L3 in tract posterior thalamic radiation (left)		100000	UK Biobank Assessment Centre	100003.0	Imaging	100.0	Brain MRI	135	UK Biobank Assessment Centre > Imaging > Brain MRI > Diffusion brain MRI > dMRI weighted means	IMGNET	True	0
25246	CONTINUOUS	34405	0.179484384915616	0.126474009450497	0.232494760380736	3.2631714628579396e-11	LINEAR	Mean L1 in tapetum on FA skeleton (right)		100000	UK Biobank Assessment Centre	100003.0	Imaging	100.0	Brain MRI	134	UK Biobank Assessment Centre > Imaging > Brain MRI > Diffusion brain MRI > dMRI skeleton	IMGNET	True	0
25156	CONTINUOUS	34405	0.178256383525385	0.125423031190644	0.231089735860125	3.82045456435842e-11	LINEAR	Mean MO in splenium of corpus callosum on FA skeleton		100000	UK Biobank Assessment Centre	100003.0	Imaging	100.0	Brain MRI	134	UK Biobank Assessment Centre > Imaging > Brain MRI > Diffusion brain MRI > dMRI skeleton	IMGNET	True	0
27039	CONTINUOUS	35885	0.0336848777645724	0.0236908600385099	0.0436788954906348	3.99572671139945e-11	LINEAR	Grey-white contrast in parahippocampal (right hemisphere)		100000	UK Biobank Assessment Centre	100003.0	Imaging	100.0	Brain MRI	194	UK Biobank Assessment Centre > Imaging > Brain MRI > T1 structural brain MRI > Freesurfer desikan gw	IMGNET	True	0
25121	CONTINUOUS	34405	0.175503125609461	0.123423562470604	0.227582688748319	4.0296832618424394e-11	LINEAR	Mean MD in anterior limb of internal capsule on FA skeleton (left)		100000	UK Biobank Assessment Centre	100003.0	Imaging	100.0	Brain MRI	134	UK Biobank Assessment Centre > Imaging > Brain MRI > Diffusion brain MRI > dMRI skeleton	IMGNET	True	0
25648	CONTINUOUS	34405	0.178965601222258	0.125798753574597	0.23213244886992	4.2365881740536e-11	LINEAR	Weighted-mean L3 in tract uncinate fasciculus (left)		100000	UK Biobank Assessment Centre	100003.0	Imaging	100.0	Brain MRI	135	UK Biobank Assessment Centre > Imaging > Brain MRI > Diffusion brain MRI > dMRI weighted means	IMGNET	True	0
25241	CONTINUOUS	34405	0.183286003850473	0.128676644164661	0.237895363536286	4.8208776956259793e-11	LINEAR	Mean L1 in superior longitudinal fasciculus on FA skeleton (left)		100000	UK Biobank Assessment Centre	100003.0	Imaging	100.0	Brain MRI	134	UK Biobank Assessment Centre > Imaging > Brain MRI > Diffusion brain MRI > dMRI skeleton	IMGNET	True	0
27483	CONTINUOUS	35886	-0.0335217778381953	-0.0435136366997378	-0.0235299189766528	4.90809962055556e-11	LINEAR	Volume of G+S-cingul-Mid-Ant (left hemisphere)		100000	UK Biobank Assessment Centre	100003.0	Imaging	100.0	Brain MRI	197	UK Biobank Assessment Centre > Imaging > Brain MRI > T1 structural brain MRI > Freesurfer a2009s	IMGNET	True	0
25255	CONTINUOUS	34405	-0.187416679326489	-0.243397577393533	-0.131435781259445	5.386817206032979e-11	LINEAR	Mean L2 in corticospinal tract on FA skeleton (left)		100000	UK Biobank Assessment Centre	100003.0	Imaging	100.0	Brain MRI	134	UK Biobank Assessment Centre > Imaging > Brain MRI > Diffusion brain MRI > dMRI skeleton	IMGNET	True	0
25266	CONTINUOUS	34405	-0.188660857393692	-0.245014695186633	-0.132307019600751	5.3923115825544e-11	LINEAR	Mean L2 in posterior limb of internal capsule on FA skeleton (right)		100000	UK Biobank Assessment Centre	100003.0	Imaging	100.0	Brain MRI	134	UK Biobank Assessment Centre > Imaging > Brain MRI > Diffusion brain MRI > dMRI skeleton	IMGNET	True	0
25441	CONTINUOUS	34405	-0.187406070448135	-0.243529967434282	-0.131282173461988	6.039407996985419e-11	LINEAR	Mean ISOVF in pontine crossing tract on FA skeleton		100000	UK Biobank Assessment Centre	100003.0	Imaging	100.0	Brain MRI	134	UK Biobank Assessment Centre > Imaging > Brain MRI > Diffusion brain MRI > dMRI skeleton	IMGNET	True	0
25545	CONTINUOUS	34405	-0.186950203888047	-0.242950428922415	-0.130949978853679	6.100319321532169e-11	LINEAR	Weighted-mean MO in tract anterior thalamic radiation (right)		100000	UK Biobank Assessment Centre	100003.0	Imaging	100.0	Brain MRI	135	UK Biobank Assessment Centre > Imaging > Brain MRI > Diffusion brain MRI > dMRI weighted means	IMGNET	True	0
27646	CONTINUOUS	35886	0.0343536587259677	0.0240533167646004	0.044654000687335	6.35696708854577e-11	LINEAR	Mean thickness of G-oc-temp-med-Lingual (right hemisphere)		100000	UK Biobank Assessment Centre	100003.0	Imaging	100.0	Brain MRI	197	UK Biobank Assessment Centre > Imaging > Brain MRI > T1 structural brain MRI > Freesurfer a2009s	IMGNET	True	0
25092	CONTINUOUS	34405	-0.184546795425127	-0.24002831605889	-0.129065274791365	7.146561818006219e-11	LINEAR	Mean FA in cingulum hippocampus on FA skeleton (right)		100000	UK Biobank Assessment Centre	100003.0	Imaging	100.0	Brain MRI	134	UK Biobank Assessment Centre > Imaging > Brain MRI > Diffusion brain MRI > dMRI skeleton	IMGNET	True	0
26647	CONTINUOUS	35886	-0.0314399479187628	-0.0409005225359313	-0.0219793733015943	7.42952483751039e-11	LINEAR	Volume of presubiculum-head (right hemisphere)		100000	UK Biobank Assessment Centre	100003.0	Imaging	100.0	Brain MRI	191	UK Biobank Assessment Centre > Imaging > Brain MRI > T1 structural brain MRI > Freesurfer subsegmentation	IMGNET	True	0
23308	CONTINUOUS	30445	0.0258207194418851	0.0180494953120549	0.0335919435717153	7.50868924832917e-11	LINEAR	Pelvis BMC (bone mineral content)		100000	UK Biobank Assessment Centre	100003.0	Imaging	103.0	DXA assessment	125	UK Biobank Assessment Centre > Imaging > DXA assessment > Bone size, mineral and density by DXA	IMGNET	True	0
26760	CONTINUOUS	35886	0.0338076948455974	0.0236296313185295	0.0439857583726652	7.589721232296809e-11	LINEAR	Mean thickness of entorhinal (left hemisphere)		100000	UK Biobank Assessment Centre	100003.0	Imaging	100.0	Brain MRI	192	UK Biobank Assessment Centre > Imaging > Brain MRI > T1 structural brain MRI > Freesurfer desikan white	IMGNET	True	0
27026	CONTINUOUS	35886	0.0330596463716545	0.0231001822338557	0.0430191105094534	7.81076281870882e-11	LINEAR	Grey-white contrast in caudalanteriorcingulate (right hemisphere)		100000	UK Biobank Assessment Centre	100003.0	Imaging	100.0	Brain MRI	194	UK Biobank Assessment Centre > Imaging > Brain MRI > T1 structural brain MRI > Freesurfer desikan gw	IMGNET	True	0
25757	CONTINUOUS	36309	0.0338871895149868	0.0236607361312567	0.044113642898717	8.415545572160359e-11	LINEAR	Scanner transverse (Y) brain position		100000	UK Biobank Assessment Centre	100003.0	Imaging	100.0	Brain MRI	110	UK Biobank Assessment Centre > Imaging > Brain MRI > T1 structural brain MRI	IMGNET	True	0
27218	CONTINUOUS	35886	0.0334074772927373	0.0233223433314045	0.0434926112540701	8.541560505803109e-11	LINEAR	Volume of parahippocampal (left hemisphere)		100000	UK Biobank Assessment Centre	100003.0	Imaging	100.0	Brain MRI	196	UK Biobank Assessment Centre > Imaging > Brain MRI > T1 structural brain MRI > Freesurfer DKT	IMGNET	True	0
26600	CONTINUOUS	35886	0.0299923402119185	0.0209356284860309	0.0390490519378061	8.64565646095389e-11	LINEAR	Volume of Lateral-nucleus (left hemisphere)		100000	UK Biobank Assessment Centre	100003.0	Imaging	100.0	Brain MRI	191	UK Biobank Assessment Centre > Imaging > Brain MRI > T1 structural brain MRI > Freesurfer subsegmentation	IMGNET	True	0
25273	CONTINUOUS	34405	0.180946594607593	0.126257940836945	0.235635248378241	8.987460886210439e-11	LINEAR	Mean L2 in superior corona radiata on FA skeleton (left)		100000	UK Biobank Assessment Centre	100003.0	Imaging	100.0	Brain MRI	134	UK Biobank Assessment Centre > Imaging > Brain MRI > Diffusion brain MRI > dMRI skeleton	IMGNET	True	0
41245#1370	CAT-MUL	34967/1240(36207)	0.121818949847006	0.083400364397799	0.157316841785333	9.42812708231339e-11	LOGISTIC-BINARY	Main speciality of consultant (recoded): Geriatric medicine		100091	Health-related outcomes	2000.0	Hospital inpatient	2001.0	Summary Administration	2001	Health-related outcomes > Hospital inpatient > Summary Administration	IMGNET	True	0
41200#X998	CAT-MUL	23132/13177(36309)	0.0681585556409034	0.0474889161935306	0.0888385031614384	1.00967581488976e-10	LOGISTIC-BINARY	Operative procedures - main OPCS4: X99.8 No procedure performed		100091	Health-related outcomes	2000.0	Hospital inpatient	2005.0	Summary Operations	2005	Health-related outcomes > Hospital inpatient > Summary Operations	IMGNET	True	0
27730	CONTINUOUS	35886	-0.0316831734948965	-0.0413253049875955	-0.0220410420021975	1.20598826630048e-10	LINEAR	Volume of G-subcallosal (right hemisphere)		100000	UK Biobank Assessment Centre	100003.0	Imaging	100.0	Brain MRI	197	UK Biobank Assessment Centre > Imaging > Brain MRI > T1 structural brain MRI > Freesurfer a2009s	IMGNET	True	0
23293	CONTINUOUS	30370	0.0327890597489766	0.0227959399929566	0.0427821795049966	1.28465246785905e-10	LINEAR	Femur total BMD (bone mineral density) T-score (left)		100000	UK Biobank Assessment Centre	100003.0	Imaging	103.0	DXA assessment	125	UK Biobank Assessment Centre > Imaging > DXA assessment > Bone size, mineral and density by DXA	IMGNET	True	0
25067	CONTINUOUS	34405	-0.180234032655668	-0.235206338684828	-0.125261726626507	1.32516674051264e-10	LINEAR	Mean FA in inferior cerebellar peduncle on FA skeleton (left)		100000	UK Biobank Assessment Centre	100003.0	Imaging	100.0	Brain MRI	134	UK Biobank Assessment Centre > Imaging > Brain MRI > Diffusion brain MRI > dMRI skeleton	IMGNET	True	0
23213	CONTINUOUS	29275	0.0326247375521359	0.0226504560734423	0.0425990190308294	1.46688464572007e-10	LINEAR	Femur total BMD (bone mineral density) T-score (right)		100000	UK Biobank Assessment Centre	100003.0	Imaging	103.0	DXA assessment	125	UK Biobank Assessment Centre > Imaging > DXA assessment > Bone size, mineral and density by DXA	IMGNET	True	0
23231	CONTINUOUS	30445	0.0237257104402871	0.0164562055168109	0.0309952153637633	1.60705865432147e-10	LINEAR	Legs BMD (bone mineral density)		100000	UK Biobank Assessment Centre	100003.0	Imaging	103.0	DXA assessment	125	UK Biobank Assessment Centre > Imaging > DXA assessment > Bone size, mineral and density by DXA	IMGNET	True	0
41246#1550	CAT-MUL	34289/774(35063)	0.139978682715877	0.0948882077313798	0.180992063847268	1.62416125940535e-10	LOGISTIC-BINARY	Treatment speciality of consultant (recoded): Geriatric medicine		100091	Health-related outcomes	2000.0	Hospital inpatient	2001.0	Summary Administration	2001	Health-related outcomes > Hospital inpatient > Summary Administration	IMGNET	True	0
27738	CONTINUOUS	35881	-0.0331144355402938	-0.0432720628401008	-0.0229568082404868	1.68127709221989e-10	LINEAR	Volume of Lat-Fis-ant-Vertical (right hemisphere)		100000	UK Biobank Assessment Centre	100003.0	Imaging	100.0	Brain MRI	197	UK Biobank Assessment Centre > Imaging > Brain MRI > T1 structural brain MRI > Freesurfer a2009s	IMGNET	True	0
25616	CONTINUOUS	34405	0.1681286725253	0.116466871891783	0.219790473158818	1.80803649652877e-10	LINEAR	Weighted-mean L2 in tract posterior thalamic radiation (right)		100000	UK Biobank Assessment Centre	100003.0	Imaging	100.0	Brain MRI	135	UK Biobank Assessment Centre > Imaging > Brain MRI > Diffusion brain MRI > dMRI weighted means	IMGNET	True	0
26803	CONTINUOUS	35886	0.0328890792153737	0.0227816557379223	0.0429965026928251	1.8177927322848401e-10	LINEAR	Volume of parahippocampal (left hemisphere)		100000	UK Biobank Assessment Centre	100003.0	Imaging	100.0	Brain MRI	192	UK Biobank Assessment Centre > Imaging > Brain MRI > T1 structural brain MRI > Freesurfer desikan white	IMGNET	True	0
1428-3	CAT-SIN	18500/36159	-999.0	-999.0	-999.0	1.8795883719206502e-10	MULTINOMIAL-LOGISTIC	Spread type		100000	UK Biobank Assessment Centre	100025.0	Touchscreen	100050.0	Lifestyle and environment	100052	UK Biobank Assessment Centre > Touchscreen > Lifestyle and environment > Diet	IMGNET	True	0
27308	CONTINUOUS	35886	0.032149686242732	0.0222520809420665	0.0420472915433976	1.9556360267191601e-10	LINEAR	Volume of lingual (right hemisphere)		100000	UK Biobank Assessment Centre	100003.0	Imaging	100.0	Brain MRI	196	UK Biobank Assessment Centre > Imaging > Brain MRI > T1 structural brain MRI > Freesurfer DKT	IMGNET	True	0
25478	CONTINUOUS	34405	0.169602657792976	0.117386628353798	0.221818687232153	1.9598534730383801e-10	LINEAR	Mean ISOVF in fornix cres+stria terminalis on FA skeleton (right)		100000	UK Biobank Assessment Centre	100003.0	Imaging	100.0	Brain MRI	134	UK Biobank Assessment Centre > Imaging > Brain MRI > Diffusion brain MRI > dMRI skeleton	IMGNET	True	0
25336	CONTINUOUS	34405	0.174998163160785	0.121115257015793	0.228881069305777	1.9685353253743901e-10	LINEAR	Mean L3 in superior longitudinal fasciculus on FA skeleton (right)		100000	UK Biobank Assessment Centre	100003.0	Imaging	100.0	Brain MRI	134	UK Biobank Assessment Centre > Imaging > Brain MRI > Diffusion brain MRI > dMRI skeleton	IMGNET	True	0
26604	CONTINUOUS	35886	-0.0319790873740315	-0.0418393130475751	-0.0221188617004878	2.08403703908297e-10	LINEAR	Volume of Central-nucleus (left hemisphere)		100000	UK Biobank Assessment Centre	100003.0	Imaging	100.0	Brain MRI	191	UK Biobank Assessment Centre > Imaging > Brain MRI > T1 structural brain MRI > Freesurfer subsegmentation	IMGNET	True	0
25568	CONTINUOUS	34405	-0.18215536044624	-0.238330218357566	-0.125980502534915	2.1007550441760301e-10	LINEAR	Weighted-mean MO in tract uncinate fasciculus (right)		100000	UK Biobank Assessment Centre	100003.0	Imaging	100.0	Brain MRI	135	UK Biobank Assessment Centre > Imaging > Brain MRI > Diffusion brain MRI > dMRI weighted means	IMGNET	True	0
27016	CONTINUOUS	35886	-0.0295522631464367	-0.0386719918333599	-0.0204325344595135	2.15872069848267e-10	LINEAR	Grey-white contrast in superiorfrontal (left hemisphere)		100000	UK Biobank Assessment Centre	100003.0	Imaging	100.0	Brain MRI	194	UK Biobank Assessment Centre > Imaging > Brain MRI > T1 structural brain MRI > Freesurfer desikan gw	IMGNET	True	0
136	INTEGER	36301	0.06002741094096	0.0414951381512346	0.0785596837306854	2.19867618739133e-10	ORDERED-LOGISTIC	Number of operations, self-reported		100000	UK Biobank Assessment Centre	100071.0	Verbal interview	100076.0	Operations	100076	UK Biobank Assessment Centre > Verbal interview > Operations	IMGNET	True	0
27701	CONTINUOUS	35886	-0.0320330046674154	-0.0419383083651855	-0.0221277009696453	2.34628790684785e-10	LINEAR	Volume of G+S-paracentral (right hemisphere)		100000	UK Biobank Assessment Centre	100003.0	Imaging	100.0	Brain MRI	197	UK Biobank Assessment Centre > Imaging > Brain MRI > T1 structural brain MRI > Freesurfer a2009s	IMGNET	True	0
26901	CONTINUOUS	35886	0.031930163570022	0.0220310609386163	0.0418292662014278	2.60897445109003e-10	LINEAR	Volume of lingual (right hemisphere)		100000	UK Biobank Assessment Centre	100003.0	Imaging	100.0	Brain MRI	192	UK Biobank Assessment Centre > Imaging > Brain MRI > T1 structural brain MRI > Freesurfer desikan white	IMGNET	True	0
25314	CONTINUOUS	34405	0.174847304270728	0.120623193276991	0.229071415264465	2.64444713668533e-10	LINEAR	Mean L3 in posterior limb of internal capsule on FA skeleton (right)		100000	UK Biobank Assessment Centre	100003.0	Imaging	100.0	Brain MRI	134	UK Biobank Assessment Centre > Imaging > Brain MRI > Diffusion brain MRI > dMRI skeleton	IMGNET	True	0
41229#5F5	CAT-MUL	36070/239(36309)	0.192996951085787	0.128339598451803	0.249084849261334	2.82448225706172e-10	LOGISTIC-BINARY	PCT responsible for patient data: SALFORD PCT		100091	Health-related outcomes	2000.0	Hospital inpatient	2001.0	Summary Administration	2001	Health-related outcomes > Hospital inpatient > Summary Administration	IMGNET	True	0
25069	CONTINUOUS	34405	-0.178282775283573	-0.233735576727604	-0.122829973839543	2.98195114998032e-10	LINEAR	Mean FA in superior cerebellar peduncle on FA skeleton (left)		100000	UK Biobank Assessment Centre	100003.0	Imaging	100.0	Brain MRI	134	UK Biobank Assessment Centre > Imaging > Brain MRI > Diffusion brain MRI > dMRI skeleton	IMGNET	True	0
26617	CONTINUOUS	35886	0.0300169096260939	0.0206800689490766	0.0393537503031111	2.98619176896023e-10	LINEAR	Volume of Corticoamygdaloid-transitio (right hemisphere)		100000	UK Biobank Assessment Centre	100003.0	Imaging	100.0	Brain MRI	191	UK Biobank Assessment Centre > Imaging > Brain MRI > T1 structural brain MRI > Freesurfer subsegmentation	IMGNET	True	0
26992	CONTINUOUS	35886	-0.030476736972334	-0.0399713756049948	-0.0209820983396732	3.18077269649954e-10	LINEAR	Grey-white contrast in caudalmiddlefrontal (left hemisphere)		100000	UK Biobank Assessment Centre	100003.0	Imaging	100.0	Brain MRI	194	UK Biobank Assessment Centre > Imaging > Brain MRI > T1 structural brain MRI > Freesurfer desikan gw	IMGNET	True	0
25916	CONTINUOUS	36309	0.0325131011956166	0.0223730955329624	0.0426531068582707	3.3226645206841003e-10	LINEAR	Volume of grey matter in IX Cerebellum (vermis)		1101	UK Biobank Assessment Centre		Imaging		Imaging	1101	UK Biobank Assessment Centre > Imaging > Brain MRI > T1 structural brain MRI > Regional grey matter volumes (FAST)	IMGNET	True	0
25084	CONTINUOUS	34405	-0.168375788466281	-0.22104152990473	-0.115710047027831	3.7397617052902004e-10	LINEAR	Mean FA in posterior thalamic radiation on FA skeleton (right)		100000	UK Biobank Assessment Centre	100003.0	Imaging	100.0	Brain MRI	134	UK Biobank Assessment Centre > Imaging > Brain MRI > Diffusion brain MRI > dMRI skeleton	IMGNET	True	0
26767	CONTINUOUS	35886	-0.0325773809811783	-0.0427676930049988	-0.0223870689573577	3.74604336174181e-10	LINEAR	Mean thickness of lingual (left hemisphere)		100000	UK Biobank Assessment Centre	100003.0	Imaging	100.0	Brain MRI	192	UK Biobank Assessment Centre > Imaging > Brain MRI > T1 structural brain MRI > Freesurfer desikan white	IMGNET	True	0
25480	CONTINUOUS	34405	0.175402312517588	0.120533440572255	0.230271184462922	3.75437322024817e-10	LINEAR	Mean ISOVF in superior longitudinal fasciculus on FA skeleton (right)		100000	UK Biobank Assessment Centre	100003.0	Imaging	100.0	Brain MRI	134	UK Biobank Assessment Centre > Imaging > Brain MRI > Diffusion brain MRI > dMRI skeleton	IMGNET	True	0
27468	CONTINUOUS	35886	0.0325166067901188	0.0223182952967016	0.042714918283536	4.1660317113672e-10	LINEAR	Mean thickness of S-pericallosal (left hemisphere)		100000	UK Biobank Assessment Centre	100003.0	Imaging	100.0	Brain MRI	197	UK Biobank Assessment Centre > Imaging > Brain MRI > T1 structural brain MRI > Freesurfer a2009s	IMGNET	True	0
27770	CONTINUOUS	35886	-0.0302494264104866	-0.0397569061256571	-0.0207419466953161	4.53547491311877e-10	LINEAR	Volume of S-temporal-inf (right hemisphere)		100000	UK Biobank Assessment Centre	100003.0	Imaging	100.0	Brain MRI	197	UK Biobank Assessment Centre > Imaging > Brain MRI > T1 structural brain MRI > Freesurfer a2009s	IMGNET	True	0
25759	CONTINUOUS	7971/28338(36309)	-0.0694557640988593	-0.0911108370701028	-0.0473727747876621	4.681719604300901e-10	LOGISTIC-BINARY	Scanner table position		100000	UK Biobank Assessment Centre	100003.0	Imaging	100.0	Brain MRI	110	UK Biobank Assessment Centre > Imaging > Brain MRI > T1 structural brain MRI	IMGNET	True	0
26623	CONTINUOUS	35886	-0.0301424883268658	-0.0396303744051518	-0.0206546022485798	4.80996022114761e-10	LINEAR	Volume of subiculum-head (left hemisphere)		100000	UK Biobank Assessment Centre	100003.0	Imaging	100.0	Brain MRI	191	UK Biobank Assessment Centre > Imaging > Brain MRI > T1 structural brain MRI > Freesurfer subsegmentation	IMGNET	True	0
12674	INTEGER	31190	-0.0325331320517424	-0.0428297404949247	-0.0222365236085601	5.97897408458229e-10	LINEAR	Systolic brachial blood pressure during PWA		100000	UK Biobank Assessment Centre	100003.0	Imaging	102.0	Heart MRI	128	UK Biobank Assessment Centre > Imaging > Heart MRI > Pulse wave analysis	IMGNET	True	0
41229#5KF	CAT-MUL	35722/587(36309)	-1.89319940073299	-2.49702818947829	-1.2964746890719	6.35387522627679e-10	LOGISTIC-BINARY	PCT responsible for patient data: GATESHEAD PCT		100091	Health-related outcomes	2000.0	Hospital inpatient	2001.0	Summary Administration	2001	Health-related outcomes > Hospital inpatient > Summary Administration	IMGNET	True	0
26933	CONTINUOUS	35886	0.0288143197379571	0.0196768443398388	0.0379517951360755	6.44616719172029e-10	LINEAR	Area of lateraloccipital (left hemisphere)		100000	UK Biobank Assessment Centre	100003.0	Imaging	100.0	Brain MRI	193	UK Biobank Assessment Centre > Imaging > Brain MRI > T1 structural brain MRI > Freesurfer desikan pial	IMGNET	True	0
12338	INTEGER	29546	-0.032995175964308	-0.0434584974439542	-0.0225318544846618	6.45986654352843e-10	LINEAR	P duration		100000	UK Biobank Assessment Centre	100006.0	Physical measures	104.0	ECG at rest, 12-lead	104	UK Biobank Assessment Centre > Physical measures > ECG at rest, 12-lead	IMGNET	True	0
25150	CONTINUOUS	34405	0.166205890161422	0.113470911602073	0.218940868720771	6.58633957783636e-10	LINEAR	Mean MD in tapetum on FA skeleton (right)		100000	UK Biobank Assessment Centre	100003.0	Imaging	100.0	Brain MRI	134	UK Biobank Assessment Centre > Imaging > Brain MRI > Diffusion brain MRI > dMRI skeleton	IMGNET	True	0
25342	CONTINUOUS	34405	0.164889662311911	0.112534563744772	0.21724476087905	6.77442149472396e-10	LINEAR	Mean L3 in tapetum on FA skeleton (right)		100000	UK Biobank Assessment Centre	100003.0	Imaging	100.0	Brain MRI	134	UK Biobank Assessment Centre > Imaging > Brain MRI > Diffusion brain MRI > dMRI skeleton	IMGNET	True	0
25709	CONTINUOUS	34405	0.177264589079012	0.120946448502346	0.233582729655678	6.93490284528849e-10	LINEAR	Weighted-mean ISOVF in tract cingulate gyrus part of cingulum (right)		100000	UK Biobank Assessment Centre	100003.0	Imaging	100.0	Brain MRI	135	UK Biobank Assessment Centre > Imaging > Brain MRI > Diffusion brain MRI > dMRI weighted means	IMGNET	True	0
41210#Y536	CAT-MUL	36276/33(36309)	0.321514218971193	0.207704350764572	0.415909245997298	7.04412296466958e-10	LOGISTIC-BINARY	Operative procedures - secondary OPCS4: Y53.6 Approach to organ under video control		100091	Health-related outcomes	2000.0	Hospital inpatient	2005.0	Summary Operations	2005	Health-related outcomes > Hospital inpatient > Summary Operations	IMGNET	True	0
[truncated: 162,854 more rows]
