# Supplementary material for: TransferGWAS of T1-weighted brain MRI data from UK Biobank
Source: PLoS Genet. 2024 Dec 13;20(12):e1011332. doi: 10.1371/journal.pgen.1011332 (PMC11687923; doi:10.1371/journal.pgen.1011332)
Supplement: S2 Table — (TSV) [file pgen.1011332.s003.tsv]

varName	varType	n	beta	lower	upper	pvalue	resType	description	isTraitOfInterest	Cat1_ID	Cat1_Title	Cat2_ID	Cat2_Title	Cat3_ID	Cat3_Title	Category	Path	Model	significant	PC	Model_PC
30750	CONTINUOUS	358494	0.0139418340570668	0.0108115084667706	0.017072159647363	2.57295961239915e-18	LINEAR	Glycated haemoglobin (HbA1c)		100078	Biological samples	100079.0	Assay results	100080.0	Blood assays	17518	Biological samples > Assay results > Blood assays > Blood biochemistry	ADNI	True	0	ADNI_0
30710	CONTINUOUS	357912	0.0141492346055358	0.010903262646279	0.0173952065647926	1.30672469437532e-17	LINEAR	C-reactive protein		100078	Biological samples	100079.0	Assay results	100080.0	Blood assays	17518	Biological samples > Assay results > Blood assays > Blood biochemistry	ADNI	True	0	ADNI_0
30830	CONTINUOUS	325260	-0.0133245496517199	-0.0164523959165758	-0.0101967033868641	6.88569646119253e-17	LINEAR	SHBG		100078	Biological samples	100079.0	Assay results	100080.0	Blood assays	17518	Biological samples > Assay results > Blood assays > Blood biochemistry	ADNI	True	0	ADNI_0
30730	CONTINUOUS	358508	0.0099684998824051	0.0069286573260813	0.0130083424387289	1.30056147690204e-10	LINEAR	Gamma glutamyltransferase		100078	Biological samples	100079.0	Assay results	100080.0	Blood assays	17518	Biological samples > Assay results > Blood assays > Blood biochemistry	ADNI	True	0	ADNI_0
30840	CONTINUOUS	357198	-0.009919924321965	-0.0130407871846609	-0.0067990614592692	4.67157981511188e-10	LINEAR	Total bilirubin		100078	Biological samples	100079.0	Assay results	100080.0	Blood assays	17518	Biological samples > Assay results > Blood assays > Blood biochemistry	ADNI	True	0	ADNI_0
30620	CONTINUOUS	358567	0.0083026964294227	0.0052221980159628	0.0113831948428827	1.27437333754001e-07	LINEAR	Alanine aminotransferase		100078	Biological samples	100079.0	Assay results	100080.0	Blood assays	17518	Biological samples > Assay results > Blood assays > Blood biochemistry	ADNI	True	0	ADNI_0
26530	CONTINUOUS	33619	-0.142689996609884	-0.149108600300054	-0.136271392919714	0.0	LINEAR	Volume of Optic-Chiasm (whole brain)		100000	UK Biobank Assessment Centre	100003.0	Imaging	100.0	Brain MRI	190	UK Biobank Assessment Centre > Imaging > Brain MRI > T1 structural brain MRI > Freesurfer ASEG	ADNI	True	0	ADNI_0
27026	CONTINUOUS	33619	-0.101896893596746	-0.108741101802873	-0.0950526853906184	6.86031426815758e-185	LINEAR	Grey-white contrast in caudalanteriorcingulate (right hemisphere)		100000	UK Biobank Assessment Centre	100003.0	Imaging	100.0	Brain MRI	194	UK Biobank Assessment Centre > Imaging > Brain MRI > T1 structural brain MRI > Freesurfer desikan gw	ADNI	True	0	ADNI_0
26991	CONTINUOUS	33619	-0.101984550802507	-0.108877619386446	-0.0950914822185674	1.2046728202587701e-182	LINEAR	Grey-white contrast in caudalanteriorcingulate (left hemisphere)		100000	UK Biobank Assessment Centre	100003.0	Imaging	100.0	Brain MRI	194	UK Biobank Assessment Centre > Imaging > Brain MRI > T1 structural brain MRI > Freesurfer desikan gw	ADNI	True	0	ADNI_0
27040	CONTINUOUS	33619	-0.09062835358545	-0.0973144960208697	-0.0839422111500304	6.27947609119183e-154	LINEAR	Grey-white contrast in paracentral (right hemisphere)		100000	UK Biobank Assessment Centre	100003.0	Imaging	100.0	Brain MRI	194	UK Biobank Assessment Centre > Imaging > Brain MRI > T1 structural brain MRI > Freesurfer desikan gw	ADNI	True	0	ADNI_0
27005	CONTINUOUS	33619	-0.0878619042255702	-0.0945642953651464	-0.081159513085994	3.3632952889676e-144	LINEAR	Grey-white contrast in paracentral (left hemisphere)		100000	UK Biobank Assessment Centre	100003.0	Imaging	100.0	Brain MRI	194	UK Biobank Assessment Centre > Imaging > Brain MRI > T1 structural brain MRI > Freesurfer desikan gw	ADNI	True	0	ADNI_0
27011	CONTINUOUS	33619	-0.08691035704562	-0.0935790641921345	-0.0802416498991056	1.46233463618457e-142	LINEAR	Grey-white contrast in posteriorcingulate (left hemisphere)		100000	UK Biobank Assessment Centre	100003.0	Imaging	100.0	Brain MRI	194	UK Biobank Assessment Centre > Imaging > Brain MRI > T1 structural brain MRI > Freesurfer desikan gw	ADNI	True	0	ADNI_0
27046	CONTINUOUS	33619	-0.0850917294450113	-0.0916910269843492	-0.0784924319056734	1.28475613685578e-139	LINEAR	Grey-white contrast in posteriorcingulate (right hemisphere)		100000	UK Biobank Assessment Centre	100003.0	Imaging	100.0	Brain MRI	194	UK Biobank Assessment Centre > Imaging > Brain MRI > T1 structural brain MRI > Freesurfer desikan gw	ADNI	True	0	ADNI_0
27045	CONTINUOUS	33619	-0.0856621586036386	-0.092445679012039	-0.0788786381952381	4.7782031394087595e-134	LINEAR	Grey-white contrast in postcentral (right hemisphere)		100000	UK Biobank Assessment Centre	100003.0	Imaging	100.0	Brain MRI	194	UK Biobank Assessment Centre > Imaging > Brain MRI > T1 structural brain MRI > Freesurfer desikan gw	ADNI	True	0	ADNI_0
27015	CONTINUOUS	33619	-0.079432613809019	-0.0858125650972737	-0.0730526625207643	2.16721755922598e-130	LINEAR	Grey-white contrast in rostralmiddlefrontal (left hemisphere)		100000	UK Biobank Assessment Centre	100003.0	Imaging	100.0	Brain MRI	194	UK Biobank Assessment Centre > Imaging > Brain MRI > T1 structural brain MRI > Freesurfer desikan gw	ADNI	True	0	ADNI_0
27047	CONTINUOUS	33619	-0.0817035532965602	-0.088314655083676	-0.0750924515094444	1.60813698120405e-128	LINEAR	Grey-white contrast in precentral (right hemisphere)		100000	UK Biobank Assessment Centre	100003.0	Imaging	100.0	Brain MRI	194	UK Biobank Assessment Centre > Imaging > Brain MRI > T1 structural brain MRI > Freesurfer desikan gw	ADNI	True	0	ADNI_0
27641	CONTINUOUS	33619	-0.0864396539193174	-0.0935273437862155	-0.0793519640524193	3.09110944083201e-125	LINEAR	Mean thickness of G-Ins-lg+S-cent-ins (right hemisphere)		100000	UK Biobank Assessment Centre	100003.0	Imaging	100.0	Brain MRI	197	UK Biobank Assessment Centre > Imaging > Brain MRI > T1 structural brain MRI > Freesurfer a2009s	ADNI	True	0	ADNI_0
27027	CONTINUOUS	33619	-0.0792597532113781	-0.085759795506551	-0.0727597109162053	3.39240870266537e-125	LINEAR	Grey-white contrast in caudalmiddlefrontal (right hemisphere)		100000	UK Biobank Assessment Centre	100003.0	Imaging	100.0	Brain MRI	194	UK Biobank Assessment Centre > Imaging > Brain MRI > T1 structural brain MRI > Freesurfer desikan gw	ADNI	True	0	ADNI_0
27051	CONTINUOUS	33619	-0.0758341230449576	-0.0820912869308109	-0.0695769591591043	1.0287337451902999e-123	LINEAR	Grey-white contrast in superiorfrontal (right hemisphere)		100000	UK Biobank Assessment Centre	100003.0	Imaging	100.0	Brain MRI	194	UK Biobank Assessment Centre > Imaging > Brain MRI > T1 structural brain MRI > Freesurfer desikan gw	ADNI	True	0	ADNI_0
27419	CONTINUOUS	33619	-0.0858548553256837	-0.0929423904435711	-0.0787673202077963	1.35882765926473e-123	LINEAR	Mean thickness of G-Ins-lg+S-cent-ins (left hemisphere)		100000	UK Biobank Assessment Centre	100003.0	Imaging	100.0	Brain MRI	197	UK Biobank Assessment Centre > Imaging > Brain MRI > T1 structural brain MRI > Freesurfer a2009s	ADNI	True	0	ADNI_0
27016	CONTINUOUS	33619	-0.0755444891446821	-0.0818358893271659	-0.0692530889621983	1.71163371982824e-121	LINEAR	Grey-white contrast in superiorfrontal (left hemisphere)		100000	UK Biobank Assessment Centre	100003.0	Imaging	100.0	Brain MRI	194	UK Biobank Assessment Centre > Imaging > Brain MRI > T1 structural brain MRI > Freesurfer desikan gw	ADNI	True	0	ADNI_0
27017	CONTINUOUS	33619	-0.0781901149873849	-0.0847427931153108	-0.071637436859459	5.13472869113005e-120	LINEAR	Grey-white contrast in superiorparietal (left hemisphere)		100000	UK Biobank Assessment Centre	100003.0	Imaging	100.0	Brain MRI	194	UK Biobank Assessment Centre > Imaging > Brain MRI > T1 structural brain MRI > Freesurfer desikan gw	ADNI	True	0	ADNI_0
26992	CONTINUOUS	33619	-0.0779615989541434	-0.0845132165780197	-0.0714099813302671	2.27132912627014e-119	LINEAR	Grey-white contrast in caudalmiddlefrontal (left hemisphere)		100000	UK Biobank Assessment Centre	100003.0	Imaging	100.0	Brain MRI	194	UK Biobank Assessment Centre > Imaging > Brain MRI > T1 structural brain MRI > Freesurfer desikan gw	ADNI	True	0	ADNI_0
26535	CONTINUOUS	33619	0.0825242974296665	0.0755801896876004	0.0894684051717327	4.5695741003230797e-119	LINEAR	Volume of CC-Anterior (whole brain)		100000	UK Biobank Assessment Centre	100003.0	Imaging	100.0	Brain MRI	190	UK Biobank Assessment Centre > Imaging > Brain MRI > T1 structural brain MRI > Freesurfer ASEG	ADNI	True	0	ADNI_0
27010	CONTINUOUS	33619	-0.079024758483386	-0.0858344733420081	-0.0722150436247639	1.1460028543433401e-113	LINEAR	Grey-white contrast in postcentral (left hemisphere)		100000	UK Biobank Assessment Centre	100003.0	Imaging	100.0	Brain MRI	194	UK Biobank Assessment Centre > Imaging > Brain MRI > T1 structural brain MRI > Freesurfer desikan gw	ADNI	True	0	ADNI_0
27013	CONTINUOUS	33619	-0.0735559952443527	-0.0799317081785082	-0.0671802823101972	2.24348863516192e-112	LINEAR	Grey-white contrast in precuneus (left hemisphere)		100000	UK Biobank Assessment Centre	100003.0	Imaging	100.0	Brain MRI	194	UK Biobank Assessment Centre > Imaging > Brain MRI > T1 structural brain MRI > Freesurfer desikan gw	ADNI	True	0	ADNI_0
27050	CONTINUOUS	33619	-0.0727606937713131	-0.0791346966578008	-0.0663866908848253	4.47379249062079e-110	LINEAR	Grey-white contrast in rostralmiddlefrontal (right hemisphere)		100000	UK Biobank Assessment Centre	100003.0	Imaging	100.0	Brain MRI	194	UK Biobank Assessment Centre > Imaging > Brain MRI > T1 structural brain MRI > Freesurfer desikan gw	ADNI	True	0	ADNI_0
27420	CONTINUOUS	33619	-0.0801293060551021	-0.0872015603466354	-0.0730570517635688	1.76082751414358e-108	LINEAR	Mean thickness of G-insular-short (left hemisphere)		100000	UK Biobank Assessment Centre	100003.0	Imaging	100.0	Brain MRI	197	UK Biobank Assessment Centre > Imaging > Brain MRI > T1 structural brain MRI > Freesurfer a2009s	ADNI	True	0	ADNI_0
26568	INTEGER	33619	0.0752681307275187	0.0684776216774752	0.0820586397775621	6.106269739151161e-104	LINEAR	Number of HolesBeforeFixing (left hemisphere)		100000	UK Biobank Assessment Centre	100003.0	Imaging	100.0	Brain MRI	190	UK Biobank Assessment Centre > Imaging > Brain MRI > T1 structural brain MRI > Freesurfer ASEG	ADNI	True	0	ADNI_0
27012	CONTINUOUS	33619	-0.0729255684497578	-0.0796140125941943	-0.0662371243053212	1.17292904315909e-100	LINEAR	Grey-white contrast in precentral (left hemisphere)		100000	UK Biobank Assessment Centre	100003.0	Imaging	100.0	Brain MRI	194	UK Biobank Assessment Centre > Imaging > Brain MRI > T1 structural brain MRI > Freesurfer desikan gw	ADNI	True	0	ADNI_0
27052	CONTINUOUS	33619	-0.0722067086227223	-0.0788511615915205	-0.0655622556539241	5.19750811190973e-100	LINEAR	Grey-white contrast in superiorparietal (right hemisphere)		100000	UK Biobank Assessment Centre	100003.0	Imaging	100.0	Brain MRI	194	UK Biobank Assessment Centre > Imaging > Brain MRI > T1 structural brain MRI > Freesurfer desikan gw	ADNI	True	0	ADNI_0
27058	CONTINUOUS	33619	-0.0730793519415428	-0.079847909586356	-0.0663107942967296	9.39265196130318e-99	LINEAR	Grey-white contrast in insula (right hemisphere)		100000	UK Biobank Assessment Centre	100003.0	Imaging	100.0	Brain MRI	194	UK Biobank Assessment Centre > Imaging > Brain MRI > T1 structural brain MRI > Freesurfer desikan gw	ADNI	True	0	ADNI_0
27023	CONTINUOUS	33619	-0.0725441945793104	-0.0792866252746702	-0.0658017638839506	4.36903634835246e-98	LINEAR	Grey-white contrast in insula (left hemisphere)		100000	UK Biobank Assessment Centre	100003.0	Imaging	100.0	Brain MRI	194	UK Biobank Assessment Centre > Imaging > Brain MRI > T1 structural brain MRI > Freesurfer desikan gw	ADNI	True	0	ADNI_0
27054	CONTINUOUS	33619	-0.0690146700867813	-0.0754803999106901	-0.0625489402628725	1.41772124302854e-96	LINEAR	Grey-white contrast in supramarginal (right hemisphere)		100000	UK Biobank Assessment Centre	100003.0	Imaging	100.0	Brain MRI	194	UK Biobank Assessment Centre > Imaging > Brain MRI > T1 structural brain MRI > Freesurfer desikan gw	ADNI	True	0	ADNI_0
27002	CONTINUOUS	33619	-0.0684088659526532	-0.0748265767385475	-0.0619911551667589	2.55534094017417e-96	LINEAR	Grey-white contrast in medialorbitofrontal (left hemisphere)		100000	UK Biobank Assessment Centre	100003.0	Imaging	100.0	Brain MRI	194	UK Biobank Assessment Centre > Imaging > Brain MRI > T1 structural brain MRI > Freesurfer desikan gw	ADNI	True	0	ADNI_0
27048	CONTINUOUS	33619	-0.0677258364552286	-0.0741918054090171	-0.06125986750144	4.35216559653973e-93	LINEAR	Grey-white contrast in precuneus (right hemisphere)		100000	UK Biobank Assessment Centre	100003.0	Imaging	100.0	Brain MRI	194	UK Biobank Assessment Centre > Imaging > Brain MRI > T1 structural brain MRI > Freesurfer desikan gw	ADNI	True	0	ADNI_0
27049	CONTINUOUS	33619	-0.0662494213702973	-0.0728616056369271	-0.0596372371036675	2.20033031857298e-85	LINEAR	Grey-white contrast in rostralanteriorcingulate (right hemisphere)		100000	UK Biobank Assessment Centre	100003.0	Imaging	100.0	Brain MRI	194	UK Biobank Assessment Centre > Imaging > Brain MRI > T1 structural brain MRI > Freesurfer desikan gw	ADNI	True	0	ADNI_0
27008	CONTINUOUS	33619	-0.0650576319736147	-0.0715614583449845	-0.058553805602245	4.0985743234717704e-85	LINEAR	Grey-white contrast in parstriangularis (left hemisphere)		100000	UK Biobank Assessment Centre	100003.0	Imaging	100.0	Brain MRI	194	UK Biobank Assessment Centre > Imaging > Brain MRI > T1 structural brain MRI > Freesurfer desikan gw	ADNI	True	0	ADNI_0
27203	CONTINUOUS	33619	-0.0705490729184822	-0.0776709673515656	-0.0634271784853987	1.6231883488878798e-83	LINEAR	Mean thickness of transversetemporal (left hemisphere)		100000	UK Biobank Assessment Centre	100003.0	Imaging	100.0	Brain MRI	196	UK Biobank Assessment Centre > Imaging > Brain MRI > T1 structural brain MRI > Freesurfer DKT	ADNI	True	0	ADNI_0
26599	INTEGER	33619	0.0675015388631768	0.0606398821986312	0.0743631955277224	2.1291313349393298e-82	LINEAR	Number of HolesBeforeFixing (right hemisphere)		100000	UK Biobank Assessment Centre	100003.0	Imaging	100.0	Brain MRI	190	UK Biobank Assessment Centre > Imaging > Brain MRI > T1 structural brain MRI > Freesurfer ASEG	ADNI	True	0	ADNI_0
26787	CONTINUOUS	33619	-0.0697528542815767	-0.0768756405258392	-0.0626300680373142	1.12789672600496e-81	LINEAR	Mean thickness of transversetemporal (left hemisphere)		100000	UK Biobank Assessment Centre	100003.0	Imaging	100.0	Brain MRI	192	UK Biobank Assessment Centre > Imaging > Brain MRI > T1 structural brain MRI > Freesurfer desikan white	ADNI	True	0	ADNI_0
27690	CONTINUOUS	33619	-0.0690710965519385	-0.0761262472005391	-0.062015945903338	1.2498060859419299e-81	LINEAR	Mean thickness of S-pericallosal (right hemisphere)		100000	UK Biobank Assessment Centre	100003.0	Imaging	100.0	Brain MRI	197	UK Biobank Assessment Centre > Imaging > Brain MRI > T1 structural brain MRI > Freesurfer a2009s	ADNI	True	0	ADNI_0
27204	CONTINUOUS	33619	-0.067613287040205	-0.0746233697742753	-0.0606032043061346	2.6874593687969798e-79	LINEAR	Mean thickness of insula (left hemisphere)		100000	UK Biobank Assessment Centre	100003.0	Imaging	100.0	Brain MRI	196	UK Biobank Assessment Centre > Imaging > Brain MRI > T1 structural brain MRI > Freesurfer DKT	ADNI	True	0	ADNI_0
27037	CONTINUOUS	33619	-0.060879656823592	-0.0672114641663625	-0.0545478494808215	8.15990029411036e-79	LINEAR	Grey-white contrast in medialorbitofrontal (right hemisphere)		100000	UK Biobank Assessment Centre	100003.0	Imaging	100.0	Brain MRI	194	UK Biobank Assessment Centre > Imaging > Brain MRI > T1 structural brain MRI > Freesurfer desikan gw	ADNI	True	0	ADNI_0
27435	CONTINUOUS	33619	-0.0681405892619191	-0.0752600707365356	-0.0610211077873025	4.0625122138453597e-78	LINEAR	Mean thickness of G-temp-sup-G-T-transv (left hemisphere)		100000	UK Biobank Assessment Centre	100003.0	Imaging	100.0	Brain MRI	197	UK Biobank Assessment Centre > Imaging > Brain MRI > T1 structural brain MRI > Freesurfer a2009s	ADNI	True	0	ADNI_0
27000	CONTINUOUS	33619	-0.061500873179703	-0.0679533635965906	-0.0550483827628154	1.72243158474852e-77	LINEAR	Grey-white contrast in lateralorbitofrontal (left hemisphere)		100000	UK Biobank Assessment Centre	100003.0	Imaging	100.0	Brain MRI	194	UK Biobank Assessment Centre > Imaging > Brain MRI > T1 structural brain MRI > Freesurfer desikan gw	ADNI	True	0	ADNI_0
27014	CONTINUOUS	33619	-0.0605547828248194	-0.0669863053537935	-0.0541232602958452	1.13937655212243e-75	LINEAR	Grey-white contrast in rostralanteriorcingulate (left hemisphere)		100000	UK Biobank Assessment Centre	100003.0	Imaging	100.0	Brain MRI	194	UK Biobank Assessment Centre > Imaging > Brain MRI > T1 structural brain MRI > Freesurfer desikan gw	ADNI	True	0	ADNI_0
26780	CONTINUOUS	33619	-0.0657038312567158	-0.0727176216488757	-0.058690040864556	6.24824367998244e-75	LINEAR	Mean thickness of rostralanteriorcingulate (left hemisphere)		100000	UK Biobank Assessment Centre	100003.0	Imaging	100.0	Brain MRI	192	UK Biobank Assessment Centre > Imaging > Brain MRI > T1 structural brain MRI > Freesurfer desikan white	ADNI	True	0	ADNI_0
27267	CONTINUOUS	33619	-0.0652457161354767	-0.0723273031315485	-0.0581641291394049	1.48742261396861e-72	LINEAR	Mean thickness of caudalanteriorcingulate (right hemisphere)		100000	UK Biobank Assessment Centre	100003.0	Imaging	100.0	Brain MRI	196	UK Biobank Assessment Centre > Imaging > Brain MRI > T1 structural brain MRI > Freesurfer DKT	ADNI	True	0	ADNI_0
26757	CONTINUOUS	33619	-0.065022102814318	-0.07212020070291	-0.057924004925726	9.51754688494735e-72	LINEAR	Mean thickness of caudalanteriorcingulate (left hemisphere)		100000	UK Biobank Assessment Centre	100003.0	Imaging	100.0	Brain MRI	192	UK Biobank Assessment Centre > Imaging > Brain MRI > T1 structural brain MRI > Freesurfer desikan white	ADNI	True	0	ADNI_0
27452	CONTINUOUS	33619	-0.0650349009401333	-0.0721514334364492	-0.0579183684438173	2.04721329478113e-71	LINEAR	Mean thickness of S-collat-transv-ant (left hemisphere)		100000	UK Biobank Assessment Centre	100003.0	Imaging	100.0	Brain MRI	197	UK Biobank Assessment Centre > Imaging > Brain MRI > T1 structural brain MRI > Freesurfer a2009s	ADNI	True	0	ADNI_0
26858	CONTINUOUS	33619	-0.0644785316845507	-0.0715663256896708	-0.0573907376794306	8.66226902625599e-71	LINEAR	Mean thickness of caudalanteriorcingulate (right hemisphere)		100000	UK Biobank Assessment Centre	100003.0	Imaging	100.0	Brain MRI	192	UK Biobank Assessment Centre > Imaging > Brain MRI > T1 structural brain MRI > Freesurfer desikan white	ADNI	True	0	ADNI_0
27296	CONTINUOUS	33619	-0.0642156755628658	-0.0713448121470526	-0.057086538978679	1.91844120063199e-69	LINEAR	Mean thickness of transversetemporal (right hemisphere)		100000	UK Biobank Assessment Centre	100003.0	Imaging	100.0	Brain MRI	196	UK Biobank Assessment Centre > Imaging > Brain MRI > T1 structural brain MRI > Freesurfer DKT	ADNI	True	0	ADNI_0
27041	CONTINUOUS	33619	-0.0568088360654286	-0.0631315924804091	-0.050486079650448	4.1807996538372896e-69	LINEAR	Grey-white contrast in parsopercularis (right hemisphere)		100000	UK Biobank Assessment Centre	100003.0	Imaging	100.0	Brain MRI	194	UK Biobank Assessment Centre > Imaging > Brain MRI > T1 structural brain MRI > Freesurfer desikan gw	ADNI	True	0	ADNI_0
27174	CONTINUOUS	33619	-0.0633950219812304	-0.0704618363189691	-0.0563282076434917	6.75991680425585e-69	LINEAR	Mean thickness of caudalanteriorcingulate (left hemisphere)		100000	UK Biobank Assessment Centre	100003.0	Imaging	100.0	Brain MRI	196	UK Biobank Assessment Centre > Imaging > Brain MRI > T1 structural brain MRI > Freesurfer DKT	ADNI	True	0	ADNI_0
27197	CONTINUOUS	33619	-0.0630761744326852	-0.0701333634407096	-0.0560189854246609	2.08564495137679e-68	LINEAR	Mean thickness of rostralanteriorcingulate (left hemisphere)		100000	UK Biobank Assessment Centre	100003.0	Imaging	100.0	Brain MRI	196	UK Biobank Assessment Centre > Imaging > Brain MRI > T1 structural brain MRI > Freesurfer DKT	ADNI	True	0	ADNI_0
26888	CONTINUOUS	33619	-0.0630971241228091	-0.0702274949594005	-0.0559667532862178	4.25857749881791e-67	LINEAR	Mean thickness of transversetemporal (right hemisphere)		100000	UK Biobank Assessment Centre	100003.0	Imaging	100.0	Brain MRI	192	UK Biobank Assessment Centre > Imaging > Brain MRI > T1 structural brain MRI > Freesurfer desikan white	ADNI	True	0	ADNI_0
27006	CONTINUOUS	33619	-0.0570186800688211	-0.0634646995083804	-0.0505726606292618	4.7936642960777705e-67	LINEAR	Grey-white contrast in parsopercularis (left hemisphere)		100000	UK Biobank Assessment Centre	100003.0	Imaging	100.0	Brain MRI	194	UK Biobank Assessment Centre > Imaging > Brain MRI > T1 structural brain MRI > Freesurfer desikan gw	ADNI	True	0	ADNI_0
27657	CONTINUOUS	33619	-0.0618854234117546	-0.0690158534559103	-0.054754993367599	1.26424600128238e-64	LINEAR	Mean thickness of G-temp-sup-G-T-transv (right hemisphere)		100000	UK Biobank Assessment Centre	100003.0	Imaging	100.0	Brain MRI	197	UK Biobank Assessment Centre > Imaging > Brain MRI > T1 structural brain MRI > Freesurfer a2009s	ADNI	True	0	ADNI_0
26504	CONTINUOUS	33619	-0.0542854825579045	-0.0605450371750053	-0.0480259279408037	1.57561036562083e-64	LINEAR	Mean intensity of Brain-Stem (whole brain)		100000	UK Biobank Assessment Centre	100003.0	Imaging	100.0	Brain MRI	190	UK Biobank Assessment Centre > Imaging > Brain MRI > T1 structural brain MRI > Freesurfer ASEG	ADNI	True	0	ADNI_0
27043	CONTINUOUS	33619	-0.0554936274447978	-0.0618947458130825	-0.049092509076513	1.74348879004428e-64	LINEAR	Grey-white contrast in parstriangularis (right hemisphere)		100000	UK Biobank Assessment Centre	100003.0	Imaging	100.0	Brain MRI	194	UK Biobank Assessment Centre > Imaging > Brain MRI > T1 structural brain MRI > Freesurfer desikan gw	ADNI	True	0	ADNI_0
26586	CONTINUOUS	33619	0.0547309655081402	0.0484175337990831	0.0610443972171973	1.76627738693159e-64	LINEAR	Volume of Inf-Lat-Vent (right hemisphere)		100000	UK Biobank Assessment Centre	100003.0	Imaging	100.0	Brain MRI	190	UK Biobank Assessment Centre > Imaging > Brain MRI > T1 structural brain MRI > Freesurfer ASEG	ADNI	True	0	ADNI_0
27297	CONTINUOUS	33619	-0.0603377056708189	-0.0673259530004375	-0.0533494583412003	5.58341576605106e-64	LINEAR	Mean thickness of insula (right hemisphere)		100000	UK Biobank Assessment Centre	100003.0	Imaging	100.0	Brain MRI	196	UK Biobank Assessment Centre > Imaging > Brain MRI > T1 structural brain MRI > Freesurfer DKT	ADNI	True	0	ADNI_0
26534	CONTINUOUS	33619	0.0579581778093259	0.0512369412548597	0.0646794143637922	8.03247854889084e-64	LINEAR	Volume of CC-Mid-Anterior (whole brain)		100000	UK Biobank Assessment Centre	100003.0	Imaging	100.0	Brain MRI	190	UK Biobank Assessment Centre > Imaging > Brain MRI > T1 structural brain MRI > Freesurfer ASEG	ADNI	True	0	ADNI_0
26788	CONTINUOUS	33619	-0.0607260860638005	-0.0677876845334617	-0.0536644875941393	1.75028940697068e-63	LINEAR	Mean thickness of insula (left hemisphere)		100000	UK Biobank Assessment Centre	100003.0	Imaging	100.0	Brain MRI	192	UK Biobank Assessment Centre > Imaging > Brain MRI > T1 structural brain MRI > Freesurfer desikan white	ADNI	True	0	ADNI_0
26524	CONTINUOUS	33619	-0.0576953712100665	-0.0644169706196622	-0.0509737718004708	2.95099005661017e-63	LINEAR	Volume of 4th-Ventricle (whole brain)		100000	UK Biobank Assessment Centre	100003.0	Imaging	100.0	Brain MRI	190	UK Biobank Assessment Centre > Imaging > Brain MRI > T1 structural brain MRI > Freesurfer ASEG	ADNI	True	0	ADNI_0
27450	CONTINUOUS	33619	-0.0585351430819843	-0.0653909280489494	-0.0516793581150191	1.30888319525117e-62	LINEAR	Mean thickness of S-circular-insula-inf (left hemisphere)		100000	UK Biobank Assessment Centre	100003.0	Imaging	100.0	Brain MRI	197	UK Biobank Assessment Centre > Imaging > Brain MRI > T1 structural brain MRI > Freesurfer a2009s	ADNI	True	0	ADNI_0
26889	CONTINUOUS	33619	-0.0599860313126892	-0.0670439108032243	-0.052928151822154	4.6483499014486394e-62	LINEAR	Mean thickness of insula (right hemisphere)		100000	UK Biobank Assessment Centre	100003.0	Imaging	100.0	Brain MRI	192	UK Biobank Assessment Centre > Imaging > Brain MRI > T1 structural brain MRI > Freesurfer desikan white	ADNI	True	0	ADNI_0
27007	CONTINUOUS	33619	-0.0555180533803194	-0.062058299972895	-0.0489778067877439	6.53302586318231e-62	LINEAR	Grey-white contrast in parsorbitalis (left hemisphere)		100000	UK Biobank Assessment Centre	100003.0	Imaging	100.0	Brain MRI	194	UK Biobank Assessment Centre > Imaging > Brain MRI > T1 structural brain MRI > Freesurfer desikan gw	ADNI	True	0	ADNI_0
26646	CONTINUOUS	33619	0.0558707920306887	0.0492791418834606	0.0624624421779169	9.85825709141386e-62	LINEAR	Volume of hippocampal-fissure (right hemisphere)		100000	UK Biobank Assessment Centre	100003.0	Imaging	100.0	Brain MRI	191	UK Biobank Assessment Centre > Imaging > Brain MRI > T1 structural brain MRI > Freesurfer subsegmentation	ADNI	True	0	ADNI_0
27019	CONTINUOUS	33619	-0.0554879673122548	-0.0620391650559226	-0.0489367695685871	1.2011966391799202e-61	LINEAR	Grey-white contrast in supramarginal (left hemisphere)		100000	UK Biobank Assessment Centre	100003.0	Imaging	100.0	Brain MRI	194	UK Biobank Assessment Centre > Imaging > Brain MRI > T1 structural brain MRI > Freesurfer desikan gw	ADNI	True	0	ADNI_0
27053	CONTINUOUS	33619	-0.0543961182133007	-0.0608319737299893	-0.0479602626966121	2.14054539094368e-61	LINEAR	Grey-white contrast in superiortemporal (right hemisphere)		100000	UK Biobank Assessment Centre	100003.0	Imaging	100.0	Brain MRI	194	UK Biobank Assessment Centre > Imaging > Brain MRI > T1 structural brain MRI > Freesurfer desikan gw	ADNI	True	0	ADNI_0
26996	CONTINUOUS	33619	-0.0536875744356013	-0.0600893370341922	-0.0472858118370105	1.77370113493564e-60	LINEAR	Grey-white contrast in inferiorparietal (left hemisphere)		100000	UK Biobank Assessment Centre	100003.0	Imaging	100.0	Brain MRI	194	UK Biobank Assessment Centre > Imaging > Brain MRI > T1 structural brain MRI > Freesurfer desikan gw	ADNI	True	0	ADNI_0
26570	CONTINUOUS	33619	-0.0569846190705546	-0.063825440981737	-0.0501437971593723	1.07280976500557e-59	LINEAR	Mean intensity of Inf-Lat-Vent (right hemisphere)		100000	UK Biobank Assessment Centre	100003.0	Imaging	100.0	Brain MRI	190	UK Biobank Assessment Centre > Imaging > Brain MRI > T1 structural brain MRI > Freesurfer ASEG	ADNI	True	0	ADNI_0
27642	CONTINUOUS	33619	-0.0590169429386507	-0.0661097195729214	-0.0519241663043799	1.44602319014179e-59	LINEAR	Mean thickness of G-insular-short (right hemisphere)		100000	UK Biobank Assessment Centre	100003.0	Imaging	100.0	Brain MRI	197	UK Biobank Assessment Centre > Imaging > Brain MRI > T1 structural brain MRI > Freesurfer a2009s	ADNI	True	0	ADNI_0
27035	CONTINUOUS	33619	-0.0542246133239335	-0.0607941271269283	-0.0476550995209387	1.1999527040868801e-58	LINEAR	Grey-white contrast in lateralorbitofrontal (right hemisphere)		100000	UK Biobank Assessment Centre	100003.0	Imaging	100.0	Brain MRI	194	UK Biobank Assessment Centre > Imaging > Brain MRI > T1 structural brain MRI > Freesurfer desikan gw	ADNI	True	0	ADNI_0
26566	CONTINUOUS	33619	-0.0578811063004553	-0.0649176152650505	-0.0508445973358601	2.9150066595324603e-58	LINEAR	Volume of vessel (left hemisphere)		100000	UK Biobank Assessment Centre	100003.0	Imaging	100.0	Brain MRI	190	UK Biobank Assessment Centre > Imaging > Brain MRI > T1 structural brain MRI > Freesurfer ASEG	ADNI	True	0	ADNI_0
27020	CONTINUOUS	33619	-0.0528156343905248	-0.0593032902055584	-0.0463279785754912	4.16144349210924e-57	LINEAR	Grey-white contrast in frontalpole (left hemisphere)		100000	UK Biobank Assessment Centre	100003.0	Imaging	100.0	Brain MRI	194	UK Biobank Assessment Centre > Imaging > Brain MRI > T1 structural brain MRI > Freesurfer desikan gw	ADNI	True	0	ADNI_0
27764	CONTINUOUS	33619	-0.0553028060559782	-0.062120349211837	-0.0484852629001194	1.0290425824530899e-56	LINEAR	Volume of S-pericallosal (right hemisphere)		100000	UK Biobank Assessment Centre	100003.0	Imaging	100.0	Brain MRI	197	UK Biobank Assessment Centre > Imaging > Brain MRI > T1 structural brain MRI > Freesurfer a2009s	ADNI	True	0	ADNI_0
26613	CONTINUOUS	33619	0.0535570528306853	0.046940855976298	0.0601732496850726	1.74355757918399e-56	LINEAR	Volume of Anterior-amygdaloid-area-AAA (right hemisphere)		100000	UK Biobank Assessment Centre	100003.0	Imaging	100.0	Brain MRI	191	UK Biobank Assessment Centre > Imaging > Brain MRI > T1 structural brain MRI > Freesurfer subsegmentation	ADNI	True	0	ADNI_0
27468	CONTINUOUS	33619	-0.0569540858817053	-0.0640185293315637	-0.0498896424318469	4.80279716080058e-56	LINEAR	Mean thickness of S-pericallosal (left hemisphere)		100000	UK Biobank Assessment Centre	100003.0	Imaging	100.0	Brain MRI	197	UK Biobank Assessment Centre > Imaging > Brain MRI > T1 structural brain MRI > Freesurfer a2009s	ADNI	True	0	ADNI_0
27674	CONTINUOUS	33619	-0.0562130063538649	-0.0633104619465849	-0.049115550761145	3.69383841333985e-54	LINEAR	Mean thickness of S-collat-transv-ant (right hemisphere)		100000	UK Biobank Assessment Centre	100003.0	Imaging	100.0	Brain MRI	197	UK Biobank Assessment Centre > Imaging > Brain MRI > T1 structural brain MRI > Freesurfer a2009s	ADNI	True	0	ADNI_0
26998	CONTINUOUS	33619	-0.0515421268227445	-0.0584742567986947	-0.0446099968467943	5.8147132422163e-48	LINEAR	Grey-white contrast in isthmuscingulate (left hemisphere)		100000	UK Biobank Assessment Centre	100003.0	Imaging	100.0	Brain MRI	194	UK Biobank Assessment Centre > Imaging > Brain MRI > T1 structural brain MRI > Freesurfer desikan gw	ADNI	True	0	ADNI_0
26651	CONTINUOUS	33619	0.048685342134911	0.0421331462211222	0.0552375380486998	6.679862976262801e-48	LINEAR	Volume of molecular-layer-HP-head (right hemisphere)		100000	UK Biobank Assessment Centre	100003.0	Imaging	100.0	Brain MRI	191	UK Biobank Assessment Centre > Imaging > Brain MRI > T1 structural brain MRI > Freesurfer subsegmentation	ADNI	True	0	ADNI_0
27055	CONTINUOUS	33619	-0.0479949679330568	-0.0545579570775266	-0.0414319787885871	1.8481575311631e-46	LINEAR	Grey-white contrast in frontalpole (right hemisphere)		100000	UK Biobank Assessment Centre	100003.0	Imaging	100.0	Brain MRI	194	UK Biobank Assessment Centre > Imaging > Brain MRI > T1 structural brain MRI > Freesurfer desikan gw	ADNI	True	0	ADNI_0
26624	CONTINUOUS	33619	0.0482013889027371	0.0415192068129286	0.0548835709925456	2.9633336272753e-45	LINEAR	Volume of hippocampal-fissure (left hemisphere)		100000	UK Biobank Assessment Centre	100003.0	Imaging	100.0	Brain MRI	191	UK Biobank Assessment Centre > Imaging > Brain MRI > T1 structural brain MRI > Freesurfer subsegmentation	ADNI	True	0	ADNI_0
27346	CONTINUOUS	33619	0.0474025367925324	0.0408279168969727	0.0539771566880922	3.26407425561661e-45	LINEAR	Area of G-insular-short (left hemisphere)		100000	UK Biobank Assessment Centre	100003.0	Imaging	100.0	Brain MRI	197	UK Biobank Assessment Centre > Imaging > Brain MRI > T1 structural brain MRI > Freesurfer a2009s	ADNI	True	0	ADNI_0
27018	CONTINUOUS	33619	-0.0474031674260321	-0.0540032948409329	-0.0408030400111314	7.0282035354234e-45	LINEAR	Grey-white contrast in superiortemporal (left hemisphere)		100000	UK Biobank Assessment Centre	100003.0	Imaging	100.0	Brain MRI	194	UK Biobank Assessment Centre > Imaging > Brain MRI > T1 structural brain MRI > Freesurfer desikan gw	ADNI	True	0	ADNI_0
27042	CONTINUOUS	33619	-0.0459589736158722	-0.0524091068010245	-0.0395088404307199	3.35152644495706e-44	LINEAR	Grey-white contrast in parsorbitalis (right hemisphere)		100000	UK Biobank Assessment Centre	100003.0	Imaging	100.0	Brain MRI	194	UK Biobank Assessment Centre > Imaging > Brain MRI > T1 structural brain MRI > Freesurfer desikan gw	ADNI	True	0	ADNI_0
26769	CONTINUOUS	33619	-0.0488851415592558	-0.0558586184419698	-0.0419116646765419	7.62124472727601e-43	LINEAR	Mean thickness of middletemporal (left hemisphere)		100000	UK Biobank Assessment Centre	100003.0	Imaging	100.0	Brain MRI	192	UK Biobank Assessment Centre > Imaging > Brain MRI > T1 structural brain MRI > Freesurfer desikan white	ADNI	True	0	ADNI_0
129	INTEGER	367843	0.0226007406716536	0.0193705998382671	0.0258308815050401	8.627254326697459e-43	LINEAR	Place of birth in UK - north co-ordinate		100000	UK Biobank Assessment Centre	100071.0	Verbal interview	100072.0	Early life factors	100072	UK Biobank Assessment Centre > Verbal interview > Early life factors	ADNI	True	0	ADNI_0
27186	CONTINUOUS	33619	-0.0483563315928885	-0.0553362907750889	-0.0413763724106881	6.8928054103519e-42	LINEAR	Mean thickness of middletemporal (left hemisphere)		100000	UK Biobank Assessment Centre	100003.0	Imaging	100.0	Brain MRI	196	UK Biobank Assessment Centre > Imaging > Brain MRI > T1 structural brain MRI > Freesurfer DKT	ADNI	True	0	ADNI_0
26603	CONTINUOUS	33619	0.0455891510186631	0.0389132642950103	0.0522650377423159	9.41997626587434e-41	LINEAR	Volume of Anterior-amygdaloid-area-AAA (left hemisphere)		100000	UK Biobank Assessment Centre	100003.0	Imaging	100.0	Brain MRI	191	UK Biobank Assessment Centre > Imaging > Brain MRI > T1 structural brain MRI > Freesurfer subsegmentation	ADNI	True	0	ADNI_0
26539	CONTINUOUS	33619	-0.0442039659370269	-0.0507254089559652	-0.0376825229180887	3.5439125718887002e-40	LINEAR	Mean intensity of Inf-Lat-Vent (left hemisphere)		100000	UK Biobank Assessment Centre	100003.0	Imaging	100.0	Brain MRI	190	UK Biobank Assessment Centre > Imaging > Brain MRI > T1 structural brain MRI > Freesurfer ASEG	ADNI	True	0	ADNI_0
26540	CONTINUOUS	33619	-0.0483374454293426	-0.0554702975382397	-0.0412045933204455	3.68651797271822e-40	LINEAR	Mean intensity of Cerebellum-White-Matter (left hemisphere)		100000	UK Biobank Assessment Centre	100003.0	Imaging	100.0	Brain MRI	190	UK Biobank Assessment Centre > Imaging > Brain MRI > T1 structural brain MRI > Freesurfer ASEG	ADNI	True	0	ADNI_0
27412	CONTINUOUS	33619	-0.0479625352300826	-0.0550439763554324	-0.0408810941047328	4.06396329478241e-40	LINEAR	Mean thickness of G-cingul-Post-ventral (left hemisphere)		100000	UK Biobank Assessment Centre	100003.0	Imaging	100.0	Brain MRI	197	UK Biobank Assessment Centre > Imaging > Brain MRI > T1 structural brain MRI > Freesurfer a2009s	ADNI	True	0	ADNI_0
27031	CONTINUOUS	33619	-0.0440782268888884	-0.0506024263626786	-0.0375540274150983	6.30253343682677e-40	LINEAR	Grey-white contrast in inferiorparietal (right hemisphere)		100000	UK Biobank Assessment Centre	100003.0	Imaging	100.0	Brain MRI	194	UK Biobank Assessment Centre > Imaging > Brain MRI > T1 structural brain MRI > Freesurfer desikan gw	ADNI	True	0	ADNI_0
26878	CONTINUOUS	33619	-0.047075961961714	-0.05411321762887	-0.040038706294558	3.52125282400746e-39	LINEAR	Mean thickness of posteriorcingulate (right hemisphere)		100000	UK Biobank Assessment Centre	100003.0	Imaging	100.0	Brain MRI	192	UK Biobank Assessment Centre > Imaging > Brain MRI > T1 structural brain MRI > Freesurfer desikan white	ADNI	True	0	ADNI_0
26597	CONTINUOUS	33619	-0.0469184306158625	-0.0539831630932057	-0.0398536981385194	1.21447989878043e-38	LINEAR	Volume of vessel (right hemisphere)		100000	UK Biobank Assessment Centre	100003.0	Imaging	100.0	Brain MRI	190	UK Biobank Assessment Centre > Imaging > Brain MRI > T1 structural brain MRI > Freesurfer ASEG	ADNI	True	0	ADNI_0
26648	CONTINUOUS	33619	0.0425385950025505	0.036030385851832	0.0490468041532689	1.74004371026754e-37	LINEAR	Volume of CA1-head (right hemisphere)		100000	UK Biobank Assessment Centre	100003.0	Imaging	100.0	Brain MRI	191	UK Biobank Assessment Centre > Imaging > Brain MRI > T1 structural brain MRI > Freesurfer subsegmentation	ADNI	True	0	ADNI_0
26710	CONTINUOUS	33619	0.0446292978939632	0.0377812500331714	0.0514773457547549	2.80779081294716e-37	LINEAR	Volume of AV (right hemisphere)		100000	UK Biobank Assessment Centre	100003.0	Imaging	100.0	Brain MRI	191	UK Biobank Assessment Centre > Imaging > Brain MRI > T1 structural brain MRI > Freesurfer subsegmentation	ADNI	True	0	ADNI_0
26662	CONTINUOUS	33619	0.0411132700571786	0.034784430328343	0.0474421097860142	4.73793447331855e-37	LINEAR	Volume of Whole-hippocampal-head (right hemisphere)		100000	UK Biobank Assessment Centre	100003.0	Imaging	100.0	Brain MRI	191	UK Biobank Assessment Centre > Imaging > Brain MRI > T1 structural brain MRI > Freesurfer subsegmentation	ADNI	True	0	ADNI_0
102	INTEGER	354565	0.0210519950195033	0.0177791634448545	0.0243248265941521	1.96186713473073e-36	LINEAR	Pulse rate, automated reading		100000	UK Biobank Assessment Centre	100006.0	Physical measures	100011.0	Blood pressure	100011	UK Biobank Assessment Centre > Physical measures > Blood pressure	ADNI	True	0	ADNI_0
27287	CONTINUOUS	33619	-0.0447940594853709	-0.0518208829425947	-0.0377672360281471	9.58473856508584e-36	LINEAR	Mean thickness of posteriorcingulate (right hemisphere)		100000	UK Biobank Assessment Centre	100003.0	Imaging	100.0	Brain MRI	196	UK Biobank Assessment Centre > Imaging > Brain MRI > T1 structural brain MRI > Freesurfer DKT	ADNI	True	0	ADNI_0
27201	CONTINUOUS	33619	-0.0431087775802921	-0.0499280935105886	-0.0362894616499956	3.51206971545725e-35	LINEAR	Mean thickness of superiortemporal (left hemisphere)		100000	UK Biobank Assessment Centre	100003.0	Imaging	100.0	Brain MRI	196	UK Biobank Assessment Centre > Imaging > Brain MRI > T1 structural brain MRI > Freesurfer DKT	ADNI	True	0	ADNI_0
27033	CONTINUOUS	33619	-0.0442697978802831	-0.0512810436739171	-0.0372585520866491	4.2102324250734e-35	LINEAR	Grey-white contrast in isthmuscingulate (right hemisphere)		100000	UK Biobank Assessment Centre	100003.0	Imaging	100.0	Brain MRI	194	UK Biobank Assessment Centre > Imaging > Brain MRI > T1 structural brain MRI > Freesurfer desikan gw	ADNI	True	0	ADNI_0
26629	CONTINUOUS	33619	0.040615871293865	0.0340817016094422	0.0471500409782878	4.49586506833343e-34	LINEAR	Volume of molecular-layer-HP-head (left hemisphere)		100000	UK Biobank Assessment Centre	100003.0	Imaging	100.0	Brain MRI	191	UK Biobank Assessment Centre > Imaging > Brain MRI > T1 structural brain MRI > Freesurfer subsegmentation	ADNI	True	0	ADNI_0
26660	CONTINUOUS	33619	0.0415855439905181	0.0348569250402228	0.0483141629408134	1.0495113379081399e-33	LINEAR	Volume of HATA (right hemisphere)		100000	UK Biobank Assessment Centre	100003.0	Imaging	100.0	Brain MRI	191	UK Biobank Assessment Centre > Imaging > Brain MRI > T1 structural brain MRI > Freesurfer subsegmentation	ADNI	True	0	ADNI_0
27465	CONTINUOUS	33619	-0.0433770800667962	-0.0504122695603993	-0.0363418905731931	1.4873643819176299e-33	LINEAR	Mean thickness of S-orbital-med-olfact (left hemisphere)		100000	UK Biobank Assessment Centre	100003.0	Imaging	100.0	Brain MRI	197	UK Biobank Assessment Centre > Imaging > Brain MRI > T1 structural brain MRI > Freesurfer a2009s	ADNI	True	0	ADNI_0
25919	CONTINUOUS	33391	0.0424576937613534	0.0355418365393198	0.049373550983387	2.79300240727877e-33	LINEAR	Volume of grey matter in X Cerebellum (vermis)		1101	UK Biobank Assessment Centre		Imaging		Imaging	1101	UK Biobank Assessment Centre > Imaging > Brain MRI > T1 structural brain MRI > Regional grey matter volumes (FAST)	ADNI	True	0	ADNI_0
30020	CONTINUOUS	365049	-0.0158369621554446	-0.0184234293554171	-0.0132504949554721	3.56477089323514e-33	LINEAR	Haemoglobin concentration		100078	Biological samples	100079.0	Assay results	100080.0	Blood assays	100081	Biological samples > Assay results > Blood assays > Blood count	ADNI	True	0	ADNI_0
26508	CONTINUOUS	33619	-0.0437506110133595	-0.0508968016749367	-0.0366044203517823	4.16346466218897e-33	LINEAR	Mean intensity of Optic-Chiasm (whole brain)		100000	UK Biobank Assessment Centre	100003.0	Imaging	100.0	Brain MRI	190	UK Biobank Assessment Centre > Imaging > Brain MRI > T1 structural brain MRI > Freesurfer ASEG	ADNI	True	0	ADNI_0
26784	CONTINUOUS	33619	-0.0415616548165561	-0.0483525525423948	-0.0347707570907174	4.3673635178461e-33	LINEAR	Mean thickness of superiortemporal (left hemisphere)		100000	UK Biobank Assessment Centre	100003.0	Imaging	100.0	Brain MRI	192	UK Biobank Assessment Centre > Imaging > Brain MRI > T1 structural brain MRI > Freesurfer desikan white	ADNI	True	0	ADNI_0
27437	CONTINUOUS	33619	-0.0427789307626177	-0.049774860582446	-0.0357830009427895	4.95633806662511e-33	LINEAR	Mean thickness of G-temp-sup-Plan-polar (left hemisphere)		100000	UK Biobank Assessment Centre	100003.0	Imaging	100.0	Brain MRI	197	UK Biobank Assessment Centre > Imaging > Brain MRI > T1 structural brain MRI > Freesurfer a2009s	ADNI	True	0	ADNI_0
26763	CONTINUOUS	33619	-0.0428498492534641	-0.0499094928908964	-0.0357902056160318	1.42963670274512e-32	LINEAR	Mean thickness of inferiortemporal (left hemisphere)		100000	UK Biobank Assessment Centre	100003.0	Imaging	100.0	Brain MRI	192	UK Biobank Assessment Centre > Imaging > Brain MRI > T1 structural brain MRI > Freesurfer desikan white	ADNI	True	0	ADNI_0
26881	CONTINUOUS	33619	-0.043338629770379	-0.0504842607672027	-0.0361929987735552	1.59330266146472e-32	LINEAR	Mean thickness of rostralanteriorcingulate (right hemisphere)		100000	UK Biobank Assessment Centre	100003.0	Imaging	100.0	Brain MRI	192	UK Biobank Assessment Centre > Imaging > Brain MRI > T1 structural brain MRI > Freesurfer desikan white	ADNI	True	0	ADNI_0
26706	CONTINUOUS	33619	0.0422548306606944	0.0352692626407868	0.0492403986806019	2.32401809558293e-32	LINEAR	Volume of CL (right hemisphere)		100000	UK Biobank Assessment Centre	100003.0	Imaging	100.0	Brain MRI	191	UK Biobank Assessment Centre > Imaging > Brain MRI > T1 structural brain MRI > Freesurfer subsegmentation	ADNI	True	0	ADNI_0
26571	CONTINUOUS	33619	-0.0431637720081412	-0.0503054328468286	-0.0360221111694537	2.60715010681952e-32	LINEAR	Mean intensity of Cerebellum-White-Matter (right hemisphere)		100000	UK Biobank Assessment Centre	100003.0	Imaging	100.0	Brain MRI	190	UK Biobank Assessment Centre > Imaging > Brain MRI > T1 structural brain MRI > Freesurfer ASEG	ADNI	True	0	ADNI_0
27180	CONTINUOUS	33619	-0.0425046668406458	-0.0495672565004096	-0.0354420771808821	4.73244283199947e-32	LINEAR	Mean thickness of inferiortemporal (left hemisphere)		100000	UK Biobank Assessment Centre	100003.0	Imaging	100.0	Brain MRI	196	UK Biobank Assessment Centre > Imaging > Brain MRI > T1 structural brain MRI > Freesurfer DKT	ADNI	True	0	ADNI_0
26709	CONTINUOUS	33619	0.0390534435874464	0.0325478208827403	0.0455590662921525	6.73774872769371e-32	LINEAR	Volume of Pt (right hemisphere)		100000	UK Biobank Assessment Centre	100003.0	Imaging	100.0	Brain MRI	191	UK Biobank Assessment Centre > Imaging > Brain MRI > T1 structural brain MRI > Freesurfer subsegmentation	ADNI	True	0	ADNI_0
26577	CONTINUOUS	33619	-0.0420481342112275	-0.0490581552497793	-0.0350381131726756	7.51818022716912e-32	LINEAR	Mean intensity of Hippocampus (right hemisphere)		100000	UK Biobank Assessment Centre	100003.0	Imaging	100.0	Brain MRI	190	UK Biobank Assessment Centre > Imaging > Brain MRI > T1 structural brain MRI > Freesurfer ASEG	ADNI	True	0	ADNI_0
27183	CONTINUOUS	33619	-0.0421606283926459	-0.0492470146201081	-0.0350742421651837	2.31027966100895e-31	LINEAR	Mean thickness of lateralorbitofrontal (left hemisphere)		100000	UK Biobank Assessment Centre	100003.0	Imaging	100.0	Brain MRI	196	UK Biobank Assessment Centre > Imaging > Brain MRI > T1 structural brain MRI > Freesurfer DKT	ADNI	True	0	ADNI_0
27434	CONTINUOUS	33619	-0.0421099920069423	-0.0492065245044328	-0.0350134595094518	3.30541796248185e-31	LINEAR	Mean thickness of G-subcallosal (left hemisphere)		100000	UK Biobank Assessment Centre	100003.0	Imaging	100.0	Brain MRI	197	UK Biobank Assessment Centre > Imaging > Brain MRI > T1 structural brain MRI > Freesurfer a2009s	ADNI	True	0	ADNI_0
27290	CONTINUOUS	33619	-0.0422155353227402	-0.0493600833666728	-0.0350709872788077	5.86249529689985e-31	LINEAR	Mean thickness of rostralanteriorcingulate (right hemisphere)		100000	UK Biobank Assessment Centre	100003.0	Imaging	100.0	Brain MRI	196	UK Biobank Assessment Centre > Imaging > Brain MRI > T1 structural brain MRI > Freesurfer DKT	ADNI	True	0	ADNI_0
27409	CONTINUOUS	33619	-0.0406448383150104	-0.047612957086251	-0.0336767195437699	3.25984479603633e-30	LINEAR	Mean thickness of G+S-cingul-Mid-Ant (left hemisphere)		100000	UK Biobank Assessment Centre	100003.0	Imaging	100.0	Brain MRI	197	UK Biobank Assessment Centre > Imaging > Brain MRI > T1 structural brain MRI > Freesurfer a2009s	ADNI	True	0	ADNI_0
27542	CONTINUOUS	33619	-0.0393365843121616	-0.0461285885841056	-0.0325445800402176	8.238895860783869e-30	LINEAR	Volume of S-pericallosal (left hemisphere)		100000	UK Biobank Assessment Centre	100003.0	Imaging	100.0	Brain MRI	197	UK Biobank Assessment Centre > Imaging > Brain MRI > T1 structural brain MRI > Freesurfer a2009s	ADNI	True	0	ADNI_0
27009	CONTINUOUS	33619	-0.0401929830879908	-0.047151500348932	-0.0332344658270495	1.16462277608696e-29	LINEAR	Grey-white contrast in pericalcarine (left hemisphere)		100000	UK Biobank Assessment Centre	100003.0	Imaging	100.0	Brain MRI	194	UK Biobank Assessment Centre > Imaging > Brain MRI > T1 structural brain MRI > Freesurfer desikan gw	ADNI	True	0	ADNI_0
26611	CONTINUOUS	33619	0.0364869176293996	0.0301370069725431	0.0428368282862561	2.26979525889291e-29	LINEAR	Volume of Basal-nucleus (right hemisphere)		100000	UK Biobank Assessment Centre	100003.0	Imaging	100.0	Brain MRI	191	UK Biobank Assessment Centre > Imaging > Brain MRI > T1 structural brain MRI > Freesurfer subsegmentation	ADNI	True	0	ADNI_0
27475	CONTINUOUS	33619	-0.0399531965104328	-0.0469207467780496	-0.0329856462428159	2.95208530740788e-29	LINEAR	Mean thickness of S-temporal-sup (left hemisphere)		100000	UK Biobank Assessment Centre	100003.0	Imaging	100.0	Brain MRI	197	UK Biobank Assessment Centre > Imaging > Brain MRI > T1 structural brain MRI > Freesurfer a2009s	ADNI	True	0	ADNI_0
26993	CONTINUOUS	33619	-0.0391634619367319	-0.0459999723376766	-0.0323269515357873	3.34161399378226e-29	LINEAR	Grey-white contrast in cuneus (left hemisphere)		100000	UK Biobank Assessment Centre	100003.0	Imaging	100.0	Brain MRI	194	UK Biobank Assessment Centre > Imaging > Brain MRI > T1 structural brain MRI > Freesurfer desikan gw	ADNI	True	0	ADNI_0
27345	CONTINUOUS	33619	0.039223659346641	0.0323444538159769	0.046102864877305	6.03371003070373e-29	LINEAR	Area of G-Ins-lg+S-cent-ins (left hemisphere)		100000	UK Biobank Assessment Centre	100003.0	Imaging	100.0	Brain MRI	197	UK Biobank Assessment Centre > Imaging > Brain MRI > T1 structural brain MRI > Freesurfer a2009s	ADNI	True	0	ADNI_0
26683	CONTINUOUS	33619	0.0372578350600674	0.0306975090659476	0.0438181610541871	9.88915753243879e-29	LINEAR	Volume of Pt (left hemisphere)		100000	UK Biobank Assessment Centre	100003.0	Imaging	100.0	Brain MRI	191	UK Biobank Assessment Centre > Imaging > Brain MRI > T1 structural brain MRI > Freesurfer subsegmentation	ADNI	True	0	ADNI_0
26701	CONTINUOUS	33619	0.0358126278479761	0.0294566248527767	0.0421686308431756	2.6296698950994497e-28	LINEAR	Volume of VA (right hemisphere)		100000	UK Biobank Assessment Centre	100003.0	Imaging	100.0	Brain MRI	191	UK Biobank Assessment Centre > Imaging > Brain MRI > T1 structural brain MRI > Freesurfer subsegmentation	ADNI	True	0	ADNI_0
26699	CONTINUOUS	33619	0.0348694028342668	0.0286151369451781	0.0411236687233554	9.454336795174539e-28	LINEAR	Volume of VAmc (right hemisphere)		100000	UK Biobank Assessment Centre	100003.0	Imaging	100.0	Brain MRI	191	UK Biobank Assessment Centre > Imaging > Brain MRI > T1 structural brain MRI > Freesurfer subsegmentation	ADNI	True	0	ADNI_0
26638	CONTINUOUS	33619	0.037083040673684	0.0304267957982129	0.0437392855491551	1.0333538893006999e-27	LINEAR	Volume of HATA (left hemisphere)		100000	UK Biobank Assessment Centre	100003.0	Imaging	100.0	Brain MRI	191	UK Biobank Assessment Centre > Imaging > Brain MRI > T1 structural brain MRI > Freesurfer subsegmentation	ADNI	True	0	ADNI_0
27474	CONTINUOUS	33619	-0.0395998010035548	-0.0467162284076794	-0.0324833735994303	1.19091527866277e-27	LINEAR	Mean thickness of S-temporal-inf (left hemisphere)		100000	UK Biobank Assessment Centre	100003.0	Imaging	100.0	Brain MRI	197	UK Biobank Assessment Centre > Imaging > Brain MRI > T1 structural brain MRI > Freesurfer a2009s	ADNI	True	0	ADNI_0
27178	CONTINUOUS	33619	-0.0384663441882011	-0.0454310998787801	-0.031501588497622	2.89838160379523e-27	LINEAR	Mean thickness of fusiform (left hemisphere)		100000	UK Biobank Assessment Centre	100003.0	Imaging	100.0	Brain MRI	196	UK Biobank Assessment Centre > Imaging > Brain MRI > T1 structural brain MRI > Freesurfer DKT	ADNI	True	0	ADNI_0
26663	CONTINUOUS	33619	0.0343997620981363	0.0281311098679086	0.0406684143283641	6.15269068543e-27	LINEAR	Volume of Whole-hippocampus (right hemisphere)		100000	UK Biobank Assessment Centre	100003.0	Imaging	100.0	Brain MRI	191	UK Biobank Assessment Centre > Imaging > Brain MRI > T1 structural brain MRI > Freesurfer subsegmentation	ADNI	True	0	ADNI_0
27022	CONTINUOUS	33619	-0.0386747807629088	-0.0457414471649837	-0.0316081143608339	8.40444591858507e-27	LINEAR	Grey-white contrast in transversetemporal (left hemisphere)		100000	UK Biobank Assessment Centre	100003.0	Imaging	100.0	Brain MRI	194	UK Biobank Assessment Centre > Imaging > Brain MRI > T1 structural brain MRI > Freesurfer desikan gw	ADNI	True	0	ADNI_0
26681	CONTINUOUS	33619	0.0379123888641208	0.030977714436079	0.0448470632921626	9.49394517390599e-27	LINEAR	Volume of CL (left hemisphere)		100000	UK Biobank Assessment Centre	100003.0	Imaging	100.0	Brain MRI	191	UK Biobank Assessment Centre > Imaging > Brain MRI > T1 structural brain MRI > Freesurfer subsegmentation	ADNI	True	0	ADNI_0
26761	CONTINUOUS	33619	-0.0380540962569733	-0.0450268613709544	-0.0310813311429923	1.1610748491906199e-26	LINEAR	Mean thickness of fusiform (left hemisphere)		100000	UK Biobank Assessment Centre	100003.0	Imaging	100.0	Brain MRI	192	UK Biobank Assessment Centre > Imaging > Brain MRI > T1 structural brain MRI > Freesurfer desikan white	ADNI	True	0	ADNI_0
26617	CONTINUOUS	33619	0.0353858755215025	0.0288963739164229	0.0418753771265821	1.2831377647892499e-26	LINEAR	Volume of Corticoamygdaloid-transitio (right hemisphere)		100000	UK Biobank Assessment Centre	100003.0	Imaging	100.0	Brain MRI	191	UK Biobank Assessment Centre > Imaging > Brain MRI > T1 structural brain MRI > Freesurfer subsegmentation	ADNI	True	0	ADNI_0
27025	CONTINUOUS	33619	-0.0361590198559053	-0.0427972600732846	-0.029520779638526	1.44694549790713e-26	LINEAR	Grey-white contrast in bankssts (right hemisphere)		100000	UK Biobank Assessment Centre	100003.0	Imaging	100.0	Brain MRI	194	UK Biobank Assessment Centre > Imaging > Brain MRI > T1 structural brain MRI > Freesurfer desikan gw	ADNI	True	0	ADNI_0
26601	CONTINUOUS	33619	0.0340768276459113	0.0278101836014286	0.040343471690394	1.75812190854885e-26	LINEAR	Volume of Basal-nucleus (left hemisphere)		100000	UK Biobank Assessment Centre	100003.0	Imaging	100.0	Brain MRI	191	UK Biobank Assessment Centre > Imaging > Brain MRI > T1 structural brain MRI > Freesurfer subsegmentation	ADNI	True	0	ADNI_0
27408	CONTINUOUS	33619	-0.0385439398093557	-0.0456510034163378	-0.0314368762023736	2.38213656732435e-26	LINEAR	Mean thickness of G+S-cingul-Ant (left hemisphere)		100000	UK Biobank Assessment Centre	100003.0	Imaging	100.0	Brain MRI	197	UK Biobank Assessment Centre > Imaging > Brain MRI > T1 structural brain MRI > Freesurfer a2009s	ADNI	True	0	ADNI_0
27634	CONTINUOUS	33619	-0.0385491305561631	-0.0456607175971932	-0.031437543515133	2.5217423268277298e-26	LINEAR	Mean thickness of G-cingul-Post-ventral (right hemisphere)		100000	UK Biobank Assessment Centre	100003.0	Imaging	100.0	Brain MRI	197	UK Biobank Assessment Centre > Imaging > Brain MRI > T1 structural brain MRI > Freesurfer a2009s	ADNI	True	0	ADNI_0
26555	CONTINUOUS	33619	0.0330280003958588	0.0269227645964893	0.0391332361952283	3.1625315643698e-26	LINEAR	Volume of Inf-Lat-Vent (left hemisphere)		100000	UK Biobank Assessment Centre	100003.0	Imaging	100.0	Brain MRI	190	UK Biobank Assessment Centre > Imaging > Brain MRI > T1 structural brain MRI > Freesurfer ASEG	ADNI	True	0	ADNI_0
26612	CONTINUOUS	33619	0.0343643899376643	0.0279914537422664	0.0407373261330621	4.56028674177961e-26	LINEAR	Volume of Accessory-Basal-nucleus (right hemisphere)		100000	UK Biobank Assessment Centre	100003.0	Imaging	100.0	Brain MRI	191	UK Biobank Assessment Centre > Imaging > Brain MRI > T1 structural brain MRI > Freesurfer subsegmentation	ADNI	True	0	ADNI_0
30030	CONTINUOUS	365049	-0.014260397924211	-0.0169157337703292	-0.0116050620780929	6.61529896924552e-26	LINEAR	Haematocrit percentage		100078	Biological samples	100079.0	Assay results	100080.0	Blood assays	100081	Biological samples > Assay results > Blood assays > Blood count	ADNI	True	0	ADNI_0
26619	CONTINUOUS	33619	0.0333832151176033	0.0271128346738436	0.039653595561363	1.87438272984372e-25	LINEAR	Volume of Whole-amygdala (right hemisphere)		100000	UK Biobank Assessment Centre	100003.0	Imaging	100.0	Brain MRI	191	UK Biobank Assessment Centre > Imaging > Brain MRI > T1 structural brain MRI > Freesurfer subsegmentation	ADNI	True	0	ADNI_0
26607	CONTINUOUS	33619	0.0341939277370548	0.027770553271128	0.0406173022029816	1.8974557847633101e-25	LINEAR	Volume of Corticoamygdaloid-transitio (left hemisphere)		100000	UK Biobank Assessment Centre	100003.0	Imaging	100.0	Brain MRI	191	UK Biobank Assessment Centre > Imaging > Brain MRI > T1 structural brain MRI > Freesurfer subsegmentation	ADNI	True	0	ADNI_0
27669	CONTINUOUS	33619	-0.037424132097977	-0.0444681993775309	-0.0303800648184231	2.35440829382548e-25	LINEAR	Mean thickness of S-central (right hemisphere)		100000	UK Biobank Assessment Centre	100003.0	Imaging	100.0	Brain MRI	197	UK Biobank Assessment Centre > Imaging > Brain MRI > T1 structural brain MRI > Freesurfer a2009s	ADNI	True	0	ADNI_0
26640	CONTINUOUS	33619	0.0331462872084433	0.0268843529539938	0.0394082214628929	3.5152778334856203e-25	LINEAR	Volume of Whole-hippocampal-head (left hemisphere)		100000	UK Biobank Assessment Centre	100003.0	Imaging	100.0	Brain MRI	191	UK Biobank Assessment Centre > Imaging > Brain MRI > T1 structural brain MRI > Freesurfer subsegmentation	ADNI	True	0	ADNI_0
26771	CONTINUOUS	33619	-0.0360761773982125	-0.0429369137740498	-0.0292154410223751	7.1680435035281e-25	LINEAR	Mean thickness of paracentral (left hemisphere)		100000	UK Biobank Assessment Centre	100003.0	Imaging	100.0	Brain MRI	192	UK Biobank Assessment Centre > Imaging > Brain MRI > T1 structural brain MRI > Freesurfer desikan white	ADNI	True	0	ADNI_0
26870	CONTINUOUS	33619	-0.0364577327723634	-0.0434132469204283	-0.0295022186242986	1.00788885182707e-24	LINEAR	Mean thickness of middletemporal (right hemisphere)		100000	UK Biobank Assessment Centre	100003.0	Imaging	100.0	Brain MRI	192	UK Biobank Assessment Centre > Imaging > Brain MRI > T1 structural brain MRI > Freesurfer desikan white	ADNI	True	0	ADNI_0
27447	CONTINUOUS	33619	-0.0370927155170788	-0.044172008227127	-0.0300134228070306	1.04851334094773e-24	LINEAR	Mean thickness of S-central (left hemisphere)		100000	UK Biobank Assessment Centre	100003.0	Imaging	100.0	Brain MRI	197	UK Biobank Assessment Centre > Imaging > Brain MRI > T1 structural brain MRI > Freesurfer a2009s	ADNI	True	0	ADNI_0
26768	CONTINUOUS	33619	-0.0370868159339118	-0.0441689490296129	-0.0300046828382107	1.11269870715628e-24	LINEAR	Mean thickness of medialorbitofrontal (left hemisphere)		100000	UK Biobank Assessment Centre	100003.0	Imaging	100.0	Brain MRI	192	UK Biobank Assessment Centre > Imaging > Brain MRI > T1 structural brain MRI > Freesurfer desikan white	ADNI	True	0	ADNI_0
26715	CONTINUOUS	33619	0.0316092216490795	0.0255608131703607	0.0376576301277984	1.37963656891078e-24	LINEAR	Volume of Whole-thalamus (right hemisphere)		100000	UK Biobank Assessment Centre	100003.0	Imaging	100.0	Brain MRI	191	UK Biobank Assessment Centre > Imaging > Brain MRI > T1 structural brain MRI > Freesurfer subsegmentation	ADNI	True	0	ADNI_0
26512	CONTINUOUS	33619	-0.0365737599373041	-0.0435831425465273	-0.0295643773280809	1.62833854617671e-24	LINEAR	Mean intensity of CC-Mid-Anterior (whole brain)		100000	UK Biobank Assessment Centre	100003.0	Imaging	100.0	Brain MRI	190	UK Biobank Assessment Centre > Imaging > Brain MRI > T1 structural brain MRI > Freesurfer ASEG	ADNI	True	0	ADNI_0
26777	CONTINUOUS	33619	-0.0368240350236269	-0.0438893453705345	-0.0297587246767194	1.8332792788504102e-24	LINEAR	Mean thickness of posteriorcingulate (left hemisphere)		100000	UK Biobank Assessment Centre	100003.0	Imaging	100.0	Brain MRI	192	UK Biobank Assessment Centre > Imaging > Brain MRI > T1 structural brain MRI > Freesurfer desikan white	ADNI	True	0	ADNI_0
27028	CONTINUOUS	33619	-0.0356697729942634	-0.0425440171429859	-0.0287955288455408	2.91387636368663e-24	LINEAR	Grey-white contrast in cuneus (right hemisphere)		100000	UK Biobank Assessment Centre	100003.0	Imaging	100.0	Brain MRI	194	UK Biobank Assessment Centre > Imaging > Brain MRI > T1 structural brain MRI > Freesurfer desikan gw	ADNI	True	0	ADNI_0
27636	CONTINUOUS	33619	-0.0356607994690845	-0.0425489934641482	-0.0287726054740207	3.6920260590924904e-24	LINEAR	Mean thickness of G-front-inf-Opercular (right hemisphere)		100000	UK Biobank Assessment Centre	100003.0	Imaging	100.0	Brain MRI	197	UK Biobank Assessment Centre > Imaging > Brain MRI > T1 structural brain MRI > Freesurfer a2009s	ADNI	True	0	ADNI_0
26626	CONTINUOUS	33619	0.0333742867649717	0.0269270434041304	0.039821530125813	3.73435224872124e-24	LINEAR	Volume of CA1-head (left hemisphere)		100000	UK Biobank Assessment Centre	100003.0	Imaging	100.0	Brain MRI	191	UK Biobank Assessment Centre > Imaging > Brain MRI > T1 structural brain MRI > Freesurfer subsegmentation	ADNI	True	0	ADNI_0
27057	CONTINUOUS	33619	-0.0363683960481403	-0.0434072371159014	-0.0293295549803792	4.5341295293639995e-24	LINEAR	Grey-white contrast in transversetemporal (right hemisphere)		100000	UK Biobank Assessment Centre	100003.0	Imaging	100.0	Brain MRI	194	UK Biobank Assessment Centre > Imaging > Brain MRI > T1 structural brain MRI > Freesurfer desikan gw	ADNI	True	0	ADNI_0
27120	CONTINUOUS	33619	-0.0364564687437253	-0.0435226826841069	-0.0293902548033437	5.27187436036721e-24	LINEAR	Mean thickness of BA4p (right hemisphere)		100000	UK Biobank Assessment Centre	100003.0	Imaging	100.0	Brain MRI	195	UK Biobank Assessment Centre > Imaging > Brain MRI > T1 structural brain MRI > Freesurfer BA exvivo	ADNI	True	0	ADNI_0
27426	CONTINUOUS	33619	-0.0363141207177441	-0.0433569067560551	-0.029271334679433	5.6024663557029304e-24	LINEAR	Mean thickness of G-orbital (left hemisphere)		100000	UK Biobank Assessment Centre	100003.0	Imaging	100.0	Brain MRI	197	UK Biobank Assessment Centre > Imaging > Brain MRI > T1 structural brain MRI > Freesurfer a2009s	ADNI	True	0	ADNI_0
26656	CONTINUOUS	33619	0.0335493449806623	0.026984583099546	0.0401141068617785	1.38789282080694e-23	LINEAR	Volume of CA4-head (right hemisphere)		100000	UK Biobank Assessment Centre	100003.0	Imaging	100.0	Brain MRI	191	UK Biobank Assessment Centre > Imaging > Brain MRI > T1 structural brain MRI > Freesurfer subsegmentation	ADNI	True	0	ADNI_0
27445	CONTINUOUS	33619	-0.0359923500842877	-0.0430659169802664	-0.028918783188309	2.15174408305927e-23	LINEAR	Mean thickness of Pole-temporal (left hemisphere)		100000	UK Biobank Assessment Centre	100003.0	Imaging	100.0	Brain MRI	197	UK Biobank Assessment Centre > Imaging > Brain MRI > T1 structural brain MRI > Freesurfer a2009s	ADNI	True	0	ADNI_0
27321	CONTINUOUS	33619	-0.0342964074783481	-0.0410465300406386	-0.0275462849160575	2.49040878019954e-23	LINEAR	Volume of rostralanteriorcingulate (right hemisphere)		100000	UK Biobank Assessment Centre	100003.0	Imaging	100.0	Brain MRI	196	UK Biobank Assessment Centre > Imaging > Brain MRI > T1 structural brain MRI > Freesurfer DKT	ADNI	True	0	ADNI_0
26609	CONTINUOUS	33619	0.0314215677342193	0.0252354657426706	0.037607669725768	2.56371238443621e-23	LINEAR	Volume of Whole-amygdala (left hemisphere)		100000	UK Biobank Assessment Centre	100003.0	Imaging	100.0	Brain MRI	191	UK Biobank Assessment Centre > Imaging > Brain MRI > T1 structural brain MRI > Freesurfer subsegmentation	ADNI	True	0	ADNI_0
27279	CONTINUOUS	33619	-0.0352266209604287	-0.0421866510916862	-0.0282665908291711	3.65688184709233e-23	LINEAR	Mean thickness of middletemporal (right hemisphere)		100000	UK Biobank Assessment Centre	100003.0	Imaging	100.0	Brain MRI	196	UK Biobank Assessment Centre > Imaging > Brain MRI > T1 structural brain MRI > Freesurfer DKT	ADNI	True	0	ADNI_0
27440	CONTINUOUS	33619	-0.0349174565854546	-0.0418194121367483	-0.0280155010341609	3.8183442684140303e-23	LINEAR	Mean thickness of G-temporal-middle (left hemisphere)		100000	UK Biobank Assessment Centre	100003.0	Imaging	100.0	Brain MRI	197	UK Biobank Assessment Centre > Imaging > Brain MRI > T1 structural brain MRI > Freesurfer a2009s	ADNI	True	0	ADNI_0
27075	CONTINUOUS	33619	-0.035427079440067	-0.0424443633878383	-0.0284097954922957	4.6904741555719104e-23	LINEAR	Mean thickness of BA3a (left hemisphere)		100000	UK Biobank Assessment Centre	100003.0	Imaging	100.0	Brain MRI	195	UK Biobank Assessment Centre > Imaging > Brain MRI > T1 structural brain MRI > Freesurfer BA exvivo	ADNI	True	0	ADNI_0
27687	CONTINUOUS	33619	-0.0358230219601104	-0.042919334563526	-0.0287267093566948	4.72984941274498e-23	LINEAR	Mean thickness of S-orbital-med-olfact (right hemisphere)		100000	UK Biobank Assessment Centre	100003.0	Imaging	100.0	Brain MRI	197	UK Biobank Assessment Centre > Imaging > Brain MRI > T1 structural brain MRI > Freesurfer a2009s	ADNI	True	0	ADNI_0
27188	CONTINUOUS	33619	-0.034053747845807	-0.040898691867836	-0.0272088038237779	1.95200434957746e-22	LINEAR	Mean thickness of paracentral (left hemisphere)		100000	UK Biobank Assessment Centre	100003.0	Imaging	100.0	Brain MRI	196	UK Biobank Assessment Centre > Imaging > Brain MRI > T1 structural brain MRI > Freesurfer DKT	ADNI	True	0	ADNI_0
26990	CONTINUOUS	33619	-0.0331266318975558	-0.0397906593628255	-0.026462604432286	2.11063882346266e-22	LINEAR	Grey-white contrast in bankssts (left hemisphere)		100000	UK Biobank Assessment Centre	100003.0	Imaging	100.0	Brain MRI	194	UK Biobank Assessment Centre > Imaging > Brain MRI > T1 structural brain MRI > Freesurfer desikan gw	ADNI	True	0	ADNI_0
26580	CONTINUOUS	33619	-0.0333986970451172	-0.0401209881917776	-0.0266764058984567	2.21940802860629e-22	LINEAR	Mean intensity of VentralDC (right hemisphere)		100000	UK Biobank Assessment Centre	100003.0	Imaging	100.0	Brain MRI	190	UK Biobank Assessment Centre > Imaging > Brain MRI > T1 structural brain MRI > Freesurfer ASEG	ADNI	True	0	ADNI_0
26704	CONTINUOUS	33619	0.0313707977989459	0.0250526496208557	0.0376889459770362	2.3584846362724e-22	LINEAR	Volume of VM (right hemisphere)		100000	UK Biobank Assessment Centre	100003.0	Imaging	100.0	Brain MRI	191	UK Biobank Assessment Centre > Imaging > Brain MRI > T1 structural brain MRI > Freesurfer subsegmentation	ADNI	True	0	ADNI_0
27078	CONTINUOUS	33619	-0.0351570205881567	-0.0422395524658615	-0.0280744887104519	2.41735031980914e-22	LINEAR	Mean thickness of BA4p (left hemisphere)		100000	UK Biobank Assessment Centre	100003.0	Imaging	100.0	Brain MRI	195	UK Biobank Assessment Centre > Imaging > Brain MRI > T1 structural brain MRI > Freesurfer BA exvivo	ADNI	True	0	ADNI_0
27077	CONTINUOUS	33619	-0.0338312724660405	-0.0406640328588378	-0.0269985120732432	3.0769425369979297e-22	LINEAR	Mean thickness of BA4a (left hemisphere)		100000	UK Biobank Assessment Centre	100003.0	Imaging	100.0	Brain MRI	195	UK Biobank Assessment Centre > Imaging > Brain MRI > T1 structural brain MRI > Freesurfer BA exvivo	ADNI	True	0	ADNI_0
27508	CONTINUOUS	33619	-0.0331108651354298	-0.0398440388553781	-0.0263776914154816	5.86411848788524e-22	LINEAR	Volume of G-subcallosal (left hemisphere)		100000	UK Biobank Assessment Centre	100003.0	Imaging	100.0	Brain MRI	197	UK Biobank Assessment Centre > Imaging > Brain MRI > T1 structural brain MRI > Freesurfer a2009s	ADNI	True	0	ADNI_0
26604	CONTINUOUS	33619	0.033617606801307	0.0267723193763422	0.0404628942262717	6.63777257519256e-22	LINEAR	Volume of Central-nucleus (left hemisphere)		100000	UK Biobank Assessment Centre	100003.0	Imaging	100.0	Brain MRI	191	UK Biobank Assessment Centre > Imaging > Brain MRI > T1 structural brain MRI > Freesurfer subsegmentation	ADNI	True	0	ADNI_0
26914	CONTINUOUS	33619	-0.0335867399989621	-0.0404410129882824	-0.0267324670096419	8.17099674919475e-22	LINEAR	Volume of rostralanteriorcingulate (right hemisphere)		100000	UK Biobank Assessment Centre	100003.0	Imaging	100.0	Brain MRI	192	UK Biobank Assessment Centre > Imaging > Brain MRI > T1 structural brain MRI > Freesurfer desikan white	ADNI	True	0	ADNI_0
27567	CONTINUOUS	33619	0.0329410375398776	0.0261952761159347	0.0396867989638206	1.12530033556795e-21	LINEAR	Area of G-Ins-lg+S-cent-ins (right hemisphere)		100000	UK Biobank Assessment Centre	100003.0	Imaging	100.0	Brain MRI	197	UK Biobank Assessment Centre > Imaging > Brain MRI > T1 structural brain MRI > Freesurfer a2009s	ADNI	True	0	ADNI_0
27004	CONTINUOUS	33619	-0.0339168846545184	-0.0408753648878135	-0.0269584044212234	1.33487308458836e-21	LINEAR	Grey-white contrast in parahippocampal (left hemisphere)		100000	UK Biobank Assessment Centre	100003.0	Imaging	100.0	Brain MRI	194	UK Biobank Assessment Centre > Imaging > Brain MRI > T1 structural brain MRI > Freesurfer desikan gw	ADNI	True	0	ADNI_0
27672	CONTINUOUS	33619	-0.0331983307059417	-0.040036996389292	-0.0263596650225914	1.9337982799498e-21	LINEAR	Mean thickness of S-circular-insula-inf (right hemisphere)		100000	UK Biobank Assessment Centre	100003.0	Imaging	100.0	Brain MRI	197	UK Biobank Assessment Centre > Imaging > Brain MRI > T1 structural brain MRI > Freesurfer a2009s	ADNI	True	0	ADNI_0
27173	CONTINUOUS	33619	0.0303432304275565	0.0240921507570833	0.0365943100980296	1.94933961895536e-21	LINEAR	Area of insula (left hemisphere)		100000	UK Biobank Assessment Centre	100003.0	Imaging	100.0	Brain MRI	196	UK Biobank Assessment Centre > Imaging > Brain MRI > T1 structural brain MRI > Freesurfer DKT	ADNI	True	0	ADNI_0
26703	CONTINUOUS	33619	0.0328980117368303	0.0260939342391955	0.0397020892344652	2.7861014851353e-21	LINEAR	Volume of CeM (right hemisphere)		100000	UK Biobank Assessment Centre	100003.0	Imaging	100.0	Brain MRI	191	UK Biobank Assessment Centre > Imaging > Brain MRI > T1 structural brain MRI > Freesurfer subsegmentation	ADNI	True	0	ADNI_0
27428	CONTINUOUS	33619	-0.0330750509360207	-0.0399200334667506	-0.0262300684052908	2.9487011548592303e-21	LINEAR	Mean thickness of G-pariet-inf-Supramar (left hemisphere)		100000	UK Biobank Assessment Centre	100003.0	Imaging	100.0	Brain MRI	197	UK Biobank Assessment Centre > Imaging > Brain MRI > T1 structural brain MRI > Freesurfer a2009s	ADNI	True	0	ADNI_0
27044	CONTINUOUS	33619	-0.0336764437221589	-0.0406513622533155	-0.0267015251910022	3.1655845237091403e-21	LINEAR	Grey-white contrast in pericalcarine (right hemisphere)		100000	UK Biobank Assessment Centre	100003.0	Imaging	100.0	Brain MRI	194	UK Biobank Assessment Centre > Imaging > Brain MRI > T1 structural brain MRI > Freesurfer desikan gw	ADNI	True	0	ADNI_0
30010	CONTINUOUS	365049	-0.0134411154928945	-0.0162326437318516	-0.0106495872539373	3.85032759048929e-21	LINEAR	Red blood cell (erythrocyte) count		100078	Biological samples	100079.0	Assay results	100080.0	Blood assays	100081	Biological samples > Assay results > Blood assays > Blood count	ADNI	True	0	ADNI_0
26645	CONTINUOUS	33619	0.0319964616292556	0.0253499712240688	0.0386429520344425	4.12547058189371e-21	LINEAR	Volume of subiculum-head (right hemisphere)		100000	UK Biobank Assessment Centre	100003.0	Imaging	100.0	Brain MRI	191	UK Biobank Assessment Centre > Imaging > Brain MRI > T1 structural brain MRI > Freesurfer subsegmentation	ADNI	True	0	ADNI_0
26536	CONTINUOUS	33619	-0.0326488065898041	-0.0394398158168082	-0.0258577973628	4.64694097137196e-21	LINEAR	Volume-ratio of BrainSegVol-to-eTIV (whole brain)		100000	UK Biobank Assessment Centre	100003.0	Imaging	100.0	Brain MRI	190	UK Biobank Assessment Centre > Imaging > Brain MRI > T1 structural brain MRI > Freesurfer ASEG	ADNI	True	0	ADNI_0
26872	CONTINUOUS	33619	-0.0330917510039836	-0.0399802532240005	-0.0262032487839666	4.9820933798645505e-21	LINEAR	Mean thickness of paracentral (right hemisphere)		100000	UK Biobank Assessment Centre	100003.0	Imaging	100.0	Brain MRI	192	UK Biobank Assessment Centre > Imaging > Brain MRI > T1 structural brain MRI > Freesurfer desikan white	ADNI	True	0	ADNI_0
26594	CONTINUOUS	33619	0.0297698432481949	0.0235570733036415	0.0359826131927484	6.24933270694939e-21	LINEAR	Volume of Amygdala (right hemisphere)		100000	UK Biobank Assessment Centre	100003.0	Imaging	100.0	Brain MRI	190	UK Biobank Assessment Centre > Imaging > Brain MRI > T1 structural brain MRI > Freesurfer ASEG	ADNI	True	0	ADNI_0
26546	CONTINUOUS	33619	-0.0334063157015521	-0.0403857630098935	-0.0264268683932106	6.8994683409644e-21	LINEAR	Mean intensity of Hippocampus (left hemisphere)		100000	UK Biobank Assessment Centre	100003.0	Imaging	100.0	Brain MRI	190	UK Biobank Assessment Centre > Imaging > Brain MRI > T1 structural brain MRI > Freesurfer ASEG	ADNI	True	0	ADNI_0
27281	CONTINUOUS	33619	-0.0328988845792698	-0.0397821923036999	-0.0260155768548397	7.83579988240616e-21	LINEAR	Mean thickness of paracentral (right hemisphere)		100000	UK Biobank Assessment Centre	100003.0	Imaging	100.0	Brain MRI	196	UK Biobank Assessment Centre > Imaging > Brain MRI > T1 structural brain MRI > Freesurfer DKT	ADNI	True	0	ADNI_0
27117	CONTINUOUS	33619	-0.0334041961859346	-0.0404019260443208	-0.0264064663275483	8.74642368115296e-21	LINEAR	Mean thickness of BA3a (right hemisphere)		100000	UK Biobank Assessment Centre	100003.0	Imaging	100.0	Brain MRI	195	UK Biobank Assessment Centre > Imaging > Brain MRI > T1 structural brain MRI > Freesurfer BA exvivo	ADNI	True	0	ADNI_0
26564	CONTINUOUS	33619	0.0299524305789103	0.0236357966687601	0.0362690644890604	1.57026803779156e-20	LINEAR	Volume of Accumbens-area (left hemisphere)		100000	UK Biobank Assessment Centre	100003.0	Imaging	100.0	Brain MRI	190	UK Biobank Assessment Centre > Imaging > Brain MRI > T1 structural brain MRI > Freesurfer ASEG	ADNI	True	0	ADNI_0
26549	CONTINUOUS	33619	-0.0316405495028405	-0.0383196442478906	-0.0249614547577904	1.70817133753643e-20	LINEAR	Mean intensity of VentralDC (left hemisphere)		100000	UK Biobank Assessment Centre	100003.0	Imaging	100.0	Brain MRI	190	UK Biobank Assessment Centre > Imaging > Brain MRI > T1 structural brain MRI > Freesurfer ASEG	ADNI	True	0	ADNI_0
26653	CONTINUOUS	33619	0.0310645371134213	0.0245044926468733	0.0376245815799693	1.7667033669229202e-20	LINEAR	Volume of GC-ML-DG-head (right hemisphere)		100000	UK Biobank Assessment Centre	100003.0	Imaging	100.0	Brain MRI	191	UK Biobank Assessment Centre > Imaging > Brain MRI > T1 structural brain MRI > Freesurfer subsegmentation	ADNI	True	0	ADNI_0
27433	CONTINUOUS	33619	-0.0334470613449891	-0.0405206417053347	-0.0263734809846436	2.00748002963407e-20	LINEAR	Mean thickness of G-rectus (left hemisphere)		100000	UK Biobank Assessment Centre	100003.0	Imaging	100.0	Brain MRI	197	UK Biobank Assessment Centre > Imaging > Brain MRI > T1 structural brain MRI > Freesurfer a2009s	ADNI	True	0	ADNI_0
26602	CONTINUOUS	33619	0.029619210413796	0.0233503245840682	0.0358880962435239	2.14637460772951e-20	LINEAR	Volume of Accessory-Basal-nucleus (left hemisphere)		100000	UK Biobank Assessment Centre	100003.0	Imaging	100.0	Brain MRI	191	UK Biobank Assessment Centre > Imaging > Brain MRI > T1 structural brain MRI > Freesurfer subsegmentation	ADNI	True	0	ADNI_0
26517	CONTINUOUS	33619	0.0276567761950332	0.0217637877444116	0.0335497646456549	3.82322089207357e-20	LINEAR	Volume of SubCortGray (whole brain)		100000	UK Biobank Assessment Centre	100003.0	Imaging	100.0	Brain MRI	190	UK Biobank Assessment Centre > Imaging > Brain MRI > T1 structural brain MRI > Freesurfer ASEG	ADNI	True	0	ADNI_0
26755	CONTINUOUS	33619	-0.0315227519569737	-0.0382836930670245	-0.0247618108469229	6.66974877149742e-20	LINEAR	Mean thickness of GlobalMeanMean thickness (left hemisphere)		100000	UK Biobank Assessment Centre	100003.0	Imaging	100.0	Brain MRI	192	UK Biobank Assessment Centre > Imaging > Brain MRI > T1 structural brain MRI > Freesurfer desikan white	ADNI	True	0	ADNI_0
26573	CONTINUOUS	33618	-0.0302627562113316	-0.036811035787668	-0.0237144766349951	1.3950598547311e-19	LINEAR	Mean intensity of Thalamus-Proper (right hemisphere)		100000	UK Biobank Assessment Centre	100003.0	Imaging	100.0	Brain MRI	190	UK Biobank Assessment Centre > Imaging > Brain MRI > T1 structural brain MRI > Freesurfer ASEG	ADNI	True	0	ADNI_0
26593	CONTINUOUS	33619	0.0292806686266734	0.0229065128384744	0.0356548244148724	2.29379416011064e-19	LINEAR	Volume of Hippocampus (right hemisphere)		100000	UK Biobank Assessment Centre	100003.0	Imaging	100.0	Brain MRI	190	UK Biobank Assessment Centre > Imaging > Brain MRI > T1 structural brain MRI > Freesurfer ASEG	ADNI	True	0	ADNI_0
26785	CONTINUOUS	33619	-0.0310035747933129	-0.0377573708157742	-0.0242497787708516	2.4246036361962203e-19	LINEAR	Mean thickness of supramarginal (left hemisphere)		100000	UK Biobank Assessment Centre	100003.0	Imaging	100.0	Brain MRI	192	UK Biobank Assessment Centre > Imaging > Brain MRI > T1 structural brain MRI > Freesurfer desikan white	ADNI	True	0	ADNI_0
27294	CONTINUOUS	33619	-0.0306733184270192	-0.0374274959411943	-0.0239191409128441	5.79131618949022e-19	LINEAR	Mean thickness of superiortemporal (right hemisphere)		100000	UK Biobank Assessment Centre	100003.0	Imaging	100.0	Brain MRI	196	UK Biobank Assessment Centre > Imaging > Brain MRI > T1 structural brain MRI > Freesurfer DKT	ADNI	True	0	ADNI_0
27119	CONTINUOUS	33619	-0.030966149083287	-0.0377860324609216	-0.0241462657056524	5.87517722662661e-19	LINEAR	Mean thickness of BA4a (right hemisphere)		100000	UK Biobank Assessment Centre	100003.0	Imaging	100.0	Brain MRI	195	UK Biobank Assessment Centre > Imaging > Brain MRI > T1 structural brain MRI > Freesurfer BA exvivo	ADNI	True	0	ADNI_0
27274	CONTINUOUS	33619	-0.031754224682414	-0.0387677599146632	-0.0247406894501647	7.38562613805946e-19	LINEAR	Mean thickness of isthmuscingulate (right hemisphere)		100000	UK Biobank Assessment Centre	100003.0	Imaging	100.0	Brain MRI	196	UK Biobank Assessment Centre > Imaging > Brain MRI > T1 structural brain MRI > Freesurfer DKT	ADNI	True	0	ADNI_0
26684	CONTINUOUS	33619	0.0313914682761711	0.0244425039954882	0.0383404325568541	8.82283699519766e-19	LINEAR	Volume of AV (left hemisphere)		100000	UK Biobank Assessment Centre	100003.0	Imaging	100.0	Brain MRI	191	UK Biobank Assessment Centre > Imaging > Brain MRI > T1 structural brain MRI > Freesurfer subsegmentation	ADNI	True	0	ADNI_0
26865	CONTINUOUS	33619	-0.0316294614144285	-0.0386339826516834	-0.0246249401771736	9.11412580835855e-19	LINEAR	Mean thickness of isthmuscingulate (right hemisphere)		100000	UK Biobank Assessment Centre	100003.0	Imaging	100.0	Brain MRI	192	UK Biobank Assessment Centre > Imaging > Brain MRI > T1 structural brain MRI > Freesurfer desikan white	ADNI	True	0	ADNI_0
27202	CONTINUOUS	33619	-0.0305083795995912	-0.0372664532051996	-0.0237503059939828	9.31064027338117e-19	LINEAR	Mean thickness of supramarginal (left hemisphere)		100000	UK Biobank Assessment Centre	100003.0	Imaging	100.0	Brain MRI	196	UK Biobank Assessment Centre > Imaging > Brain MRI > T1 structural brain MRI > Freesurfer DKT	ADNI	True	0	ADNI_0
26693	CONTINUOUS	33619	0.0280336668586288	0.0217646583497987	0.034302675367459	1.95615911757853e-18	LINEAR	Volume of VPL (right hemisphere)		100000	UK Biobank Assessment Centre	100003.0	Imaging	100.0	Brain MRI	191	UK Biobank Assessment Centre > Imaging > Brain MRI > T1 structural brain MRI > Freesurfer subsegmentation	ADNI	True	0	ADNI_0
27414	CONTINUOUS	33619	-0.0307921450137916	-0.037693196683625	-0.0238910933439581	2.31994988555588e-18	LINEAR	Mean thickness of G-front-inf-Opercular (left hemisphere)		100000	UK Biobank Assessment Centre	100003.0	Imaging	100.0	Brain MRI	197	UK Biobank Assessment Centre > Imaging > Brain MRI > T1 structural brain MRI > Freesurfer a2009s	ADNI	True	0	ADNI_0
27648	CONTINUOUS	33619	-0.0313875021339824	-0.0384479386864748	-0.0243270655814899	3.08066861676891e-18	LINEAR	Mean thickness of G-orbital (right hemisphere)		100000	UK Biobank Assessment Centre	100003.0	Imaging	100.0	Brain MRI	197	UK Biobank Assessment Centre > Imaging > Brain MRI > T1 structural brain MRI > Freesurfer a2009s	ADNI	True	0	ADNI_0
26678	CONTINUOUS	33619	0.0283740044056897	0.0219815881994084	0.0347664206119711	3.46691738195177e-18	LINEAR	Volume of VA (left hemisphere)		100000	UK Biobank Assessment Centre	100003.0	Imaging	100.0	Brain MRI	191	UK Biobank Assessment Centre > Imaging > Brain MRI > T1 structural brain MRI > Freesurfer subsegmentation	ADNI	True	0	ADNI_0
26608	CONTINUOUS	33619	0.0284205667137194	0.0220175636682883	0.0348235697591505	3.47092705278471e-18	LINEAR	Volume of Paralaminar-nucleus (left hemisphere)		100000	UK Biobank Assessment Centre	100003.0	Imaging	100.0	Brain MRI	191	UK Biobank Assessment Centre > Imaging > Brain MRI > T1 structural brain MRI > Freesurfer subsegmentation	ADNI	True	0	ADNI_0
26714	CONTINUOUS	33619	0.0273375539507558	0.0211671573319785	0.0335079505695332	3.99681423374276e-18	LINEAR	Volume of Whole-thalamus (left hemisphere)		100000	UK Biobank Assessment Centre	100003.0	Imaging	100.0	Brain MRI	191	UK Biobank Assessment Centre > Imaging > Brain MRI > T1 structural brain MRI > Freesurfer subsegmentation	ADNI	True	0	ADNI_0
26689	CONTINUOUS	33619	0.029539977952264	0.0228589073335111	0.0362210485710169	4.6648179458127004e-18	LINEAR	Volume of MGN (right hemisphere)		100000	UK Biobank Assessment Centre	100003.0	Imaging	100.0	Brain MRI	191	UK Biobank Assessment Centre > Imaging > Brain MRI > T1 structural brain MRI > Freesurfer subsegmentation	ADNI	True	0	ADNI_0
27194	CONTINUOUS	33619	-0.0311486749032902	-0.0381949023148655	-0.0241024474917149	4.73147001911178e-18	LINEAR	Mean thickness of posteriorcingulate (left hemisphere)		100000	UK Biobank Assessment Centre	100003.0	Imaging	100.0	Brain MRI	196	UK Biobank Assessment Centre > Imaging > Brain MRI > T1 structural brain MRI > Freesurfer DKT	ADNI	True	0	ADNI_0
27665	CONTINUOUS	33619	-0.0303232349299658	-0.0372246016154838	-0.0234218682444479	7.48706341533738e-18	LINEAR	Mean thickness of Lat-Fis-post (right hemisphere)		100000	UK Biobank Assessment Centre	100003.0	Imaging	100.0	Brain MRI	197	UK Biobank Assessment Centre > Imaging > Brain MRI > T1 structural brain MRI > Freesurfer a2009s	ADNI	True	0	ADNI_0
27696	CONTINUOUS	33619	-0.0312407282091216	-0.0383582590270959	-0.0241231973911472	8.089358687623889e-18	LINEAR	Mean thickness of S-temporal-inf (right hemisphere)		100000	UK Biobank Assessment Centre	100003.0	Imaging	100.0	Brain MRI	197	UK Biobank Assessment Centre > Imaging > Brain MRI > T1 structural brain MRI > Freesurfer a2009s	ADNI	True	0	ADNI_0
27631	CONTINUOUS	33619	-0.0303604166800185	-0.0373089218206502	-0.0234119115393869	1.13517648973345e-17	LINEAR	Mean thickness of G+S-cingul-Mid-Ant (right hemisphere)		100000	UK Biobank Assessment Centre	100003.0	Imaging	100.0	Brain MRI	197	UK Biobank Assessment Centre > Imaging > Brain MRI > T1 structural brain MRI > Freesurfer a2009s	ADNI	True	0	ADNI_0
27276	CONTINUOUS	33619	-0.030947905858541	-0.0380636405555734	-0.0238321711615086	1.5960954664876202e-17	LINEAR	Mean thickness of lateralorbitofrontal (right hemisphere)		100000	UK Biobank Assessment Centre	100003.0	Imaging	100.0	Brain MRI	196	UK Biobank Assessment Centre > Imaging > Brain MRI > T1 structural brain MRI > Freesurfer DKT	ADNI	True	0	ADNI_0
27443	CONTINUOUS	33619	-0.0302977542769059	-0.0372655003595568	-0.0233300081942551	1.6215136111376902e-17	LINEAR	Mean thickness of Lat-Fis-post (left hemisphere)		100000	UK Biobank Assessment Centre	100003.0	Imaging	100.0	Brain MRI	197	UK Biobank Assessment Centre > Imaging > Brain MRI > T1 structural brain MRI > Freesurfer a2009s	ADNI	True	0	ADNI_0
26641	CONTINUOUS	33619	0.0269848361626704	0.0207663966693089	0.0332032756560319	1.88110263934877e-17	LINEAR	Volume of Whole-hippocampus (left hemisphere)		100000	UK Biobank Assessment Centre	100003.0	Imaging	100.0	Brain MRI	191	UK Biobank Assessment Centre > Imaging > Brain MRI > T1 structural brain MRI > Freesurfer subsegmentation	ADNI	True	0	ADNI_0
26591	CONTINUOUS	33619	0.0273411672911587	0.0209820709903145	0.033700263592003	3.6780602843390504e-17	LINEAR	Volume of Putamen (right hemisphere)		100000	UK Biobank Assessment Centre	100003.0	Imaging	100.0	Brain MRI	190	UK Biobank Assessment Centre > Imaging > Brain MRI > T1 structural brain MRI > Freesurfer ASEG	ADNI	True	0	ADNI_0
27697	CONTINUOUS	33619	-0.0296134258688992	-0.0365043634023713	-0.022722488335427	3.80883536731852e-17	LINEAR	Mean thickness of S-temporal-sup (right hemisphere)		100000	UK Biobank Assessment Centre	100003.0	Imaging	100.0	Brain MRI	197	UK Biobank Assessment Centre > Imaging > Brain MRI > T1 structural brain MRI > Freesurfer a2009s	ADNI	True	0	ADNI_0
27038	CONTINUOUS	33619	-0.026932462560714	-0.0332016600463257	-0.0206632650751022	3.90196619098448e-17	LINEAR	Grey-white contrast in middletemporal (right hemisphere)		100000	UK Biobank Assessment Centre	100003.0	Imaging	100.0	Brain MRI	194	UK Biobank Assessment Centre > Imaging > Brain MRI > T1 structural brain MRI > Freesurfer desikan gw	ADNI	True	0	ADNI_0
26691	CONTINUOUS	33619	0.0269198887687357	0.020647391710197	0.0331923858272743	4.1897598436135204e-17	LINEAR	Volume of PuM (right hemisphere)		100000	UK Biobank Assessment Centre	100003.0	Imaging	100.0	Brain MRI	191	UK Biobank Assessment Centre > Imaging > Brain MRI > T1 structural brain MRI > Freesurfer subsegmentation	ADNI	True	0	ADNI_0
27405	CONTINUOUS	33619	-0.0293743599076723	-0.0362386355376368	-0.0225100842777079	5.15303500327446e-17	LINEAR	Mean thickness of G+S-paracentral (left hemisphere)		100000	UK Biobank Assessment Centre	100003.0	Imaging	100.0	Brain MRI	197	UK Biobank Assessment Centre > Imaging > Brain MRI > T1 structural brain MRI > Freesurfer a2009s	ADNI	True	0	ADNI_0
26713	CONTINUOUS	33619	0.0302155088262808	0.0231099336625945	0.0373210839899671	8.05548697505773e-17	LINEAR	Volume of LD (right hemisphere)		100000	UK Biobank Assessment Centre	100003.0	Imaging	100.0	Brain MRI	191	UK Biobank Assessment Centre > Imaging > Brain MRI > T1 structural brain MRI > Freesurfer subsegmentation	ADNI	True	0	ADNI_0
26669	CONTINUOUS	33619	0.0273718951416083	0.0209172644066823	0.0338265258765342	9.77289543466289e-17	LINEAR	Volume of VPL (left hemisphere)		100000	UK Biobank Assessment Centre	100003.0	Imaging	100.0	Brain MRI	191	UK Biobank Assessment Centre > Imaging > Brain MRI > T1 structural brain MRI > Freesurfer subsegmentation	ADNI	True	0	ADNI_0
26533	CONTINUOUS	33619	0.0285802191046557	0.0217561320038311	0.0354043062054804	2.3111954235857004e-16	LINEAR	Volume of CC-Central (whole brain)		100000	UK Biobank Assessment Centre	100003.0	Imaging	100.0	Brain MRI	190	UK Biobank Assessment Centre > Imaging > Brain MRI > T1 structural brain MRI > Freesurfer ASEG	ADNI	True	0	ADNI_0
27627	CONTINUOUS	33619	-0.0289392533950902	-0.0358495568196901	-0.0220289499704902	2.32239917413066e-16	LINEAR	Mean thickness of G+S-paracentral (right hemisphere)		100000	UK Biobank Assessment Centre	100003.0	Imaging	100.0	Brain MRI	197	UK Biobank Assessment Centre > Imaging > Brain MRI > T1 structural brain MRI > Freesurfer a2009s	ADNI	True	0	ADNI_0
26675	CONTINUOUS	33619	0.0261819594569574	0.0199229651304989	0.0324409537834159	2.50900634636694e-16	LINEAR	Volume of VAmc (left hemisphere)		100000	UK Biobank Assessment Centre	100003.0	Imaging	100.0	Brain MRI	191	UK Biobank Assessment Centre > Imaging > Brain MRI > T1 structural brain MRI > Freesurfer subsegmentation	ADNI	True	0	ADNI_0
26847	CONTINUOUS	33619	-0.0282490841194044	-0.0350095085723444	-0.0214886596664644	2.6993818627638097e-16	LINEAR	Area of rostralanteriorcingulate (right hemisphere)		100000	UK Biobank Assessment Centre	100003.0	Imaging	100.0	Brain MRI	192	UK Biobank Assessment Centre > Imaging > Brain MRI > T1 structural brain MRI > Freesurfer desikan white	ADNI	True	0	ADNI_0
27003	CONTINUOUS	33619	-0.0265618844641017	-0.0329465767385129	-0.0201771921896906	3.63516805368524e-16	LINEAR	Grey-white contrast in middletemporal (left hemisphere)		100000	UK Biobank Assessment Centre	100003.0	Imaging	100.0	Brain MRI	194	UK Biobank Assessment Centre > Imaging > Brain MRI > T1 structural brain MRI > Freesurfer desikan gw	ADNI	True	0	ADNI_0
26560	CONTINUOUS	33619	0.0263477503307637	0.0200063599969908	0.0326891406645365	3.96435137076414e-16	LINEAR	Volume of Putamen (left hemisphere)		100000	UK Biobank Assessment Centre	100003.0	Imaging	100.0	Brain MRI	190	UK Biobank Assessment Centre > Imaging > Brain MRI > T1 structural brain MRI > Freesurfer ASEG	ADNI	True	0	ADNI_0
27076	CONTINUOUS	33619	-0.0288071840556105	-0.0357938140234825	-0.0218205540877386	6.60494338189723e-16	LINEAR	Mean thickness of BA3b (left hemisphere)		100000	UK Biobank Assessment Centre	100003.0	Imaging	100.0	Brain MRI	195	UK Biobank Assessment Centre > Imaging > Brain MRI > T1 structural brain MRI > Freesurfer BA exvivo	ADNI	True	0	ADNI_0
26649	CONTINUOUS	33619	0.0267781582227538	0.0202735474950703	0.0332827689504373	7.31758835695565e-16	LINEAR	Volume of presubiculum-body (right hemisphere)		100000	UK Biobank Assessment Centre	100003.0	Imaging	100.0	Brain MRI	191	UK Biobank Assessment Centre > Imaging > Brain MRI > T1 structural brain MRI > Freesurfer subsegmentation	ADNI	True	0	ADNI_0
27259	CONTINUOUS	33619	-0.0271007203513789	-0.0337500453083693	-0.0204513953943886	1.4088097757626502e-15	LINEAR	Area of rostralanteriorcingulate (right hemisphere)		100000	UK Biobank Assessment Centre	100003.0	Imaging	100.0	Brain MRI	196	UK Biobank Assessment Centre > Imaging > Brain MRI > T1 structural brain MRI > Freesurfer DKT	ADNI	True	0	ADNI_0
26513	CONTINUOUS	33619	-0.0280966251931772	-0.0350229372750979	-0.0211703131112564	1.9093113429745803e-15	LINEAR	Mean intensity of CC-Anterior (whole brain)		100000	UK Biobank Assessment Centre	100003.0	Imaging	100.0	Brain MRI	190	UK Biobank Assessment Centre > Imaging > Brain MRI > T1 structural brain MRI > Freesurfer ASEG	ADNI	True	0	ADNI_0
26885	CONTINUOUS	33619	-0.0272180865862788	-0.0339425144655325	-0.0204936587070252	2.19583606856382e-15	LINEAR	Mean thickness of superiortemporal (right hemisphere)		100000	UK Biobank Assessment Centre	100003.0	Imaging	100.0	Brain MRI	192	UK Biobank Assessment Centre > Imaging > Brain MRI > T1 structural brain MRI > Freesurfer desikan white	ADNI	True	0	ADNI_0
26623	CONTINUOUS	33619	0.026678909443421	0.0200868518530754	0.0332709670337667	2.2137009032318104e-15	LINEAR	Volume of subiculum-head (left hemisphere)		100000	UK Biobank Assessment Centre	100003.0	Imaging	100.0	Brain MRI	191	UK Biobank Assessment Centre > Imaging > Brain MRI > T1 structural brain MRI > Freesurfer subsegmentation	ADNI	True	0	ADNI_0
27106	CONTINUOUS	33619	0.0268623894654236	0.020194156283755	0.0335306226470923	2.9711870385112304e-15	LINEAR	Area of BA4p (right hemisphere)		100000	UK Biobank Assessment Centre	100003.0	Imaging	100.0	Brain MRI	195	UK Biobank Assessment Centre > Imaging > Brain MRI > T1 structural brain MRI > Freesurfer BA exvivo	ADNI	True	0	ADNI_0
27423	CONTINUOUS	33619	-0.0279170750461856	-0.0348693481997303	-0.0209648018926409	3.6353544905759404e-15	LINEAR	Mean thickness of G-oc-temp-lat-fusifor (left hemisphere)		100000	UK Biobank Assessment Centre	100003.0	Imaging	100.0	Brain MRI	197	UK Biobank Assessment Centre > Imaging > Brain MRI > T1 structural brain MRI > Freesurfer a2009s	ADNI	True	0	ADNI_0
27568	CONTINUOUS	33619	0.0268940704451799	0.0201703456427091	0.0336177952476508	4.64171040106261e-15	LINEAR	Area of G-insular-short (right hemisphere)		100000	UK Biobank Assessment Centre	100003.0	Imaging	100.0	Brain MRI	197	UK Biobank Assessment Centre > Imaging > Brain MRI > T1 structural brain MRI > Freesurfer a2009s	ADNI	True	0	ADNI_0
26770	CONTINUOUS	33619	-0.0280558989123465	-0.035087160758291	-0.0210246370664021	5.39897827419244e-15	LINEAR	Mean thickness of parahippocampal (left hemisphere)		100000	UK Biobank Assessment Centre	100003.0	Imaging	100.0	Brain MRI	192	UK Biobank Assessment Centre > Imaging > Brain MRI > T1 structural brain MRI > Freesurfer desikan white	ADNI	True	0	ADNI_0
27633	CONTINUOUS	33619	-0.0275841573284087	-0.0345013648183908	-0.0206669498384267	5.604692539240531e-15	LINEAR	Mean thickness of G-cingul-Post-dorsal (right hemisphere)		100000	UK Biobank Assessment Centre	100003.0	Imaging	100.0	Brain MRI	197	UK Biobank Assessment Centre > Imaging > Brain MRI > T1 structural brain MRI > Freesurfer a2009s	ADNI	True	0	ADNI_0
27187	CONTINUOUS	33619	-0.0279067642723094	-0.0349402260671496	-0.0208733024774692	7.646492580420371e-15	LINEAR	Mean thickness of parahippocampal (left hemisphere)		100000	UK Biobank Assessment Centre	100003.0	Imaging	100.0	Brain MRI	196	UK Biobank Assessment Centre > Imaging > Brain MRI > T1 structural brain MRI > Freesurfer DKT	ADNI	True	0	ADNI_0
26695	CONTINUOUS	33619	0.0249310913249673	0.0186409855501952	0.0312211970997394	8.15578183511005e-15	LINEAR	Volume of VLa (right hemisphere)		100000	UK Biobank Assessment Centre	100003.0	Imaging	100.0	Brain MRI	191	UK Biobank Assessment Centre > Imaging > Brain MRI > T1 structural brain MRI > Freesurfer subsegmentation	ADNI	True	0	ADNI_0
26595	CONTINUOUS	33619	0.0255053722552238	0.0190675438547765	0.0319432006556711	8.37830792640129e-15	LINEAR	Volume of Accumbens-area (right hemisphere)		100000	UK Biobank Assessment Centre	100003.0	Imaging	100.0	Brain MRI	190	UK Biobank Assessment Centre > Imaging > Brain MRI > T1 structural brain MRI > Freesurfer ASEG	ADNI	True	0	ADNI_0
27671	CONTINUOUS	33619	0.0277910224221771	0.0207653214376797	0.0348167234066745	9.21557211682497e-15	LINEAR	Mean thickness of S-circular-insula-ant (right hemisphere)		100000	UK Biobank Assessment Centre	100003.0	Imaging	100.0	Brain MRI	197	UK Biobank Assessment Centre > Imaging > Brain MRI > T1 structural brain MRI > Freesurfer a2009s	ADNI	True	0	ADNI_0
27439	CONTINUOUS	33619	-0.027896337426994	-0.0349598186609951	-0.020832856192993	1.0146412965673e-14	LINEAR	Mean thickness of G-temporal-inf (left hemisphere)		100000	UK Biobank Assessment Centre	100003.0	Imaging	100.0	Brain MRI	197	UK Biobank Assessment Centre > Imaging > Brain MRI > T1 structural brain MRI > Freesurfer a2009s	ADNI	True	0	ADNI_0
26634	CONTINUOUS	33619	0.0254978665099707	0.0190313221632584	0.0319644108566829	1.11840618101585e-14	LINEAR	Volume of CA4-head (left hemisphere)		100000	UK Biobank Assessment Centre	100003.0	Imaging	100.0	Brain MRI	191	UK Biobank Assessment Centre > Imaging > Brain MRI > T1 structural brain MRI > Freesurfer subsegmentation	ADNI	True	0	ADNI_0
26926	CONTINUOUS	33619	0.0269933600374651	0.0201435310959953	0.033843188978935	1.1587846345229e-14	LINEAR	Area of caudalmiddlefrontal (left hemisphere)		100000	UK Biobank Assessment Centre	100003.0	Imaging	100.0	Brain MRI	193	UK Biobank Assessment Centre > Imaging > Brain MRI > T1 structural brain MRI > Freesurfer desikan pial	ADNI	True	0	ADNI_0
27327	CONTINUOUS	33619	-0.0273579540213898	-0.0343065877861636	-0.0204093202566161	1.22396268460221e-14	LINEAR	Volume of transversetemporal (right hemisphere)		100000	UK Biobank Assessment Centre	100003.0	Imaging	100.0	Brain MRI	196	UK Biobank Assessment Centre > Imaging > Brain MRI > T1 structural brain MRI > Freesurfer DKT	ADNI	True	0	ADNI_0
26542	CONTINUOUS	33618	-0.0258379513958511	-0.0324211590435247	-0.0192547437481774	1.47876536844674e-14	LINEAR	Mean intensity of Thalamus-Proper (left hemisphere)		100000	UK Biobank Assessment Centre	100003.0	Imaging	100.0	Brain MRI	190	UK Biobank Assessment Centre > Imaging > Brain MRI > T1 structural brain MRI > Freesurfer ASEG	ADNI	True	0	ADNI_0
27336	CONTINUOUS	33619	0.0263870357352876	0.0196150368546857	0.0331590346158895	2.27772050737157e-14	LINEAR	Area of G+S-cingul-Mid-Post (left hemisphere)		100000	UK Biobank Assessment Centre	100003.0	Imaging	100.0	Brain MRI	197	UK Biobank Assessment Centre > Imaging > Brain MRI > T1 structural brain MRI > Freesurfer a2009s	ADNI	True	0	ADNI_0
26562	CONTINUOUS	33619	0.024639835621683	0.0183132085627914	0.0309664626805747	2.3432361424267102e-14	LINEAR	Volume of Hippocampus (left hemisphere)		100000	UK Biobank Assessment Centre	100003.0	Imaging	100.0	Brain MRI	190	UK Biobank Assessment Centre > Imaging > Brain MRI > T1 structural brain MRI > Freesurfer ASEG	ADNI	True	0	ADNI_0
26871	CONTINUOUS	33618	-0.0271418451834534	-0.0341385532897642	-0.0201451370771425	2.95893767330326e-14	LINEAR	Mean thickness of parahippocampal (right hemisphere)		100000	UK Biobank Assessment Centre	100003.0	Imaging	100.0	Brain MRI	192	UK Biobank Assessment Centre > Imaging > Brain MRI > T1 structural brain MRI > Freesurfer desikan white	ADNI	True	0	ADNI_0
26664	CONTINUOUS	33619	0.0267670340005477	0.0198618293493532	0.0336722386517422	3.09037780012989e-14	LINEAR	Volume of MGN (left hemisphere)		100000	UK Biobank Assessment Centre	100003.0	Imaging	100.0	Brain MRI	191	UK Biobank Assessment Centre > Imaging > Brain MRI > T1 structural brain MRI > Freesurfer subsegmentation	ADNI	True	0	ADNI_0
27206	CONTINUOUS	33619	0.0261959258350425	0.0194240089783144	0.0329678426917707	3.48923247019301e-14	LINEAR	Volume of caudalmiddlefrontal (left hemisphere)		100000	UK Biobank Assessment Centre	100003.0	Imaging	100.0	Brain MRI	196	UK Biobank Assessment Centre > Imaging > Brain MRI > T1 structural brain MRI > Freesurfer DKT	ADNI	True	0	ADNI_0
27273	CONTINUOUS	33619	-0.0271483844727182	-0.034179725462708	-0.0201170434827284	3.89294024444267e-14	LINEAR	Mean thickness of inferiortemporal (right hemisphere)		100000	UK Biobank Assessment Centre	100003.0	Imaging	100.0	Brain MRI	196	UK Biobank Assessment Centre > Imaging > Brain MRI > T1 structural brain MRI > Freesurfer DKT	ADNI	True	0	ADNI_0
26680	CONTINUOUS	33619	0.0245663785640846	0.0181952129310276	0.0309375441971417	4.2088445254653e-14	LINEAR	Volume of VM (left hemisphere)		100000	UK Biobank Assessment Centre	100003.0	Imaging	100.0	Brain MRI	191	UK Biobank Assessment Centre > Imaging > Brain MRI > T1 structural brain MRI > Freesurfer subsegmentation	ADNI	True	0	ADNI_0
26547	CONTINUOUS	33619	-0.0273670502893797	-0.0344850995306276	-0.0202490010481317	4.97444185940509e-14	LINEAR	Mean intensity of Amygdala (left hemisphere)		100000	UK Biobank Assessment Centre	100003.0	Imaging	100.0	Brain MRI	190	UK Biobank Assessment Centre > Imaging > Brain MRI > T1 structural brain MRI > Freesurfer ASEG	ADNI	True	0	ADNI_0
27761	CONTINUOUS	33619	-0.0256804213156498	-0.0323633082212645	-0.0189975344100351	5.12790063382406e-14	LINEAR	Volume of S-orbital-med-olfact (right hemisphere)		100000	UK Biobank Assessment Centre	100003.0	Imaging	100.0	Brain MRI	197	UK Biobank Assessment Centre > Imaging > Brain MRI > T1 structural brain MRI > Freesurfer a2009s	ADNI	True	0	ADNI_0
27185	CONTINUOUS	33619	-0.0271330446893513	-0.0342281809189635	-0.0200379084597391	6.766105852591991e-14	LINEAR	Mean thickness of medialorbitofrontal (left hemisphere)		100000	UK Biobank Assessment Centre	100003.0	Imaging	100.0	Brain MRI	196	UK Biobank Assessment Centre > Imaging > Brain MRI > T1 structural brain MRI > Freesurfer DKT	ADNI	True	0	ADNI_0
26791	CONTINUOUS	33619	0.0259097149561215	0.0191270066946786	0.0326924232175645	7.20440553337026e-14	LINEAR	Volume of caudalmiddlefrontal (left hemisphere)		100000	UK Biobank Assessment Centre	100003.0	Imaging	100.0	Brain MRI	192	UK Biobank Assessment Centre > Imaging > Brain MRI > T1 structural brain MRI > Freesurfer desikan white	ADNI	True	0	ADNI_0
26921	CONTINUOUS	33619	-0.0265357182900682	-0.0334926835907877	-0.0195787529893487	7.84265787619579e-14	LINEAR	Volume of transversetemporal (right hemisphere)		100000	UK Biobank Assessment Centre	100003.0	Imaging	100.0	Brain MRI	192	UK Biobank Assessment Centre > Imaging > Brain MRI > T1 structural brain MRI > Freesurfer desikan white	ADNI	True	0	ADNI_0
25913	CONTINUOUS	33391	0.0263916143786437	0.0194480641716824	0.0333351645856049	9.5694686509637e-14	LINEAR	Volume of grey matter in VIIIb Cerebellum (vermis)		1101	UK Biobank Assessment Centre		Imaging		Imaging	1101	UK Biobank Assessment Centre > Imaging > Brain MRI > T1 structural brain MRI > Regional grey matter volumes (FAST)	ADNI	True	0	ADNI_0
27660	CONTINUOUS	33619	-0.0259474278871746	-0.0328465146956946	-0.0190483410786547	1.7236728779710499e-13	LINEAR	Mean thickness of G-temp-sup-Plan-tempo (right hemisphere)		100000	UK Biobank Assessment Centre	100003.0	Imaging	100.0	Brain MRI	197	UK Biobank Assessment Centre > Imaging > Brain MRI > T1 structural brain MRI > Freesurfer a2009s	ADNI	True	0	ADNI_0
26959	CONTINUOUS	33619	0.0258163035309604	0.0189325986592836	0.0327000084026372	2.01480930274819e-13	LINEAR	Area of caudalmiddlefrontal (right hemisphere)		100000	UK Biobank Assessment Centre	100003.0	Imaging	100.0	Brain MRI	193	UK Biobank Assessment Centre > Imaging > Brain MRI > T1 structural brain MRI > Freesurfer desikan pial	ADNI	True	0	ADNI_0
26952	CONTINUOUS	33619	0.0240951660306295	0.0176699698437357	0.0305203622175233	2.02202766268037e-13	LINEAR	Area of superiortemporal (left hemisphere)		100000	UK Biobank Assessment Centre	100003.0	Imaging	100.0	Brain MRI	193	UK Biobank Assessment Centre > Imaging > Brain MRI > T1 structural brain MRI > Freesurfer desikan pial	ADNI	True	0	ADNI_0
27595	CONTINUOUS	33619	0.025028399487029	0.0183529522578824	0.0317038467161755	2.0453729272749998e-13	LINEAR	Area of S-central (right hemisphere)		100000	UK Biobank Assessment Centre	100003.0	Imaging	100.0	Brain MRI	197	UK Biobank Assessment Centre > Imaging > Brain MRI > T1 structural brain MRI > Freesurfer a2009s	ADNI	True	0	ADNI_0
27662	CONTINUOUS	33619	-0.0257052161160415	-0.0325921795691846	-0.0188182526628984	2.61713161385889e-13	LINEAR	Mean thickness of G-temporal-middle (right hemisphere)		100000	UK Biobank Assessment Centre	100003.0	Imaging	100.0	Brain MRI	197	UK Biobank Assessment Centre > Imaging > Brain MRI > T1 structural brain MRI > Freesurfer a2009s	ADNI	True	0	ADNI_0
26864	CONTINUOUS	33619	-0.0261717157480181	-0.0332085268172909	-0.0191349046787453	3.17070966125207e-13	LINEAR	Mean thickness of inferiortemporal (right hemisphere)		100000	UK Biobank Assessment Centre	100003.0	Imaging	100.0	Brain MRI	192	UK Biobank Assessment Centre > Imaging > Brain MRI > T1 structural brain MRI > Freesurfer desikan white	ADNI	True	0	ADNI_0
26642	CONTINUOUS	33619	0.0246020700209598	0.0179857734493019	0.0312183665926177	3.21023510669051e-13	LINEAR	Volume of Hippocampal-tail (right hemisphere)		100000	UK Biobank Assessment Centre	100003.0	Imaging	100.0	Brain MRI	191	UK Biobank Assessment Centre > Imaging > Brain MRI > T1 structural brain MRI > Freesurfer subsegmentation	ADNI	True	0	ADNI_0
27118	CONTINUOUS	33619	-0.0262356884161613	-0.0332949388597159	-0.0191764379726067	3.3003664450934e-13	LINEAR	Mean thickness of BA3b (right hemisphere)		100000	UK Biobank Assessment Centre	100003.0	Imaging	100.0	Brain MRI	195	UK Biobank Assessment Centre > Imaging > Brain MRI > T1 structural brain MRI > Freesurfer BA exvivo	ADNI	True	0	ADNI_0
26707	CONTINUOUS	33619	0.02327730704267	0.0170129016418195	0.0295417124435205	3.33373069564332e-13	LINEAR	Volume of VLp (right hemisphere)		100000	UK Biobank Assessment Centre	100003.0	Imaging	100.0	Brain MRI	191	UK Biobank Assessment Centre > Imaging > Brain MRI > T1 structural brain MRI > Freesurfer subsegmentation	ADNI	True	0	ADNI_0
26677	CONTINUOUS	33619	0.0253172769164755	0.0185017662810095	0.0321327875519415	3.3897654289007397e-13	LINEAR	Volume of CeM (left hemisphere)		100000	UK Biobank Assessment Centre	100003.0	Imaging	100.0	Brain MRI	191	UK Biobank Assessment Centre > Imaging > Brain MRI > T1 structural brain MRI > Freesurfer subsegmentation	ADNI	True	0	ADNI_0
26528	CONTINUOUS	33619	0.0223074777835801	0.0162865256526326	0.0283284299145277	3.90021279972494e-13	LINEAR	Volume of WM-hypointensities (whole brain)		100000	UK Biobank Assessment Centre	100003.0	Imaging	100.0	Brain MRI	190	UK Biobank Assessment Centre > Imaging > Brain MRI > T1 structural brain MRI > Freesurfer ASEG	ADNI	True	0	ADNI_0
26666	CONTINUOUS	33619	0.0245775878783915	0.017939723267192	0.0312154524895911	4.03452923032351e-13	LINEAR	Volume of PuI (left hemisphere)		100000	UK Biobank Assessment Centre	100003.0	Imaging	100.0	Brain MRI	191	UK Biobank Assessment Centre > Imaging > Brain MRI > T1 structural brain MRI > Freesurfer subsegmentation	ADNI	True	0	ADNI_0
26631	CONTINUOUS	33619	0.0238601839582505	0.0174097830316219	0.0303105848848791	4.25074310337229e-13	LINEAR	Volume of GC-ML-DG-head (left hemisphere)		100000	UK Biobank Assessment Centre	100003.0	Imaging	100.0	Brain MRI	191	UK Biobank Assessment Centre > Imaging > Brain MRI > T1 structural brain MRI > Freesurfer subsegmentation	ADNI	True	0	ADNI_0
27103	CONTINUOUS	33619	0.0245303859193208	0.0178695240790617	0.0311912477595799	5.37372184840058e-13	LINEAR	Area of BA3a (right hemisphere)		100000	UK Biobank Assessment Centre	100003.0	Imaging	100.0	Brain MRI	195	UK Biobank Assessment Centre > Imaging > Brain MRI > T1 structural brain MRI > Freesurfer BA exvivo	ADNI	True	0	ADNI_0
27265	CONTINUOUS	33619	0.0249561874577798	0.0181238223424026	0.0317885525731569	8.27474701467252e-13	LINEAR	Area of transversetemporal (right hemisphere)		100000	UK Biobank Assessment Centre	100003.0	Imaging	100.0	Brain MRI	196	UK Biobank Assessment Centre > Imaging > Brain MRI > T1 structural brain MRI > Freesurfer DKT	ADNI	True	0	ADNI_0
26854	CONTINUOUS	33619	0.0249840198160689	0.0181428912388911	0.0318251483932467	8.34718446718485e-13	LINEAR	Area of transversetemporal (right hemisphere)		100000	UK Biobank Assessment Centre	100003.0	Imaging	100.0	Brain MRI	192	UK Biobank Assessment Centre > Imaging > Brain MRI > T1 structural brain MRI > Freesurfer desikan white	ADNI	True	0	ADNI_0
26627	CONTINUOUS	33619	0.0240867174231969	0.0174663957406351	0.0307070391057587	1.01508285230391e-12	LINEAR	Volume of presubiculum-body (left hemisphere)		100000	UK Biobank Assessment Centre	100003.0	Imaging	100.0	Brain MRI	191	UK Biobank Assessment Centre > Imaging > Brain MRI > T1 structural brain MRI > Freesurfer subsegmentation	ADNI	True	0	ADNI_0
27237	CONTINUOUS	33619	0.0247556723675151	0.0179491701309296	0.0315621746041006	1.03310763750546e-12	LINEAR	Area of caudalmiddlefrontal (right hemisphere)		100000	UK Biobank Assessment Centre	100003.0	Imaging	100.0	Brain MRI	196	UK Biobank Assessment Centre > Imaging > Brain MRI > T1 structural brain MRI > Freesurfer DKT	ADNI	True	0	ADNI_0
27181	CONTINUOUS	33619	-0.025526524422352	-0.0325480842193981	-0.018504964625306	1.05706585661948e-12	LINEAR	Mean thickness of isthmuscingulate (left hemisphere)		100000	UK Biobank Assessment Centre	100003.0	Imaging	100.0	Brain MRI	196	UK Biobank Assessment Centre > Imaging > Brain MRI > T1 structural brain MRI > Freesurfer DKT	ADNI	True	0	ADNI_0
27266	CONTINUOUS	33619	0.0224758198206567	0.0162826847027036	0.0286689549386098	1.15595614879933e-12	LINEAR	Area of insula (right hemisphere)		100000	UK Biobank Assessment Centre	100003.0	Imaging	100.0	Brain MRI	196	UK Biobank Assessment Centre > Imaging > Brain MRI > T1 structural brain MRI > Freesurfer DKT	ADNI	True	0	ADNI_0
26737	CONTINUOUS	33619	0.0244985960584524	0.0177439368993288	0.031253255217576	1.19313971102036e-12	LINEAR	Area of paracentral (left hemisphere)		100000	UK Biobank Assessment Centre	100003.0	Imaging	100.0	Brain MRI	192	UK Biobank Assessment Centre > Imaging > Brain MRI > T1 structural brain MRI > Freesurfer desikan white	ADNI	True	0	ADNI_0
26616	CONTINUOUS	33619	0.0245140117752308	0.017753738680717	0.0312742848697446	1.20557834185475e-12	LINEAR	Volume of Cortical-nucleus (right hemisphere)		100000	UK Biobank Assessment Centre	100003.0	Imaging	100.0	Brain MRI	191	UK Biobank Assessment Centre > Imaging > Brain MRI > T1 structural brain MRI > Freesurfer subsegmentation	ADNI	True	0	ADNI_0
26766	CONTINUOUS	33619	-0.0256890235200619	-0.0327749337121726	-0.0186031133279511	1.2196687404161599e-12	LINEAR	Mean thickness of lateralorbitofrontal (left hemisphere)		100000	UK Biobank Assessment Centre	100003.0	Imaging	100.0	Brain MRI	192	UK Biobank Assessment Centre > Imaging > Brain MRI > T1 structural brain MRI > Freesurfer desikan white	ADNI	True	0	ADNI_0
27382	CONTINUOUS	33619	0.0240880686742761	0.0174349609931875	0.0307411763553647	1.3053365399823098e-12	LINEAR	Area of S-front-sup (left hemisphere)		100000	UK Biobank Assessment Centre	100003.0	Imaging	100.0	Brain MRI	197	UK Biobank Assessment Centre > Imaging > Brain MRI > T1 structural brain MRI > Freesurfer a2009s	ADNI	True	0	ADNI_0
27157	CONTINUOUS	33619	0.024214651730484	0.0175155994518271	0.0309137040091409	1.4196472470661099e-12	LINEAR	Area of paracentral (left hemisphere)		100000	UK Biobank Assessment Centre	100003.0	Imaging	100.0	Brain MRI	196	UK Biobank Assessment Centre > Imaging > Brain MRI > T1 structural brain MRI > Freesurfer DKT	ADNI	True	0	ADNI_0
26686	CONTINUOUS	33619	0.0228359885945002	0.0164956347273736	0.0291763424616268	1.70417523064409e-12	LINEAR	Volume of VLp (left hemisphere)		100000	UK Biobank Assessment Centre	100003.0	Imaging	100.0	Brain MRI	191	UK Biobank Assessment Centre > Imaging > Brain MRI > T1 structural brain MRI > Freesurfer subsegmentation	ADNI	True	0	ADNI_0
26700	CONTINUOUS	33619	0.0243200149337843	0.0175598636905636	0.031080166177005	1.80630726328979e-12	LINEAR	Volume of MDl (right hemisphere)		100000	UK Biobank Assessment Centre	100003.0	Imaging	100.0	Brain MRI	191	UK Biobank Assessment Centre > Imaging > Brain MRI > T1 structural brain MRI > Freesurfer subsegmentation	ADNI	True	0	ADNI_0
26856	CONTINUOUS	33619	-0.0242637350186634	-0.0310366494792961	-0.0174908205580307	2.2325081173964797e-12	LINEAR	Mean thickness of GlobalMeanMean thickness (right hemisphere)		100000	UK Biobank Assessment Centre	100003.0	Imaging	100.0	Brain MRI	192	UK Biobank Assessment Centre > Imaging > Brain MRI > T1 structural brain MRI > Freesurfer desikan white	ADNI	True	0	ADNI_0
26702	CONTINUOUS	33619	0.0242698162498102	0.0174906760129172	0.0310489564867032	2.3086048974219297e-12	LINEAR	Volume of MV(Re) (right hemisphere)		100000	UK Biobank Assessment Centre	100003.0	Imaging	100.0	Brain MRI	191	UK Biobank Assessment Centre > Imaging > Brain MRI > T1 structural brain MRI > Freesurfer subsegmentation	ADNI	True	0	ADNI_0
27299	CONTINUOUS	33619	0.0244600438253077	0.0176275366623686	0.0312925509882468	2.31253458231358e-12	LINEAR	Volume of caudalmiddlefrontal (right hemisphere)		100000	UK Biobank Assessment Centre	100003.0	Imaging	100.0	Brain MRI	196	UK Biobank Assessment Centre > Imaging > Brain MRI > T1 structural brain MRI > Freesurfer DKT	ADNI	True	0	ADNI_0
26711	CONTINUOUS	33619	0.024675278161103	0.0177796814985243	0.0315708748236817	2.36294801356275e-12	LINEAR	Volume of LP (right hemisphere)		100000	UK Biobank Assessment Centre	100003.0	Imaging	100.0	Brain MRI	191	UK Biobank Assessment Centre > Imaging > Brain MRI > T1 structural brain MRI > Freesurfer subsegmentation	ADNI	True	0	ADNI_0
26862	CONTINUOUS	33619	-0.0247783771010622	-0.0317126573163774	-0.017844096885747	2.53745973556117e-12	LINEAR	Mean thickness of fusiform (right hemisphere)		100000	UK Biobank Assessment Centre	100003.0	Imaging	100.0	Brain MRI	192	UK Biobank Assessment Centre > Imaging > Brain MRI > T1 structural brain MRI > Freesurfer desikan white	ADNI	True	0	ADNI_0
27667	CONTINUOUS	33619	-0.0251391566299159	-0.0321943154352973	-0.0180839978245346	2.9210452522565698e-12	LINEAR	Mean thickness of Pole-temporal (right hemisphere)		100000	UK Biobank Assessment Centre	100003.0	Imaging	100.0	Brain MRI	197	UK Biobank Assessment Centre > Imaging > Brain MRI > T1 structural brain MRI > Freesurfer a2009s	ADNI	True	0	ADNI_0
26754	CONTINUOUS	33619	0.022689532647994	0.0162960611388253	0.0290830041571628	3.56751037315671e-12	LINEAR	Area of insula (left hemisphere)		100000	UK Biobank Assessment Centre	100003.0	Imaging	100.0	Brain MRI	192	UK Biobank Assessment Centre > Imaging > Brain MRI > T1 structural brain MRI > Freesurfer desikan white	ADNI	True	0	ADNI_0
27280	CONTINUOUS	33618	-0.024810016041948	-0.0318062011505296	-0.0178138309333664	3.700607611863799e-12	LINEAR	Mean thickness of parahippocampal (right hemisphere)		100000	UK Biobank Assessment Centre	100003.0	Imaging	100.0	Brain MRI	196	UK Biobank Assessment Centre > Imaging > Brain MRI > T1 structural brain MRI > Freesurfer DKT	ADNI	True	0	ADNI_0
26892	CONTINUOUS	33619	0.0242453275163936	0.0174071673854035	0.0310834876473838	3.7330099348682296e-12	LINEAR	Volume of caudalmiddlefrontal (right hemisphere)		100000	UK Biobank Assessment Centre	100003.0	Imaging	100.0	Brain MRI	192	UK Biobank Assessment Centre > Imaging > Brain MRI > T1 structural brain MRI > Freesurfer desikan white	ADNI	True	0	ADNI_0
27632	CONTINUOUS	33619	-0.0247265264708414	-0.0317194971105271	-0.0177335558311556	4.26880808005173e-12	LINEAR	Mean thickness of G+S-cingul-Mid-Post (right hemisphere)		100000	UK Biobank Assessment Centre	100003.0	Imaging	100.0	Brain MRI	197	UK Biobank Assessment Centre > Imaging > Brain MRI > T1 structural brain MRI > Freesurfer a2009s	ADNI	True	0	ADNI_0
27144	CONTINUOUS	33619	0.0238667398860481	0.0171140927187871	0.030619387053309	4.35737577829736e-12	LINEAR	Area of caudalmiddlefrontal (left hemisphere)		100000	UK Biobank Assessment Centre	100003.0	Imaging	100.0	Brain MRI	196	UK Biobank Assessment Centre > Imaging > Brain MRI > T1 structural brain MRI > Freesurfer DKT	ADNI	True	0	ADNI_0
27625	CONTINUOUS	33619	-0.025129376024949	-0.0322418702352434	-0.0180168818146545	4.43616415240542e-12	LINEAR	Mean thickness of G+S-frontomargin (right hemisphere)		100000	UK Biobank Assessment Centre	100003.0	Imaging	100.0	Brain MRI	197	UK Biobank Assessment Centre > Imaging > Brain MRI > T1 structural brain MRI > Freesurfer a2009s	ADNI	True	0	ADNI_0
26610	CONTINUOUS	33619	0.0224161927460793	0.0160660414911791	0.0287663440009795	4.63075301456225e-12	LINEAR	Volume of Lateral-nucleus (right hemisphere)		100000	UK Biobank Assessment Centre	100003.0	Imaging	100.0	Brain MRI	191	UK Biobank Assessment Centre > Imaging > Brain MRI > T1 structural brain MRI > Freesurfer subsegmentation	ADNI	True	0	ADNI_0
26825	CONTINUOUS	33619	0.0240855895928189	0.0172566595664205	0.0309145196192174	4.82873630817844e-12	LINEAR	Area of caudalmiddlefrontal (right hemisphere)		100000	UK Biobank Assessment Centre	100003.0	Imaging	100.0	Brain MRI	192	UK Biobank Assessment Centre > Imaging > Brain MRI > T1 structural brain MRI > Freesurfer desikan white	ADNI	True	0	ADNI_0
27583	CONTINUOUS	33619	0.0245071890752837	0.0175452460256704	0.031469132124897	5.3055006636076e-12	LINEAR	Area of G-temp-sup-G-T-transv (right hemisphere)		100000	UK Biobank Assessment Centre	100003.0	Imaging	100.0	Brain MRI	197	UK Biobank Assessment Centre > Imaging > Brain MRI > T1 structural brain MRI > Freesurfer a2009s	ADNI	True	0	ADNI_0
26667	CONTINUOUS	33619	0.022332673898611	0.015987223195088	0.028678124602134	5.3559623555360495e-12	LINEAR	Volume of PuM (left hemisphere)		100000	UK Biobank Assessment Centre	100003.0	Imaging	100.0	Brain MRI	191	UK Biobank Assessment Centre > Imaging > Brain MRI > T1 structural brain MRI > Freesurfer subsegmentation	ADNI	True	0	ADNI_0
26904	CONTINUOUS	33618	-0.0246656178671357	-0.0316840801203089	-0.0176471556139625	5.74447669052274e-12	LINEAR	Volume of parahippocampal (right hemisphere)		100000	UK Biobank Assessment Centre	100003.0	Imaging	100.0	Brain MRI	192	UK Biobank Assessment Centre > Imaging > Brain MRI > T1 structural brain MRI > Freesurfer desikan white	ADNI	True	0	ADNI_0
26985	CONTINUOUS	33619	0.0231099992606758	0.0165169416418748	0.0297030568794769	6.51738708613214e-12	LINEAR	Area of superiortemporal (right hemisphere)		100000	UK Biobank Assessment Centre	100003.0	Imaging	100.0	Brain MRI	193	UK Biobank Assessment Centre > Imaging > Brain MRI > T1 structural brain MRI > Freesurfer desikan pial	ADNI	True	0	ADNI_0
27271	CONTINUOUS	33619	-0.0242370305743354	-0.0311703186148361	-0.0173037425338347	7.41882447504028e-12	LINEAR	Mean thickness of fusiform (right hemisphere)		100000	UK Biobank Assessment Centre	100003.0	Imaging	100.0	Brain MRI	196	UK Biobank Assessment Centre > Imaging > Brain MRI > T1 structural brain MRI > Freesurfer DKT	ADNI	True	0	ADNI_0
26671	CONTINUOUS	33619	0.0222253261805139	0.0158656897220564	0.0285849626389714	7.52109055877051e-12	LINEAR	Volume of VLa (left hemisphere)		100000	UK Biobank Assessment Centre	100003.0	Imaging	100.0	Brain MRI	191	UK Biobank Assessment Centre > Imaging > Brain MRI > T1 structural brain MRI > Freesurfer subsegmentation	ADNI	True	0	ADNI_0
27272	CONTINUOUS	33619	-0.0235106874470711	-0.030238387172286	-0.0167829877218563	7.5352834213e-12	LINEAR	Mean thickness of inferiorparietal (right hemisphere)		100000	UK Biobank Assessment Centre	100003.0	Imaging	100.0	Brain MRI	196	UK Biobank Assessment Centre > Imaging > Brain MRI > T1 structural brain MRI > Freesurfer DKT	ADNI	True	0	ADNI_0
27655	CONTINUOUS	33619	-0.0246860913840946	-0.0317563319431718	-0.0176158508250174	7.85742417686922e-12	LINEAR	Mean thickness of G-rectus (right hemisphere)		100000	UK Biobank Assessment Centre	100003.0	Imaging	100.0	Brain MRI	197	UK Biobank Assessment Centre > Imaging > Brain MRI > T1 structural brain MRI > Freesurfer a2009s	ADNI	True	0	ADNI_0
130	INTEGER	367843	-0.0112767837419151	-0.0145076140279606	-0.0080459534558696	7.87553863506068e-12	LINEAR	Place of birth in UK - east co-ordinate		100000	UK Biobank Assessment Centre	100071.0	Verbal interview	100072.0	Early life factors	100072	UK Biobank Assessment Centre > Verbal interview > Early life factors	ADNI	True	0	ADNI_0
27403	CONTINUOUS	33619	-0.0245012441109375	-0.031552026425777	-0.017450461796098	9.85127269740814e-12	LINEAR	Mean thickness of G+S-frontomargin (left hemisphere)		100000	UK Biobank Assessment Centre	100003.0	Imaging	100.0	Brain MRI	197	UK Biobank Assessment Centre > Imaging > Brain MRI > T1 structural brain MRI > Freesurfer a2009s	ADNI	True	0	ADNI_0
26764	CONTINUOUS	33619	-0.0243543613509449	-0.031380675819515	-0.0173280468823747	1.11034207087672e-11	LINEAR	Mean thickness of isthmuscingulate (left hemisphere)		100000	UK Biobank Assessment Centre	100003.0	Imaging	100.0	Brain MRI	192	UK Biobank Assessment Centre > Imaging > Brain MRI > T1 structural brain MRI > Freesurfer desikan white	ADNI	True	0	ADNI_0
26724	CONTINUOUS	33619	0.0234169149660246	0.0166578300437522	0.0301759998882971	1.13556016346349e-11	LINEAR	Area of caudalmiddlefrontal (left hemisphere)		100000	UK Biobank Assessment Centre	100003.0	Imaging	100.0	Brain MRI	192	UK Biobank Assessment Centre > Imaging > Brain MRI > T1 structural brain MRI > Freesurfer desikan white	ADNI	True	0	ADNI_0
27056	CONTINUOUS	33619	-0.0234277901864746	-0.0302022277082149	-0.0166533526647344	1.2359042054819099e-11	LINEAR	Grey-white contrast in temporalpole (right hemisphere)		100000	UK Biobank Assessment Centre	100003.0	Imaging	100.0	Brain MRI	194	UK Biobank Assessment Centre > Imaging > Brain MRI > T1 structural brain MRI > Freesurfer desikan gw	ADNI	True	0	ADNI_0
26511	CONTINUOUS	33619	-0.0240390791305826	-0.0310170643444941	-0.017061093916671	1.4788747037045098e-11	LINEAR	Mean intensity of CC-Central (whole brain)		100000	UK Biobank Assessment Centre	100003.0	Imaging	100.0	Brain MRI	190	UK Biobank Assessment Centre > Imaging > Brain MRI > T1 structural brain MRI > Freesurfer ASEG	ADNI	True	0	ADNI_0
27436	CONTINUOUS	33619	-0.0236686618328035	-0.0305637476988019	-0.0167735759668052	1.74547745240491e-11	LINEAR	Mean thickness of G-temp-sup-Lateral (left hemisphere)		100000	UK Biobank Assessment Centre	100003.0	Imaging	100.0	Brain MRI	197	UK Biobank Assessment Centre > Imaging > Brain MRI > T1 structural brain MRI > Freesurfer a2009s	ADNI	True	0	ADNI_0
26863	CONTINUOUS	33619	-0.0230544169543449	-0.0297807502116821	-0.0163280836970077	1.87179700727876e-11	LINEAR	Mean thickness of inferiorparietal (right hemisphere)		100000	UK Biobank Assessment Centre	100003.0	Imaging	100.0	Brain MRI	192	UK Biobank Assessment Centre > Imaging > Brain MRI > T1 structural brain MRI > Freesurfer desikan white	ADNI	True	0	ADNI_0
27065	CONTINUOUS	33619	0.0219449810216637	0.0155379222539562	0.0283520397893711	1.932076319719e-11	LINEAR	Area of BA6 (left hemisphere)		100000	UK Biobank Assessment Centre	100003.0	Imaging	100.0	Brain MRI	195	UK Biobank Assessment Centre > Imaging > Brain MRI > T1 structural brain MRI > Freesurfer BA exvivo	ADNI	True	0	ADNI_0
27039	CONTINUOUS	33618	-0.0235508542089192	-0.0304977612382234	-0.016603947179615	3.08356155794717e-11	LINEAR	Grey-white contrast in parahippocampal (right hemisphere)		100000	UK Biobank Assessment Centre	100003.0	Imaging	100.0	Brain MRI	194	UK Biobank Assessment Centre > Imaging > Brain MRI > T1 structural brain MRI > Freesurfer desikan gw	ADNI	True	0	ADNI_0
26614	CONTINUOUS	33619	0.0233101818350139	0.0164273131258771	0.0301930505441508	3.22709000521471e-11	LINEAR	Volume of Central-nucleus (right hemisphere)		100000	UK Biobank Assessment Centre	100003.0	Imaging	100.0	Brain MRI	191	UK Biobank Assessment Centre > Imaging > Brain MRI > T1 structural brain MRI > Freesurfer subsegmentation	ADNI	True	0	ADNI_0
26820	CONTINUOUS	33619	-0.0235048015752349	-0.0304540693220792	-0.0165555338283906	3.4189881915426395e-11	LINEAR	Volume of transversetemporal (left hemisphere)		100000	UK Biobank Assessment Centre	100003.0	Imaging	100.0	Brain MRI	192	UK Biobank Assessment Centre > Imaging > Brain MRI > T1 structural brain MRI > Freesurfer desikan white	ADNI	True	0	ADNI_0
27085	CONTINUOUS	33619	-0.0238480840855273	-0.0309092487131997	-0.016786919457855	3.6523970177818794e-11	LINEAR	Mean thickness of perirhinal (left hemisphere)		100000	UK Biobank Assessment Centre	100003.0	Imaging	100.0	Brain MRI	195	UK Biobank Assessment Centre > Imaging > Brain MRI > T1 structural brain MRI > Freesurfer BA exvivo	ADNI	True	0	ADNI_0
27530	CONTINUOUS	33619	0.0225288538384336	0.0158320323529646	0.0292256753239025	4.35126048047479e-11	LINEAR	Volume of S-front-sup (left hemisphere)		100000	UK Biobank Assessment Centre	100003.0	Imaging	100.0	Brain MRI	197	UK Biobank Assessment Centre > Imaging > Brain MRI > T1 structural brain MRI > Freesurfer a2009s	ADNI	True	0	ADNI_0
26661	CONTINUOUS	33619	0.0214394238116287	0.0150495178956344	0.027829329727623	4.8932263560408894e-11	LINEAR	Volume of Whole-hippocampal-body (right hemisphere)		100000	UK Biobank Assessment Centre	100003.0	Imaging	100.0	Brain MRI	191	UK Biobank Assessment Centre > Imaging > Brain MRI > T1 structural brain MRI > Freesurfer subsegmentation	ADNI	True	0	ADNI_0
26869	CONTINUOUS	33619	-0.0238341848183919	-0.0309441058372055	-0.0167242637995783	5.08739198801133e-11	LINEAR	Mean thickness of medialorbitofrontal (right hemisphere)		100000	UK Biobank Assessment Centre	100003.0	Imaging	100.0	Brain MRI	192	UK Biobank Assessment Centre > Imaging > Brain MRI > T1 structural brain MRI > Freesurfer desikan white	ADNI	True	0	ADNI_0
27526	CONTINUOUS	33619	-0.0229183714478441	-0.0297551649510784	-0.0160815779446097	5.089578972764669e-11	LINEAR	Volume of S-collat-transv-ant (left hemisphere)		100000	UK Biobank Assessment Centre	100003.0	Imaging	100.0	Brain MRI	197	UK Biobank Assessment Centre > Imaging > Brain MRI > T1 structural brain MRI > Freesurfer a2009s	ADNI	True	0	ADNI_0
27371	CONTINUOUS	33619	0.0216011664388174	0.0151375367676877	0.0280647961099471	5.8230063627187e-11	LINEAR	Area of Pole-temporal (left hemisphere)		100000	UK Biobank Assessment Centre	100003.0	Imaging	100.0	Brain MRI	197	UK Biobank Assessment Centre > Imaging > Brain MRI > T1 structural brain MRI > Freesurfer a2009s	ADNI	True	0	ADNI_0
924	CAT-SIN	374112	-0.0209696954392211	-0.0272476941243025	-0.0146916967541396	5.8871010537791e-11	ORDERED-LOGISTIC	Usual walking pace		100000	UK Biobank Assessment Centre	100025.0	Touchscreen	100050.0	Lifestyle and environment	100054	UK Biobank Assessment Centre > Touchscreen > Lifestyle and environment > Physical activity	ADNI	True	0	ADNI_0
26618	CONTINUOUS	33619	0.021468819618653	0.0150300373862091	0.0279076018510969	6.437198286151269e-11	LINEAR	Volume of Paralaminar-nucleus (right hemisphere)		100000	UK Biobank Assessment Centre	100003.0	Imaging	100.0	Brain MRI	191	UK Biobank Assessment Centre > Imaging > Brain MRI > T1 structural brain MRI > Freesurfer subsegmentation	ADNI	True	0	ADNI_0
26694	CONTINUOUS	33619	0.0216360246082773	0.0151431844354992	0.0281288647810555	6.60849632820078e-11	LINEAR	Volume of CM (right hemisphere)		100000	UK Biobank Assessment Centre	100003.0	Imaging	100.0	Brain MRI	191	UK Biobank Assessment Centre > Imaging > Brain MRI > T1 structural brain MRI > Freesurfer subsegmentation	ADNI	True	0	ADNI_0
27311	CONTINUOUS	33618	-0.0233301790874476	-0.0303329267952284	-0.0163274313796668	6.670528613848279e-11	LINEAR	Volume of parahippocampal (right hemisphere)		100000	UK Biobank Assessment Centre	100003.0	Imaging	100.0	Brain MRI	196	UK Biobank Assessment Centre > Imaging > Brain MRI > T1 structural brain MRI > Freesurfer DKT	ADNI	True	0	ADNI_0
26696	CONTINUOUS	33619	0.0207249373052899	0.0144812936899847	0.0269685809205952	7.82240582411667e-11	LINEAR	Volume of PuA (right hemisphere)		100000	UK Biobank Assessment Centre	100003.0	Imaging	100.0	Brain MRI	191	UK Biobank Assessment Centre > Imaging > Brain MRI > T1 structural brain MRI > Freesurfer subsegmentation	ADNI	True	0	ADNI_0
26773	CONTINUOUS	33619	-0.0231791499908096	-0.0301650838397215	-0.0161932161418977	7.965424484035349e-11	LINEAR	Mean thickness of parsorbitalis (left hemisphere)		100000	UK Biobank Assessment Centre	100003.0	Imaging	100.0	Brain MRI	192	UK Biobank Assessment Centre > Imaging > Brain MRI > T1 structural brain MRI > Freesurfer desikan white	ADNI	True	0	ADNI_0
26979	CONTINUOUS	33619	0.0211983560121889	0.0147960842256229	0.027600627798755	8.714062747668179e-11	LINEAR	Area of precentral (right hemisphere)		100000	UK Biobank Assessment Centre	100003.0	Imaging	100.0	Brain MRI	193	UK Biobank Assessment Centre > Imaging > Brain MRI > T1 structural brain MRI > Freesurfer desikan pial	ADNI	True	0	ADNI_0
26559	CONTINUOUS	33619	0.0226420056883884	0.0157994586599592	0.0294845527168176	8.950988554312519e-11	LINEAR	Volume of Caudate (left hemisphere)		100000	UK Biobank Assessment Centre	100003.0	Imaging	100.0	Brain MRI	190	UK Biobank Assessment Centre > Imaging > Brain MRI > T1 structural brain MRI > Freesurfer ASEG	ADNI	True	0	ADNI_0
27425	CONTINUOUS	33619	-0.0234065102233641	-0.030488708578192	-0.0163243118685363	9.430915580531001e-11	LINEAR	Mean thickness of G-oc-temp-med-Parahip (left hemisphere)		100000	UK Biobank Assessment Centre	100003.0	Imaging	100.0	Brain MRI	197	UK Biobank Assessment Centre > Imaging > Brain MRI > T1 structural brain MRI > Freesurfer a2009s	ADNI	True	0	ADNI_0
26756	CONTINUOUS	33619	-0.023256042307356	-0.0303098505885593	-0.0162022340261528	1.04648143945271e-10	LINEAR	Mean thickness of bankssts (left hemisphere)		100000	UK Biobank Assessment Centre	100003.0	Imaging	100.0	Brain MRI	192	UK Biobank Assessment Centre > Imaging > Brain MRI > T1 structural brain MRI > Freesurfer desikan white	ADNI	True	0	ADNI_0
27234	CONTINUOUS	33619	-0.0228665187124635	-0.0298191864005079	-0.0159138510244191	1.16144509382648e-10	LINEAR	Volume of transversetemporal (left hemisphere)		100000	UK Biobank Assessment Centre	100003.0	Imaging	100.0	Brain MRI	196	UK Biobank Assessment Centre > Imaging > Brain MRI > T1 structural brain MRI > Freesurfer DKT	ADNI	True	0	ADNI_0
27295	CONTINUOUS	33619	-0.0222744927526188	-0.0290618394606811	-0.0154871460445565	1.27309155492159e-10	LINEAR	Mean thickness of supramarginal (right hemisphere)		100000	UK Biobank Assessment Centre	100003.0	Imaging	100.0	Brain MRI	196	UK Biobank Assessment Centre > Imaging > Brain MRI > T1 structural brain MRI > Freesurfer DKT	ADNI	True	0	ADNI_0
26668	CONTINUOUS	33619	0.0218454535979498	0.0151228445137751	0.0285680626821245	1.92431853294215e-10	LINEAR	Volume of L-Sg (left hemisphere)		100000	UK Biobank Assessment Centre	100003.0	Imaging	100.0	Brain MRI	191	UK Biobank Assessment Centre > Imaging > Brain MRI > T1 structural brain MRI > Freesurfer subsegmentation	ADNI	True	0	ADNI_0
26945	CONTINUOUS	33619	0.0219875853980164	0.0152139514625445	0.0287612193334883	2.01205889998326e-10	LINEAR	Area of posteriorcingulate (left hemisphere)		100000	UK Biobank Assessment Centre	100003.0	Imaging	100.0	Brain MRI	193	UK Biobank Assessment Centre > Imaging > Brain MRI > T1 structural brain MRI > Freesurfer desikan pial	ADNI	True	0	ADNI_0
1319	INTEGER	343383	-0.0215649848181724	-0.0282132139862139	-0.0149167556501309	2.05067936051156e-10	ORDERED-LOGISTIC	Dried fruit intake		100000	UK Biobank Assessment Centre	100025.0	Touchscreen	100050.0	Lifestyle and environment	100052	UK Biobank Assessment Centre > Touchscreen > Lifestyle and environment > Diet	ADNI	True	0	ADNI_0
26647	CONTINUOUS	33619	0.0213309336940884	0.0147486268990647	0.0279132404891121	2.155550479774e-10	LINEAR	Volume of presubiculum-head (right hemisphere)		100000	UK Biobank Assessment Centre	100003.0	Imaging	100.0	Brain MRI	191	UK Biobank Assessment Centre > Imaging > Brain MRI > T1 structural brain MRI > Freesurfer subsegmentation	ADNI	True	0	ADNI_0
26886	CONTINUOUS	33619	-0.0217798489777302	-0.028564391581607	-0.0149953063738533	3.16982612173258e-10	LINEAR	Mean thickness of supramarginal (right hemisphere)		100000	UK Biobank Assessment Centre	100003.0	Imaging	100.0	Brain MRI	192	UK Biobank Assessment Centre > Imaging > Brain MRI > T1 structural brain MRI > Freesurfer desikan white	ADNI	True	0	ADNI_0
27406	CONTINUOUS	33619	-0.0224797883447251	-0.0294848029544178	-0.0154747737350325	3.2147953828219e-10	LINEAR	Mean thickness of G+S-subcentral (left hemisphere)		100000	UK Biobank Assessment Centre	100003.0	Imaging	100.0	Brain MRI	197	UK Biobank Assessment Centre > Imaging > Brain MRI > T1 structural brain MRI > Freesurfer a2009s	ADNI	True	0	ADNI_0
26969	CONTINUOUS	33619	0.0207064683048378	0.0142380766593596	0.027174859950316	3.55215384506294e-10	LINEAR	Area of medialorbitofrontal (right hemisphere)		100000	UK Biobank Assessment Centre	100003.0	Imaging	100.0	Brain MRI	193	UK Biobank Assessment Centre > Imaging > Brain MRI > T1 structural brain MRI > Freesurfer desikan pial	ADNI	True	0	ADNI_0
27593	CONTINUOUS	33619	0.0209801117056691	0.0144239606841543	0.0275362627271838	3.60218823955609e-10	LINEAR	Area of Pole-temporal (right hemisphere)		100000	UK Biobank Assessment Centre	100003.0	Imaging	100.0	Brain MRI	197	UK Biobank Assessment Centre > Imaging > Brain MRI > T1 structural brain MRI > Freesurfer a2009s	ADNI	True	0	ADNI_0
27650	CONTINUOUS	33619	-0.0219052325550853	-0.0287505073649458	-0.0150599577452247	3.60281154690766e-10	LINEAR	Mean thickness of G-pariet-inf-Supramar (right hemisphere)		100000	UK Biobank Assessment Centre	100003.0	Imaging	100.0	Brain MRI	197	UK Biobank Assessment Centre > Imaging > Brain MRI > T1 structural brain MRI > Freesurfer a2009s	ADNI	True	0	ADNI_0
26600	CONTINUOUS	33619	0.020093716038518	0.013799012979828	0.0263884190972079	3.97816179014323e-10	LINEAR	Volume of Lateral-nucleus (left hemisphere)		100000	UK Biobank Assessment Centre	100003.0	Imaging	100.0	Brain MRI	191	UK Biobank Assessment Centre > Imaging > Brain MRI > T1 structural brain MRI > Freesurfer subsegmentation	ADNI	True	0	ADNI_0
26803	CONTINUOUS	33619	-0.0223758171438545	-0.0293998180245289	-0.0153518162631801	4.31803770939942e-10	LINEAR	Volume of parahippocampal (left hemisphere)		100000	UK Biobank Assessment Centre	100003.0	Imaging	100.0	Brain MRI	192	UK Biobank Assessment Centre > Imaging > Brain MRI > T1 structural brain MRI > Freesurfer desikan white	ADNI	True	0	ADNI_0
27659	CONTINUOUS	33619	-0.0221749992472016	-0.0291746416746564	-0.0151753568197468	5.379959474234941e-10	LINEAR	Mean thickness of G-temp-sup-Plan-polar (right hemisphere)		100000	UK Biobank Assessment Centre	100003.0	Imaging	100.0	Brain MRI	197	UK Biobank Assessment Centre > Imaging > Brain MRI > T1 structural brain MRI > Freesurfer a2009s	ADNI	True	0	ADNI_0
904	INTEGER	358439	-0.018511627054951	-0.0243573544723439	-0.012665899637558	5.41610208413935e-10	ORDERED-LOGISTIC	Number of days/week of vigorous physical activity 10+ minutes		100000	UK Biobank Assessment Centre	100025.0	Touchscreen	100050.0	Lifestyle and environment	100054	UK Biobank Assessment Centre > Touchscreen > Lifestyle and environment > Physical activity	ADNI	True	0	ADNI_0
27392	CONTINUOUS	33619	0.0207939101193494	0.0142088458879948	0.0273789743507039	6.11381966946971e-10	LINEAR	Area of S-orbital-H-Shaped (left hemisphere)		100000	UK Biobank Assessment Centre	100003.0	Imaging	100.0	Brain MRI	197	UK Biobank Assessment Centre > Imaging > Brain MRI > T1 structural brain MRI > Freesurfer a2009s	ADNI	True	0	ADNI_0
26679	CONTINUOUS	33619	0.0214955374201735	0.0146726069975719	0.028318467842775	6.68949064841356e-10	LINEAR	Volume of MV(Re) (left hemisphere)		100000	UK Biobank Assessment Centre	100003.0	Imaging	100.0	Brain MRI	191	UK Biobank Assessment Centre > Imaging > Brain MRI > T1 structural brain MRI > Freesurfer subsegmentation	ADNI	True	0	ADNI_0
27427	CONTINUOUS	33619	-0.0212553802309839	-0.028005537633429	-0.0145052228285387	6.82449897329374e-10	LINEAR	Mean thickness of G-pariet-inf-Angular (left hemisphere)		100000	UK Biobank Assessment Centre	100003.0	Imaging	100.0	Brain MRI	197	UK Biobank Assessment Centre > Imaging > Brain MRI > T1 structural brain MRI > Freesurfer a2009s	ADNI	True	0	ADNI_0
27335	CONTINUOUS	33619	0.0212962755686177	0.0145290962344934	0.0280634549027419	6.98500141016809e-10	LINEAR	Area of G+S-cingul-Mid-Ant (left hemisphere)		100000	UK Biobank Assessment Centre	100003.0	Imaging	100.0	Brain MRI	197	UK Biobank Assessment Centre > Imaging > Brain MRI > T1 structural brain MRI > Freesurfer a2009s	ADNI	True	0	ADNI_0
27582	CONTINUOUS	33619	-0.0212225653026942	-0.027998268437004	-0.0144468621683844	8.38986283463344e-10	LINEAR	Area of G-subcallosal (right hemisphere)		100000	UK Biobank Assessment Centre	100003.0	Imaging	100.0	Brain MRI	197	UK Biobank Assessment Centre > Imaging > Brain MRI > T1 structural brain MRI > Freesurfer a2009s	ADNI	True	0	ADNI_0
27228	CONTINUOUS	33619	-0.0204799377872098	-0.0270290759776504	-0.0139307995967692	8.9267644890862e-10	LINEAR	Volume of rostralanteriorcingulate (left hemisphere)		100000	UK Biobank Assessment Centre	100003.0	Imaging	100.0	Brain MRI	196	UK Biobank Assessment Centre > Imaging > Brain MRI > T1 structural brain MRI > Freesurfer DKT	ADNI	True	0	ADNI_0
27179	CONTINUOUS	33619	-0.0210374159169527	-0.0278197863390106	-0.0142550454948948	1.2178249026555502e-09	LINEAR	Mean thickness of inferiorparietal (left hemisphere)		100000	UK Biobank Assessment Centre	100003.0	Imaging	100.0	Brain MRI	196	UK Biobank Assessment Centre > Imaging > Brain MRI > T1 structural brain MRI > Freesurfer DKT	ADNI	True	0	ADNI_0
27421	CONTINUOUS	33619	-0.0217065345448057	-0.0287120606521103	-0.0147010084375011	1.26774344110387e-09	LINEAR	Mean thickness of G-occipital-middle (left hemisphere)		100000	UK Biobank Assessment Centre	100003.0	Imaging	100.0	Brain MRI	197	UK Biobank Assessment Centre > Imaging > Brain MRI > T1 structural brain MRI > Freesurfer a2009s	ADNI	True	0	ADNI_0
27218	CONTINUOUS	33619	-0.0216890764853592	-0.0286982246238561	-0.0146799283468623	1.33258143037894e-09	LINEAR	Volume of parahippocampal (left hemisphere)		100000	UK Biobank Assessment Centre	100003.0	Imaging	100.0	Brain MRI	196	UK Biobank Assessment Centre > Imaging > Brain MRI > T1 structural brain MRI > Freesurfer DKT	ADNI	True	0	ADNI_0
27105	CONTINUOUS	33619	0.020236944750855	0.0136781309617931	0.0267957585399169	1.48564010588179e-09	LINEAR	Area of BA4a (right hemisphere)		100000	UK Biobank Assessment Centre	100003.0	Imaging	100.0	Brain MRI	195	UK Biobank Assessment Centre > Imaging > Brain MRI > T1 structural brain MRI > Freesurfer BA exvivo	ADNI	True	0	ADNI_0
26925	CONTINUOUS	33619	0.0216844022434822	0.014638520892114	0.0287302835948503	1.63427454768824e-09	LINEAR	Area of caudalanteriorcingulate (left hemisphere)		100000	UK Biobank Assessment Centre	100003.0	Imaging	100.0	Brain MRI	193	UK Biobank Assessment Centre > Imaging > Brain MRI > T1 structural brain MRI > Freesurfer desikan pial	ADNI	True	0	ADNI_0
27376	CONTINUOUS	33619	0.0205283566638298	0.0138398687027771	0.0272168446248826	1.80900375374909e-09	LINEAR	Area of S-circular-insula-inf (left hemisphere)		100000	UK Biobank Assessment Centre	100003.0	Imaging	100.0	Brain MRI	197	UK Biobank Assessment Centre > Imaging > Brain MRI > T1 structural brain MRI > Freesurfer a2009s	ADNI	True	0	ADNI_0
26574	CONTINUOUS	33619	0.0218231604281937	0.0147026769031538	0.0289436439532336	1.9069466938689403e-09	LINEAR	Mean intensity of Caudate (right hemisphere)		100000	UK Biobank Assessment Centre	100003.0	Imaging	100.0	Brain MRI	190	UK Biobank Assessment Centre > Imaging > Brain MRI > T1 structural brain MRI > Freesurfer ASEG	ADNI	True	0	ADNI_0
27462	CONTINUOUS	33619	-0.0218884029508362	-0.029030193469399	-0.0147466124322734	1.9071402816196603e-09	LINEAR	Mean thickness of S-oc-temp-lat (left hemisphere)		100000	UK Biobank Assessment Centre	100003.0	Imaging	100.0	Brain MRI	197	UK Biobank Assessment Centre > Imaging > Brain MRI > T1 structural brain MRI > Freesurfer a2009s	ADNI	True	0	ADNI_0
26845	CONTINUOUS	33619	0.0193835429422465	0.0130473328075945	0.0257197530768985	2.0419828892164303e-09	LINEAR	Area of precentral (right hemisphere)		100000	UK Biobank Assessment Centre	100003.0	Imaging	100.0	Brain MRI	192	UK Biobank Assessment Centre > Imaging > Brain MRI > T1 structural brain MRI > Freesurfer desikan white	ADNI	True	0	ADNI_0
27093	CONTINUOUS	33619	0.0196928574839794	0.0132489625071521	0.0261367524608067	2.1202056062785204e-09	LINEAR	Volume of BA6 (left hemisphere)		100000	UK Biobank Assessment Centre	100003.0	Imaging	100.0	Brain MRI	195	UK Biobank Assessment Centre > Imaging > Brain MRI > T1 structural brain MRI > Freesurfer BA exvivo	ADNI	True	0	ADNI_0
26813	CONTINUOUS	33619	-0.0204804926447881	-0.0271992347064463	-0.0137617505831298	2.32828405752688e-09	LINEAR	Volume of rostralanteriorcingulate (left hemisphere)		100000	UK Biobank Assessment Centre	100003.0	Imaging	100.0	Brain MRI	192	UK Biobank Assessment Centre > Imaging > Brain MRI > T1 structural brain MRI > Freesurfer desikan white	ADNI	True	0	ADNI_0
26590	CONTINUOUS	33619	0.0206858598164535	0.0138972479059814	0.0274744717269255	2.3598544392817303e-09	LINEAR	Volume of Caudate (right hemisphere)		100000	UK Biobank Assessment Centre	100003.0	Imaging	100.0	Brain MRI	190	UK Biobank Assessment Centre > Imaging > Brain MRI > T1 structural brain MRI > Freesurfer ASEG	ADNI	True	0	ADNI_0
30290	CONTINUOUS	359160	0.0099381526790175	0.0066714050480032	0.0132049003100319	2.4840363190531704e-09	LINEAR	High light scatter reticulocyte percentage		100078	Biological samples	100079.0	Assay results	100080.0	Blood assays	100081	Biological samples > Assay results > Blood assays > Blood count	ADNI	True	0	ADNI_0
26670	CONTINUOUS	33619	0.0196031282080032	0.0131393684699006	0.0260668879461058	2.8030000081553804e-09	LINEAR	Volume of CM (left hemisphere)		100000	UK Biobank Assessment Centre	100003.0	Imaging	100.0	Brain MRI	191	UK Biobank Assessment Centre > Imaging > Brain MRI > T1 structural brain MRI > Freesurfer subsegmentation	ADNI	True	0	ADNI_0
51	CONTINUOUS	375075	0.0075969663696092	0.0050882062919643	0.0101057264472542	2.9386123856748e-09	LINEAR	Seated height		100000	UK Biobank Assessment Centre	100006.0	Physical measures	100008.0	Anthropometry	100010	UK Biobank Assessment Centre > Physical measures > Anthropometry > Body size measures	ADNI	True	0	ADNI_0
27449	CONTINUOUS	33619	0.0212294549689555	0.0141980094281486	0.0282609005097623	3.2949683642631404e-09	LINEAR	Mean thickness of S-circular-insula-ant (left hemisphere)		100000	UK Biobank Assessment Centre	100003.0	Imaging	100.0	Brain MRI	197	UK Biobank Assessment Centre > Imaging > Brain MRI > T1 structural brain MRI > Freesurfer a2009s	ADNI	True	0	ADNI_0
26652	CONTINUOUS	33619	0.020310705239374	0.013579586488065	0.027041823990683	3.36559376904038e-09	LINEAR	Volume of molecular-layer-HP-body (right hemisphere)		100000	UK Biobank Assessment Centre	100003.0	Imaging	100.0	Brain MRI	191	UK Biobank Assessment Centre > Imaging > Brain MRI > T1 structural brain MRI > Freesurfer subsegmentation	ADNI	True	0	ADNI_0
27598	CONTINUOUS	33619	0.0200296302795686	0.0133878448258481	0.0266714157332891	3.4357157369069e-09	LINEAR	Area of S-circular-insula-inf (right hemisphere)		100000	UK Biobank Assessment Centre	100003.0	Imaging	100.0	Brain MRI	197	UK Biobank Assessment Centre > Imaging > Brain MRI > T1 structural brain MRI > Freesurfer a2009s	ADNI	True	0	ADNI_0
30530	CONTINUOUS	364679	0.0094183738134028	0.0062927440551878	0.0125440035716178	3.5098279277089704e-09	LINEAR	Sodium in urine		100078	Biological samples	100079.0	Assay results	100083.0	Urine assays	100083	Biological samples > Assay results > Urine assays	ADNI	True	0	ADNI_0
26521	CONTINUOUS	33619	0.0175149444729869	0.0116962479160447	0.023333641029929	3.6713540213169905e-09	LINEAR	Volume of EstimatedTotalIntraCranial (whole brain)		100000	UK Biobank Assessment Centre	100003.0	Imaging	100.0	Brain MRI	190	UK Biobank Assessment Centre > Imaging > Brain MRI > T1 structural brain MRI > Freesurfer ASEG	ADNI	True	0	ADNI_0
27628	CONTINUOUS	33619	-0.0210748094858255	-0.0280786654364461	-0.0140709535352049	3.7189334863342703e-09	LINEAR	Mean thickness of G+S-subcentral (right hemisphere)		100000	UK Biobank Assessment Centre	100003.0	Imaging	100.0	Brain MRI	197	UK Biobank Assessment Centre > Imaging > Brain MRI > T1 structural brain MRI > Freesurfer a2009s	ADNI	True	0	ADNI_0
26712	CONTINUOUS	33619	0.0213283017588748	0.0142370939663566	0.028419509551393	3.7775624482348606e-09	LINEAR	Volume of LD (left hemisphere)		100000	UK Biobank Assessment Centre	100003.0	Imaging	100.0	Brain MRI	191	UK Biobank Assessment Centre > Imaging > Brain MRI > T1 structural brain MRI > Freesurfer subsegmentation	ADNI	True	0	ADNI_0
26762	CONTINUOUS	33619	-0.0204084599204896	-0.0272013844831994	-0.0136155353577798	3.930124418793961e-09	LINEAR	Mean thickness of inferiorparietal (left hemisphere)		100000	UK Biobank Assessment Centre	100003.0	Imaging	100.0	Brain MRI	192	UK Biobank Assessment Centre > Imaging > Brain MRI > T1 structural brain MRI > Freesurfer desikan white	ADNI	True	0	ADNI_0
26891	CONTINUOUS	33619	-0.0212062488784646	-0.0282773428758629	-0.0141351548810663	4.1877650567283305e-09	LINEAR	Volume of caudalanteriorcingulate (right hemisphere)		100000	UK Biobank Assessment Centre	100003.0	Imaging	100.0	Brain MRI	192	UK Biobank Assessment Centre > Imaging > Brain MRI > T1 structural brain MRI > Freesurfer desikan white	ADNI	True	0	ADNI_0
30374	INTEGER	371623	0.0092336200585914	0.0061462546058618	0.0123209855113211	4.58169072653848e-09	LINEAR	Volume of Li-Hep plasma held by UKB		100078	Biological samples	100084.0	Sample inventory	100085.0	Blood sample inventory	100085	Biological samples > Sample inventory > Blood sample inventory	ADNI	True	0	ADNI_0
26760	CONTINUOUS	33619	-0.0211208159210473	-0.0281960327665035	-0.0140455990755912	4.92966601683322e-09	LINEAR	Mean thickness of entorhinal (left hemisphere)		100000	UK Biobank Assessment Centre	100003.0	Imaging	100.0	Brain MRI	192	UK Biobank Assessment Centre > Imaging > Brain MRI > T1 structural brain MRI > Freesurfer desikan white	ADNI	True	0	ADNI_0
27021	CONTINUOUS	33619	-0.0201592547199119	-0.026914241802285	-0.0134042676375387	4.97815900755784e-09	LINEAR	Grey-white contrast in temporalpole (left hemisphere)		100000	UK Biobank Assessment Centre	100003.0	Imaging	100.0	Brain MRI	194	UK Biobank Assessment Centre > Imaging > Brain MRI > T1 structural brain MRI > Freesurfer desikan gw	ADNI	True	0	ADNI_0
26690	CONTINUOUS	33619	0.0198551893884111	0.0131922812318913	0.026518097544931	5.24215527121951e-09	LINEAR	Volume of PuI (right hemisphere)		100000	UK Biobank Assessment Centre	100003.0	Imaging	100.0	Brain MRI	191	UK Biobank Assessment Centre > Imaging > Brain MRI > T1 structural brain MRI > Freesurfer subsegmentation	ADNI	True	0	ADNI_0
26543	CONTINUOUS	33619	0.0212372672275202	0.0140973654606771	0.0283771689943634	5.5926188793625e-09	LINEAR	Mean intensity of Caudate (left hemisphere)		100000	UK Biobank Assessment Centre	100003.0	Imaging	100.0	Brain MRI	190	UK Biobank Assessment Centre > Imaging > Brain MRI > T1 structural brain MRI > Freesurfer ASEG	ADNI	True	0	ADNI_0
27649	CONTINUOUS	33619	-0.0199658206162877	-0.0266815630792226	-0.0132500781533528	5.689250078216571e-09	LINEAR	Mean thickness of G-pariet-inf-Angular (right hemisphere)		100000	UK Biobank Assessment Centre	100003.0	Imaging	100.0	Brain MRI	197	UK Biobank Assessment Centre > Imaging > Brain MRI > T1 structural brain MRI > Freesurfer a2009s	ADNI	True	0	ADNI_0
27001	CONTINUOUS	33619	-0.0202371802691781	-0.0270471751780232	-0.0134271853603329	5.776628424789671e-09	LINEAR	Grey-white contrast in lingual (left hemisphere)		100000	UK Biobank Assessment Centre	100003.0	Imaging	100.0	Brain MRI	194	UK Biobank Assessment Centre > Imaging > Brain MRI > T1 structural brain MRI > Freesurfer desikan gw	ADNI	True	0	ADNI_0
27063	CONTINUOUS	33619	0.0196321673540358	0.0130226490587433	0.0262416856493284	5.87226071904515e-09	LINEAR	Area of BA4a (left hemisphere)		100000	UK Biobank Assessment Centre	100003.0	Imaging	100.0	Brain MRI	195	UK Biobank Assessment Centre > Imaging > Brain MRI > T1 structural brain MRI > Freesurfer BA exvivo	ADNI	True	0	ADNI_0
27604	CONTINUOUS	33619	0.0198661261541692	0.0131676212868534	0.026564631021485	6.192309222753031e-09	LINEAR	Area of S-front-sup (right hemisphere)		100000	UK Biobank Assessment Centre	100003.0	Imaging	100.0	Brain MRI	197	UK Biobank Assessment Centre > Imaging > Brain MRI > T1 structural brain MRI > Freesurfer a2009s	ADNI	True	0	ADNI_0
27658	CONTINUOUS	33619	-0.0201953292880679	-0.0270279219071841	-0.0133627366689518	6.961395143387251e-09	LINEAR	Mean thickness of G-temp-sup-Lateral (right hemisphere)		100000	UK Biobank Assessment Centre	100003.0	Imaging	100.0	Brain MRI	197	UK Biobank Assessment Centre > Imaging > Brain MRI > T1 structural brain MRI > Freesurfer a2009s	ADNI	True	0	ADNI_0
26997	CONTINUOUS	33619	-0.0186689008714259	-0.0250390990672728	-0.0122987026755789	9.31521981686223e-09	LINEAR	Grey-white contrast in inferiortemporal (left hemisphere)		100000	UK Biobank Assessment Centre	100003.0	Imaging	100.0	Brain MRI	194	UK Biobank Assessment Centre > Imaging > Brain MRI > T1 structural brain MRI > Freesurfer desikan gw	ADNI	True	0	ADNI_0
27491	CONTINUOUS	33619	0.0190008175053753	0.0125047431491524	0.0254968918615981	9.948915541190911e-09	LINEAR	Volume of G-front-middle (left hemisphere)		100000	UK Biobank Assessment Centre	100003.0	Imaging	100.0	Brain MRI	197	UK Biobank Assessment Centre > Imaging > Brain MRI > T1 structural brain MRI > Freesurfer a2009s	ADNI	True	0	ADNI_0
27168	CONTINUOUS	33619	0.0181634025253238	0.0119227973354704	0.0244040077151773	1.17512516902279e-08	LINEAR	Area of superiorfrontal (left hemisphere)		100000	UK Biobank Assessment Centre	100003.0	Imaging	100.0	Brain MRI	196	UK Biobank Assessment Centre > Imaging > Brain MRI > T1 structural brain MRI > Freesurfer DKT	ADNI	True	0	ADNI_0
27172	CONTINUOUS	33619	0.0199022580735836	0.0130501281744781	0.026754387972689	1.2587127867065e-08	LINEAR	Area of transversetemporal (left hemisphere)		100000	UK Biobank Assessment Centre	100003.0	Imaging	100.0	Brain MRI	196	UK Biobank Assessment Centre > Imaging > Brain MRI > T1 structural brain MRI > Freesurfer DKT	ADNI	True	0	ADNI_0
27373	CONTINUOUS	33619	0.0194178859842985	0.0127278612462587	0.0261079107223382	1.2882548455998e-08	LINEAR	Area of S-central (left hemisphere)		100000	UK Biobank Assessment Centre	100003.0	Imaging	100.0	Brain MRI	197	UK Biobank Assessment Centre > Imaging > Brain MRI > T1 structural brain MRI > Freesurfer a2009s	ADNI	True	0	ADNI_0
26576	CONTINUOUS	33619	-0.0204531515030514	-0.0275049190871533	-0.0134013839189495	1.31940110412793e-08	LINEAR	Mean intensity of Pallidum (right hemisphere)		100000	UK Biobank Assessment Centre	100003.0	Imaging	100.0	Brain MRI	190	UK Biobank Assessment Centre > Imaging > Brain MRI > T1 structural brain MRI > Freesurfer ASEG	ADNI	True	0	ADNI_0
26965	CONTINUOUS	33619	0.0192463017769043	0.012606188445292	0.0258864151085167	1.34903377952376e-08	LINEAR	Area of isthmuscingulate (right hemisphere)		100000	UK Biobank Assessment Centre	100003.0	Imaging	100.0	Brain MRI	193	UK Biobank Assessment Centre > Imaging > Brain MRI > T1 structural brain MRI > Freesurfer desikan pial	ADNI	True	0	ADNI_0
27298	CONTINUOUS	33619	-0.0204689102533927	-0.0275309303997704	-0.013406890107015	1.34965553914032e-08	LINEAR	Volume of caudalanteriorcingulate (right hemisphere)		100000	UK Biobank Assessment Centre	100003.0	Imaging	100.0	Brain MRI	196	UK Biobank Assessment Centre > Imaging > Brain MRI > T1 structural brain MRI > Freesurfer DKT	ADNI	True	0	ADNI_0
27397	CONTINUOUS	33619	0.0197342604654237	0.0129178391886826	0.0265506817421648	1.40230631955802e-08	LINEAR	Area of S-precentral-sup-part (left hemisphere)		100000	UK Biobank Assessment Centre	100003.0	Imaging	100.0	Brain MRI	197	UK Biobank Assessment Centre > Imaging > Brain MRI > T1 structural brain MRI > Freesurfer a2009s	ADNI	True	0	ADNI_0
26819	CONTINUOUS	33619	-0.0198790472395351	-0.0267562902302849	-0.0130018042487853	1.47717879229771e-08	LINEAR	Volume of frontalpole (left hemisphere)		100000	UK Biobank Assessment Centre	100003.0	Imaging	100.0	Brain MRI	192	UK Biobank Assessment Centre > Imaging > Brain MRI > T1 structural brain MRI > Freesurfer desikan white	ADNI	True	0	ADNI_0
26776	CONTINUOUS	33619	-0.019936533951839	-0.0268439898035926	-0.0130290781000854	1.55184747523185e-08	LINEAR	Mean thickness of postcentral (left hemisphere)		100000	UK Biobank Assessment Centre	100003.0	Imaging	100.0	Brain MRI	192	UK Biobank Assessment Centre > Imaging > Brain MRI > T1 structural brain MRI > Freesurfer desikan white	ADNI	True	0	ADNI_0
30240	CONTINUOUS	359159	0.0094229514980974	0.0061573324735098	0.012688570522685	1.55510919549794e-08	LINEAR	Reticulocyte percentage		100078	Biological samples	100079.0	Assay results	100080.0	Blood assays	100081	Biological samples > Assay results > Blood assays > Blood count	ADNI	True	0	ADNI_0
26995	CONTINUOUS	33619	-0.0184686478985594	-0.0248857824961682	-0.0120515133009506	1.70401801550224e-08	LINEAR	Grey-white contrast in fusiform (left hemisphere)		100000	UK Biobank Assessment Centre	100003.0	Imaging	100.0	Brain MRI	194	UK Biobank Assessment Centre > Imaging > Brain MRI > T1 structural brain MRI > Freesurfer desikan gw	ADNI	True	0	ADNI_0
26550	CONTINUOUS	33619	0.0204519656965066	0.0133266148745383	0.0275773165184748	1.86001506259645e-08	LINEAR	Mean intensity of vessel (left hemisphere)		100000	UK Biobank Assessment Centre	100003.0	Imaging	100.0	Brain MRI	190	UK Biobank Assessment Centre > Imaging > Brain MRI > T1 structural brain MRI > Freesurfer ASEG	ADNI	True	0	ADNI_0
27107	CONTINUOUS	33619	0.0185823046325394	0.0120981118533276	0.0250664974117512	1.95791644960209e-08	LINEAR	Area of BA6 (right hemisphere)		100000	UK Biobank Assessment Centre	100003.0	Imaging	100.0	Brain MRI	195	UK Biobank Assessment Centre > Imaging > Brain MRI > T1 structural brain MRI > Freesurfer BA exvivo	ADNI	True	0	ADNI_0
26877	CONTINUOUS	33619	-0.0196921532015688	-0.0266073313052891	-0.0127769750978484	2.40242433535307e-08	LINEAR	Mean thickness of postcentral (right hemisphere)		100000	UK Biobank Assessment Centre	100003.0	Imaging	100.0	Brain MRI	192	UK Biobank Assessment Centre > Imaging > Brain MRI > T1 structural brain MRI > Freesurfer desikan white	ADNI	True	0	ADNI_0
27643	CONTINUOUS	33619	-0.019795948653389	-0.0267499624261961	-0.0128419348805819	2.42900434643343e-08	LINEAR	Mean thickness of G-occipital-middle (right hemisphere)		100000	UK Biobank Assessment Centre	100003.0	Imaging	100.0	Brain MRI	197	UK Biobank Assessment Centre > Imaging > Brain MRI > T1 structural brain MRI > Freesurfer a2009s	ADNI	True	0	ADNI_0
27560	CONTINUOUS	33619	0.0193814565099174	0.0125701065438086	0.0261928064760262	2.4628405860426e-08	LINEAR	Area of G-cingul-Post-ventral (right hemisphere)		100000	UK Biobank Assessment Centre	100003.0	Imaging	100.0	Brain MRI	197	UK Biobank Assessment Centre > Imaging > Brain MRI > T1 structural brain MRI > Freesurfer a2009s	ADNI	True	0	ADNI_0
26545	CONTINUOUS	33619	-0.0197460685583094	-0.0267158006241667	-0.0127763364924522	2.82914990142261e-08	LINEAR	Mean intensity of Pallidum (left hemisphere)		100000	UK Biobank Assessment Centre	100003.0	Imaging	100.0	Brain MRI	190	UK Biobank Assessment Centre > Imaging > Brain MRI > T1 structural brain MRI > Freesurfer ASEG	ADNI	True	0	ADNI_0
27257	CONTINUOUS	33619	0.0179500839696325	0.0116091397335763	0.0242910282056886	2.90284293614183e-08	LINEAR	Area of precentral (right hemisphere)		100000	UK Biobank Assessment Centre	100003.0	Imaging	100.0	Brain MRI	196	UK Biobank Assessment Centre > Imaging > Brain MRI > T1 structural brain MRI > Freesurfer DKT	ADNI	True	0	ADNI_0
845	INTEGER	254729	-0.0207076416373153	-0.0280406104018638	-0.0133746728727667	3.11777193191096e-08	ORDERED-LOGISTIC	Age completed full time education		100000	UK Biobank Assessment Centre	100025.0	Touchscreen	100062.0	Sociodemographics	100063	UK Biobank Assessment Centre > Touchscreen > Sociodemographics > Education	ADNI	True	0	ADNI_0
26838	CONTINUOUS	33619	0.0188332196820633	0.012151261405485	0.0255151779586416	3.33073193331584e-08	LINEAR	Area of paracentral (right hemisphere)		100000	UK Biobank Assessment Centre	100003.0	Imaging	100.0	Brain MRI	192	UK Biobank Assessment Centre > Imaging > Brain MRI > T1 structural brain MRI > Freesurfer desikan white	ADNI	True	0	ADNI_0
27752	CONTINUOUS	33619	0.0189430428527167	0.0121961928894797	0.0256898928159537	3.75754748836656e-08	LINEAR	Volume of S-front-sup (right hemisphere)		100000	UK Biobank Assessment Centre	100003.0	Imaging	100.0	Brain MRI	197	UK Biobank Assessment Centre > Imaging > Brain MRI > T1 structural brain MRI > Freesurfer a2009s	ADNI	True	0	ADNI_0
90138	CONTINUOUS	80424	0.0341285981597058	0.0219590532115682	0.0462981431078434	3.88187110857348e-08	ORDERED-LOGISTIC	Fraction acceleration <= 375 milli-gravities		100088	Additional exposures	1008.0	Physical activity measurement	1010.0	Acceleration intensity distribution	1010	Additional exposures > Physical activity measurement > Acceleration intensity distribution	ADNI	True	0	ADNI_0
26748	CONTINUOUS	33619	0.0175986989797005	0.0113190785896907	0.0238783193697103	3.9798495617847e-08	LINEAR	Area of superiorfrontal (left hemisphere)		100000	UK Biobank Assessment Centre	100003.0	Imaging	100.0	Brain MRI	192	UK Biobank Assessment Centre > Imaging > Brain MRI > T1 structural brain MRI > Freesurfer desikan white	ADNI	True	0	ADNI_0
27647	CONTINUOUS	33619	-0.0198360708735859	-0.0269262841842062	-0.0127458575629656	4.19922377766967e-08	LINEAR	Mean thickness of G-oc-temp-med-Parahip (right hemisphere)		100000	UK Biobank Assessment Centre	100003.0	Imaging	100.0	Brain MRI	197	UK Biobank Assessment Centre > Imaging > Brain MRI > T1 structural brain MRI > Freesurfer a2009s	ADNI	True	0	ADNI_0
26950	CONTINUOUS	33619	0.0176891634923884	0.0113643070067631	0.0240140199780136	4.2412807684858e-08	LINEAR	Area of superiorfrontal (left hemisphere)		100000	UK Biobank Assessment Centre	100003.0	Imaging	100.0	Brain MRI	193	UK Biobank Assessment Centre > Imaging > Brain MRI > T1 structural brain MRI > Freesurfer desikan pial	ADNI	True	0	ADNI_0
27250	CONTINUOUS	33619	0.0186241283827	0.0119575465422292	0.0252907102231707	4.38999336100873e-08	LINEAR	Area of paracentral (right hemisphere)		100000	UK Biobank Assessment Centre	100003.0	Imaging	100.0	Brain MRI	196	UK Biobank Assessment Centre > Imaging > Brain MRI > T1 structural brain MRI > Freesurfer DKT	ADNI	True	0	ADNI_0
26874	CONTINUOUS	33619	-0.0193856300061509	-0.0263440491830048	-0.012427210829297	4.78130545404724e-08	LINEAR	Mean thickness of parsorbitalis (right hemisphere)		100000	UK Biobank Assessment Centre	100003.0	Imaging	100.0	Brain MRI	192	UK Biobank Assessment Centre > Imaging > Brain MRI > T1 structural brain MRI > Freesurfer desikan white	ADNI	True	0	ADNI_0
26589	CONTINUOUS	33618	0.0169988623054248	0.0108944989815501	0.0231032256292996	4.84594587903111e-08	LINEAR	Volume of Thalamus-Proper (right hemisphere)		100000	UK Biobank Assessment Centre	100003.0	Imaging	100.0	Brain MRI	190	UK Biobank Assessment Centre > Imaging > Brain MRI > T1 structural brain MRI > Freesurfer ASEG	ADNI	True	0	ADNI_0
26857	CONTINUOUS	33619	-0.0195109410084275	-0.0265325943647327	-0.0124892876521223	5.17846862334593e-08	LINEAR	Mean thickness of bankssts (right hemisphere)		100000	UK Biobank Assessment Centre	100003.0	Imaging	100.0	Brain MRI	192	UK Biobank Assessment Centre > Imaging > Brain MRI > T1 structural brain MRI > Freesurfer desikan white	ADNI	True	0	ADNI_0
27411	CONTINUOUS	33619	-0.0194186786408058	-0.0264114919333386	-0.0124258653482731	5.278194862459e-08	LINEAR	Mean thickness of G-cingul-Post-dorsal (left hemisphere)		100000	UK Biobank Assessment Centre	100003.0	Imaging	100.0	Brain MRI	197	UK Biobank Assessment Centre > Imaging > Brain MRI > T1 structural brain MRI > Freesurfer a2009s	ADNI	True	0	ADNI_0
25915	CONTINUOUS	33391	0.019476283056065	0.0124607016932013	0.0264918644189287	5.32511844948688e-08	LINEAR	Volume of grey matter in IX Cerebellum (left)		1101	UK Biobank Assessment Centre		Imaging		Imaging	1101	UK Biobank Assessment Centre > Imaging > Brain MRI > T1 structural brain MRI > Regional grey matter volumes (FAST)	ADNI	True	0	ADNI_0
26596	CONTINUOUS	33619	0.0167530371806794	0.0107113574768193	0.0227947168845395	5.517674557159e-08	LINEAR	Volume of VentralDC (right hemisphere)		100000	UK Biobank Assessment Centre	100003.0	Imaging	100.0	Brain MRI	190	UK Biobank Assessment Centre > Imaging > Brain MRI > T1 structural brain MRI > Freesurfer ASEG	ADNI	True	0	ADNI_0
27064	CONTINUOUS	33619	0.0185344963505125	0.0118302623005098	0.0252387304005151	6.04449052783236e-08	LINEAR	Area of BA4p (left hemisphere)		100000	UK Biobank Assessment Centre	100003.0	Imaging	100.0	Brain MRI	195	UK Biobank Assessment Centre > Imaging > Brain MRI > T1 structural brain MRI > Freesurfer BA exvivo	ADNI	True	0	ADNI_0
26657	CONTINUOUS	33619	0.0186854211459264	0.0119132840499633	0.0254575582418894	6.41477384638227e-08	LINEAR	Volume of CA4-body (right hemisphere)		100000	UK Biobank Assessment Centre	100003.0	Imaging	100.0	Brain MRI	191	UK Biobank Assessment Centre > Imaging > Brain MRI > T1 structural brain MRI > Freesurfer subsegmentation	ADNI	True	0	ADNI_0
27193	CONTINUOUS	33619	-0.0189867572685799	-0.0258767763255431	-0.0120967382116167	6.66274081159002e-08	LINEAR	Mean thickness of postcentral (left hemisphere)		100000	UK Biobank Assessment Centre	100003.0	Imaging	100.0	Brain MRI	196	UK Biobank Assessment Centre > Imaging > Brain MRI > T1 structural brain MRI > Freesurfer DKT	ADNI	True	0	ADNI_0
27091	CONTINUOUS	33619	-0.018368927114014	-0.02507259571072	-0.0116652585173079	7.89294041578123e-08	LINEAR	Volume of BA4a (left hemisphere)		100000	UK Biobank Assessment Centre	100003.0	Imaging	100.0	Brain MRI	195	UK Biobank Assessment Centre > Imaging > Brain MRI > T1 structural brain MRI > Freesurfer BA exvivo	ADNI	True	0	ADNI_0
27343	CONTINUOUS	33619	0.0180290039152675	0.011448663470606	0.0246093443599291	7.91887899211304e-08	LINEAR	Area of G-front-middle (left hemisphere)		100000	UK Biobank Assessment Centre	100003.0	Imaging	100.0	Brain MRI	197	UK Biobank Assessment Centre > Imaging > Brain MRI > T1 structural brain MRI > Freesurfer a2009s	ADNI	True	0	ADNI_0
26630	CONTINUOUS	33619	0.0184158477054806	0.011678035523956	0.0251536598870053	8.50840377935468e-08	LINEAR	Volume of molecular-layer-HP-body (left hemisphere)		100000	UK Biobank Assessment Centre	100003.0	Imaging	100.0	Brain MRI	191	UK Biobank Assessment Centre > Imaging > Brain MRI > T1 structural brain MRI > Freesurfer subsegmentation	ADNI	True	0	ADNI_0
27104	CONTINUOUS	33619	0.0176588367560195	0.0111630260691661	0.0241546474428728	9.97480151696272e-08	LINEAR	Area of BA3b (right hemisphere)		100000	UK Biobank Assessment Centre	100003.0	Imaging	100.0	Brain MRI	195	UK Biobank Assessment Centre > Imaging > Brain MRI > T1 structural brain MRI > Freesurfer BA exvivo	ADNI	True	0	ADNI_0
90013	CONTINUOUS	80424	-0.0167705219389305	-0.0230084231411784	-0.0105326207366825	1.37208095002042e-07	LINEAR	Standard deviation of acceleration		100088	Additional exposures	1008.0	Physical activity measurement	1009.0	Acceleration averages	1009	Additional exposures > Physical activity measurement > Acceleration averages	ADNI	True	0	ADNI_0
90088	CONTINUOUS	80424	-0.0166776029083731	-0.0228884320447766	-0.0104667737719696	1.42036376347311e-07	LINEAR	No-wear time bias adjusted acceleration standard deviation		100088	Additional exposures	1008.0	Physical activity measurement	1009.0	Acceleration averages	1009	Additional exposures > Physical activity measurement > Acceleration averages	ADNI	True	0	ADNI_0
27195	CONTINUOUS	33619	-0.0182050386578271	-0.0250160743022365	-0.0113940030134177	1.62486934970999e-07	LINEAR	Mean thickness of precentral (left hemisphere)		100000	UK Biobank Assessment Centre	100003.0	Imaging	100.0	Brain MRI	196	UK Biobank Assessment Centre > Imaging > Brain MRI > T1 structural brain MRI > Freesurfer DKT	ADNI	True	0	ADNI_0
27278	CONTINUOUS	33619	-0.0190222523483613	-0.0261495932882767	-0.0118949114084458	1.69456404042531e-07	LINEAR	Mean thickness of medialorbitofrontal (right hemisphere)		100000	UK Biobank Assessment Centre	100003.0	Imaging	100.0	Brain MRI	196	UK Biobank Assessment Centre > Imaging > Brain MRI > T1 structural brain MRI > Freesurfer DKT	ADNI	True	0	ADNI_0
27243	CONTINUOUS	33619	0.0173094550441997	0.0108126683621458	0.0238062417262537	1.77918629107998e-07	LINEAR	Area of isthmuscingulate (right hemisphere)		100000	UK Biobank Assessment Centre	100003.0	Imaging	100.0	Brain MRI	196	UK Biobank Assessment Centre > Imaging > Brain MRI > T1 structural brain MRI > Freesurfer DKT	ADNI	True	0	ADNI_0
26790	CONTINUOUS	33619	-0.0189207190166944	-0.0260248495995785	-0.0118165884338104	1.79752765072072e-07	LINEAR	Volume of caudalanteriorcingulate (left hemisphere)		100000	UK Biobank Assessment Centre	100003.0	Imaging	100.0	Brain MRI	192	UK Biobank Assessment Centre > Imaging > Brain MRI > T1 structural brain MRI > Freesurfer desikan white	ADNI	True	0	ADNI_0
26964	CONTINUOUS	33619	0.0172772767312792	0.0107874714719073	0.023767081990651	1.81898819194955e-07	LINEAR	Area of inferiortemporal (right hemisphere)		100000	UK Biobank Assessment Centre	100003.0	Imaging	100.0	Brain MRI	193	UK Biobank Assessment Centre > Imaging > Brain MRI > T1 structural brain MRI > Freesurfer desikan pial	ADNI	True	0	ADNI_0
26923	CONTINUOUS	33619	0.0155894895542257	0.0097324836188707	0.0214464954895806	1.82931650241124e-07	LINEAR	Area of TotalSurface (left hemisphere)		100000	UK Biobank Assessment Centre	100003.0	Imaging	100.0	Brain MRI	193	UK Biobank Assessment Centre > Imaging > Brain MRI > T1 structural brain MRI > Freesurfer desikan pial	ADNI	True	0	ADNI_0
25912	CONTINUOUS	33391	0.0182396999819879	0.0113756523019543	0.0251037476620215	1.9164286850381e-07	LINEAR	Volume of grey matter in VIIIb Cerebellum (left)		1101	UK Biobank Assessment Centre		Imaging		Imaging	1101	UK Biobank Assessment Centre > Imaging > Brain MRI > T1 structural brain MRI > Regional grey matter volumes (FAST)	ADNI	True	0	ADNI_0
26687	CONTINUOUS	33619	0.0180880635484575	0.0112649423204718	0.0249111847764433	2.04762494923232e-07	LINEAR	Volume of LP (left hemisphere)		100000	UK Biobank Assessment Centre	100003.0	Imaging	100.0	Brain MRI	191	UK Biobank Assessment Centre > Imaging > Brain MRI > T1 structural brain MRI > Freesurfer subsegmentation	ADNI	True	0	ADNI_0
27388	CONTINUOUS	33619	-0.0178956052888859	-0.0246480134886068	-0.0111431970891649	2.06364467891335e-07	LINEAR	Area of S-oc-temp-lat (left hemisphere)		100000	UK Biobank Assessment Centre	100003.0	Imaging	100.0	Brain MRI	197	UK Biobank Assessment Centre > Imaging > Brain MRI > T1 structural brain MRI > Freesurfer a2009s	ADNI	True	0	ADNI_0
27163	CONTINUOUS	33619	0.0176139333545376	0.0109624422932008	0.0242654244158743	2.11058026839999e-07	LINEAR	Area of posteriorcingulate (left hemisphere)		100000	UK Biobank Assessment Centre	100003.0	Imaging	100.0	Brain MRI	196	UK Biobank Assessment Centre > Imaging > Brain MRI > T1 structural brain MRI > Freesurfer DKT	ADNI	True	0	ADNI_0
27713	CONTINUOUS	33619	0.017319951318328	0.0107593510295206	0.0238805516071354	2.29856405550144e-07	LINEAR	Volume of G-front-middle (right hemisphere)		100000	UK Biobank Assessment Centre	100003.0	Imaging	100.0	Brain MRI	197	UK Biobank Assessment Centre > Imaging > Brain MRI > T1 structural brain MRI > Freesurfer a2009s	ADNI	True	0	ADNI_0
30610	CONTINUOUS	358712	-0.0281731684699485	-0.0313788466567398	-0.0249674902831571	1.82643258911798e-66	LINEAR	Alkaline phosphatase		100078	Biological samples	100079.0	Assay results	100080.0	Blood assays	17518	Biological samples > Assay results > Blood assays > Blood biochemistry	IMGNET	True	0	IMGNET_0
30730	CONTINUOUS	358508	-0.0155612031108719	-0.0186009277536005	-0.0125214784681433	1.0922852952681201e-23	LINEAR	Gamma glutamyltransferase		100078	Biological samples	100079.0	Assay results	100080.0	Blood assays	17518	Biological samples > Assay results > Blood assays > Blood biochemistry	IMGNET	True	0	IMGNET_0
30620	CONTINUOUS	358567	-0.0114192957380119	-0.0144997834132685	-0.0083388080627554	3.7223136449163e-13	LINEAR	Alanine aminotransferase		100078	Biological samples	100079.0	Assay results	100080.0	Blood assays	17518	Biological samples > Assay results > Blood assays > Blood biochemistry	IMGNET	True	0	IMGNET_0
30770	CONTINUOUS	356786	0.0107020910132278	0.0075381599716003	0.0138660220548553	3.3693936380162696e-11	LINEAR	IGF-1		100078	Biological samples	100079.0	Assay results	100080.0	Blood assays	17518	Biological samples > Assay results > Blood assays > Blood biochemistry	IMGNET	True	0	IMGNET_0
30640	CONTINUOUS	356944	-0.0108482138965029	-0.014121943896201	-0.0075744838968049	8.3259255678285e-11	LINEAR	Apolipoprotein B		100078	Biological samples	100079.0	Assay results	100080.0	Blood assays	17518	Biological samples > Assay results > Blood assays > Blood biochemistry	IMGNET	True	0	IMGNET_0
30760	CONTINUOUS	328267	0.009805259981655	0.0067103783493669	0.0129001416139431	5.31774068813e-10	LINEAR	HDL cholesterol		100078	Biological samples	100079.0	Assay results	100080.0	Blood assays	17518	Biological samples > Assay results > Blood assays > Blood biochemistry	IMGNET	True	0	IMGNET_0
30630	CONTINUOUS	326416	0.0098150629560417	0.0066674357973248	0.0129626901147587	9.870827732140541e-10	LINEAR	Apolipoprotein A		100078	Biological samples	100079.0	Assay results	100080.0	Blood assays	17518	Biological samples > Assay results > Blood assays > Blood biochemistry	IMGNET	True	0	IMGNET_0
30700	CONTINUOUS	358515	0.0077380757171639	0.005107858054711	0.0103682933796168	8.113778977338331e-09	LINEAR	Creatinine		100078	Biological samples	100079.0	Assay results	100080.0	Blood assays	17518	Biological samples > Assay results > Blood assays > Blood biochemistry	IMGNET	True	0	IMGNET_0
30650	CONTINUOUS	357378	-0.0091724395395887	-0.012313048226141	-0.0060318308530364	1.03958299047673e-08	LINEAR	Aspartate aminotransferase		100078	Biological samples	100079.0	Assay results	100080.0	Blood assays	17518	Biological samples > Assay results > Blood assays > Blood biochemistry	IMGNET	True	0	IMGNET_0
30780	CONTINUOUS	358030	-0.0088609281209244	-0.0121190879345176	-0.0056027683073313	9.80783763101904e-08	LINEAR	LDL direct		100078	Biological samples	100079.0	Assay results	100080.0	Blood assays	17518	Biological samples > Assay results > Blood assays > Blood biochemistry	IMGNET	True	0	IMGNET_0
30870	CONTINUOUS	358408	-0.0085670681316652	-0.0117457739998846	-0.0053883622634458	1.27575320457498e-07	LINEAR	Triglycerides		100078	Biological samples	100079.0	Assay results	100080.0	Blood assays	17518	Biological samples > Assay results > Blood assays > Blood biochemistry	IMGNET	True	0	IMGNET_0
26536	CONTINUOUS	33619	-0.239678156810127	-0.245937054574345	-0.233419259045908	0.0	LINEAR	Volume-ratio of BrainSegVol-to-eTIV (whole brain)		100000	UK Biobank Assessment Centre	100003.0	Imaging	100.0	Brain MRI	190	UK Biobank Assessment Centre > Imaging > Brain MRI > T1 structural brain MRI > Freesurfer ASEG	IMGNET	True	0	IMGNET_0
26502	CONTINUOUS	33619	-0.109936339493471	-0.116847816219651	-0.103024862767291	2.18655576261846e-210	LINEAR	Mean intensity of 4th-Ventricle (whole brain)		100000	UK Biobank Assessment Centre	100003.0	Imaging	100.0	Brain MRI	190	UK Biobank Assessment Centre > Imaging > Brain MRI > T1 structural brain MRI > Freesurfer ASEG	IMGNET	True	0	IMGNET_0
26524	CONTINUOUS	33619	0.102790182125367	0.0961675258199065	0.109412838430827	1.4990083235892402e-200	LINEAR	Volume of 4th-Ventricle (whole brain)		100000	UK Biobank Assessment Centre	100003.0	Imaging	100.0	Brain MRI	190	UK Biobank Assessment Centre > Imaging > Brain MRI > T1 structural brain MRI > Freesurfer ASEG	IMGNET	True	0	IMGNET_0
25919	CONTINUOUS	33391	-0.104971099447325	-0.111766084701305	-0.0981761141933442	1.0544167773839202e-198	LINEAR	Volume of grey matter in X Cerebellum (vermis)		1101	UK Biobank Assessment Centre		Imaging		Imaging	1101	UK Biobank Assessment Centre > Imaging > Brain MRI > T1 structural brain MRI > Regional grey matter volumes (FAST)	IMGNET	True	0	IMGNET_0
26555	CONTINUOUS	33619	0.079706731095545	0.0736844702017572	0.0857289919893327	6.31995563085192e-147	LINEAR	Volume of Inf-Lat-Vent (left hemisphere)		100000	UK Biobank Assessment Centre	100003.0	Imaging	100.0	Brain MRI	190	UK Biobank Assessment Centre > Imaging > Brain MRI > T1 structural brain MRI > Freesurfer ASEG	IMGNET	True	0	IMGNET_0
3146	CONTINUOUS	217778	0.0540999930119081	0.0499640731160386	0.0582359129077776	9.576855217288671e-145	LINEAR	Speed of sound through heel		100000	UK Biobank Assessment Centre	100006.0	Physical measures	100018.0	Bone-densitometry of heel	100018	UK Biobank Assessment Centre > Physical measures > Bone-densitometry of heel	IMGNET	True	0	IMGNET_0
78	CONTINUOUS	217778	0.0534607126900245	0.0493641099229352	0.0575573154571137	4.4187025915599703e-144	LINEAR	Heel bone mineral density (BMD) T-score, automated		100000	UK Biobank Assessment Centre	100006.0	Physical measures	100018.0	Bone-densitometry of heel	100018	UK Biobank Assessment Centre > Physical measures > Bone-densitometry of heel	IMGNET	True	0	IMGNET_0
3147	CONTINUOUS	217778	0.0534594199069648	0.0493628164202228	0.0575560233937069	4.48957301225315e-144	LINEAR	Heel quantitative ultrasound index (QUI), direct entry		100000	UK Biobank Assessment Centre	100006.0	Physical measures	100018.0	Bone-densitometry of heel	100018	UK Biobank Assessment Centre > Physical measures > Bone-densitometry of heel	IMGNET	True	0	IMGNET_0
3148	CONTINUOUS	217677	0.0531841228467162	0.0490878663172829	0.0572803793761495	1.21813200749002e-142	LINEAR	Heel bone mineral density (BMD)		100000	UK Biobank Assessment Centre	100006.0	Physical measures	100018.0	Bone-densitometry of heel	100018	UK Biobank Assessment Centre > Physical measures > Bone-densitometry of heel	IMGNET	True	0	IMGNET_0
26539	CONTINUOUS	33619	-0.0830164305190925	-0.0894586409547143	-0.0765742200834707	1.87178956330495e-139	LINEAR	Mean intensity of Inf-Lat-Vent (left hemisphere)		100000	UK Biobank Assessment Centre	100003.0	Imaging	100.0	Brain MRI	190	UK Biobank Assessment Centre > Imaging > Brain MRI > T1 structural brain MRI > Freesurfer ASEG	IMGNET	True	0	IMGNET_0
26586	CONTINUOUS	33619	0.0779651491930635	0.071714401118717	0.08421589726741	7.47799207619261e-131	LINEAR	Volume of Inf-Lat-Vent (right hemisphere)		100000	UK Biobank Assessment Centre	100003.0	Imaging	100.0	Brain MRI	190	UK Biobank Assessment Centre > Imaging > Brain MRI > T1 structural brain MRI > Freesurfer ASEG	IMGNET	True	0	IMGNET_0
26522	CONTINUOUS	33619	0.0730329160072059	0.0670329456258349	0.0790328863885769	9.1477408893631e-125	LINEAR	Volume of VentricleChoroid (whole brain)		100000	UK Biobank Assessment Centre	100003.0	Imaging	100.0	Brain MRI	190	UK Biobank Assessment Centre > Imaging > Brain MRI > T1 structural brain MRI > Freesurfer ASEG	IMGNET	True	0	IMGNET_0
26633	CONTINUOUS	33619	-0.0766762261445937	-0.0831887671315174	-0.07016368515767	6.446556107798891e-117	LINEAR	Volume of GC-ML-DG-body (left hemisphere)		100000	UK Biobank Assessment Centre	100003.0	Imaging	100.0	Brain MRI	191	UK Biobank Assessment Centre > Imaging > Brain MRI > T1 structural brain MRI > Freesurfer subsegmentation	IMGNET	True	0	IMGNET_0
26639	CONTINUOUS	33619	-0.0737365690007687	-0.0800152580429451	-0.0674578799585924	2.4193292854630397e-116	LINEAR	Volume of Whole-hippocampal-body (left hemisphere)		100000	UK Biobank Assessment Centre	100003.0	Imaging	100.0	Brain MRI	191	UK Biobank Assessment Centre > Imaging > Brain MRI > T1 structural brain MRI > Freesurfer subsegmentation	IMGNET	True	0	IMGNET_0
3144	CONTINUOUS	217762	0.0468735692037197	0.0428515391409958	0.0508955992664437	2.40327374850008e-115	LINEAR	Heel Broadband ultrasound attenuation, direct entry		100000	UK Biobank Assessment Centre	100006.0	Physical measures	100018.0	Bone-densitometry of heel	100018	UK Biobank Assessment Centre > Physical measures > Bone-densitometry of heel	IMGNET	True	0	IMGNET_0
26554	CONTINUOUS	33619	0.0711917143866466	0.0650892465612124	0.0772941822120809	7.65963013552201e-115	LINEAR	Volume of Lateral-Ventricle (left hemisphere)		100000	UK Biobank Assessment Centre	100003.0	Imaging	100.0	Brain MRI	190	UK Biobank Assessment Centre > Imaging > Brain MRI > T1 structural brain MRI > Freesurfer ASEG	IMGNET	True	0	IMGNET_0
26585	CONTINUOUS	33619	0.0689409454816794	0.0628605463540848	0.0750213446092741	1.24119053115079e-108	LINEAR	Volume of Lateral-Ventricle (right hemisphere)		100000	UK Biobank Assessment Centre	100003.0	Imaging	100.0	Brain MRI	190	UK Biobank Assessment Centre > Imaging > Brain MRI > T1 structural brain MRI > Freesurfer ASEG	IMGNET	True	0	IMGNET_0
26567	CONTINUOUS	33619	0.0649619032214211	0.0590638698652422	0.0708599365776	1.15852782229456e-102	LINEAR	Volume of choroid-plexus (left hemisphere)		100000	UK Biobank Assessment Centre	100003.0	Imaging	100.0	Brain MRI	190	UK Biobank Assessment Centre > Imaging > Brain MRI > T1 structural brain MRI > Freesurfer ASEG	IMGNET	True	0	IMGNET_0
50	CONTINUOUS	375400	0.0243761937929368	0.0221238958265646	0.0266284917593089	8.40284380592303e-100	LINEAR	Standing height		100000	UK Biobank Assessment Centre	100006.0	Physical measures	100008.0	Anthropometry	100010	UK Biobank Assessment Centre > Physical measures > Anthropometry > Body size measures	IMGNET	True	0	IMGNET_0
26570	CONTINUOUS	33619	-0.0725296270038063	-0.0793160932149311	-0.0657431607926816	8.2040667459693e-97	LINEAR	Mean intensity of Inf-Lat-Vent (right hemisphere)		100000	UK Biobank Assessment Centre	100003.0	Imaging	100.0	Brain MRI	190	UK Biobank Assessment Centre > Imaging > Brain MRI > T1 structural brain MRI > Freesurfer ASEG	IMGNET	True	0	IMGNET_0
26523	CONTINUOUS	33619	0.0605363868368138	0.0548617387209043	0.0662110349527232	1.8121497443347e-96	LINEAR	Volume of 3rd-Ventricle (whole brain)		100000	UK Biobank Assessment Centre	100003.0	Imaging	100.0	Brain MRI	190	UK Biobank Assessment Centre > Imaging > Brain MRI > T1 structural brain MRI > Freesurfer ASEG	IMGNET	True	0	IMGNET_0
26541	CONTINUOUS	33619	-0.0748339509269732	-0.0819053158546888	-0.0677625859992576	5.65762851675114e-95	LINEAR	Mean intensity of Cerebellum-Cortex (left hemisphere)		100000	UK Biobank Assessment Centre	100003.0	Imaging	100.0	Brain MRI	190	UK Biobank Assessment Centre > Imaging > Brain MRI > T1 structural brain MRI > Freesurfer ASEG	IMGNET	True	0	IMGNET_0
26649	CONTINUOUS	33619	-0.06768248460344	-0.0741175022191105	-0.0612474669877696	7.623763202717789e-94	LINEAR	Volume of presubiculum-body (right hemisphere)		100000	UK Biobank Assessment Centre	100003.0	Imaging	100.0	Brain MRI	191	UK Biobank Assessment Centre > Imaging > Brain MRI > T1 structural brain MRI > Freesurfer subsegmentation	IMGNET	True	0	IMGNET_0
26661	CONTINUOUS	33619	-0.0660753482500538	-0.0723953060952625	-0.059755390404845	9.332789530178471e-93	LINEAR	Volume of Whole-hippocampal-body (right hemisphere)		100000	UK Biobank Assessment Centre	100003.0	Imaging	100.0	Brain MRI	191	UK Biobank Assessment Centre > Imaging > Brain MRI > T1 structural brain MRI > Freesurfer subsegmentation	IMGNET	True	0	IMGNET_0
26655	CONTINUOUS	33619	-0.067437192390294	-0.0739836014458899	-0.0608907833346981	4.01902565196386e-90	LINEAR	Volume of GC-ML-DG-body (right hemisphere)		100000	UK Biobank Assessment Centre	100003.0	Imaging	100.0	Brain MRI	191	UK Biobank Assessment Centre > Imaging > Brain MRI > T1 structural brain MRI > Freesurfer subsegmentation	IMGNET	True	0	IMGNET_0
26598	CONTINUOUS	33619	0.0581772077925444	0.0523856415536145	0.0639687740314743	8.19166781827312e-86	LINEAR	Volume of choroid-plexus (right hemisphere)		100000	UK Biobank Assessment Centre	100003.0	Imaging	100.0	Brain MRI	190	UK Biobank Assessment Centre > Imaging > Brain MRI > T1 structural brain MRI > Freesurfer ASEG	IMGNET	True	0	IMGNET_0
27459	CONTINUOUS	33619	-0.0699546624389713	-0.0769446316952531	-0.0629646931826896	3.4023604154986e-85	LINEAR	Mean thickness of S-oc-middle+Lunatus (left hemisphere)		100000	UK Biobank Assessment Centre	100003.0	Imaging	100.0	Brain MRI	197	UK Biobank Assessment Centre > Imaging > Brain MRI > T1 structural brain MRI > Freesurfer a2009s	IMGNET	True	0	IMGNET_0
26520	CONTINUOUS	33619	-0.0565098190778515	-0.0621824757646318	-0.0508371623910713	1.96176110789607e-84	LINEAR	Volume of SupraTentorialNotVent (whole brain)		100000	UK Biobank Assessment Centre	100003.0	Imaging	100.0	Brain MRI	190	UK Biobank Assessment Centre > Imaging > Brain MRI > T1 structural brain MRI > Freesurfer ASEG	IMGNET	True	0	IMGNET_0
26641	CONTINUOUS	33619	-0.061223099194196	-0.0673797471226706	-0.0550664512657213	3.81780773703287e-84	LINEAR	Volume of Whole-hippocampus (left hemisphere)		100000	UK Biobank Assessment Centre	100003.0	Imaging	100.0	Brain MRI	191	UK Biobank Assessment Centre > Imaging > Brain MRI > T1 structural brain MRI > Freesurfer subsegmentation	IMGNET	True	0	IMGNET_0
27467	CONTINUOUS	33619	-0.0680417668569946	-0.0749348425626471	-0.0611486911513421	6.046159079395049e-83	LINEAR	Mean thickness of S-parieto-occipital (left hemisphere)		100000	UK Biobank Assessment Centre	100003.0	Imaging	100.0	Brain MRI	197	UK Biobank Assessment Centre > Imaging > Brain MRI > T1 structural brain MRI > Freesurfer a2009s	IMGNET	True	0	IMGNET_0
26643	CONTINUOUS	33619	-0.0639238705394831	-0.0705107438979989	-0.0573369971809674	2.9854542078071898e-80	LINEAR	Volume of subiculum-body (right hemisphere)		100000	UK Biobank Assessment Centre	100003.0	Imaging	100.0	Brain MRI	191	UK Biobank Assessment Centre > Imaging > Brain MRI > T1 structural brain MRI > Freesurfer subsegmentation	IMGNET	True	0	IMGNET_0
27458	CONTINUOUS	33619	-0.0667337451757108	-0.0736368538326596	-0.059830636518762	1.19346564738129e-79	LINEAR	Mean thickness of S-intrapariet+P-trans (left hemisphere)		100000	UK Biobank Assessment Centre	100003.0	Imaging	100.0	Brain MRI	197	UK Biobank Assessment Centre > Imaging > Brain MRI > T1 structural brain MRI > Freesurfer a2009s	IMGNET	True	0	IMGNET_0
26546	CONTINUOUS	33619	-0.0665703978941009	-0.0734845154235998	-0.0596562803646019	5.01163919119389e-79	LINEAR	Mean intensity of Hippocampus (left hemisphere)		100000	UK Biobank Assessment Centre	100003.0	Imaging	100.0	Brain MRI	190	UK Biobank Assessment Centre > Imaging > Brain MRI > T1 structural brain MRI > Freesurfer ASEG	IMGNET	True	0	IMGNET_0
26521	CONTINUOUS	33619	0.0553552527556868	0.0495954624975679	0.0611150430138057	9.537589069274999e-79	LINEAR	Volume of EstimatedTotalIntraCranial (whole brain)		100000	UK Biobank Assessment Centre	100003.0	Imaging	100.0	Brain MRI	190	UK Biobank Assessment Centre > Imaging > Brain MRI > T1 structural brain MRI > Freesurfer ASEG	IMGNET	True	0	IMGNET_0
27460	CONTINUOUS	33619	-0.0671443635755611	-0.0741564090859158	-0.0601323180652064	3.43838417323358e-78	LINEAR	Mean thickness of S-oc-sup+transversal (left hemisphere)		100000	UK Biobank Assessment Centre	100003.0	Imaging	100.0	Brain MRI	197	UK Biobank Assessment Centre > Imaging > Brain MRI > T1 structural brain MRI > Freesurfer a2009s	IMGNET	True	0	IMGNET_0
27689	CONTINUOUS	33619	-0.0659064802474188	-0.0728085182062244	-0.0590044422886132	9.111800004406398e-78	LINEAR	Mean thickness of S-parieto-occipital (right hemisphere)		100000	UK Biobank Assessment Centre	100003.0	Imaging	100.0	Brain MRI	197	UK Biobank Assessment Centre > Imaging > Brain MRI > T1 structural brain MRI > Freesurfer a2009s	IMGNET	True	0	IMGNET_0
26516	CONTINUOUS	33619	-0.0534328463391213	-0.0590363536983385	-0.0478293389799042	1.4748706259299299e-77	LINEAR	Volume of BrainSegNotVentSurf (whole brain)		100000	UK Biobank Assessment Centre	100003.0	Imaging	100.0	Brain MRI	190	UK Biobank Assessment Centre > Imaging > Brain MRI > T1 structural brain MRI > Freesurfer ASEG	IMGNET	True	0	IMGNET_0
26515	CONTINUOUS	33619	-0.0533920400471072	-0.0590035166467569	-0.0477805634474575	3.1410609117705496e-77	LINEAR	Volume of BrainSegNotVent (whole brain)		100000	UK Biobank Assessment Centre	100003.0	Imaging	100.0	Brain MRI	190	UK Biobank Assessment Centre > Imaging > Brain MRI > T1 structural brain MRI > Freesurfer ASEG	IMGNET	True	0	IMGNET_0
27670	CONTINUOUS	33619	-0.0653534149959589	-0.0722245787836055	-0.0584822512083123	3.57079776877339e-77	LINEAR	Mean thickness of S-cingul-Marginalis (right hemisphere)		100000	UK Biobank Assessment Centre	100003.0	Imaging	100.0	Brain MRI	197	UK Biobank Assessment Centre > Imaging > Brain MRI > T1 structural brain MRI > Freesurfer a2009s	IMGNET	True	0	IMGNET_0
26553	CONTINUOUS	33619	-0.0557934449160293	-0.0617214561165434	-0.0498654337155152	1.29096779271405e-75	LINEAR	Volume of CerebralWhiteMatter (left hemisphere)		100000	UK Biobank Assessment Centre	100003.0	Imaging	100.0	Brain MRI	190	UK Biobank Assessment Centre > Imaging > Brain MRI > T1 structural brain MRI > Freesurfer ASEG	IMGNET	True	0	IMGNET_0
27680	CONTINUOUS	33619	-0.0641531612460067	-0.0709896671525335	-0.0573166553394799	3.51244279182175e-75	LINEAR	Mean thickness of S-intrapariet+P-trans (right hemisphere)		100000	UK Biobank Assessment Centre	100003.0	Imaging	100.0	Brain MRI	197	UK Biobank Assessment Centre > Imaging > Brain MRI > T1 structural brain MRI > Freesurfer a2009s	IMGNET	True	0	IMGNET_0
26621	CONTINUOUS	33619	-0.0614926453074488	-0.0680660908478986	-0.054919199766999	9.97591249093587e-75	LINEAR	Volume of subiculum-body (left hemisphere)		100000	UK Biobank Assessment Centre	100003.0	Imaging	100.0	Brain MRI	191	UK Biobank Assessment Centre > Imaging > Brain MRI > T1 structural brain MRI > Freesurfer subsegmentation	IMGNET	True	0	IMGNET_0
27469	CONTINUOUS	33619	-0.0630014069038246	-0.0697909123027073	-0.0562119015049418	1.4590984343176702e-73	LINEAR	Mean thickness of S-postcentral (left hemisphere)		100000	UK Biobank Assessment Centre	100003.0	Imaging	100.0	Brain MRI	197	UK Biobank Assessment Centre > Imaging > Brain MRI > T1 structural brain MRI > Freesurfer a2009s	IMGNET	True	0	IMGNET_0
27448	CONTINUOUS	33619	-0.0634390187390299	-0.0703422465866604	-0.0565357908913994	3.41536920703714e-72	LINEAR	Mean thickness of S-cingul-Marginalis (left hemisphere)		100000	UK Biobank Assessment Centre	100003.0	Imaging	100.0	Brain MRI	197	UK Biobank Assessment Centre > Imaging > Brain MRI > T1 structural brain MRI > Freesurfer a2009s	IMGNET	True	0	IMGNET_0
26584	CONTINUOUS	33619	-0.0542615475955267	-0.0601721701970455	-0.048350924994008	4.75142933448801e-72	LINEAR	Volume of CerebralWhiteMatter (right hemisphere)		100000	UK Biobank Assessment Centre	100003.0	Imaging	100.0	Brain MRI	190	UK Biobank Assessment Centre > Imaging > Brain MRI > T1 structural brain MRI > Freesurfer ASEG	IMGNET	True	0	IMGNET_0
26513	CONTINUOUS	33619	-0.0629951854774534	-0.0698574123214862	-0.0561329586334206	4.810412215448349e-72	LINEAR	Mean intensity of CC-Anterior (whole brain)		100000	UK Biobank Assessment Centre	100003.0	Imaging	100.0	Brain MRI	190	UK Biobank Assessment Centre > Imaging > Brain MRI > T1 structural brain MRI > Freesurfer ASEG	IMGNET	True	0	IMGNET_0
26637	CONTINUOUS	33619	-0.0602341089380378	-0.0668083440248115	-0.053659873851264	8.98384368015898e-72	LINEAR	Volume of CA3-head (left hemisphere)		100000	UK Biobank Assessment Centre	100003.0	Imaging	100.0	Brain MRI	191	UK Biobank Assessment Centre > Imaging > Brain MRI > T1 structural brain MRI > Freesurfer subsegmentation	IMGNET	True	0	IMGNET_0
26505	CONTINUOUS	33619	-0.0587981245328648	-0.0652223043546763	-0.0523739447110534	1.25306294989631e-71	LINEAR	Mean intensity of CSF (whole brain)		100000	UK Biobank Assessment Centre	100003.0	Imaging	100.0	Brain MRI	190	UK Biobank Assessment Centre > Imaging > Brain MRI > T1 structural brain MRI > Freesurfer ASEG	IMGNET	True	0	IMGNET_0
27227	CONTINUOUS	33619	-0.0584795949510628	-0.06489754513302	-0.0520616447691056	5.18640572208106e-71	LINEAR	Volume of precuneus (left hemisphere)		100000	UK Biobank Assessment Centre	100003.0	Imaging	100.0	Brain MRI	196	UK Biobank Assessment Centre > Imaging > Brain MRI > T1 structural brain MRI > Freesurfer DKT	IMGNET	True	0	IMGNET_0
26812	CONTINUOUS	33619	-0.0582132107731194	-0.0646087506827088	-0.0518176708635301	7.27233490882296e-71	LINEAR	Volume of precuneus (left hemisphere)		100000	UK Biobank Assessment Centre	100003.0	Imaging	100.0	Brain MRI	192	UK Biobank Assessment Centre > Imaging > Brain MRI > T1 structural brain MRI > Freesurfer desikan white	IMGNET	True	0	IMGNET_0
26622	CONTINUOUS	33619	-0.0614494486309353	-0.0682008561370371	-0.0546980411248335	7.38264187585266e-71	LINEAR	Volume of CA1-body (left hemisphere)		100000	UK Biobank Assessment Centre	100003.0	Imaging	100.0	Brain MRI	191	UK Biobank Assessment Centre > Imaging > Brain MRI > T1 structural brain MRI > Freesurfer subsegmentation	IMGNET	True	0	IMGNET_0
26702	CONTINUOUS	33619	-0.0606399605299428	-0.0673560279010934	-0.0539238931587922	9.12119404617442e-70	LINEAR	Volume of MV(Re) (right hemisphere)		100000	UK Biobank Assessment Centre	100003.0	Imaging	100.0	Brain MRI	191	UK Biobank Assessment Centre > Imaging > Brain MRI > T1 structural brain MRI > Freesurfer subsegmentation	IMGNET	True	0	IMGNET_0
26915	CONTINUOUS	33619	-0.0559306548334202	-0.0621264202049822	-0.0497348894618582	9.721368339887029e-70	LINEAR	Volume of rostralmiddlefrontal (right hemisphere)		100000	UK Biobank Assessment Centre	100003.0	Imaging	100.0	Brain MRI	192	UK Biobank Assessment Centre > Imaging > Brain MRI > T1 structural brain MRI > Freesurfer desikan white	IMGNET	True	0	IMGNET_0
129	INTEGER	367843	-0.0290862194775881	-0.0323175703972554	-0.0258548685579208	1.24827578918991e-69	LINEAR	Place of birth in UK - north co-ordinate		100000	UK Biobank Assessment Centre	100071.0	Verbal interview	100072.0	Early life factors	100072	UK Biobank Assessment Centre > Verbal interview > Early life factors	IMGNET	True	0	IMGNET_0
26527	CONTINUOUS	33619	0.0574536509640129	0.0510780347305166	0.0638292671975092	1.67355764496034e-69	LINEAR	Volume of CSF (whole brain)		100000	UK Biobank Assessment Centre	100003.0	Imaging	100.0	Brain MRI	190	UK Biobank Assessment Centre > Imaging > Brain MRI > T1 structural brain MRI > Freesurfer ASEG	IMGNET	True	0	IMGNET_0
26814	CONTINUOUS	33619	-0.0555831132942164	-0.0617724565018625	-0.0493937700865704	4.85643742895551e-69	LINEAR	Volume of rostralmiddlefrontal (left hemisphere)		100000	UK Biobank Assessment Centre	100003.0	Imaging	100.0	Brain MRI	192	UK Biobank Assessment Centre > Imaging > Brain MRI > T1 structural brain MRI > Freesurfer desikan white	IMGNET	True	0	IMGNET_0
27704	CONTINUOUS	33619	-0.0558550708538143	-0.0620895092273786	-0.0496206324802499	1.00862624152127e-68	LINEAR	Volume of G+S-cingul-Ant (right hemisphere)		100000	UK Biobank Assessment Centre	100003.0	Imaging	100.0	Brain MRI	197	UK Biobank Assessment Centre > Imaging > Brain MRI > T1 structural brain MRI > Freesurfer a2009s	IMGNET	True	0	IMGNET_0
26627	CONTINUOUS	33619	-0.0586708916146278	-0.0652303400927791	-0.0521114431364765	1.6633953791331601e-68	LINEAR	Volume of presubiculum-body (left hemisphere)		100000	UK Biobank Assessment Centre	100003.0	Imaging	100.0	Brain MRI	191	UK Biobank Assessment Centre > Imaging > Brain MRI > T1 structural brain MRI > Freesurfer subsegmentation	IMGNET	True	0	IMGNET_0
26679	CONTINUOUS	33619	-0.0602035924906066	-0.0669627657478569	-0.0534444192333562	5.98118122119522e-68	LINEAR	Volume of MV(Re) (left hemisphere)		100000	UK Biobank Assessment Centre	100003.0	Imaging	100.0	Brain MRI	191	UK Biobank Assessment Centre > Imaging > Brain MRI > T1 structural brain MRI > Freesurfer subsegmentation	IMGNET	True	0	IMGNET_0
26552	CONTINUOUS	33619	-0.0519327696487876	-0.0577742152642318	-0.0460913240333434	1.0497494717173401e-67	LINEAR	Volume of Cortex (left hemisphere)		100000	UK Biobank Assessment Centre	100003.0	Imaging	100.0	Brain MRI	190	UK Biobank Assessment Centre > Imaging > Brain MRI > T1 structural brain MRI > Freesurfer ASEG	IMGNET	True	0	IMGNET_0
27200	CONTINUOUS	33619	-0.0604984051690804	-0.0673141107969777	-0.0536826995411832	1.6923547660286702e-67	LINEAR	Mean thickness of superiorparietal (left hemisphere)		100000	UK Biobank Assessment Centre	100003.0	Imaging	100.0	Brain MRI	196	UK Biobank Assessment Centre > Imaging > Brain MRI > T1 structural brain MRI > Freesurfer DKT	IMGNET	True	0	IMGNET_0
27677	CONTINUOUS	33619	-0.0607725352209963	-0.0676278645686274	-0.0539172058733653	2.4833645562450403e-67	LINEAR	Mean thickness of S-front-middle (right hemisphere)		100000	UK Biobank Assessment Centre	100003.0	Imaging	100.0	Brain MRI	197	UK Biobank Assessment Centre > Imaging > Brain MRI > T1 structural brain MRI > Freesurfer a2009s	IMGNET	True	0	IMGNET_0
26762	CONTINUOUS	33619	-0.0596047410325128	-0.0663341793919262	-0.0528753026730995	3.22208316235689e-67	LINEAR	Mean thickness of inferiorparietal (left hemisphere)		100000	UK Biobank Assessment Centre	100003.0	Imaging	100.0	Brain MRI	192	UK Biobank Assessment Centre > Imaging > Brain MRI > T1 structural brain MRI > Freesurfer desikan white	IMGNET	True	0	IMGNET_0
26626	CONTINUOUS	33619	-0.0564469831248546	-0.0628406304968054	-0.0500533357529038	8.49841626569231e-67	LINEAR	Volume of CA1-head (left hemisphere)		100000	UK Biobank Assessment Centre	100003.0	Imaging	100.0	Brain MRI	191	UK Biobank Assessment Centre > Imaging > Brain MRI > T1 structural brain MRI > Freesurfer subsegmentation	IMGNET	True	0	IMGNET_0
26646	CONTINUOUS	33619	0.0577132033480446	0.0511594489854817	0.0642669577106076	1.81202547250772e-66	LINEAR	Volume of hippocampal-fissure (right hemisphere)		100000	UK Biobank Assessment Centre	100003.0	Imaging	100.0	Brain MRI	191	UK Biobank Assessment Centre > Imaging > Brain MRI > T1 structural brain MRI > Freesurfer subsegmentation	IMGNET	True	0	IMGNET_0
26551	CONTINUOUS	33619	-0.055169749852584	-0.061449060500442	-0.0488904392047261	3.56935732101651e-66	LINEAR	Mean intensity of choroid-plexus (left hemisphere)		100000	UK Biobank Assessment Centre	100003.0	Imaging	100.0	Brain MRI	190	UK Biobank Assessment Centre > Imaging > Brain MRI > T1 structural brain MRI > Freesurfer ASEG	IMGNET	True	0	IMGNET_0
26663	CONTINUOUS	33619	-0.0545258001666204	-0.0607438857192144	-0.0483077146140263	6.32349020444155e-66	LINEAR	Volume of Whole-hippocampus (right hemisphere)		100000	UK Biobank Assessment Centre	100003.0	Imaging	100.0	Brain MRI	191	UK Biobank Assessment Centre > Imaging > Brain MRI > T1 structural brain MRI > Freesurfer subsegmentation	IMGNET	True	0	IMGNET_0
27179	CONTINUOUS	33619	-0.0588947727040137	-0.0656146073790978	-0.0521749380289295	7.37352891043964e-66	LINEAR	Mean thickness of inferiorparietal (left hemisphere)		100000	UK Biobank Assessment Centre	100003.0	Imaging	100.0	Brain MRI	196	UK Biobank Assessment Centre > Imaging > Brain MRI > T1 structural brain MRI > Freesurfer DKT	IMGNET	True	0	IMGNET_0
26779	CONTINUOUS	33619	-0.0589782613602207	-0.0657271657020416	-0.0522293570183997	1.72301280082562e-65	LINEAR	Mean thickness of precuneus (left hemisphere)		100000	UK Biobank Assessment Centre	100003.0	Imaging	100.0	Brain MRI	192	UK Biobank Assessment Centre > Imaging > Brain MRI > T1 structural brain MRI > Freesurfer desikan white	IMGNET	True	0	IMGNET_0
27672	CONTINUOUS	33619	-0.0590852743449419	-0.0658666215778581	-0.0523039271120256	4.10417916830957e-65	LINEAR	Mean thickness of S-circular-insula-inf (right hemisphere)		100000	UK Biobank Assessment Centre	100003.0	Imaging	100.0	Brain MRI	197	UK Biobank Assessment Centre > Imaging > Brain MRI > T1 structural brain MRI > Freesurfer a2009s	IMGNET	True	0	IMGNET_0
26501	CONTINUOUS	33619	-0.0516535241886087	-0.0575878600675257	-0.0457191883096916	5.48821712659274e-65	LINEAR	Mean intensity of 3rd-Ventricle (whole brain)		100000	UK Biobank Assessment Centre	100003.0	Imaging	100.0	Brain MRI	190	UK Biobank Assessment Centre > Imaging > Brain MRI > T1 structural brain MRI > Freesurfer ASEG	IMGNET	True	0	IMGNET_0
26635	CONTINUOUS	33619	-0.0579380264031684	-0.0646515312883969	-0.05122452151794	6.39165993675513e-64	LINEAR	Volume of CA4-body (left hemisphere)		100000	UK Biobank Assessment Centre	100003.0	Imaging	100.0	Brain MRI	191	UK Biobank Assessment Centre > Imaging > Brain MRI > T1 structural brain MRI > Freesurfer subsegmentation	IMGNET	True	0	IMGNET_0
26582	CONTINUOUS	33619	-0.0530638414381683	-0.059261135501971	-0.0468665473743656	5.90361913667356e-63	LINEAR	Mean intensity of choroid-plexus (right hemisphere)		100000	UK Biobank Assessment Centre	100003.0	Imaging	100.0	Brain MRI	190	UK Biobank Assessment Centre > Imaging > Brain MRI > T1 structural brain MRI > Freesurfer ASEG	IMGNET	True	0	IMGNET_0
27196	CONTINUOUS	33619	-0.0575596133543697	-0.0643133211553305	-0.0508059055534089	2.16274421595899e-62	LINEAR	Mean thickness of precuneus (left hemisphere)		100000	UK Biobank Assessment Centre	100003.0	Imaging	100.0	Brain MRI	196	UK Biobank Assessment Centre > Imaging > Brain MRI > T1 structural brain MRI > Freesurfer DKT	IMGNET	True	0	IMGNET_0
27455	CONTINUOUS	33619	-0.0580150775875818	-0.0648367397468263	-0.0511934154283372	3.90257358524898e-62	LINEAR	Mean thickness of S-front-middle (left hemisphere)		100000	UK Biobank Assessment Centre	100003.0	Imaging	100.0	Brain MRI	197	UK Biobank Assessment Centre > Imaging > Brain MRI > T1 structural brain MRI > Freesurfer a2009s	IMGNET	True	0	IMGNET_0
27691	CONTINUOUS	33619	-0.0577413265885831	-0.0645805593607683	-0.050902093816398	2.8982309383809802e-61	LINEAR	Mean thickness of S-postcentral (right hemisphere)		100000	UK Biobank Assessment Centre	100003.0	Imaging	100.0	Brain MRI	197	UK Biobank Assessment Centre > Imaging > Brain MRI > T1 structural brain MRI > Freesurfer a2009s	IMGNET	True	0	IMGNET_0
27229	CONTINUOUS	33619	-0.053195196491536	-0.0594976993134655	-0.0468926936696065	3.1249113681017604e-61	LINEAR	Volume of rostralmiddlefrontal (left hemisphere)		100000	UK Biobank Assessment Centre	100003.0	Imaging	100.0	Brain MRI	196	UK Biobank Assessment Centre > Imaging > Brain MRI > T1 structural brain MRI > Freesurfer DKT	IMGNET	True	0	IMGNET_0
27117	CONTINUOUS	33619	-0.0585743665493923	-0.0655149817376752	-0.0516337513611095	3.2239373540257004e-61	LINEAR	Mean thickness of BA3a (right hemisphere)		100000	UK Biobank Assessment Centre	100003.0	Imaging	100.0	Brain MRI	195	UK Biobank Assessment Centre > Imaging > Brain MRI > T1 structural brain MRI > Freesurfer BA exvivo	IMGNET	True	0	IMGNET_0
26510	CONTINUOUS	33619	-0.0558689895634687	-0.062497884506632	-0.0492400946203054	4.63612000558293e-61	LINEAR	Mean intensity of CC-Mid-Posterior (whole brain)		100000	UK Biobank Assessment Centre	100003.0	Imaging	100.0	Brain MRI	190	UK Biobank Assessment Centre > Imaging > Brain MRI > T1 structural brain MRI > Freesurfer ASEG	IMGNET	True	0	IMGNET_0
26577	CONTINUOUS	33619	-0.0585987749798082	-0.065556924982473	-0.0516406249771434	5.71581513152192e-61	LINEAR	Mean intensity of Hippocampus (right hemisphere)		100000	UK Biobank Assessment Centre	100003.0	Imaging	100.0	Brain MRI	190	UK Biobank Assessment Centre > Imaging > Brain MRI > T1 structural brain MRI > Freesurfer ASEG	IMGNET	True	0	IMGNET_0
26882	CONTINUOUS	33619	-0.0568891991193712	-0.0636571589619004	-0.050121239276842	9.546183546881111e-61	LINEAR	Mean thickness of rostralmiddlefrontal (right hemisphere)		100000	UK Biobank Assessment Centre	100003.0	Imaging	100.0	Brain MRI	192	UK Biobank Assessment Centre > Imaging > Brain MRI > T1 structural brain MRI > Freesurfer desikan white	IMGNET	True	0	IMGNET_0
27293	CONTINUOUS	33619	-0.0570380391775842	-0.0638263358619273	-0.0502497424932411	1.05995737691394e-60	LINEAR	Mean thickness of superiorparietal (right hemisphere)		100000	UK Biobank Assessment Centre	100003.0	Imaging	100.0	Brain MRI	196	UK Biobank Assessment Centre > Imaging > Brain MRI > T1 structural brain MRI > Freesurfer DKT	IMGNET	True	0	IMGNET_0
26783	CONTINUOUS	33619	-0.0572160228019773	-0.064039287587795	-0.0503927580161596	1.82810589971376e-60	LINEAR	Mean thickness of superiorparietal (left hemisphere)		100000	UK Biobank Assessment Centre	100003.0	Imaging	100.0	Brain MRI	192	UK Biobank Assessment Centre > Imaging > Brain MRI > T1 structural brain MRI > Freesurfer desikan white	IMGNET	True	0	IMGNET_0
26902	CONTINUOUS	33619	-0.0531284639439472	-0.0594752399480569	-0.0467816879398376	2.90899781055405e-60	LINEAR	Volume of medialorbitofrontal (right hemisphere)		100000	UK Biobank Assessment Centre	100003.0	Imaging	100.0	Brain MRI	192	UK Biobank Assessment Centre > Imaging > Brain MRI > T1 structural brain MRI > Freesurfer desikan white	IMGNET	True	0	IMGNET_0
27322	CONTINUOUS	33619	-0.0528884379157173	-0.0592252681708331	-0.0465516076606015	6.41638170872579e-60	LINEAR	Volume of rostralmiddlefrontal (right hemisphere)		100000	UK Biobank Assessment Centre	100003.0	Imaging	100.0	Brain MRI	196	UK Biobank Assessment Centre > Imaging > Brain MRI > T1 structural brain MRI > Freesurfer DKT	IMGNET	True	0	IMGNET_0
27216	CONTINUOUS	33619	-0.0539367926220306	-0.0604088283507695	-0.0474647568932917	9.52301844725218e-60	LINEAR	Volume of medialorbitofrontal (left hemisphere)		100000	UK Biobank Assessment Centre	100003.0	Imaging	100.0	Brain MRI	196	UK Biobank Assessment Centre > Imaging > Brain MRI > T1 structural brain MRI > Freesurfer DKT	IMGNET	True	0	IMGNET_0
27629	CONTINUOUS	33619	-0.0573115376788939	-0.064191282241491	-0.0504317931162969	1.05952615614479e-59	LINEAR	Mean thickness of G+S-transv-frontopol (right hemisphere)		100000	UK Biobank Assessment Centre	100003.0	Imaging	100.0	Brain MRI	197	UK Biobank Assessment Centre > Imaging > Brain MRI > T1 structural brain MRI > Freesurfer a2009s	IMGNET	True	0	IMGNET_0
27289	CONTINUOUS	33619	-0.0562307391787006	-0.062998504709482	-0.0494629736479192	2.12480989327303e-59	LINEAR	Mean thickness of precuneus (right hemisphere)		100000	UK Biobank Assessment Centre	100003.0	Imaging	100.0	Brain MRI	196	UK Biobank Assessment Centre > Imaging > Brain MRI > T1 structural brain MRI > Freesurfer DKT	IMGNET	True	0	IMGNET_0
26880	CONTINUOUS	33619	-0.0560096080872674	-0.0627824705508176	-0.0492367456237172	7.29715362507217e-59	LINEAR	Mean thickness of precuneus (right hemisphere)		100000	UK Biobank Assessment Centre	100003.0	Imaging	100.0	Brain MRI	192	UK Biobank Assessment Centre > Imaging > Brain MRI > T1 structural brain MRI > Freesurfer desikan white	IMGNET	True	0	IMGNET_0
26587	CONTINUOUS	33619	-0.0549682351229489	-0.0616303713971844	-0.0483060988487135	1.3247992544888e-58	LINEAR	Volume of Cerebellum-White-Matter (right hemisphere)		100000	UK Biobank Assessment Centre	100003.0	Imaging	100.0	Brain MRI	190	UK Biobank Assessment Centre > Imaging > Brain MRI > T1 structural brain MRI > Freesurfer ASEG	IMGNET	True	0	IMGNET_0
26640	CONTINUOUS	33619	-0.0511872313502894	-0.0574010934843605	-0.0449733692162183	2.01258739141725e-58	LINEAR	Volume of Whole-hippocampal-head (left hemisphere)		100000	UK Biobank Assessment Centre	100003.0	Imaging	100.0	Brain MRI	191	UK Biobank Assessment Centre > Imaging > Brain MRI > T1 structural brain MRI > Freesurfer subsegmentation	IMGNET	True	0	IMGNET_0
26884	CONTINUOUS	33619	-0.0559105716024898	-0.0627079574874769	-0.0491131857175027	2.9633183451020998e-58	LINEAR	Mean thickness of superiorparietal (right hemisphere)		100000	UK Biobank Assessment Centre	100003.0	Imaging	100.0	Brain MRI	192	UK Biobank Assessment Centre > Imaging > Brain MRI > T1 structural brain MRI > Freesurfer desikan white	IMGNET	True	0	IMGNET_0
26583	CONTINUOUS	33619	-0.0479006349021245	-0.0537405890875491	-0.0420606807167	6.12087057285692e-58	LINEAR	Volume of Cortex (right hemisphere)		100000	UK Biobank Assessment Centre	100003.0	Imaging	100.0	Brain MRI	190	UK Biobank Assessment Centre > Imaging > Brain MRI > T1 structural brain MRI > Freesurfer ASEG	IMGNET	True	0	IMGNET_0
27095	CONTINUOUS	33619	-0.0536129141275413	-0.0601572937942486	-0.0470685344608339	8.38185860734956e-58	LINEAR	Volume of BA45 (left hemisphere)		100000	UK Biobank Assessment Centre	100003.0	Imaging	100.0	Brain MRI	195	UK Biobank Assessment Centre > Imaging > Brain MRI > T1 structural brain MRI > Freesurfer BA exvivo	IMGNET	True	0	IMGNET_0
26556	CONTINUOUS	33619	-0.05395845757332	-0.0605470436660154	-0.0473698714806245	9.07092689340661e-58	LINEAR	Volume of Cerebellum-White-Matter (left hemisphere)		100000	UK Biobank Assessment Centre	100003.0	Imaging	100.0	Brain MRI	190	UK Biobank Assessment Centre > Imaging > Brain MRI > T1 structural brain MRI > Freesurfer ASEG	IMGNET	True	0	IMGNET_0
27075	CONTINUOUS	33619	-0.0569818423556841	-0.063944600112322	-0.0500190845990462	1.09070913112217e-57	LINEAR	Mean thickness of BA3a (left hemisphere)		100000	UK Biobank Assessment Centre	100003.0	Imaging	100.0	Brain MRI	195	UK Biobank Assessment Centre > Imaging > Brain MRI > T1 structural brain MRI > Freesurfer BA exvivo	IMGNET	True	0	IMGNET_0
27074	CONTINUOUS	33619	-0.0550138589408523	-0.0617521518380044	-0.0482755660437003	2.0038687411006298e-57	LINEAR	Mean thickness of BA2 (left hemisphere)		100000	UK Biobank Assessment Centre	100003.0	Imaging	100.0	Brain MRI	195	UK Biobank Assessment Centre > Imaging > Brain MRI > T1 structural brain MRI > Freesurfer BA exvivo	IMGNET	True	0	IMGNET_0
26538	CONTINUOUS	33619	-0.0529806594591781	-0.0594735587271061	-0.0464877601912501	2.3118830707209998e-57	LINEAR	Mean intensity of Lateral-Ventricle (left hemisphere)		100000	UK Biobank Assessment Centre	100003.0	Imaging	100.0	Brain MRI	190	UK Biobank Assessment Centre > Imaging > Brain MRI > T1 structural brain MRI > Freesurfer ASEG	IMGNET	True	0	IMGNET_0
26572	CONTINUOUS	33619	-0.0577332693671	-0.0648279976245447	-0.0506385411096553	4.6342689459913496e-57	LINEAR	Mean intensity of Cerebellum-Cortex (right hemisphere)		100000	UK Biobank Assessment Centre	100003.0	Imaging	100.0	Brain MRI	190	UK Biobank Assessment Centre > Imaging > Brain MRI > T1 structural brain MRI > Freesurfer ASEG	IMGNET	True	0	IMGNET_0
27320	CONTINUOUS	33619	-0.0514022967996989	-0.0577272122071663	-0.0450773813922315	6.43273836976291e-57	LINEAR	Volume of precuneus (right hemisphere)		100000	UK Biobank Assessment Centre	100003.0	Imaging	100.0	Brain MRI	196	UK Biobank Assessment Centre > Imaging > Brain MRI > T1 structural brain MRI > Freesurfer DKT	IMGNET	True	0	IMGNET_0
27309	CONTINUOUS	33619	-0.0526124365438481	-0.0591127975747396	-0.0461120755129565	1.8022366931990098e-56	LINEAR	Volume of medialorbitofrontal (right hemisphere)		100000	UK Biobank Assessment Centre	100003.0	Imaging	100.0	Brain MRI	196	UK Biobank Assessment Centre > Imaging > Brain MRI > T1 structural brain MRI > Freesurfer DKT	IMGNET	True	0	IMGNET_0
27681	CONTINUOUS	33619	-0.056354897931482	-0.0633516355375429	-0.0493581603254211	6.076273690882069e-56	LINEAR	Mean thickness of S-oc-middle+Lunatus (right hemisphere)		100000	UK Biobank Assessment Centre	100003.0	Imaging	100.0	Brain MRI	197	UK Biobank Assessment Centre > Imaging > Brain MRI > T1 structural brain MRI > Freesurfer a2009s	IMGNET	True	0	IMGNET_0
26913	CONTINUOUS	33619	-0.0508127449620286	-0.0571350196566617	-0.0444904702673955	1.03709997865415e-55	LINEAR	Volume of precuneus (right hemisphere)		100000	UK Biobank Assessment Centre	100003.0	Imaging	100.0	Brain MRI	192	UK Biobank Assessment Centre > Imaging > Brain MRI > T1 structural brain MRI > Freesurfer desikan white	IMGNET	True	0	IMGNET_0
27473	CONTINUOUS	33619	-0.0553437193194521	-0.0623098851227095	-0.0483775535161946	1.75569993183327e-54	LINEAR	Mean thickness of S-subparietal (left hemisphere)		100000	UK Biobank Assessment Centre	100003.0	Imaging	100.0	Brain MRI	197	UK Biobank Assessment Centre > Imaging > Brain MRI > T1 structural brain MRI > Freesurfer a2009s	IMGNET	True	0	IMGNET_0
27676	CONTINUOUS	33619	-0.0547463107073212	-0.0616515752302026	-0.0478410461844399	2.89441016265468e-54	LINEAR	Mean thickness of S-front-inf (right hemisphere)		100000	UK Biobank Assessment Centre	100003.0	Imaging	100.0	Brain MRI	197	UK Biobank Assessment Centre > Imaging > Brain MRI > T1 structural brain MRI > Freesurfer a2009s	IMGNET	True	0	IMGNET_0
26518	CONTINUOUS	33619	-0.0441752158384223	-0.049776865120002	-0.0385735665568427	1.03556333829631e-53	LINEAR	Volume of TotalGray (whole brain)		100000	UK Biobank Assessment Centre	100003.0	Imaging	100.0	Brain MRI	190	UK Biobank Assessment Centre > Imaging > Brain MRI > T1 structural brain MRI > Freesurfer ASEG	IMGNET	True	0	IMGNET_0
27137	CONTINUOUS	33619	-0.0502592640861788	-0.0566549230144133	-0.0438636051579443	2.3924493253929103e-53	LINEAR	Volume of BA45 (right hemisphere)		100000	UK Biobank Assessment Centre	100003.0	Imaging	100.0	Brain MRI	195	UK Biobank Assessment Centre > Imaging > Brain MRI > T1 structural brain MRI > Freesurfer BA exvivo	IMGNET	True	0	IMGNET_0
27451	CONTINUOUS	33619	-0.0539927602431633	-0.060865178746124	-0.0471203417402025	2.53309684551742e-53	LINEAR	Mean thickness of S-circular-insula-sup (left hemisphere)		100000	UK Biobank Assessment Centre	100003.0	Imaging	100.0	Brain MRI	197	UK Biobank Assessment Centre > Imaging > Brain MRI > T1 structural brain MRI > Freesurfer a2009s	IMGNET	True	0	IMGNET_0
27323	CONTINUOUS	33619	-0.0479444095626668	-0.0540758397379541	-0.0418129793873796	7.69233835649922e-53	LINEAR	Volume of superiorfrontal (right hemisphere)		100000	UK Biobank Assessment Centre	100003.0	Imaging	100.0	Brain MRI	196	UK Biobank Assessment Centre > Imaging > Brain MRI > T1 structural brain MRI > Freesurfer DKT	IMGNET	True	0	IMGNET_0
26509	CONTINUOUS	33619	-0.053346822010624	-0.0601990943233179	-0.0464945496979301	2.136688429915e-52	LINEAR	Mean intensity of CC-Posterior (whole brain)		100000	UK Biobank Assessment Centre	100003.0	Imaging	100.0	Brain MRI	190	UK Biobank Assessment Centre > Imaging > Brain MRI > T1 structural brain MRI > Freesurfer ASEG	IMGNET	True	0	IMGNET_0
27475	CONTINUOUS	33619	-0.0537781247544686	-0.0606970214634579	-0.0468592280454793	3.11338611743898e-52	LINEAR	Mean thickness of S-temporal-sup (left hemisphere)		100000	UK Biobank Assessment Centre	100003.0	Imaging	100.0	Brain MRI	197	UK Biobank Assessment Centre > Imaging > Brain MRI > T1 structural brain MRI > Freesurfer a2009s	IMGNET	True	0	IMGNET_0
26801	CONTINUOUS	33619	-0.0497343004564347	-0.0561537818361607	-0.0433148190767086	6.5949967341524e-52	LINEAR	Volume of medialorbitofrontal (left hemisphere)		100000	UK Biobank Assessment Centre	100003.0	Imaging	100.0	Brain MRI	192	UK Biobank Assessment Centre > Imaging > Brain MRI > T1 structural brain MRI > Freesurfer desikan white	IMGNET	True	0	IMGNET_0
27506	CONTINUOUS	33619	-0.0511470017599349	-0.0577638700403239	-0.0445301334795458	1.1118190443856501e-51	LINEAR	Volume of G-precuneus (left hemisphere)		100000	UK Biobank Assessment Centre	100003.0	Imaging	100.0	Brain MRI	197	UK Biobank Assessment Centre > Imaging > Brain MRI > T1 structural brain MRI > Freesurfer a2009s	IMGNET	True	0	IMGNET_0
27703	CONTINUOUS	33619	-0.050869297384097	-0.0574602491472522	-0.0442783456209418	1.57379079394114e-51	LINEAR	Volume of G+S-transv-frontopol (right hemisphere)		100000	UK Biobank Assessment Centre	100003.0	Imaging	100.0	Brain MRI	197	UK Biobank Assessment Centre > Imaging > Brain MRI > T1 structural brain MRI > Freesurfer a2009s	IMGNET	True	0	IMGNET_0
27482	CONTINUOUS	33619	-0.0495798727166951	-0.0560181598716245	-0.0431415855617657	2.62102160210728e-51	LINEAR	Volume of G+S-cingul-Ant (left hemisphere)		100000	UK Biobank Assessment Centre	100003.0	Imaging	100.0	Brain MRI	197	UK Biobank Assessment Centre > Imaging > Brain MRI > T1 structural brain MRI > Freesurfer a2009s	IMGNET	True	0	IMGNET_0
26785	CONTINUOUS	33619	-0.0515788546165533	-0.0582814345923939	-0.0448762746407126	3.0748668413901e-51	LINEAR	Mean thickness of supramarginal (left hemisphere)		100000	UK Biobank Assessment Centre	100003.0	Imaging	100.0	Brain MRI	192	UK Biobank Assessment Centre > Imaging > Brain MRI > T1 structural brain MRI > Freesurfer desikan white	IMGNET	True	0	IMGNET_0
26519	CONTINUOUS	33619	-0.0436300762414476	-0.0493178516339917	-0.0379423008489036	6.3304496139445e-51	LINEAR	Volume of SupraTentorial (whole brain)		100000	UK Biobank Assessment Centre	100003.0	Imaging	100.0	Brain MRI	190	UK Biobank Assessment Centre > Imaging > Brain MRI > T1 structural brain MRI > Freesurfer ASEG	IMGNET	True	0	IMGNET_0
26631	CONTINUOUS	33619	-0.0490339264034394	-0.0554328963552316	-0.0426349564516473	8.02379127222045e-51	LINEAR	Volume of GC-ML-DG-head (left hemisphere)		100000	UK Biobank Assessment Centre	100003.0	Imaging	100.0	Brain MRI	191	UK Biobank Assessment Centre > Imaging > Brain MRI > T1 structural brain MRI > Freesurfer subsegmentation	IMGNET	True	0	IMGNET_0
27076	CONTINUOUS	33619	-0.0531174955511302	-0.0600497333140761	-0.0461852577881843	8.11772166687149e-51	LINEAR	Mean thickness of BA3b (left hemisphere)		100000	UK Biobank Assessment Centre	100003.0	Imaging	100.0	Brain MRI	195	UK Biobank Assessment Centre > Imaging > Brain MRI > T1 structural brain MRI > Freesurfer BA exvivo	IMGNET	True	0	IMGNET_0
26533	CONTINUOUS	33619	-0.05187536598788	-0.0586465417355381	-0.0451041902402219	8.40468198425692e-51	LINEAR	Volume of CC-Central (whole brain)		100000	UK Biobank Assessment Centre	100003.0	Imaging	100.0	Brain MRI	190	UK Biobank Assessment Centre > Imaging > Brain MRI > T1 structural brain MRI > Freesurfer ASEG	IMGNET	True	0	IMGNET_0
27202	CONTINUOUS	33619	-0.0510683956064267	-0.0577754288949085	-0.0443613623179449	3.33224913539882e-50	LINEAR	Mean thickness of supramarginal (left hemisphere)		100000	UK Biobank Assessment Centre	100003.0	Imaging	100.0	Brain MRI	196	UK Biobank Assessment Centre > Imaging > Brain MRI > T1 structural brain MRI > Freesurfer DKT	IMGNET	True	0	IMGNET_0
27410	CONTINUOUS	33619	-0.052918835142669	-0.0598695112183457	-0.0459681590669922	3.3985906184921e-50	LINEAR	Mean thickness of G+S-cingul-Mid-Post (left hemisphere)		100000	UK Biobank Assessment Centre	100003.0	Imaging	100.0	Brain MRI	197	UK Biobank Assessment Centre > Imaging > Brain MRI > T1 structural brain MRI > Freesurfer a2009s	IMGNET	True	0	IMGNET_0
26648	CONTINUOUS	33619	-0.0491654042869876	-0.0556327493057472	-0.042698059268228	4.73630438659299e-50	LINEAR	Volume of CA1-head (right hemisphere)		100000	UK Biobank Assessment Centre	100003.0	Imaging	100.0	Brain MRI	191	UK Biobank Assessment Centre > Imaging > Brain MRI > T1 structural brain MRI > Freesurfer subsegmentation	IMGNET	True	0	IMGNET_0
51	CONTINUOUS	375075	0.0189677847223668	0.016459408452589	0.0214761609921447	1.10940835629059e-49	LINEAR	Seated height		100000	UK Biobank Assessment Centre	100006.0	Physical measures	100008.0	Anthropometry	100010	UK Biobank Assessment Centre > Physical measures > Anthropometry > Body size measures	IMGNET	True	0	IMGNET_0
26781	CONTINUOUS	33619	-0.0507387093637749	-0.057440762183022	-0.0440366565445279	1.18315188493013e-49	LINEAR	Mean thickness of rostralmiddlefrontal (left hemisphere)		100000	UK Biobank Assessment Centre	100003.0	Imaging	100.0	Brain MRI	192	UK Biobank Assessment Centre > Imaging > Brain MRI > T1 structural brain MRI > Freesurfer desikan white	IMGNET	True	0	IMGNET_0
26659	CONTINUOUS	33619	-0.0499320780955155	-0.0565457929168	-0.043318363274231	2.1648972635071e-49	LINEAR	Volume of CA3-head (right hemisphere)		100000	UK Biobank Assessment Centre	100003.0	Imaging	100.0	Brain MRI	191	UK Biobank Assessment Centre > Imaging > Brain MRI > T1 structural brain MRI > Freesurfer subsegmentation	IMGNET	True	0	IMGNET_0
27528	CONTINUOUS	33619	-0.0502735598356405	-0.0569623993881532	-0.0435847202831279	5.7371306887403595e-49	LINEAR	Volume of S-front-inf (left hemisphere)		100000	UK Biobank Assessment Centre	100003.0	Imaging	100.0	Brain MRI	197	UK Biobank Assessment Centre > Imaging > Brain MRI > T1 structural brain MRI > Freesurfer a2009s	IMGNET	True	0	IMGNET_0
27403	CONTINUOUS	33619	-0.0525500966345189	-0.059544923787866	-0.0455552694811717	6.31448150241075e-49	LINEAR	Mean thickness of G+S-frontomargin (left hemisphere)		100000	UK Biobank Assessment Centre	100003.0	Imaging	100.0	Brain MRI	197	UK Biobank Assessment Centre > Imaging > Brain MRI > T1 structural brain MRI > Freesurfer a2009s	IMGNET	True	0	IMGNET_0
26624	CONTINUOUS	33619	0.0498697721803232	0.0432254816092128	0.0565140627514335	7.73582079272042e-49	LINEAR	Volume of hippocampal-fissure (left hemisphere)		100000	UK Biobank Assessment Centre	100003.0	Imaging	100.0	Brain MRI	191	UK Biobank Assessment Centre > Imaging > Brain MRI > T1 structural brain MRI > Freesurfer subsegmentation	IMGNET	True	0	IMGNET_0
27193	CONTINUOUS	33619	-0.0512442701743445	-0.0580779426779036	-0.0444105976707853	9.4259125026553e-49	LINEAR	Mean thickness of postcentral (left hemisphere)		100000	UK Biobank Assessment Centre	100003.0	Imaging	100.0	Brain MRI	196	UK Biobank Assessment Centre > Imaging > Brain MRI > T1 structural brain MRI > Freesurfer DKT	IMGNET	True	0	IMGNET_0
27454	CONTINUOUS	33619	-0.0516188440592854	-0.0585115801488319	-0.0447261079697388	1.25328026230778e-48	LINEAR	Mean thickness of S-front-inf (left hemisphere)		100000	UK Biobank Assessment Centre	100003.0	Imaging	100.0	Brain MRI	197	UK Biobank Assessment Centre > Imaging > Brain MRI > T1 structural brain MRI > Freesurfer a2009s	IMGNET	True	0	IMGNET_0
26569	CONTINUOUS	33619	-0.0485258127762293	-0.0550205825319519	-0.0420310430205066	2.06180826847222e-48	LINEAR	Mean intensity of Lateral-Ventricle (right hemisphere)		100000	UK Biobank Assessment Centre	100003.0	Imaging	100.0	Brain MRI	190	UK Biobank Assessment Centre > Imaging > Brain MRI > T1 structural brain MRI > Freesurfer ASEG	IMGNET	True	0	IMGNET_0
27327	CONTINUOUS	33619	-0.0514989589878012	-0.0583940525485397	-0.0446038654270627	2.22082924661266e-48	LINEAR	Volume of transversetemporal (right hemisphere)		100000	UK Biobank Assessment Centre	100003.0	Imaging	100.0	Brain MRI	196	UK Biobank Assessment Centre > Imaging > Brain MRI > T1 structural brain MRI > Freesurfer DKT	IMGNET	True	0	IMGNET_0
27230	CONTINUOUS	33619	-0.0461310970185381	-0.0523081516569816	-0.0399540423800945	2.27166318780363e-48	LINEAR	Volume of superiorfrontal (left hemisphere)		100000	UK Biobank Assessment Centre	100003.0	Imaging	100.0	Brain MRI	196	UK Biobank Assessment Centre > Imaging > Brain MRI > T1 structural brain MRI > Freesurfer DKT	IMGNET	True	0	IMGNET_0
27682	CONTINUOUS	33619	-0.0525068648354956	-0.059538988540017	-0.0454747411309742	2.36614364530145e-48	LINEAR	Mean thickness of S-oc-sup+transversal (right hemisphere)		100000	UK Biobank Assessment Centre	100003.0	Imaging	100.0	Brain MRI	197	UK Biobank Assessment Centre > Imaging > Brain MRI > T1 structural brain MRI > Freesurfer a2009s	IMGNET	True	0	IMGNET_0
27136	CONTINUOUS	33619	-0.0480931128713034	-0.0545418922388904	-0.0416443335037164	3.06190163862796e-48	LINEAR	Volume of BA44 (right hemisphere)		100000	UK Biobank Assessment Centre	100003.0	Imaging	100.0	Brain MRI	195	UK Biobank Assessment Centre > Imaging > Brain MRI > T1 structural brain MRI > Freesurfer BA exvivo	IMGNET	True	0	IMGNET_0
27122	CONTINUOUS	33619	-0.0508817960339784	-0.0577062042752762	-0.0440573877926806	3.22855709720057e-48	LINEAR	Mean thickness of BA44 (right hemisphere)		100000	UK Biobank Assessment Centre	100003.0	Imaging	100.0	Brain MRI	195	UK Biobank Assessment Centre > Imaging > Brain MRI > T1 structural brain MRI > Freesurfer BA exvivo	IMGNET	True	0	IMGNET_0
26807	CONTINUOUS	33619	-0.0490962643232129	-0.0557160554610618	-0.0424764731853639	9.89426910744156e-48	LINEAR	Volume of parstriangularis (left hemisphere)		100000	UK Biobank Assessment Centre	100003.0	Imaging	100.0	Brain MRI	192	UK Biobank Assessment Centre > Imaging > Brain MRI > T1 structural brain MRI > Freesurfer desikan white	IMGNET	True	0	IMGNET_0
27222	CONTINUOUS	33619	-0.0492749111162012	-0.0559233301350947	-0.0426264920973076	1.14271711431054e-47	LINEAR	Volume of parstriangularis (left hemisphere)		100000	UK Biobank Assessment Centre	100003.0	Imaging	100.0	Brain MRI	196	UK Biobank Assessment Centre > Imaging > Brain MRI > T1 structural brain MRI > Freesurfer DKT	IMGNET	True	0	IMGNET_0
26645	CONTINUOUS	33619	-0.0488173789352083	-0.0554159375144537	-0.042218820355963	1.6688933598455901e-47	LINEAR	Volume of subiculum-head (right hemisphere)		100000	UK Biobank Assessment Centre	100003.0	Imaging	100.0	Brain MRI	191	UK Biobank Assessment Centre > Imaging > Brain MRI > T1 structural brain MRI > Freesurfer subsegmentation	IMGNET	True	0	IMGNET_0
27291	CONTINUOUS	33619	-0.0500740591680219	-0.0568458112619349	-0.0433023070741089	1.8503706951543501e-47	LINEAR	Mean thickness of rostralmiddlefrontal (right hemisphere)		100000	UK Biobank Assessment Centre	100003.0	Imaging	100.0	Brain MRI	196	UK Biobank Assessment Centre > Imaging > Brain MRI > T1 structural brain MRI > Freesurfer DKT	IMGNET	True	0	IMGNET_0
27633	CONTINUOUS	33619	-0.0506002223848196	-0.0574648544025759	-0.0437355903670634	3.58992164914873e-47	LINEAR	Mean thickness of G-cingul-Post-dorsal (right hemisphere)		100000	UK Biobank Assessment Centre	100003.0	Imaging	100.0	Brain MRI	197	UK Biobank Assessment Centre > Imaging > Brain MRI > T1 structural brain MRI > Freesurfer a2009s	IMGNET	True	0	IMGNET_0
26662	CONTINUOUS	33619	-0.0463081353559923	-0.052598334258754	-0.0400179364532305	4.655514592722631e-47	LINEAR	Volume of Whole-hippocampal-head (right hemisphere)		100000	UK Biobank Assessment Centre	100003.0	Imaging	100.0	Brain MRI	191	UK Biobank Assessment Centre > Imaging > Brain MRI > T1 structural brain MRI > Freesurfer subsegmentation	IMGNET	True	0	IMGNET_0
26885	CONTINUOUS	33619	-0.0490783458295087	-0.0557519417537707	-0.0424047499052467	5.80915505767122e-47	LINEAR	Mean thickness of superiortemporal (right hemisphere)		100000	UK Biobank Assessment Centre	100003.0	Imaging	100.0	Brain MRI	192	UK Biobank Assessment Centre > Imaging > Brain MRI > T1 structural brain MRI > Freesurfer desikan white	IMGNET	True	0	IMGNET_0
27185	CONTINUOUS	33619	-0.0517403270764697	-0.0587811548264037	-0.0446994993265357	6.78270388743768e-47	LINEAR	Mean thickness of medialorbitofrontal (left hemisphere)		100000	UK Biobank Assessment Centre	100003.0	Imaging	100.0	Brain MRI	196	UK Biobank Assessment Centre > Imaging > Brain MRI > T1 structural brain MRI > Freesurfer DKT	IMGNET	True	0	IMGNET_0
26644	CONTINUOUS	33619	-0.0497646545411502	-0.0565603429903972	-0.0429689660919031	1.39569574785971e-46	LINEAR	Volume of CA1-body (right hemisphere)		100000	UK Biobank Assessment Centre	100003.0	Imaging	100.0	Brain MRI	191	UK Biobank Assessment Centre > Imaging > Brain MRI > T1 structural brain MRI > Freesurfer subsegmentation	IMGNET	True	0	IMGNET_0
27625	CONTINUOUS	33619	-0.0516718093473527	-0.0587291582156116	-0.0446144604790937	1.4464779131572801e-46	LINEAR	Mean thickness of G+S-frontomargin (right hemisphere)		100000	UK Biobank Assessment Centre	100003.0	Imaging	100.0	Brain MRI	197	UK Biobank Assessment Centre > Imaging > Brain MRI > T1 structural brain MRI > Freesurfer a2009s	IMGNET	True	0	IMGNET_0
26816	CONTINUOUS	33619	-0.0486247823565353	-0.055277364626032	-0.0419722000870386	2.05689408593757e-46	LINEAR	Volume of superiorparietal (left hemisphere)		100000	UK Biobank Assessment Centre	100003.0	Imaging	100.0	Brain MRI	192	UK Biobank Assessment Centre > Imaging > Brain MRI > T1 structural brain MRI > Freesurfer desikan white	IMGNET	True	0	IMGNET_0
26815	CONTINUOUS	33619	-0.0454539699143909	-0.0516730643714153	-0.0392348754573666	2.0790973485780402e-46	LINEAR	Volume of superiorfrontal (left hemisphere)		100000	UK Biobank Assessment Centre	100003.0	Imaging	100.0	Brain MRI	192	UK Biobank Assessment Centre > Imaging > Brain MRI > T1 structural brain MRI > Freesurfer desikan white	IMGNET	True	0	IMGNET_0
27492	CONTINUOUS	33619	-0.0456327548515481	-0.0519005149798192	-0.0393649947232771	4.58099899075878e-46	LINEAR	Volume of G-front-sup (left hemisphere)		100000	UK Biobank Assessment Centre	100003.0	Imaging	100.0	Brain MRI	197	UK Biobank Assessment Centre > Imaging > Brain MRI > T1 structural brain MRI > Freesurfer a2009s	IMGNET	True	0	IMGNET_0
27231	CONTINUOUS	33619	-0.048986120876206	-0.0557163909964856	-0.0422558507559265	4.85429808897208e-46	LINEAR	Volume of superiorparietal (left hemisphere)		100000	UK Biobank Assessment Centre	100003.0	Imaging	100.0	Brain MRI	196	UK Biobank Assessment Centre > Imaging > Brain MRI > T1 structural brain MRI > Freesurfer DKT	IMGNET	True	0	IMGNET_0
27286	CONTINUOUS	33619	-0.0497730612793794	-0.0566205476031705	-0.0429255749555882	6.358304122151211e-46	LINEAR	Mean thickness of postcentral (right hemisphere)		100000	UK Biobank Assessment Centre	100003.0	Imaging	100.0	Brain MRI	196	UK Biobank Assessment Centre > Imaging > Brain MRI > T1 structural brain MRI > Freesurfer DKT	IMGNET	True	0	IMGNET_0
27673	CONTINUOUS	33619	-0.0499233134836106	-0.056815489476123	-0.0430311374910982	1.28728031722012e-45	LINEAR	Mean thickness of S-circular-insula-sup (right hemisphere)		100000	UK Biobank Assessment Centre	100003.0	Imaging	100.0	Brain MRI	197	UK Biobank Assessment Centre > Imaging > Brain MRI > T1 structural brain MRI > Freesurfer a2009s	IMGNET	True	0	IMGNET_0
27228	CONTINUOUS	33619	-0.0470387672237698	-0.0535365685973593	-0.0405409658501803	1.45043881869327e-45	LINEAR	Volume of rostralanteriorcingulate (left hemisphere)		100000	UK Biobank Assessment Centre	100003.0	Imaging	100.0	Brain MRI	196	UK Biobank Assessment Centre > Imaging > Brain MRI > T1 structural brain MRI > Freesurfer DKT	IMGNET	True	0	IMGNET_0
27116	CONTINUOUS	33619	-0.0491114245791489	-0.0558993066629426	-0.0423235424953552	1.62178450060381e-45	LINEAR	Mean thickness of BA2 (right hemisphere)		100000	UK Biobank Assessment Centre	100003.0	Imaging	100.0	Brain MRI	195	UK Biobank Assessment Centre > Imaging > Brain MRI > T1 structural brain MRI > Freesurfer BA exvivo	IMGNET	True	0	IMGNET_0
26534	CONTINUOUS	33619	-0.0483745501253533	-0.0550677015202286	-0.041681398730478	2.00770031862808e-45	LINEAR	Volume of CC-Mid-Anterior (whole brain)		100000	UK Biobank Assessment Centre	100003.0	Imaging	100.0	Brain MRI	190	UK Biobank Assessment Centre > Imaging > Brain MRI > T1 structural brain MRI > Freesurfer ASEG	IMGNET	True	0	IMGNET_0
26514	CONTINUOUS	33619	-0.0405839841346941	-0.0462095212200364	-0.0349584470493518	2.89671648476972e-45	LINEAR	Volume of BrainSeg (whole brain)		100000	UK Biobank Assessment Centre	100003.0	Imaging	100.0	Brain MRI	190	UK Biobank Assessment Centre > Imaging > Brain MRI > T1 structural brain MRI > Freesurfer ASEG	IMGNET	True	0	IMGNET_0
27450	CONTINUOUS	33619	-0.0492192624655836	-0.0560459339013821	-0.042392591029785	3.2713302388521404e-45	LINEAR	Mean thickness of S-circular-insula-inf (left hemisphere)		100000	UK Biobank Assessment Centre	100003.0	Imaging	100.0	Brain MRI	197	UK Biobank Assessment Centre > Imaging > Brain MRI > T1 structural brain MRI > Freesurfer a2009s	IMGNET	True	0	IMGNET_0
27084	CONTINUOUS	33619	-0.0498968467906681	-0.0568694000035118	-0.0429242935778244	1.43656930910368e-44	LINEAR	Mean thickness of MT (left hemisphere)		100000	UK Biobank Assessment Centre	100003.0	Imaging	100.0	Brain MRI	195	UK Biobank Assessment Centre > Imaging > Brain MRI > T1 structural brain MRI > Freesurfer BA exvivo	IMGNET	True	0	IMGNET_0
26776	CONTINUOUS	33619	-0.0490084047781991	-0.0558616416652549	-0.0421551678911433	1.65015324256592e-44	LINEAR	Mean thickness of postcentral (left hemisphere)		100000	UK Biobank Assessment Centre	100003.0	Imaging	100.0	Brain MRI	192	UK Biobank Assessment Centre > Imaging > Brain MRI > T1 structural brain MRI > Freesurfer desikan white	IMGNET	True	0	IMGNET_0
26921	CONTINUOUS	33619	-0.0493033686570764	-0.0562082365296971	-0.0423985007844557	2.2163489534173702e-44	LINEAR	Volume of transversetemporal (right hemisphere)		100000	UK Biobank Assessment Centre	100003.0	Imaging	100.0	Brain MRI	192	UK Biobank Assessment Centre > Imaging > Brain MRI > T1 structural brain MRI > Freesurfer desikan white	IMGNET	True	0	IMGNET_0
26877	CONTINUOUS	33619	-0.0489155485465661	-0.0557764804437933	-0.0420546166493388	2.9792882076465e-44	LINEAR	Mean thickness of postcentral (right hemisphere)		100000	UK Biobank Assessment Centre	100003.0	Imaging	100.0	Brain MRI	192	UK Biobank Assessment Centre > Imaging > Brain MRI > T1 structural brain MRI > Freesurfer desikan white	IMGNET	True	0	IMGNET_0
27477	CONTINUOUS	33619	-0.0463934384294057	-0.0529091842566108	-0.0398776926022006	3.85005014830267e-44	LINEAR	Volume of G+S-frontomargin (left hemisphere)		100000	UK Biobank Assessment Centre	100003.0	Imaging	100.0	Brain MRI	197	UK Biobank Assessment Centre > Imaging > Brain MRI > T1 structural brain MRI > Freesurfer a2009s	IMGNET	True	0	IMGNET_0
27292	CONTINUOUS	33619	-0.0468138720448033	-0.0534229342468943	-0.0402048098427122	1.05347976069013e-43	LINEAR	Mean thickness of superiorfrontal (right hemisphere)		100000	UK Biobank Assessment Centre	100003.0	Imaging	100.0	Brain MRI	196	UK Biobank Assessment Centre > Imaging > Brain MRI > T1 structural brain MRI > Freesurfer DKT	IMGNET	True	0	IMGNET_0
26632	CONTINUOUS	33619	-0.0491610362767331	-0.0561091999865593	-0.0422128725669069	1.30529639279028e-43	LINEAR	Volume of CA3-body (left hemisphere)		100000	UK Biobank Assessment Centre	100003.0	Imaging	100.0	Brain MRI	191	UK Biobank Assessment Centre > Imaging > Brain MRI > T1 structural brain MRI > Freesurfer subsegmentation	IMGNET	True	0	IMGNET_0
27665	CONTINUOUS	33619	-0.0484556311465802	-0.0553075545637915	-0.0416037077293689	1.4382261039472798e-43	LINEAR	Mean thickness of Lat-Fis-post (right hemisphere)		100000	UK Biobank Assessment Centre	100003.0	Imaging	100.0	Brain MRI	197	UK Biobank Assessment Centre > Imaging > Brain MRI > T1 structural brain MRI > Freesurfer a2009s	IMGNET	True	0	IMGNET_0
26908	CONTINUOUS	33619	-0.0465638745828688	-0.0531505314590122	-0.0399772177067254	1.53523867420252e-43	LINEAR	Volume of parstriangularis (right hemisphere)		100000	UK Biobank Assessment Centre	100003.0	Imaging	100.0	Brain MRI	192	UK Biobank Assessment Centre > Imaging > Brain MRI > T1 structural brain MRI > Freesurfer desikan white	IMGNET	True	0	IMGNET_0
27118	CONTINUOUS	33619	-0.0494033667859706	-0.0564099645816103	-0.0423967689903309	2.5313691277854398e-43	LINEAR	Mean thickness of BA3b (right hemisphere)		100000	UK Biobank Assessment Centre	100003.0	Imaging	100.0	Brain MRI	195	UK Biobank Assessment Centre > Imaging > Brain MRI > T1 structural brain MRI > Freesurfer BA exvivo	IMGNET	True	0	IMGNET_0
26755	CONTINUOUS	33619	-0.0471779013155227	-0.0538915767870848	-0.0404642258439607	4.82224736891278e-43	LINEAR	Mean thickness of GlobalMeanMean thickness (left hemisphere)		100000	UK Biobank Assessment Centre	100003.0	Imaging	100.0	Brain MRI	192	UK Biobank Assessment Centre > Imaging > Brain MRI > T1 structural brain MRI > Freesurfer desikan white	IMGNET	True	0	IMGNET_0
26916	CONTINUOUS	33619	-0.0438242441145786	-0.0500679148284446	-0.0375805734007126	6.007303384363099e-43	LINEAR	Volume of superiorfrontal (right hemisphere)		100000	UK Biobank Assessment Centre	100003.0	Imaging	100.0	Brain MRI	192	UK Biobank Assessment Centre > Imaging > Brain MRI > T1 structural brain MRI > Freesurfer desikan white	IMGNET	True	0	IMGNET_0
27750	CONTINUOUS	33619	-0.047251218735035	-0.0539894616994839	-0.040512975770586	7.17490617046438e-43	LINEAR	Volume of S-front-inf (right hemisphere)		100000	UK Biobank Assessment Centre	100003.0	Imaging	100.0	Brain MRI	197	UK Biobank Assessment Centre > Imaging > Brain MRI > T1 structural brain MRI > Freesurfer a2009s	IMGNET	True	0	IMGNET_0
27710	CONTINUOUS	33619	-0.0463700336512478	-0.05298606355899	-0.0397540037435056	7.91675306449036e-43	LINEAR	Volume of G-front-inf-Opercular (right hemisphere)		100000	UK Biobank Assessment Centre	100003.0	Imaging	100.0	Brain MRI	197	UK Biobank Assessment Centre > Imaging > Brain MRI > T1 structural brain MRI > Freesurfer a2009s	IMGNET	True	0	IMGNET_0
27462	CONTINUOUS	33619	-0.0496271763755092	-0.0567141852128118	-0.0425401675382066	9.34981962611262e-43	LINEAR	Mean thickness of S-oc-temp-lat (left hemisphere)		100000	UK Biobank Assessment Centre	100003.0	Imaging	100.0	Brain MRI	197	UK Biobank Assessment Centre > Imaging > Brain MRI > T1 structural brain MRI > Freesurfer a2009s	IMGNET	True	0	IMGNET_0
27695	CONTINUOUS	33619	-0.0484575685692043	-0.0553820370986536	-0.0415331000397551	1.05624605238933e-42	LINEAR	Mean thickness of S-subparietal (right hemisphere)		100000	UK Biobank Assessment Centre	100003.0	Imaging	100.0	Brain MRI	197	UK Biobank Assessment Centre > Imaging > Brain MRI > T1 structural brain MRI > Freesurfer a2009s	IMGNET	True	0	IMGNET_0
27282	CONTINUOUS	33619	-0.0478369652801176	-0.0546760504131508	-0.0409978801470844	1.1565377873559499e-42	LINEAR	Mean thickness of parsopercularis (right hemisphere)		100000	UK Biobank Assessment Centre	100003.0	Imaging	100.0	Brain MRI	196	UK Biobank Assessment Centre > Imaging > Brain MRI > T1 structural brain MRI > Freesurfer DKT	IMGNET	True	0	IMGNET_0
27697	CONTINUOUS	33619	-0.0477884049598996	-0.0546301225244768	-0.0409466873953224	1.5041228603012397e-42	LINEAR	Mean thickness of S-temporal-sup (right hemisphere)		100000	UK Biobank Assessment Centre	100003.0	Imaging	100.0	Brain MRI	197	UK Biobank Assessment Centre > Imaging > Brain MRI > T1 structural brain MRI > Freesurfer a2009s	IMGNET	True	0	IMGNET_0
27705	CONTINUOUS	33619	-0.0468866276397358	-0.0536115479721921	-0.0401617073072796	2.11874532775635e-42	LINEAR	Volume of G+S-cingul-Mid-Ant (right hemisphere)		100000	UK Biobank Assessment Centre	100003.0	Imaging	100.0	Brain MRI	197	UK Biobank Assessment Centre > Imaging > Brain MRI > T1 structural brain MRI > Freesurfer a2009s	IMGNET	True	0	IMGNET_0
26721	CONTINUOUS	33619	-0.0404421380448309	-0.0462526074209786	-0.0346316686686832	2.9094425473447495e-42	LINEAR	Area of TotalSurface (left hemisphere)		100000	UK Biobank Assessment Centre	100003.0	Imaging	100.0	Brain MRI	192	UK Biobank Assessment Centre > Imaging > Brain MRI > T1 structural brain MRI > Freesurfer desikan white	IMGNET	True	0	IMGNET_0
26564	CONTINUOUS	33619	-0.0436608075994881	-0.0499338833998216	-0.0373877317991545	2.9240148059907695e-42	LINEAR	Volume of Accumbens-area (left hemisphere)		100000	UK Biobank Assessment Centre	100003.0	Imaging	100.0	Brain MRI	190	UK Biobank Assessment Centre > Imaging > Brain MRI > T1 structural brain MRI > Freesurfer ASEG	IMGNET	True	0	IMGNET_0
26917	CONTINUOUS	33619	-0.0458850068458993	-0.0524794357152216	-0.039290577976577	3.0750880349872e-42	LINEAR	Volume of superiorparietal (right hemisphere)		100000	UK Biobank Assessment Centre	100003.0	Imaging	100.0	Brain MRI	192	UK Biobank Assessment Centre > Imaging > Brain MRI > T1 structural brain MRI > Freesurfer desikan white	IMGNET	True	0	IMGNET_0
27500	CONTINUOUS	33619	-0.0443108026002855	-0.0506891740164354	-0.0379324311841355	4.1368900923932596e-42	LINEAR	Volume of G-orbital (left hemisphere)		100000	UK Biobank Assessment Centre	100003.0	Imaging	100.0	Brain MRI	197	UK Biobank Assessment Centre > Imaging > Brain MRI > T1 structural brain MRI > Freesurfer a2009s	IMGNET	True	0	IMGNET_0
27191	CONTINUOUS	33619	-0.0470687056870394	-0.0538490895198518	-0.040288321854227	4.7455906338842494e-42	LINEAR	Mean thickness of parstriangularis (left hemisphere)		100000	UK Biobank Assessment Centre	100003.0	Imaging	100.0	Brain MRI	196	UK Biobank Assessment Centre > Imaging > Brain MRI > T1 structural brain MRI > Freesurfer DKT	IMGNET	True	0	IMGNET_0
27081	CONTINUOUS	33619	-0.0467038977661005	-0.0534505394937875	-0.0399572560384135	7.945261868739469e-42	LINEAR	Mean thickness of BA45 (left hemisphere)		100000	UK Biobank Assessment Centre	100003.0	Imaging	100.0	Brain MRI	195	UK Biobank Assessment Centre > Imaging > Brain MRI > T1 structural brain MRI > Freesurfer BA exvivo	IMGNET	True	0	IMGNET_0
27199	CONTINUOUS	33619	-0.0454458105871387	-0.0520123126772343	-0.0388793084970432	8.30927761772022e-42	LINEAR	Mean thickness of superiorfrontal (left hemisphere)		100000	UK Biobank Assessment Centre	100003.0	Imaging	100.0	Brain MRI	196	UK Biobank Assessment Centre > Imaging > Brain MRI > T1 structural brain MRI > Freesurfer DKT	IMGNET	True	0	IMGNET_0
26873	CONTINUOUS	33619	-0.0473884164333291	-0.0542427101081376	-0.0405341227585206	1.00537298987098e-41	LINEAR	Mean thickness of parsopercularis (right hemisphere)		100000	UK Biobank Assessment Centre	100003.0	Imaging	100.0	Brain MRI	192	UK Biobank Assessment Centre > Imaging > Brain MRI > T1 structural brain MRI > Freesurfer desikan white	IMGNET	True	0	IMGNET_0
26799	CONTINUOUS	33619	-0.0436559014122708	-0.049973439371475	-0.0373383634530666	1.10071131134031e-41	LINEAR	Volume of lateralorbitofrontal (left hemisphere)		100000	UK Biobank Assessment Centre	100003.0	Imaging	100.0	Brain MRI	192	UK Biobank Assessment Centre > Imaging > Brain MRI > T1 structural brain MRI > Freesurfer desikan white	IMGNET	True	0	IMGNET_0
27461	CONTINUOUS	33619	-0.0485358586359627	-0.0555716051712001	-0.0415001121007254	1.5054235339503599e-41	LINEAR	Mean thickness of S-occipital-ant (left hemisphere)		100000	UK Biobank Assessment Centre	100003.0	Imaging	100.0	Brain MRI	197	UK Biobank Assessment Centre > Imaging > Brain MRI > T1 structural brain MRI > Freesurfer a2009s	IMGNET	True	0	IMGNET_0
26999	CONTINUOUS	33619	0.0448833453608168	0.0383685274909204	0.0513981632307132	1.91273855568062e-41	LINEAR	Grey-white contrast in lateraloccipital (left hemisphere)		100000	UK Biobank Assessment Centre	100003.0	Imaging	100.0	Brain MRI	194	UK Biobank Assessment Centre > Imaging > Brain MRI > T1 structural brain MRI > Freesurfer desikan gw	IMGNET	True	0	IMGNET_0
27729	CONTINUOUS	33619	-0.0463284660065032	-0.0530643602164565	-0.0395925717965499	2.59774662443551e-41	LINEAR	Volume of G-rectus (right hemisphere)		100000	UK Biobank Assessment Centre	100003.0	Imaging	100.0	Brain MRI	197	UK Biobank Assessment Centre > Imaging > Brain MRI > T1 structural brain MRI > Freesurfer a2009s	IMGNET	True	0	IMGNET_0
26863	CONTINUOUS	33619	-0.045879701858311	-0.0525560244733886	-0.0392033792432334	3.0316079630421e-41	LINEAR	Mean thickness of inferiorparietal (right hemisphere)		100000	UK Biobank Assessment Centre	100003.0	Imaging	100.0	Brain MRI	192	UK Biobank Assessment Centre > Imaging > Brain MRI > T1 structural brain MRI > Freesurfer desikan white	IMGNET	True	0	IMGNET_0
27232	CONTINUOUS	33619	-0.0429918283531057	-0.049257740273898	-0.0367259164323135	4.02860068619694e-41	LINEAR	Volume of superiortemporal (left hemisphere)		100000	UK Biobank Assessment Centre	100003.0	Imaging	100.0	Brain MRI	196	UK Biobank Assessment Centre > Imaging > Brain MRI > T1 structural brain MRI > Freesurfer DKT	IMGNET	True	0	IMGNET_0
27541	CONTINUOUS	33619	-0.0460770442152608	-0.0528080333409506	-0.039346055089571	6.09364205699609e-41	LINEAR	Volume of S-parieto-occipital (left hemisphere)		100000	UK Biobank Assessment Centre	100003.0	Imaging	100.0	Brain MRI	197	UK Biobank Assessment Centre > Imaging > Brain MRI > T1 structural brain MRI > Freesurfer a2009s	IMGNET	True	0	IMGNET_0
27651	CONTINUOUS	33619	-0.0465538136774605	-0.0533589088819858	-0.0397487184729353	6.85643242868473e-41	LINEAR	Mean thickness of G-parietal-sup (right hemisphere)		100000	UK Biobank Assessment Centre	100003.0	Imaging	100.0	Brain MRI	197	UK Biobank Assessment Centre > Imaging > Brain MRI > T1 structural brain MRI > Freesurfer a2009s	IMGNET	True	0	IMGNET_0
26563	CONTINUOUS	33619	-0.0420136110624971	-0.048158018792692	-0.0358692033323022	7.482301849420099e-41	LINEAR	Volume of Amygdala (left hemisphere)		100000	UK Biobank Assessment Centre	100003.0	Imaging	100.0	Brain MRI	190	UK Biobank Assessment Centre > Imaging > Brain MRI > T1 structural brain MRI > Freesurfer ASEG	IMGNET	True	0	IMGNET_0
27034	CONTINUOUS	33619	0.0460808413798745	0.0393353401075135	0.0528263426522356	8.84121304646149e-41	LINEAR	Grey-white contrast in lateraloccipital (right hemisphere)		100000	UK Biobank Assessment Centre	100003.0	Imaging	100.0	Brain MRI	194	UK Biobank Assessment Centre > Imaging > Brain MRI > T1 structural brain MRI > Freesurfer desikan gw	IMGNET	True	0	IMGNET_0
26647	CONTINUOUS	33619	-0.0446045210766408	-0.0511376502562313	-0.0380713918970502	9.7961001113711e-41	LINEAR	Volume of presubiculum-head (right hemisphere)		100000	UK Biobank Assessment Centre	100003.0	Imaging	100.0	Brain MRI	191	UK Biobank Assessment Centre > Imaging > Brain MRI > T1 structural brain MRI > Freesurfer subsegmentation	IMGNET	True	0	IMGNET_0
27214	CONTINUOUS	33619	-0.0426239714999322	-0.0488692925044236	-0.0363786504954408	1.04575570167731e-40	LINEAR	Volume of lateralorbitofrontal (left hemisphere)		100000	UK Biobank Assessment Centre	100003.0	Imaging	100.0	Brain MRI	196	UK Biobank Assessment Centre > Imaging > Brain MRI > T1 structural brain MRI > Freesurfer DKT	IMGNET	True	0	IMGNET_0
26817	CONTINUOUS	33619	-0.0429994561840526	-0.0493261013442347	-0.0366728110238704	2.19785356818221e-40	LINEAR	Volume of superiortemporal (left hemisphere)		100000	UK Biobank Assessment Centre	100003.0	Imaging	100.0	Brain MRI	192	UK Biobank Assessment Centre > Imaging > Brain MRI > T1 structural brain MRI > Freesurfer desikan white	IMGNET	True	0	IMGNET_0
27272	CONTINUOUS	33619	-0.0453885285994655	-0.052066776445948	-0.038710280752983	2.2031734504214e-40	LINEAR	Mean thickness of inferiorparietal (right hemisphere)		100000	UK Biobank Assessment Centre	100003.0	Imaging	100.0	Brain MRI	196	UK Biobank Assessment Centre > Imaging > Brain MRI > T1 structural brain MRI > Freesurfer DKT	IMGNET	True	0	IMGNET_0
26822	CONTINUOUS	33619	-0.0390649449621654	-0.0448566855842628	-0.0332732043400679	8.42176577028518e-40	LINEAR	Area of TotalSurface (right hemisphere)		100000	UK Biobank Assessment Centre	100003.0	Imaging	100.0	Brain MRI	192	UK Biobank Assessment Centre > Imaging > Brain MRI > T1 structural brain MRI > Freesurfer desikan white	IMGNET	True	0	IMGNET_0
27526	CONTINUOUS	33619	-0.045702277406161	-0.0524887640504938	-0.0389157907618282	1.10927712582695e-39	LINEAR	Volume of S-collat-transv-ant (left hemisphere)		100000	UK Biobank Assessment Centre	100003.0	Imaging	100.0	Brain MRI	197	UK Biobank Assessment Centre > Imaging > Brain MRI > T1 structural brain MRI > Freesurfer a2009s	IMGNET	True	0	IMGNET_0
27069	CONTINUOUS	33619	-0.0434296052233712	-0.0498930467614415	-0.0369661636853008	1.63638539128138e-39	LINEAR	Area of V2 (left hemisphere)		100000	UK Biobank Assessment Centre	100003.0	Imaging	100.0	Brain MRI	195	UK Biobank Assessment Centre > Imaging > Brain MRI > T1 structural brain MRI > Freesurfer BA exvivo	IMGNET	True	0	IMGNET_0
26654	CONTINUOUS	33619	-0.0461846351631189	-0.0530636001500845	-0.0393056701761533	1.88004293545214e-39	LINEAR	Volume of CA3-body (right hemisphere)		100000	UK Biobank Assessment Centre	100003.0	Imaging	100.0	Brain MRI	191	UK Biobank Assessment Centre > Imaging > Brain MRI > T1 structural brain MRI > Freesurfer subsegmentation	IMGNET	True	0	IMGNET_0
27429	CONTINUOUS	33619	-0.0457077207492512	-0.0525259694233102	-0.0388894720751923	2.44316887491958e-39	LINEAR	Mean thickness of G-parietal-sup (left hemisphere)		100000	UK Biobank Assessment Centre	100003.0	Imaging	100.0	Brain MRI	197	UK Biobank Assessment Centre > Imaging > Brain MRI > T1 structural brain MRI > Freesurfer a2009s	IMGNET	True	0	IMGNET_0
27692	CONTINUOUS	33619	-0.0462235930378095	-0.0531349650211717	-0.0393122210544472	3.65833889655584e-39	LINEAR	Mean thickness of S-precentral-inf-part (right hemisphere)		100000	UK Biobank Assessment Centre	100003.0	Imaging	100.0	Brain MRI	197	UK Biobank Assessment Centre > Imaging > Brain MRI > T1 structural brain MRI > Freesurfer a2009s	IMGNET	True	0	IMGNET_0
26918	CONTINUOUS	33619	-0.0430921538019499	-0.0495395712254533	-0.0366447363784465	4.09831089352982e-39	LINEAR	Volume of superiortemporal (right hemisphere)		100000	UK Biobank Assessment Centre	100003.0	Imaging	100.0	Brain MRI	192	UK Biobank Assessment Centre > Imaging > Brain MRI > T1 structural brain MRI > Freesurfer desikan white	IMGNET	True	0	IMGNET_0
27094	CONTINUOUS	33619	-0.043974050775046	-0.050555307166465	-0.037392794383627	4.3054793044912603e-39	LINEAR	Volume of BA44 (left hemisphere)		100000	UK Biobank Assessment Centre	100003.0	Imaging	100.0	Brain MRI	195	UK Biobank Assessment Centre > Imaging > Brain MRI > T1 structural brain MRI > Freesurfer BA exvivo	IMGNET	True	0	IMGNET_0
26805	CONTINUOUS	33619	-0.0448821835354219	-0.0516084163890108	-0.0381559506818329	5.42488144002104e-39	LINEAR	Volume of parsopercularis (left hemisphere)		100000	UK Biobank Assessment Centre	100003.0	Imaging	100.0	Brain MRI	192	UK Biobank Assessment Centre > Imaging > Brain MRI > T1 structural brain MRI > Freesurfer desikan white	IMGNET	True	0	IMGNET_0
27491	CONTINUOUS	33619	-0.0430146681873807	-0.0494622647486971	-0.0365670716260644	5.60603599343145e-39	LINEAR	Volume of G-front-middle (left hemisphere)		100000	UK Biobank Assessment Centre	100003.0	Imaging	100.0	Brain MRI	197	UK Biobank Assessment Centre > Imaging > Brain MRI > T1 structural brain MRI > Freesurfer a2009s	IMGNET	True	0	IMGNET_0
27507	CONTINUOUS	33619	-0.045085587325268	-0.0518510156783583	-0.0383201589721776	6.7618187890565e-39	LINEAR	Volume of G-rectus (left hemisphere)		100000	UK Biobank Assessment Centre	100003.0	Imaging	100.0	Brain MRI	197	UK Biobank Assessment Centre > Imaging > Brain MRI > T1 structural brain MRI > Freesurfer a2009s	IMGNET	True	0	IMGNET_0
26768	CONTINUOUS	33619	-0.0468595949827923	-0.0538965094831104	-0.0398226804824742	7.68620341460113e-39	LINEAR	Mean thickness of medialorbitofrontal (left hemisphere)		100000	UK Biobank Assessment Centre	100003.0	Imaging	100.0	Brain MRI	192	UK Biobank Assessment Centre > Imaging > Brain MRI > T1 structural brain MRI > Freesurfer desikan white	IMGNET	True	0	IMGNET_0
27731	CONTINUOUS	33619	-0.0460394231499695	-0.052962006245729	-0.0391168400542101	9.5528915233481e-39	LINEAR	Volume of G-temp-sup-G-T-transv (right hemisphere)		100000	UK Biobank Assessment Centre	100003.0	Imaging	100.0	Brain MRI	197	UK Biobank Assessment Centre > Imaging > Brain MRI > T1 structural brain MRI > Freesurfer a2009s	IMGNET	True	0	IMGNET_0
27315	CONTINUOUS	33619	-0.0441987257390206	-0.0508567529076072	-0.0375406985704339	1.30468751790501e-38	LINEAR	Volume of parstriangularis (right hemisphere)		100000	UK Biobank Assessment Centre	100003.0	Imaging	100.0	Brain MRI	196	UK Biobank Assessment Centre > Imaging > Brain MRI > T1 structural brain MRI > Freesurfer DKT	IMGNET	True	0	IMGNET_0
27481	CONTINUOUS	33619	-0.0444626560145812	-0.0511632852022291	-0.0377620268269334	1.40194763354916e-38	LINEAR	Volume of G+S-transv-frontopol (left hemisphere)		100000	UK Biobank Assessment Centre	100003.0	Imaging	100.0	Brain MRI	197	UK Biobank Assessment Centre > Imaging > Brain MRI > T1 structural brain MRI > Freesurfer a2009s	IMGNET	True	0	IMGNET_0
27178	CONTINUOUS	33619	-0.045865652213898	-0.0527873242346853	-0.0389439801931108	1.7730418990883e-38	LINEAR	Mean thickness of fusiform (left hemisphere)		100000	UK Biobank Assessment Centre	100003.0	Imaging	100.0	Brain MRI	196	UK Biobank Assessment Centre > Imaging > Brain MRI > T1 structural brain MRI > Freesurfer DKT	IMGNET	True	0	IMGNET_0
27284	CONTINUOUS	33619	-0.0451206839237659	-0.0519368617686876	-0.0383045060788441	2.10490015242316e-38	LINEAR	Mean thickness of parstriangularis (right hemisphere)		100000	UK Biobank Assessment Centre	100003.0	Imaging	100.0	Brain MRI	196	UK Biobank Assessment Centre > Imaging > Brain MRI > T1 structural brain MRI > Freesurfer DKT	IMGNET	True	0	IMGNET_0
27714	CONTINUOUS	33619	-0.0419216898687561	-0.048265288073543	-0.0355780916639691	2.79447568710628e-38	LINEAR	Volume of G-front-sup (right hemisphere)		100000	UK Biobank Assessment Centre	100003.0	Imaging	100.0	Brain MRI	197	UK Biobank Assessment Centre > Imaging > Brain MRI > T1 structural brain MRI > Freesurfer a2009s	IMGNET	True	0	IMGNET_0
26875	CONTINUOUS	33619	-0.0448993782382364	-0.0517050380855044	-0.0380937183909684	3.70843149433356e-38	LINEAR	Mean thickness of parstriangularis (right hemisphere)		100000	UK Biobank Assessment Centre	100003.0	Imaging	100.0	Brain MRI	192	UK Biobank Assessment Centre > Imaging > Brain MRI > T1 structural brain MRI > Freesurfer desikan white	IMGNET	True	0	IMGNET_0
27209	CONTINUOUS	33619	-0.0423101163377714	-0.0487307096069762	-0.0358895230685667	4.49728671978216e-38	LINEAR	Volume of fusiform (left hemisphere)		100000	UK Biobank Assessment Centre	100003.0	Imaging	100.0	Brain MRI	196	UK Biobank Assessment Centre > Imaging > Brain MRI > T1 structural brain MRI > Freesurfer DKT	IMGNET	True	0	IMGNET_0
27317	CONTINUOUS	33619	-0.04391301639115	-0.0505770869650365	-0.0372489458172636	4.52395654309068e-38	LINEAR	Volume of postcentral (right hemisphere)		100000	UK Biobank Assessment Centre	100003.0	Imaging	100.0	Brain MRI	196	UK Biobank Assessment Centre > Imaging > Brain MRI > T1 structural brain MRI > Freesurfer DKT	IMGNET	True	0	IMGNET_0
27407	CONTINUOUS	33619	-0.0457131374398514	-0.0526518196068949	-0.0387744552728079	4.68256941881003e-38	LINEAR	Mean thickness of G+S-transv-frontopol (left hemisphere)		100000	UK Biobank Assessment Centre	100003.0	Imaging	100.0	Brain MRI	197	UK Biobank Assessment Centre > Imaging > Brain MRI > T1 structural brain MRI > Freesurfer a2009s	IMGNET	True	0	IMGNET_0
26558	CONTINUOUS	33618	-0.0404450263493141	-0.046592553709653	-0.0342974989889752	5.89374167560751e-38	LINEAR	Volume of Thalamus-Proper (left hemisphere)		100000	UK Biobank Assessment Centre	100003.0	Imaging	100.0	Brain MRI	190	UK Biobank Assessment Centre > Imaging > Brain MRI > T1 structural brain MRI > Freesurfer ASEG	IMGNET	True	0	IMGNET_0
27324	CONTINUOUS	33619	-0.043956552278006	-0.0506391498820432	-0.0372739546739688	6.09196458347214e-38	LINEAR	Volume of superiorparietal (right hemisphere)		100000	UK Biobank Assessment Centre	100003.0	Imaging	100.0	Brain MRI	196	UK Biobank Assessment Centre > Imaging > Brain MRI > T1 structural brain MRI > Freesurfer DKT	IMGNET	True	0	IMGNET_0
25920	CONTINUOUS	33391	0.0430874357090463	0.036517295454378	0.0496575759637145	1.00320199154995e-37	LINEAR	Volume of grey matter in X Cerebellum (right)		1101	UK Biobank Assessment Centre		Imaging		Imaging	1101	UK Biobank Assessment Centre > Imaging > Brain MRI > T1 structural brain MRI > Regional grey matter volumes (FAST)	IMGNET	True	0	IMGNET_0
26657	CONTINUOUS	33619	-0.0440403753471681	-0.050762217236298	-0.0373185334580381	1.17245160217154e-37	LINEAR	Volume of CA4-body (right hemisphere)		100000	UK Biobank Assessment Centre	100003.0	Imaging	100.0	Brain MRI	191	UK Biobank Assessment Centre > Imaging > Brain MRI > T1 structural brain MRI > Freesurfer subsegmentation	IMGNET	True	0	IMGNET_0
27632	CONTINUOUS	33619	-0.0454846031392284	-0.0524275793798351	-0.0385416268986217	1.19221953511018e-37	LINEAR	Mean thickness of G+S-cingul-Mid-Post (right hemisphere)		100000	UK Biobank Assessment Centre	100003.0	Imaging	100.0	Brain MRI	197	UK Biobank Assessment Centre > Imaging > Brain MRI > T1 structural brain MRI > Freesurfer a2009s	IMGNET	True	0	IMGNET_0
27313	CONTINUOUS	33619	-0.0437698041197521	-0.0504669664174155	-0.0370726418220886	1.7651456441492998e-37	LINEAR	Volume of parsopercularis (right hemisphere)		100000	UK Biobank Assessment Centre	100003.0	Imaging	100.0	Brain MRI	196	UK Biobank Assessment Centre > Imaging > Brain MRI > T1 structural brain MRI > Freesurfer DKT	IMGNET	True	0	IMGNET_0
26910	CONTINUOUS	33619	-0.0436126109543134	-0.0502877980999881	-0.0369374238086388	1.85769471288947e-37	LINEAR	Volume of postcentral (right hemisphere)		100000	UK Biobank Assessment Centre	100003.0	Imaging	100.0	Brain MRI	192	UK Biobank Assessment Centre > Imaging > Brain MRI > T1 structural brain MRI > Freesurfer desikan white	IMGNET	True	0	IMGNET_0
27123	CONTINUOUS	33619	-0.0438827349843448	-0.0506278350994934	-0.0371376348691963	3.71833876631559e-37	LINEAR	Mean thickness of BA45 (right hemisphere)		100000	UK Biobank Assessment Centre	100003.0	Imaging	100.0	Brain MRI	195	UK Biobank Assessment Centre > Imaging > Brain MRI > T1 structural brain MRI > Freesurfer BA exvivo	IMGNET	True	0	IMGNET_0
27549	CONTINUOUS	33619	-0.0423708355184651	-0.0488863926598822	-0.0358552783770479	3.99244650032449e-37	LINEAR	Volume of S-temporal-sup (left hemisphere)		100000	UK Biobank Assessment Centre	100003.0	Imaging	100.0	Brain MRI	197	UK Biobank Assessment Centre > Imaging > Brain MRI > T1 structural brain MRI > Freesurfer a2009s	IMGNET	True	0	IMGNET_0
26634	CONTINUOUS	33619	-0.0417574535146856	-0.0481791139712424	-0.0353357930581288	4.03574747929556e-37	LINEAR	Volume of CA4-head (left hemisphere)		100000	UK Biobank Assessment Centre	100003.0	Imaging	100.0	Brain MRI	191	UK Biobank Assessment Centre > Imaging > Brain MRI > T1 structural brain MRI > Freesurfer subsegmentation	IMGNET	True	0	IMGNET_0
27219	CONTINUOUS	33619	-0.0435749227097335	-0.0502790920835072	-0.0368707533359599	4.34139108616905e-37	LINEAR	Volume of paracentral (left hemisphere)		100000	UK Biobank Assessment Centre	100003.0	Imaging	100.0	Brain MRI	196	UK Biobank Assessment Centre > Imaging > Brain MRI > T1 structural brain MRI > Freesurfer DKT	IMGNET	True	0	IMGNET_0
27234	CONTINUOUS	33619	-0.0446839334207869	-0.0515866283100372	-0.0377812385315365	8.36206761710479e-37	LINEAR	Volume of transversetemporal (left hemisphere)		100000	UK Biobank Assessment Centre	100003.0	Imaging	100.0	Brain MRI	196	UK Biobank Assessment Centre > Imaging > Brain MRI > T1 structural brain MRI > Freesurfer DKT	IMGNET	True	0	IMGNET_0
26906	CONTINUOUS	33619	-0.0434008852880564	-0.0501104676867212	-0.0366913028893915	9.44952402340444e-37	LINEAR	Volume of parsopercularis (right hemisphere)		100000	UK Biobank Assessment Centre	100003.0	Imaging	100.0	Brain MRI	192	UK Biobank Assessment Centre > Imaging > Brain MRI > T1 structural brain MRI > Freesurfer desikan white	IMGNET	True	0	IMGNET_0
27287	CONTINUOUS	33619	-0.0451814515459501	-0.0521696735944805	-0.0381932294974197	1.0212538644493398e-36	LINEAR	Mean thickness of posteriorcingulate (right hemisphere)		100000	UK Biobank Assessment Centre	100003.0	Imaging	100.0	Brain MRI	196	UK Biobank Assessment Centre > Imaging > Brain MRI > T1 structural brain MRI > Freesurfer DKT	IMGNET	True	0	IMGNET_0
27325	CONTINUOUS	33619	-0.0413529802636676	-0.0477498008914191	-0.034956159635916	1.0406593333206001e-36	LINEAR	Volume of superiortemporal (right hemisphere)		100000	UK Biobank Assessment Centre	100003.0	Imaging	100.0	Brain MRI	196	UK Biobank Assessment Centre > Imaging > Brain MRI > T1 structural brain MRI > Freesurfer DKT	IMGNET	True	0	IMGNET_0
26856	CONTINUOUS	33619	-0.0434617449954515	-0.0501868059659819	-0.0367366840249211	1.09263986917226e-36	LINEAR	Mean thickness of GlobalMeanMean thickness (right hemisphere)		100000	UK Biobank Assessment Centre	100003.0	Imaging	100.0	Brain MRI	192	UK Biobank Assessment Centre > Imaging > Brain MRI > T1 structural brain MRI > Freesurfer desikan white	IMGNET	True	0	IMGNET_0
26562	CONTINUOUS	33619	-0.0405982121216152	-0.0468809792417151	-0.0343154450015153	1.1150926719840599e-36	LINEAR	Volume of Hippocampus (left hemisphere)		100000	UK Biobank Assessment Centre	100003.0	Imaging	100.0	Brain MRI	190	UK Biobank Assessment Centre > Imaging > Brain MRI > T1 structural brain MRI > Freesurfer ASEG	IMGNET	True	0	IMGNET_0
27746	CONTINUOUS	33619	-0.0431787328602904	-0.049870816603861	-0.0364866491167199	1.41630093693043e-36	LINEAR	Volume of S-circular-insula-inf (right hemisphere)		100000	UK Biobank Assessment Centre	100003.0	Imaging	100.0	Brain MRI	197	UK Biobank Assessment Centre > Imaging > Brain MRI > T1 structural brain MRI > Freesurfer a2009s	IMGNET	True	0	IMGNET_0
27080	CONTINUOUS	33619	-0.0442310459330091	-0.0510879388736235	-0.0373741529923947	1.4742069414539599e-36	LINEAR	Mean thickness of BA44 (left hemisphere)		100000	UK Biobank Assessment Centre	100003.0	Imaging	100.0	Brain MRI	195	UK Biobank Assessment Centre > Imaging > Brain MRI > T1 structural brain MRI > Freesurfer BA exvivo	IMGNET	True	0	IMGNET_0
27509	CONTINUOUS	33619	-0.0447785903335809	-0.051723607438377	-0.0378335732287849	1.58854275048078e-36	LINEAR	Volume of G-temp-sup-G-T-transv (left hemisphere)		100000	UK Biobank Assessment Centre	100003.0	Imaging	100.0	Brain MRI	197	UK Biobank Assessment Centre > Imaging > Brain MRI > T1 structural brain MRI > Freesurfer a2009s	IMGNET	True	0	IMGNET_0
27713	CONTINUOUS	33619	-0.0419824999080444	-0.0484946423906536	-0.0354703574254352	1.61966733879976e-36	LINEAR	Volume of G-front-middle (right hemisphere)		100000	UK Biobank Assessment Centre	100003.0	Imaging	100.0	Brain MRI	197	UK Biobank Assessment Centre > Imaging > Brain MRI > T1 structural brain MRI > Freesurfer a2009s	IMGNET	True	0	IMGNET_0
27220	CONTINUOUS	33619	-0.0433291410440874	-0.0500605363729188	-0.036597745715256	2.0715718366378197e-36	LINEAR	Volume of parsopercularis (left hemisphere)		100000	UK Biobank Assessment Centre	100003.0	Imaging	100.0	Brain MRI	196	UK Biobank Assessment Centre > Imaging > Brain MRI > T1 structural brain MRI > Freesurfer DKT	IMGNET	True	0	IMGNET_0
26886	CONTINUOUS	33619	-0.0433567628159207	-0.0500925255058403	-0.0366210001260012	2.07531011977689e-36	LINEAR	Mean thickness of supramarginal (right hemisphere)		100000	UK Biobank Assessment Centre	100003.0	Imaging	100.0	Brain MRI	192	UK Biobank Assessment Centre > Imaging > Brain MRI > T1 structural brain MRI > Freesurfer desikan white	IMGNET	True	0	IMGNET_0
27490	CONTINUOUS	33619	-0.0436029016301988	-0.0503777302272539	-0.0368280730331438	2.1160655910475897e-36	LINEAR	Volume of G-front-inf-Triangul (left hemisphere)		100000	UK Biobank Assessment Centre	100003.0	Imaging	100.0	Brain MRI	197	UK Biobank Assessment Centre > Imaging > Brain MRI > T1 structural brain MRI > Freesurfer a2009s	IMGNET	True	0	IMGNET_0
26820	CONTINUOUS	33619	-0.0443863040746473	-0.0512860735207295	-0.0374865346285651	2.27936437717089e-36	LINEAR	Volume of transversetemporal (left hemisphere)		100000	UK Biobank Assessment Centre	100003.0	Imaging	100.0	Brain MRI	192	UK Biobank Assessment Centre > Imaging > Brain MRI > T1 structural brain MRI > Freesurfer desikan white	IMGNET	True	0	IMGNET_0
27224	CONTINUOUS	33619	-0.0423488642231991	-0.0489340521862064	-0.0357636762601918	2.4000861173432297e-36	LINEAR	Volume of postcentral (left hemisphere)		100000	UK Biobank Assessment Centre	100003.0	Imaging	100.0	Brain MRI	196	UK Biobank Assessment Centre > Imaging > Brain MRI > T1 structural brain MRI > Freesurfer DKT	IMGNET	True	0	IMGNET_0
27707	CONTINUOUS	33619	-0.0432591866691217	-0.0500038917233369	-0.0365144816149066	3.66464805670353e-36	LINEAR	Volume of G-cingul-Post-dorsal (right hemisphere)		100000	UK Biobank Assessment Centre	100003.0	Imaging	100.0	Brain MRI	197	UK Biobank Assessment Centre > Imaging > Brain MRI > T1 structural brain MRI > Freesurfer a2009s	IMGNET	True	0	IMGNET_0
26804	CONTINUOUS	33619	-0.0433901692865073	-0.0501580500394639	-0.0366222885335507	3.90836916538604e-36	LINEAR	Volume of paracentral (left hemisphere)		100000	UK Biobank Assessment Centre	100003.0	Imaging	100.0	Brain MRI	192	UK Biobank Assessment Centre > Imaging > Brain MRI > T1 structural brain MRI > Freesurfer desikan white	IMGNET	True	0	IMGNET_0
27295	CONTINUOUS	33619	-0.0431701848479209	-0.0499090610546141	-0.0364313086412278	4.4266582807679995e-36	LINEAR	Mean thickness of supramarginal (right hemisphere)		100000	UK Biobank Assessment Centre	100003.0	Imaging	100.0	Brain MRI	196	UK Biobank Assessment Centre > Imaging > Brain MRI > T1 structural brain MRI > Freesurfer DKT	IMGNET	True	0	IMGNET_0
26532	CONTINUOUS	33619	-0.0440786000341084	-0.050964724605116	-0.0371924754631007	5.0150631711811595e-36	LINEAR	Volume of CC-Mid-Posterior (whole brain)		100000	UK Biobank Assessment Centre	100003.0	Imaging	100.0	Brain MRI	190	UK Biobank Assessment Centre > Imaging > Brain MRI > T1 structural brain MRI > Freesurfer ASEG	IMGNET	True	0	IMGNET_0
27198	CONTINUOUS	33619	-0.0428396749821076	-0.0495543419012942	-0.0361250080629211	8.417611947697429e-36	LINEAR	Mean thickness of rostralmiddlefrontal (left hemisphere)		100000	UK Biobank Assessment Centre	100003.0	Imaging	100.0	Brain MRI	196	UK Biobank Assessment Centre > Imaging > Brain MRI > T1 structural brain MRI > Freesurfer DKT	IMGNET	True	0	IMGNET_0
27088	CONTINUOUS	33619	-0.0423984893903001	-0.0490458521546779	-0.0357511266259223	8.79200477967817e-36	LINEAR	Volume of BA2 (left hemisphere)		100000	UK Biobank Assessment Centre	100003.0	Imaging	100.0	Brain MRI	195	UK Biobank Assessment Centre > Imaging > Brain MRI > T1 structural brain MRI > Freesurfer BA exvivo	IMGNET	True	0	IMGNET_0
26595	CONTINUOUS	33619	-0.0407739604786783	-0.0471677459879524	-0.0343801749694041	9.036702833139629e-36	LINEAR	Volume of Accumbens-area (right hemisphere)		100000	UK Biobank Assessment Centre	100003.0	Imaging	100.0	Brain MRI	190	UK Biobank Assessment Centre > Imaging > Brain MRI > T1 structural brain MRI > Freesurfer ASEG	IMGNET	True	0	IMGNET_0
27194	CONTINUOUS	33619	-0.0445534560467584	-0.0515530742690453	-0.0375538378244715	1.2126952441637501e-35	LINEAR	Mean thickness of posteriorcingulate (left hemisphere)		100000	UK Biobank Assessment Centre	100003.0	Imaging	100.0	Brain MRI	196	UK Biobank Assessment Centre > Imaging > Brain MRI > T1 structural brain MRI > Freesurfer DKT	IMGNET	True	0	IMGNET_0
27453	CONTINUOUS	33619	-0.0449306197011536	-0.0519898922192154	-0.0378713471830918	1.22344509307051e-35	LINEAR	Mean thickness of S-collat-transv-post (left hemisphere)		100000	UK Biobank Assessment Centre	100003.0	Imaging	100.0	Brain MRI	197	UK Biobank Assessment Centre > Imaging > Brain MRI > T1 structural brain MRI > Freesurfer a2009s	IMGNET	True	0	IMGNET_0
27706	CONTINUOUS	33619	-0.0424182440506737	-0.0490852873797662	-0.0357512007215813	1.29716161001663e-35	LINEAR	Volume of G+S-cingul-Mid-Post (right hemisphere)		100000	UK Biobank Assessment Centre	100003.0	Imaging	100.0	Brain MRI	197	UK Biobank Assessment Centre > Imaging > Brain MRI > T1 structural brain MRI > Freesurfer a2009s	IMGNET	True	0	IMGNET_0
27172	CONTINUOUS	33619	-0.0432280105951816	-0.0500305552462242	-0.036425465944139	1.56591370037869e-35	LINEAR	Area of transversetemporal (left hemisphere)		100000	UK Biobank Assessment Centre	100003.0	Imaging	100.0	Brain MRI	196	UK Biobank Assessment Centre > Imaging > Brain MRI > T1 structural brain MRI > Freesurfer DKT	IMGNET	True	0	IMGNET_0
26623	CONTINUOUS	33619	-0.0416005889288195	-0.0481479141572005	-0.0350532637004386	1.59891108912023e-35	LINEAR	Volume of subiculum-head (left hemisphere)		100000	UK Biobank Assessment Centre	100003.0	Imaging	100.0	Brain MRI	191	UK Biobank Assessment Centre > Imaging > Brain MRI > T1 structural brain MRI > Freesurfer subsegmentation	IMGNET	True	0	IMGNET_0
26920	CONTINUOUS	33619	-0.043351089601996	-0.0501846840720342	-0.0365174951319578	2.0419508090269e-35	LINEAR	Volume of frontalpole (right hemisphere)		100000	UK Biobank Assessment Centre	100003.0	Imaging	100.0	Brain MRI	192	UK Biobank Assessment Centre > Imaging > Brain MRI > T1 structural brain MRI > Freesurfer desikan white	IMGNET	True	0	IMGNET_0
26784	CONTINUOUS	33619	-0.0428315369588143	-0.0495845113967652	-0.0360785625208634	2.1027313683474101e-35	LINEAR	Mean thickness of superiortemporal (left hemisphere)		100000	UK Biobank Assessment Centre	100003.0	Imaging	100.0	Brain MRI	192	UK Biobank Assessment Centre > Imaging > Brain MRI > T1 structural brain MRI > Freesurfer desikan white	IMGNET	True	0	IMGNET_0
27480	CONTINUOUS	33619	-0.0406145093078713	-0.0470256990257527	-0.0342033195899898	2.53582486381819e-35	LINEAR	Volume of G+S-subcentral (left hemisphere)		100000	UK Biobank Assessment Centre	100003.0	Imaging	100.0	Brain MRI	197	UK Biobank Assessment Centre > Imaging > Brain MRI > T1 structural brain MRI > Freesurfer a2009s	IMGNET	True	0	IMGNET_0
27318	CONTINUOUS	33619	-0.0424647389629631	-0.0491716037396053	-0.0357578741863208	2.75544495105835e-35	LINEAR	Volume of posteriorcingulate (right hemisphere)		100000	UK Biobank Assessment Centre	100003.0	Imaging	100.0	Brain MRI	196	UK Biobank Assessment Centre > Imaging > Brain MRI > T1 structural brain MRI > Freesurfer DKT	IMGNET	True	0	IMGNET_0
27442	CONTINUOUS	33619	-0.0442436015230496	-0.0512320133589962	-0.037255189687103	2.7918281484344803e-35	LINEAR	Mean thickness of Lat-Fis-ant-Vertical (left hemisphere)		100000	UK Biobank Assessment Centre	100003.0	Imaging	100.0	Brain MRI	197	UK Biobank Assessment Centre > Imaging > Brain MRI > T1 structural brain MRI > Freesurfer a2009s	IMGNET	True	0	IMGNET_0
27686	CONTINUOUS	33619	-0.0444236412436511	-0.0514461941196311	-0.0374010883676712	3.16428925183603e-35	LINEAR	Mean thickness of S-orbital-lateral (right hemisphere)		100000	UK Biobank Assessment Centre	100003.0	Imaging	100.0	Brain MRI	197	UK Biobank Assessment Centre > Imaging > Brain MRI > T1 structural brain MRI > Freesurfer a2009s	IMGNET	True	0	IMGNET_0
26677	CONTINUOUS	33619	-0.0427955535032645	-0.0495639703359757	-0.0360271366705532	3.40590303871049e-35	LINEAR	Volume of CeM (left hemisphere)		100000	UK Biobank Assessment Centre	100003.0	Imaging	100.0	Brain MRI	191	UK Biobank Assessment Centre > Imaging > Brain MRI > T1 structural brain MRI > Freesurfer subsegmentation	IMGNET	True	0	IMGNET_0
26782	CONTINUOUS	33619	-0.0413446213819895	-0.0478976264729518	-0.0347916162910272	4.7368972562249803e-35	LINEAR	Mean thickness of superiorfrontal (left hemisphere)		100000	UK Biobank Assessment Centre	100003.0	Imaging	100.0	Brain MRI	192	UK Biobank Assessment Centre > Imaging > Brain MRI > T1 structural brain MRI > Freesurfer desikan white	IMGNET	True	0	IMGNET_0
26772	CONTINUOUS	33619	-0.043075890603798	-0.0499101708619941	-0.0362416103456019	5.52571334118235e-35	LINEAR	Mean thickness of parsopercularis (left hemisphere)		100000	UK Biobank Assessment Centre	100003.0	Imaging	100.0	Brain MRI	192	UK Biobank Assessment Centre > Imaging > Brain MRI > T1 structural brain MRI > Freesurfer desikan white	IMGNET	True	0	IMGNET_0
27443	CONTINUOUS	33619	-0.0436107832347998	-0.0505325109076743	-0.0366890555619254	5.850147396364151e-35	LINEAR	Mean thickness of Lat-Fis-post (left hemisphere)		100000	UK Biobank Assessment Centre	100003.0	Imaging	100.0	Brain MRI	197	UK Biobank Assessment Centre > Imaging > Brain MRI > T1 structural brain MRI > Freesurfer a2009s	IMGNET	True	0	IMGNET_0
26593	CONTINUOUS	33619	-0.0397374170073799	-0.0460703840787169	-0.0334044499360429	1.0942277677503e-34	LINEAR	Volume of Hippocampus (right hemisphere)		100000	UK Biobank Assessment Centre	100003.0	Imaging	100.0	Brain MRI	190	UK Biobank Assessment Centre > Imaging > Brain MRI > T1 structural brain MRI > Freesurfer ASEG	IMGNET	True	0	IMGNET_0
26753	CONTINUOUS	33619	-0.0426768165430943	-0.0494812195415965	-0.0358724135445922	1.16937758084056e-34	LINEAR	Area of transversetemporal (left hemisphere)		100000	UK Biobank Assessment Centre	100003.0	Imaging	100.0	Brain MRI	192	UK Biobank Assessment Centre > Imaging > Brain MRI > T1 structural brain MRI > Freesurfer desikan white	IMGNET	True	0	IMGNET_0
27307	CONTINUOUS	33619	-0.0391953004673063	-0.045445232279555	-0.0329453686550577	1.1871523172517e-34	LINEAR	Volume of lateralorbitofrontal (right hemisphere)		100000	UK Biobank Assessment Centre	100003.0	Imaging	100.0	Brain MRI	196	UK Biobank Assessment Centre > Imaging > Brain MRI > T1 structural brain MRI > Freesurfer DKT	IMGNET	True	0	IMGNET_0
27294	CONTINUOUS	33619	-0.0420480892527882	-0.0487584808118716	-0.0353376976937049	1.34590211021184e-34	LINEAR	Mean thickness of superiortemporal (right hemisphere)		100000	UK Biobank Assessment Centre	100003.0	Imaging	100.0	Brain MRI	196	UK Biobank Assessment Centre > Imaging > Brain MRI > T1 structural brain MRI > Freesurfer DKT	IMGNET	True	0	IMGNET_0
27132	CONTINUOUS	33619	-0.0423200332699258	-0.0490867728108352	-0.0355532937290164	1.79685437595089e-34	LINEAR	Volume of BA3b (right hemisphere)		100000	UK Biobank Assessment Centre	100003.0	Imaging	100.0	Brain MRI	195	UK Biobank Assessment Centre > Imaging > Brain MRI > T1 structural brain MRI > Freesurfer BA exvivo	IMGNET	True	0	IMGNET_0
26809	CONTINUOUS	33619	-0.0412751566230256	-0.0478782304660833	-0.0346720827799678	1.9418701884821397e-34	LINEAR	Volume of postcentral (left hemisphere)		100000	UK Biobank Assessment Centre	100003.0	Imaging	100.0	Brain MRI	192	UK Biobank Assessment Centre > Imaging > Brain MRI > T1 structural brain MRI > Freesurfer desikan white	IMGNET	True	0	IMGNET_0
27111	CONTINUOUS	33619	-0.0403462754231909	-0.0468104053378918	-0.0338821455084901	2.4307102553398998e-34	LINEAR	Area of V2 (right hemisphere)		100000	UK Biobank Assessment Centre	100003.0	Imaging	100.0	Brain MRI	195	UK Biobank Assessment Centre > Imaging > Brain MRI > T1 structural brain MRI > Freesurfer BA exvivo	IMGNET	True	0	IMGNET_0
27739	CONTINUOUS	33619	-0.0419927688586863	-0.0487237096426701	-0.0352618280747024	2.59962942381805e-34	LINEAR	Volume of Lat-Fis-post (right hemisphere)		100000	UK Biobank Assessment Centre	100003.0	Imaging	100.0	Brain MRI	197	UK Biobank Assessment Centre > Imaging > Brain MRI > T1 structural brain MRI > Freesurfer a2009s	IMGNET	True	0	IMGNET_0
26517	CONTINUOUS	33619	-0.0364617541797773	-0.0423171701253258	-0.0306063382342288	3.4466682685764997e-34	LINEAR	Volume of SubCortGray (whole brain)		100000	UK Biobank Assessment Centre	100003.0	Imaging	100.0	Brain MRI	190	UK Biobank Assessment Centre > Imaging > Brain MRI > T1 structural brain MRI > Freesurfer ASEG	IMGNET	True	0	IMGNET_0
26795	CONTINUOUS	33619	-0.0415084976738362	-0.0481851647104736	-0.0348318306371989	4.38642489304429e-34	LINEAR	Volume of inferiorparietal (left hemisphere)		100000	UK Biobank Assessment Centre	100003.0	Imaging	100.0	Brain MRI	192	UK Biobank Assessment Centre > Imaging > Brain MRI > T1 structural brain MRI > Freesurfer desikan white	IMGNET	True	0	IMGNET_0
27728	CONTINUOUS	33619	-0.0409110726771839	-0.0474918070252847	-0.034330338329083	4.40267125100992e-34	LINEAR	Volume of G-precuneus (right hemisphere)		100000	UK Biobank Assessment Centre	100003.0	Imaging	100.0	Brain MRI	197	UK Biobank Assessment Centre > Imaging > Brain MRI > T1 structural brain MRI > Freesurfer a2009s	IMGNET	True	0	IMGNET_0
26869	CONTINUOUS	33619	-0.0438699520020783	-0.0509302630710937	-0.0368096409330628	4.75237533244997e-34	LINEAR	Mean thickness of medialorbitofrontal (right hemisphere)		100000	UK Biobank Assessment Centre	100003.0	Imaging	100.0	Brain MRI	192	UK Biobank Assessment Centre > Imaging > Brain MRI > T1 structural brain MRI > Freesurfer desikan white	IMGNET	True	0	IMGNET_0
26883	CONTINUOUS	33619	-0.0409426269241113	-0.0475331178873878	-0.0343521359608348	4.8932984848470295e-34	LINEAR	Mean thickness of superiorfrontal (right hemisphere)		100000	UK Biobank Assessment Centre	100003.0	Imaging	100.0	Brain MRI	192	UK Biobank Assessment Centre > Imaging > Brain MRI > T1 structural brain MRI > Freesurfer desikan white	IMGNET	True	0	IMGNET_0
27488	CONTINUOUS	33619	-0.041193711609094	-0.0478262397009122	-0.0345611835172758	5.07417559867606e-34	LINEAR	Volume of G-front-inf-Opercular (left hemisphere)		100000	UK Biobank Assessment Centre	100003.0	Imaging	100.0	Brain MRI	197	UK Biobank Assessment Centre > Imaging > Brain MRI > T1 structural brain MRI > Freesurfer a2009s	IMGNET	True	0	IMGNET_0
27636	CONTINUOUS	33619	-0.0423348959629413	-0.0491812453580248	-0.0354885465678577	9.7313228205463e-34	LINEAR	Mean thickness of G-front-inf-Opercular (right hemisphere)		100000	UK Biobank Assessment Centre	100003.0	Imaging	100.0	Brain MRI	197	UK Biobank Assessment Centre > Imaging > Brain MRI > T1 structural brain MRI > Freesurfer a2009s	IMGNET	True	0	IMGNET_0
27167	CONTINUOUS	33619	-0.0390227997438969	-0.045362847086629	-0.0326827524011649	1.91991721499603e-33	LINEAR	Area of rostralmiddlefrontal (left hemisphere)		100000	UK Biobank Assessment Centre	100003.0	Imaging	100.0	Brain MRI	196	UK Biobank Assessment Centre > Imaging > Brain MRI > T1 structural brain MRI > Freesurfer DKT	IMGNET	True	0	IMGNET_0
27763	CONTINUOUS	33619	-0.0411089454244893	-0.0477923404278487	-0.0344255504211298	2.11390585398904e-33	LINEAR	Volume of S-parieto-occipital (right hemisphere)		100000	UK Biobank Assessment Centre	100003.0	Imaging	100.0	Brain MRI	197	UK Biobank Assessment Centre > Imaging > Brain MRI > T1 structural brain MRI > Freesurfer a2009s	IMGNET	True	0	IMGNET_0
27751	CONTINUOUS	33619	-0.0406150777705343	-0.0472285011425524	-0.0340016543985161	2.65311191311951e-33	LINEAR	Volume of S-front-middle (right hemisphere)		100000	UK Biobank Assessment Centre	100003.0	Imaging	100.0	Brain MRI	197	UK Biobank Assessment Centre > Imaging > Brain MRI > T1 structural brain MRI > Freesurfer a2009s	IMGNET	True	0	IMGNET_0
27205	CONTINUOUS	33619	-0.0413248268967833	-0.0480593220972687	-0.034590331696298	2.98727006546339e-33	LINEAR	Volume of caudalanteriorcingulate (left hemisphere)		100000	UK Biobank Assessment Centre	100003.0	Imaging	100.0	Brain MRI	196	UK Biobank Assessment Centre > Imaging > Brain MRI > T1 structural brain MRI > Freesurfer DKT	IMGNET	True	0	IMGNET_0
26794	CONTINUOUS	33619	-0.0392982501698512	-0.0457056064119197	-0.0328908939277828	3.20592640895396e-33	LINEAR	Volume of fusiform (left hemisphere)		100000	UK Biobank Assessment Centre	100003.0	Imaging	100.0	Brain MRI	192	UK Biobank Assessment Centre > Imaging > Brain MRI > T1 structural brain MRI > Freesurfer desikan white	IMGNET	True	0	IMGNET_0
27525	CONTINUOUS	33619	-0.0391697669123878	-0.0455633750395749	-0.0327761587852007	3.77375999674449e-33	LINEAR	Volume of S-circular-insula-sup (left hemisphere)		100000	UK Biobank Assessment Centre	100003.0	Imaging	100.0	Brain MRI	197	UK Biobank Assessment Centre > Imaging > Brain MRI > T1 structural brain MRI > Freesurfer a2009s	IMGNET	True	0	IMGNET_0
27090	CONTINUOUS	33619	-0.0401379048790929	-0.0467027869713598	-0.0335730227868259	5.0504194396580005e-33	LINEAR	Volume of BA3b (left hemisphere)		100000	UK Biobank Assessment Centre	100003.0	Imaging	100.0	Brain MRI	195	UK Biobank Assessment Centre > Imaging > Brain MRI > T1 structural brain MRI > Freesurfer BA exvivo	IMGNET	True	0	IMGNET_0
27432	CONTINUOUS	33619	-0.0415273833089374	-0.0483272148035262	-0.0347275518143486	5.94283628548195e-33	LINEAR	Mean thickness of G-precuneus (left hemisphere)		100000	UK Biobank Assessment Centre	100003.0	Imaging	100.0	Brain MRI	197	UK Biobank Assessment Centre > Imaging > Brain MRI > T1 structural brain MRI > Freesurfer a2009s	IMGNET	True	0	IMGNET_0
27457	CONTINUOUS	33604	-0.0424906021940399	-0.0494497581165748	-0.0355314462715051	6.14326316024885e-33	LINEAR	Mean thickness of S-interm-prim-Jensen (left hemisphere)		100000	UK Biobank Assessment Centre	100003.0	Imaging	100.0	Brain MRI	197	UK Biobank Assessment Centre > Imaging > Brain MRI > T1 structural brain MRI > Freesurfer a2009s	IMGNET	True	0	IMGNET_0
26594	CONTINUOUS	33619	-0.0376914348152081	-0.0438654514771204	-0.0315174181532957	6.268913913794509e-33	LINEAR	Volume of Amygdala (right hemisphere)		100000	UK Biobank Assessment Centre	100003.0	Imaging	100.0	Brain MRI	190	UK Biobank Assessment Centre > Imaging > Brain MRI > T1 structural brain MRI > Freesurfer ASEG	IMGNET	True	0	IMGNET_0
27524	CONTINUOUS	33619	-0.0409538056966555	-0.0476634077206876	-0.0342442036726235	6.43127183090255e-33	LINEAR	Volume of S-circular-insula-inf (left hemisphere)		100000	UK Biobank Assessment Centre	100003.0	Imaging	100.0	Brain MRI	197	UK Biobank Assessment Centre > Imaging > Brain MRI > T1 structural brain MRI > Freesurfer a2009s	IMGNET	True	0	IMGNET_0
27210	CONTINUOUS	33619	-0.040521638145156	-0.0471769572445433	-0.0338663190457687	9.17936562378938e-33	LINEAR	Volume of inferiorparietal (left hemisphere)		100000	UK Biobank Assessment Centre	100003.0	Imaging	100.0	Brain MRI	196	UK Biobank Assessment Centre > Imaging > Brain MRI > T1 structural brain MRI > Freesurfer DKT	IMGNET	True	0	IMGNET_0
26911	CONTINUOUS	33619	-0.0409497030263767	-0.0476793045493673	-0.0342201015033861	9.987303610866929e-33	LINEAR	Volume of posteriorcingulate (right hemisphere)		100000	UK Biobank Assessment Centre	100003.0	Imaging	100.0	Brain MRI	192	UK Biobank Assessment Centre > Imaging > Brain MRI > T1 structural brain MRI > Freesurfer desikan white	IMGNET	True	0	IMGNET_0
27679	CONTINUOUS	33615	-0.0420150938953551	-0.048926558310415	-0.0351036294802953	1.14862650713529e-32	LINEAR	Mean thickness of S-interm-prim-Jensen (right hemisphere)		100000	UK Biobank Assessment Centre	100003.0	Imaging	100.0	Brain MRI	197	UK Biobank Assessment Centre > Imaging > Brain MRI > T1 structural brain MRI > Freesurfer a2009s	IMGNET	True	0	IMGNET_0
27036	CONTINUOUS	33619	0.0415897974444382	0.0347466368521027	0.0484329580367737	1.18889067029134e-32	LINEAR	Grey-white contrast in lingual (right hemisphere)		100000	UK Biobank Assessment Centre	100003.0	Imaging	100.0	Brain MRI	194	UK Biobank Assessment Centre > Imaging > Brain MRI > T1 structural brain MRI > Freesurfer desikan gw	IMGNET	True	0	IMGNET_0
26774	CONTINUOUS	33619	-0.041341941354889	-0.0481546675625844	-0.0345292151471937	1.47547136068262e-32	LINEAR	Mean thickness of parstriangularis (left hemisphere)		100000	UK Biobank Assessment Centre	100003.0	Imaging	100.0	Brain MRI	192	UK Biobank Assessment Centre > Imaging > Brain MRI > T1 structural brain MRI > Freesurfer desikan white	IMGNET	True	0	IMGNET_0
27699	CONTINUOUS	33619	-0.0400905439944977	-0.0467010965185552	-0.0334799914704402	1.60918574139952e-32	LINEAR	Volume of G+S-frontomargin (right hemisphere)		100000	UK Biobank Assessment Centre	100003.0	Imaging	100.0	Brain MRI	197	UK Biobank Assessment Centre > Imaging > Brain MRI > T1 structural brain MRI > Freesurfer a2009s	IMGNET	True	0	IMGNET_0
26511	CONTINUOUS	33619	-0.0419646994591567	-0.0488950106962408	-0.0350343882220726	2.00350265850891e-32	LINEAR	Mean intensity of CC-Central (whole brain)		100000	UK Biobank Assessment Centre	100003.0	Imaging	100.0	Brain MRI	190	UK Biobank Assessment Centre > Imaging > Brain MRI > T1 structural brain MRI > Freesurfer ASEG	IMGNET	True	0	IMGNET_0
25916	CONTINUOUS	33391	0.0422766503404795	0.0352861785036791	0.04926712217728	2.38790736565603e-32	LINEAR	Volume of grey matter in IX Cerebellum (vermis)		1101	UK Biobank Assessment Centre		Imaging		Imaging	1101	UK Biobank Assessment Centre > Imaging > Brain MRI > T1 structural brain MRI > Regional grey matter volumes (FAST)	IMGNET	True	0	IMGNET_0
26878	CONTINUOUS	33619	-0.0423435655374213	-0.0493458840854049	-0.0353412469894377	2.42342325101397e-32	LINEAR	Mean thickness of posteriorcingulate (right hemisphere)		100000	UK Biobank Assessment Centre	100003.0	Imaging	100.0	Brain MRI	192	UK Biobank Assessment Centre > Imaging > Brain MRI > T1 structural brain MRI > Freesurfer desikan white	IMGNET	True	0	IMGNET_0
27529	CONTINUOUS	33619	-0.0400610457679542	-0.0467093737868932	-0.0334127177490152	3.98129608919085e-32	LINEAR	Volume of S-front-middle (left hemisphere)		100000	UK Biobank Assessment Centre	100003.0	Imaging	100.0	Brain MRI	197	UK Biobank Assessment Centre > Imaging > Brain MRI > T1 structural brain MRI > Freesurfer a2009s	IMGNET	True	0	IMGNET_0
27660	CONTINUOUS	33619	-0.0412926399169171	-0.0481456222293066	-0.0344396576045276	4.00290589062964e-32	LINEAR	Mean thickness of G-temp-sup-Plan-tempo (right hemisphere)		100000	UK Biobank Assessment Centre	100003.0	Imaging	100.0	Brain MRI	197	UK Biobank Assessment Centre > Imaging > Brain MRI > T1 structural brain MRI > Freesurfer a2009s	IMGNET	True	0	IMGNET_0
27321	CONTINUOUS	33619	-0.0403647319514506	-0.047074251615623	-0.0336552122872781	4.98522626353222e-32	LINEAR	Volume of rostralanteriorcingulate (right hemisphere)		100000	UK Biobank Assessment Centre	100003.0	Imaging	100.0	Brain MRI	196	UK Biobank Assessment Centre > Imaging > Brain MRI > T1 structural brain MRI > Freesurfer DKT	IMGNET	True	0	IMGNET_0
27189	CONTINUOUS	33619	-0.0411828021851393	-0.0480366715419136	-0.0343289328283651	5.90996338493488e-32	LINEAR	Mean thickness of parsopercularis (left hemisphere)		100000	UK Biobank Assessment Centre	100003.0	Imaging	100.0	Brain MRI	196	UK Biobank Assessment Centre > Imaging > Brain MRI > T1 structural brain MRI > Freesurfer DKT	IMGNET	True	0	IMGNET_0
27067	CONTINUOUS	33619	-0.0398168491175609	-0.0464443051303738	-0.0331893931047479	6.02470297848865e-32	LINEAR	Area of BA45 (left hemisphere)		100000	UK Biobank Assessment Centre	100003.0	Imaging	100.0	Brain MRI	195	UK Biobank Assessment Centre > Imaging > Brain MRI > T1 structural brain MRI > Freesurfer BA exvivo	IMGNET	True	0	IMGNET_0
27725	CONTINUOUS	33619	-0.0408743277817631	-0.0476805101128887	-0.0340681454506376	6.3677408273667e-32	LINEAR	Volume of G-parietal-sup (right hemisphere)		100000	UK Biobank Assessment Centre	100003.0	Imaging	100.0	Brain MRI	197	UK Biobank Assessment Centre > Imaging > Brain MRI > T1 structural brain MRI > Freesurfer a2009s	IMGNET	True	0	IMGNET_0
27378	CONTINUOUS	33619	-0.0409375062973725	-0.047756596350316	-0.034118416244429	6.68518004236488e-32	LINEAR	Area of S-collat-transv-ant (left hemisphere)		100000	UK Biobank Assessment Centre	100003.0	Imaging	100.0	Brain MRI	197	UK Biobank Assessment Centre > Imaging > Brain MRI > T1 structural brain MRI > Freesurfer a2009s	IMGNET	True	0	IMGNET_0
27664	CONTINUOUS	33615	-0.0419824460290851	-0.0489817282616633	-0.0349831637965069	7.54999284205766e-32	LINEAR	Mean thickness of Lat-Fis-ant-Vertical (right hemisphere)		100000	UK Biobank Assessment Centre	100003.0	Imaging	100.0	Brain MRI	197	UK Biobank Assessment Centre > Imaging > Brain MRI > T1 structural brain MRI > Freesurfer a2009s	IMGNET	True	0	IMGNET_0
27350	CONTINUOUS	33619	-0.0409908856767483	-0.0478274911695765	-0.0341542801839202	7.96423969781376e-32	LINEAR	Area of G-oc-temp-med-Lingual (left hemisphere)		100000	UK Biobank Assessment Centre	100003.0	Imaging	100.0	Brain MRI	197	UK Biobank Assessment Centre > Imaging > Brain MRI > T1 structural brain MRI > Freesurfer a2009s	IMGNET	True	0	IMGNET_0
27503	CONTINUOUS	33619	-0.0407046415435432	-0.0474948932189074	-0.0339143898681791	8.19278807778963e-32	LINEAR	Volume of G-parietal-sup (left hemisphere)		100000	UK Biobank Assessment Centre	100003.0	Imaging	100.0	Brain MRI	197	UK Biobank Assessment Centre > Imaging > Brain MRI > T1 structural brain MRI > Freesurfer a2009s	IMGNET	True	0	IMGNET_0
27433	CONTINUOUS	33619	-0.0421393113132176	-0.0491690620444771	-0.0351095605819581	8.22040583885137e-32	LINEAR	Mean thickness of G-rectus (left hemisphere)		100000	UK Biobank Assessment Centre	100003.0	Imaging	100.0	Brain MRI	197	UK Biobank Assessment Centre > Imaging > Brain MRI > T1 structural brain MRI > Freesurfer a2009s	IMGNET	True	0	IMGNET_0
27411	CONTINUOUS	33619	-0.0416025247757998	-0.0485462191007427	-0.0346588304508569	8.81293339628346e-32	LINEAR	Mean thickness of G-cingul-Post-dorsal (left hemisphere)		100000	UK Biobank Assessment Centre	100003.0	Imaging	100.0	Brain MRI	197	UK Biobank Assessment Centre > Imaging > Brain MRI > T1 structural brain MRI > Freesurfer a2009s	IMGNET	True	0	IMGNET_0
27532	CONTINUOUS	33619	-0.0409842738723124	-0.047826168828726	-0.0341423789158989	9.064114352115221e-32	LINEAR	Volume of S-intrapariet+P-trans (left hemisphere)		100000	UK Biobank Assessment Centre	100003.0	Imaging	100.0	Brain MRI	197	UK Biobank Assessment Centre > Imaging > Brain MRI > T1 structural brain MRI > Freesurfer a2009s	IMGNET	True	0	IMGNET_0
27201	CONTINUOUS	33619	-0.0405029090016755	-0.0472868784293703	-0.0337189395739808	1.4307949170785101e-31	LINEAR	Mean thickness of superiortemporal (left hemisphere)		100000	UK Biobank Assessment Centre	100003.0	Imaging	100.0	Brain MRI	196	UK Biobank Assessment Centre > Imaging > Brain MRI > T1 structural brain MRI > Freesurfer DKT	IMGNET	True	0	IMGNET_0
26733	CONTINUOUS	33619	-0.0401152581233589	-0.0468512788825352	-0.0333792373641826	2.0219862100306203e-31	LINEAR	Area of lingual (left hemisphere)		100000	UK Biobank Assessment Centre	100003.0	Imaging	100.0	Brain MRI	192	UK Biobank Assessment Centre > Imaging > Brain MRI > T1 structural brain MRI > Freesurfer desikan white	IMGNET	True	0	IMGNET_0
26761	CONTINUOUS	33619	-0.0411948185985357	-0.0481275579102278	-0.0342620792868435	2.74067211482547e-31	LINEAR	Mean thickness of fusiform (left hemisphere)		100000	UK Biobank Assessment Centre	100003.0	Imaging	100.0	Brain MRI	192	UK Biobank Assessment Centre > Imaging > Brain MRI > T1 structural brain MRI > Freesurfer desikan white	IMGNET	True	0	IMGNET_0
26756	CONTINUOUS	33619	-0.0415360442143309	-0.0485418656230109	-0.0345302228056508	3.7135469902077405e-31	LINEAR	Mean thickness of bankssts (left hemisphere)		100000	UK Biobank Assessment Centre	100003.0	Imaging	100.0	Brain MRI	192	UK Biobank Assessment Centre > Imaging > Brain MRI > T1 structural brain MRI > Freesurfer desikan white	IMGNET	True	0	IMGNET_0
27434	CONTINUOUS	33619	-0.0417947981965142	-0.0488528722505528	-0.0347367241424756	4.38039871150848e-31	LINEAR	Mean thickness of G-subcallosal (left hemisphere)		100000	UK Biobank Assessment Centre	100003.0	Imaging	100.0	Brain MRI	197	UK Biobank Assessment Centre > Imaging > Brain MRI > T1 structural brain MRI > Freesurfer a2009s	IMGNET	True	0	IMGNET_0
27130	CONTINUOUS	33619	-0.040540843901178	-0.0474136182545959	-0.0336680695477601	7.36340173474191e-31	LINEAR	Volume of BA2 (right hemisphere)		100000	UK Biobank Assessment Centre	100003.0	Imaging	100.0	Brain MRI	195	UK Biobank Assessment Centre > Imaging > Brain MRI > T1 structural brain MRI > Freesurfer BA exvivo	IMGNET	True	0	IMGNET_0
26697	CONTINUOUS	33619	-0.0378241431282188	-0.0442518139703366	-0.0313964722861011	1.0161051084812799e-30	LINEAR	Volume of MDm (right hemisphere)		100000	UK Biobank Assessment Centre	100003.0	Imaging	100.0	Brain MRI	191	UK Biobank Assessment Centre > Imaging > Brain MRI > T1 structural brain MRI > Freesurfer subsegmentation	IMGNET	True	0	IMGNET_0
27312	CONTINUOUS	33619	-0.0393807689921045	-0.0460731308940773	-0.0326884070901317	1.01945093872094e-30	LINEAR	Volume of paracentral (right hemisphere)		100000	UK Biobank Assessment Centre	100003.0	Imaging	100.0	Brain MRI	196	UK Biobank Assessment Centre > Imaging > Brain MRI > T1 structural brain MRI > Freesurfer DKT	IMGNET	True	0	IMGNET_0
27153	CONTINUOUS	33619	-0.0396125205111166	-0.0463490819800946	-0.0328759590421385	1.1214850624443e-30	LINEAR	Area of lingual (left hemisphere)		100000	UK Biobank Assessment Centre	100003.0	Imaging	100.0	Brain MRI	196	UK Biobank Assessment Centre > Imaging > Brain MRI > T1 structural brain MRI > Freesurfer DKT	IMGNET	True	0	IMGNET_0
27678	CONTINUOUS	33619	-0.0399085509707949	-0.0467048982379877	-0.0331122037036021	1.3494804591820799e-30	LINEAR	Mean thickness of S-front-sup (right hemisphere)		100000	UK Biobank Assessment Centre	100003.0	Imaging	100.0	Brain MRI	197	UK Biobank Assessment Centre > Imaging > Brain MRI > T1 structural brain MRI > Freesurfer a2009s	IMGNET	True	0	IMGNET_0
26747	CONTINUOUS	33619	-0.0368083976573817	-0.0430768945774146	-0.0305399007373489	1.3523344956609999e-30	LINEAR	Area of rostralmiddlefrontal (left hemisphere)		100000	UK Biobank Assessment Centre	100003.0	Imaging	100.0	Brain MRI	192	UK Biobank Assessment Centre > Imaging > Brain MRI > T1 structural brain MRI > Freesurfer desikan white	IMGNET	True	0	IMGNET_0
27592	CONTINUOUS	33619	-0.0383093881503761	-0.044846273944485	-0.0317725023562671	1.75284146819422e-30	LINEAR	Area of Pole-occipital (right hemisphere)		100000	UK Biobank Assessment Centre	100003.0	Imaging	100.0	Brain MRI	197	UK Biobank Assessment Centre > Imaging > Brain MRI > T1 structural brain MRI > Freesurfer a2009s	IMGNET	True	0	IMGNET_0
26745	CONTINUOUS	33619	-0.0376333155446329	-0.0440594849161969	-0.031207146173069	1.92881564390818e-30	LINEAR	Area of precuneus (left hemisphere)		100000	UK Biobank Assessment Centre	100003.0	Imaging	100.0	Brain MRI	192	UK Biobank Assessment Centre > Imaging > Brain MRI > T1 structural brain MRI > Freesurfer desikan white	IMGNET	True	0	IMGNET_0
27370	CONTINUOUS	33619	-0.0382930179257763	-0.0448368600906656	-0.0317491757608871	2.13480396880151e-30	LINEAR	Area of Pole-occipital (left hemisphere)		100000	UK Biobank Assessment Centre	100003.0	Imaging	100.0	Brain MRI	197	UK Biobank Assessment Centre > Imaging > Brain MRI > T1 structural brain MRI > Freesurfer a2009s	IMGNET	True	0	IMGNET_0
27265	CONTINUOUS	33619	-0.0397053381286946	-0.0464925384818649	-0.0329181377755242	2.2198540072564098e-30	LINEAR	Area of transversetemporal (right hemisphere)		100000	UK Biobank Assessment Centre	100003.0	Imaging	100.0	Brain MRI	196	UK Biobank Assessment Centre > Imaging > Brain MRI > T1 structural brain MRI > Freesurfer DKT	IMGNET	True	0	IMGNET_0
26819	CONTINUOUS	33619	-0.039943956193351	-0.0467738010002523	-0.0331141113864498	2.30084888549645e-30	LINEAR	Volume of frontalpole (left hemisphere)		100000	UK Biobank Assessment Centre	100003.0	Imaging	100.0	Brain MRI	192	UK Biobank Assessment Centre > Imaging > Brain MRI > T1 structural brain MRI > Freesurfer desikan white	IMGNET	True	0	IMGNET_0
27357	CONTINUOUS	33619	-0.0377115760928981	-0.0441852983833086	-0.0312378538024876	3.87057430115803e-30	LINEAR	Area of G-precentral (left hemisphere)		100000	UK Biobank Assessment Centre	100003.0	Imaging	100.0	Brain MRI	197	UK Biobank Assessment Centre > Imaging > Brain MRI > T1 structural brain MRI > Freesurfer a2009s	IMGNET	True	0	IMGNET_0
27463	CONTINUOUS	33619	-0.0399950813185141	-0.0468619142370464	-0.0331282483999817	3.953669912799389e-30	LINEAR	Mean thickness of S-oc-temp-med+Lingual (left hemisphere)		100000	UK Biobank Assessment Centre	100003.0	Imaging	100.0	Brain MRI	197	UK Biobank Assessment Centre > Imaging > Brain MRI > T1 structural brain MRI > Freesurfer a2009s	IMGNET	True	0	IMGNET_0
27098	CONTINUOUS	33619	-0.0382021763754806	-0.0447653324361554	-0.0316390203148058	4.29450776457952e-30	LINEAR	Volume of MT (left hemisphere)		100000	UK Biobank Assessment Centre	100003.0	Imaging	100.0	Brain MRI	195	UK Biobank Assessment Centre > Imaging > Brain MRI > T1 structural brain MRI > Freesurfer BA exvivo	IMGNET	True	0	IMGNET_0
30020	CONTINUOUS	365049	-0.0150360936780712	-0.0176219334001657	-0.0124502539559766	4.3888557706274496e-30	LINEAR	Haemoglobin concentration		100078	Biological samples	100079.0	Assay results	100080.0	Blood assays	100081	Biological samples > Assay results > Blood assays > Blood count	IMGNET	True	0	IMGNET_0
27165	CONTINUOUS	33619	-0.0375746042573986	-0.0440372150867649	-0.0311119934280323	4.9741652718746795e-30	LINEAR	Area of precuneus (left hemisphere)		100000	UK Biobank Assessment Centre	100003.0	Imaging	100.0	Brain MRI	196	UK Biobank Assessment Centre > Imaging > Brain MRI > T1 structural brain MRI > Freesurfer DKT	IMGNET	True	0	IMGNET_0
26796	CONTINUOUS	33619	-0.0369485066164568	-0.0433078169703041	-0.0305891962626095	5.44174966856846e-30	LINEAR	Volume of inferiortemporal (left hemisphere)		100000	UK Biobank Assessment Centre	100003.0	Imaging	100.0	Brain MRI	192	UK Biobank Assessment Centre > Imaging > Brain MRI > T1 structural brain MRI > Freesurfer desikan white	IMGNET	True	0	IMGNET_0
26900	CONTINUOUS	33619	-0.0370401218871213	-0.0434258190905259	-0.0306544246837167	6.755688051548619e-30	LINEAR	Volume of lateralorbitofrontal (right hemisphere)		100000	UK Biobank Assessment Centre	100003.0	Imaging	100.0	Brain MRI	192	UK Biobank Assessment Centre > Imaging > Brain MRI > T1 structural brain MRI > Freesurfer desikan white	IMGNET	True	0	IMGNET_0
27762	CONTINUOUS	33619	-0.0380903982975594	-0.0446606000667426	-0.0315201965283762	7.23006648496993e-30	LINEAR	Volume of S-orbital-H-Shaped (right hemisphere)		100000	UK Biobank Assessment Centre	100003.0	Imaging	100.0	Brain MRI	197	UK Biobank Assessment Centre > Imaging > Brain MRI > T1 structural brain MRI > Freesurfer a2009s	IMGNET	True	0	IMGNET_0
27669	CONTINUOUS	33619	-0.0405764756550424	-0.047580181002562	-0.0335727703075228	7.88405469737909e-30	LINEAR	Mean thickness of S-central (right hemisphere)		100000	UK Biobank Assessment Centre	100003.0	Imaging	100.0	Brain MRI	197	UK Biobank Assessment Centre > Imaging > Brain MRI > T1 structural brain MRI > Freesurfer a2009s	IMGNET	True	0	IMGNET_0
26703	CONTINUOUS	33619	-0.0391547994833572	-0.0459180403001765	-0.032391558666538	8.6628723384148e-30	LINEAR	Volume of CeM (right hemisphere)		100000	UK Biobank Assessment Centre	100003.0	Imaging	100.0	Brain MRI	191	UK Biobank Assessment Centre > Imaging > Brain MRI > T1 structural brain MRI > Freesurfer subsegmentation	IMGNET	True	0	IMGNET_0
27456	CONTINUOUS	33619	-0.0391632594121765	-0.0459448887912749	-0.0323816300330782	1.19564601784558e-29	LINEAR	Mean thickness of S-front-sup (left hemisphere)		100000	UK Biobank Assessment Centre	100003.0	Imaging	100.0	Brain MRI	197	UK Biobank Assessment Centre > Imaging > Brain MRI > T1 structural brain MRI > Freesurfer a2009s	IMGNET	True	0	IMGNET_0
26905	CONTINUOUS	33619	-0.0387576863010845	-0.0454764611697168	-0.0320389114324522	1.37685530192158e-29	LINEAR	Volume of paracentral (right hemisphere)		100000	UK Biobank Assessment Centre	100003.0	Imaging	100.0	Brain MRI	192	UK Biobank Assessment Centre > Imaging > Brain MRI > T1 structural brain MRI > Freesurfer desikan white	IMGNET	True	0	IMGNET_0
27464	CONTINUOUS	33619	-0.0403515109750572	-0.0473584217451749	-0.0333446002049395	1.71000935162549e-29	LINEAR	Mean thickness of S-orbital-lateral (left hemisphere)		100000	UK Biobank Assessment Centre	100003.0	Imaging	100.0	Brain MRI	197	UK Biobank Assessment Centre > Imaging > Brain MRI > T1 structural brain MRI > Freesurfer a2009s	IMGNET	True	0	IMGNET_0
26771	CONTINUOUS	33619	-0.0392181236485585	-0.0460395232254421	-0.0323967240716748	2.11313514911959e-29	LINEAR	Mean thickness of paracentral (left hemisphere)		100000	UK Biobank Assessment Centre	100003.0	Imaging	100.0	Brain MRI	192	UK Biobank Assessment Centre > Imaging > Brain MRI > T1 structural brain MRI > Freesurfer desikan white	IMGNET	True	0	IMGNET_0
26813	CONTINUOUS	33619	-0.0382278992461879	-0.0449012198895261	-0.0315545786028497	3.3495671930404e-29	LINEAR	Volume of rostralanteriorcingulate (left hemisphere)		100000	UK Biobank Assessment Centre	100003.0	Imaging	100.0	Brain MRI	192	UK Biobank Assessment Centre > Imaging > Brain MRI > T1 structural brain MRI > Freesurfer desikan white	IMGNET	True	0	IMGNET_0
27654	CONTINUOUS	33619	-0.0392139102990131	-0.046064256597884	-0.0323635640001423	3.6669351349389497e-29	LINEAR	Mean thickness of G-precuneus (right hemisphere)		100000	UK Biobank Assessment Centre	100003.0	Imaging	100.0	Brain MRI	197	UK Biobank Assessment Centre > Imaging > Brain MRI > T1 structural brain MRI > Freesurfer a2009s	IMGNET	True	0	IMGNET_0
27361	CONTINUOUS	33619	-0.0394557002219992	-0.0463485832578702	-0.0325628171861282	3.68703020351674e-29	LINEAR	Area of G-temp-sup-G-T-transv (left hemisphere)		100000	UK Biobank Assessment Centre	100003.0	Imaging	100.0	Brain MRI	197	UK Biobank Assessment Centre > Imaging > Brain MRI > T1 structural brain MRI > Freesurfer a2009s	IMGNET	True	0	IMGNET_0
27702	CONTINUOUS	33619	-0.0372727215760869	-0.0437854917917248	-0.030759951360449	3.77770164324017e-29	LINEAR	Volume of G+S-subcentral (right hemisphere)		100000	UK Biobank Assessment Centre	100003.0	Imaging	100.0	Brain MRI	197	UK Biobank Assessment Centre > Imaging > Brain MRI > T1 structural brain MRI > Freesurfer a2009s	IMGNET	True	0	IMGNET_0
27302	CONTINUOUS	33619	-0.035861905705084	-0.0421282885527973	-0.0295955228573706	3.7875060092243397e-29	LINEAR	Volume of fusiform (right hemisphere)		100000	UK Biobank Assessment Centre	100003.0	Imaging	100.0	Brain MRI	196	UK Biobank Assessment Centre > Imaging > Brain MRI > T1 structural brain MRI > Freesurfer DKT	IMGNET	True	0	IMGNET_0
27235	CONTINUOUS	33619	-0.0359455299844159	-0.0422328202943796	-0.0296582396744522	4.29796080676403e-29	LINEAR	Volume of insula (left hemisphere)		100000	UK Biobank Assessment Centre	100003.0	Imaging	100.0	Brain MRI	196	UK Biobank Assessment Centre > Imaging > Brain MRI > T1 structural brain MRI > Freesurfer DKT	IMGNET	True	0	IMGNET_0
26828	CONTINUOUS	33619	-0.0350413036488824	-0.0411871157865814	-0.0288954915111834	6.049148278685e-29	LINEAR	Area of fusiform (right hemisphere)		100000	UK Biobank Assessment Centre	100003.0	Imaging	100.0	Brain MRI	192	UK Biobank Assessment Centre > Imaging > Brain MRI > T1 structural brain MRI > Freesurfer desikan white	IMGNET	True	0	IMGNET_0
27244	CONTINUOUS	33619	-0.035798658076993	-0.0420892385245295	-0.0295080776294564	7.67283982014288e-29	LINEAR	Area of lateraloccipital (right hemisphere)		100000	UK Biobank Assessment Centre	100003.0	Imaging	100.0	Brain MRI	196	UK Biobank Assessment Centre > Imaging > Brain MRI > T1 structural brain MRI > Freesurfer DKT	IMGNET	True	0	IMGNET_0
26625	CONTINUOUS	33619	-0.0368872702198385	-0.0433696388996371	-0.03040490154004	7.746551428513549e-29	LINEAR	Volume of presubiculum-head (left hemisphere)		100000	UK Biobank Assessment Centre	100003.0	Imaging	100.0	Brain MRI	191	UK Biobank Assessment Centre > Imaging > Brain MRI > T1 structural brain MRI > Freesurfer subsegmentation	IMGNET	True	0	IMGNET_0
27240	CONTINUOUS	33619	-0.0350057090106904	-0.0411616729711411	-0.0288497450502398	8.44415792962837e-29	LINEAR	Area of fusiform (right hemisphere)		100000	UK Biobank Assessment Centre	100003.0	Imaging	100.0	Brain MRI	196	UK Biobank Assessment Centre > Imaging > Brain MRI > T1 structural brain MRI > Freesurfer DKT	IMGNET	True	0	IMGNET_0
26832	CONTINUOUS	33619	-0.035720379333982	-0.0420080322999475	-0.0294327263680166	9.51299572893874e-29	LINEAR	Area of lateraloccipital (right hemisphere)		100000	UK Biobank Assessment Centre	100003.0	Imaging	100.0	Brain MRI	192	UK Biobank Assessment Centre > Imaging > Brain MRI > T1 structural brain MRI > Freesurfer desikan white	IMGNET	True	0	IMGNET_0
26854	CONTINUOUS	33619	-0.0385529142690366	-0.0453496107309173	-0.0317562178071559	1.15182435086668e-28	LINEAR	Area of transversetemporal (right hemisphere)		100000	UK Biobank Assessment Centre	100003.0	Imaging	100.0	Brain MRI	192	UK Biobank Assessment Centre > Imaging > Brain MRI > T1 structural brain MRI > Freesurfer desikan white	IMGNET	True	0	IMGNET_0
26818	CONTINUOUS	33619	-0.0363201193580579	-0.0427254291714753	-0.0299148095446405	1.20302477231968e-28	LINEAR	Volume of supramarginal (left hemisphere)		100000	UK Biobank Assessment Centre	100003.0	Imaging	100.0	Brain MRI	192	UK Biobank Assessment Centre > Imaging > Brain MRI > T1 structural brain MRI > Freesurfer desikan white	IMGNET	True	0	IMGNET_0
27278	CONTINUOUS	33619	-0.0401130933382217	-0.0471916571032102	-0.0330345295732331	1.2979765124333299e-28	LINEAR	Mean thickness of medialorbitofrontal (right hemisphere)		100000	UK Biobank Assessment Centre	100003.0	Imaging	100.0	Brain MRI	196	UK Biobank Assessment Centre > Imaging > Brain MRI > T1 structural brain MRI > Freesurfer DKT	IMGNET	True	0	IMGNET_0
26777	CONTINUOUS	33619	-0.0397945000497877	-0.046819492288175	-0.0327695078114004	1.36004783906213e-28	LINEAR	Mean thickness of posteriorcingulate (left hemisphere)		100000	UK Biobank Assessment Centre	100003.0	Imaging	100.0	Brain MRI	192	UK Biobank Assessment Centre > Imaging > Brain MRI > T1 structural brain MRI > Freesurfer desikan white	IMGNET	True	0	IMGNET_0
27343	CONTINUOUS	33619	-0.0369892621592965	-0.0435247418754739	-0.0304537824431191	1.51508685024835e-28	LINEAR	Area of G-front-middle (left hemisphere)		100000	UK Biobank Assessment Centre	100003.0	Imaging	100.0	Brain MRI	197	UK Biobank Assessment Centre > Imaging > Brain MRI > T1 structural brain MRI > Freesurfer a2009s	IMGNET	True	0	IMGNET_0
26826	CONTINUOUS	33619	-0.0371975497393812	-0.0437804564395487	-0.0306146430392138	1.8493034279499599e-28	LINEAR	Area of cuneus (right hemisphere)		100000	UK Biobank Assessment Centre	100003.0	Imaging	100.0	Brain MRI	192	UK Biobank Assessment Centre > Imaging > Brain MRI > T1 structural brain MRI > Freesurfer desikan white	IMGNET	True	0	IMGNET_0
26914	CONTINUOUS	33619	-0.0384820813652752	-0.0452960917408701	-0.0316680709896802	1.98000854803924e-28	LINEAR	Volume of rostralanteriorcingulate (right hemisphere)		100000	UK Biobank Assessment Centre	100003.0	Imaging	100.0	Brain MRI	192	UK Biobank Assessment Centre > Imaging > Brain MRI > T1 structural brain MRI > Freesurfer desikan white	IMGNET	True	0	IMGNET_0
26620	CONTINUOUS	33619	-0.0370508137559296	-0.043642993367126	-0.0304586341447332	3.56691066378486e-28	LINEAR	Volume of Hippocampal-tail (left hemisphere)		100000	UK Biobank Assessment Centre	100003.0	Imaging	100.0	Brain MRI	191	UK Biobank Assessment Centre > Imaging > Brain MRI > T1 structural brain MRI > Freesurfer subsegmentation	IMGNET	True	0	IMGNET_0
27733	CONTINUOUS	33619	-0.0370718478155628	-0.0436758140250984	-0.0304678816060271	4.13752085288178e-28	LINEAR	Volume of G-temp-sup-Plan-polar (right hemisphere)		100000	UK Biobank Assessment Centre	100003.0	Imaging	100.0	Brain MRI	197	UK Biobank Assessment Centre > Imaging > Brain MRI > T1 structural brain MRI > Freesurfer a2009s	IMGNET	True	0	IMGNET_0
27326	CONTINUOUS	33619	-0.0368716987440476	-0.0434409944445061	-0.0303024030435892	4.21357042915418e-28	LINEAR	Volume of supramarginal (right hemisphere)		100000	UK Biobank Assessment Centre	100003.0	Imaging	100.0	Brain MRI	196	UK Biobank Assessment Centre > Imaging > Brain MRI > T1 structural brain MRI > Freesurfer DKT	IMGNET	True	0	IMGNET_0
27428	CONTINUOUS	33619	-0.0381902805767772	-0.0449949513011701	-0.0313856098523842	4.24743901918127e-28	LINEAR	Mean thickness of G-pariet-inf-Supramar (left hemisphere)		100000	UK Biobank Assessment Centre	100003.0	Imaging	100.0	Brain MRI	197	UK Biobank Assessment Centre > Imaging > Brain MRI > T1 structural brain MRI > Freesurfer a2009s	IMGNET	True	0	IMGNET_0
27085	CONTINUOUS	33619	0.0392638586505445	0.0322489902322883	0.0462787270688008	5.89177025984298e-28	LINEAR	Mean thickness of perirhinal (left hemisphere)		100000	UK Biobank Assessment Centre	100003.0	Imaging	100.0	Brain MRI	195	UK Biobank Assessment Centre > Imaging > Brain MRI > T1 structural brain MRI > Freesurfer BA exvivo	IMGNET	True	0	IMGNET_0
26872	CONTINUOUS	33619	-0.038326632653404	-0.0451745288925419	-0.0314787364142661	5.9411079030518e-28	LINEAR	Mean thickness of paracentral (right hemisphere)		100000	UK Biobank Assessment Centre	100003.0	Imaging	100.0	Brain MRI	192	UK Biobank Assessment Centre > Imaging > Brain MRI > T1 structural brain MRI > Freesurfer desikan white	IMGNET	True	0	IMGNET_0
26766	CONTINUOUS	33619	-0.0393883450493857	-0.0464285053409407	-0.0323481847578307	6.20867044275959e-28	LINEAR	Mean thickness of lateralorbitofrontal (left hemisphere)		100000	UK Biobank Assessment Centre	100003.0	Imaging	100.0	Brain MRI	192	UK Biobank Assessment Centre > Imaging > Brain MRI > T1 structural brain MRI > Freesurfer desikan white	IMGNET	True	0	IMGNET_0
27712	CONTINUOUS	33619	-0.0380864413999427	-0.04489892525235	-0.0312739575475354	6.7867439145009e-28	LINEAR	Volume of G-front-inf-Triangul (right hemisphere)		100000	UK Biobank Assessment Centre	100003.0	Imaging	100.0	Brain MRI	197	UK Biobank Assessment Centre > Imaging > Brain MRI > T1 structural brain MRI > Freesurfer a2009s	IMGNET	True	0	IMGNET_0
27188	CONTINUOUS	33619	-0.0380312108887446	-0.0448364908276108	-0.0312259309498785	7.1162494117087295e-28	LINEAR	Mean thickness of paracentral (left hemisphere)		100000	UK Biobank Assessment Centre	100003.0	Imaging	100.0	Brain MRI	196	UK Biobank Assessment Centre > Imaging > Brain MRI > T1 structural brain MRI > Freesurfer DKT	IMGNET	True	0	IMGNET_0
27183	CONTINUOUS	33619	-0.0393947718421117	-0.0464443686673647	-0.0323451750168588	7.155558465767589e-28	LINEAR	Mean thickness of lateralorbitofrontal (left hemisphere)		100000	UK Biobank Assessment Centre	100003.0	Imaging	100.0	Brain MRI	196	UK Biobank Assessment Centre > Imaging > Brain MRI > T1 structural brain MRI > Freesurfer DKT	IMGNET	True	0	IMGNET_0
27438	CONTINUOUS	33619	-0.0384394931383851	-0.0453416351739787	-0.0315373511027915	1.07767151270996e-27	LINEAR	Mean thickness of G-temp-sup-Plan-tempo (left hemisphere)		100000	UK Biobank Assessment Centre	100003.0	Imaging	100.0	Brain MRI	197	UK Biobank Assessment Centre > Imaging > Brain MRI > T1 structural brain MRI > Freesurfer a2009s	IMGNET	True	0	IMGNET_0
27211	CONTINUOUS	33619	-0.035540615119308	-0.0419240801421207	-0.0291571500964952	1.11553405374621e-27	LINEAR	Volume of inferiortemporal (left hemisphere)		100000	UK Biobank Assessment Centre	100003.0	Imaging	100.0	Brain MRI	196	UK Biobank Assessment Centre > Imaging > Brain MRI > T1 structural brain MRI > Freesurfer DKT	IMGNET	True	0	IMGNET_0
27109	CONTINUOUS	33619	-0.0361447761203152	-0.0426399887247097	-0.0296495635159206	1.18399107609838e-27	LINEAR	Area of BA45 (right hemisphere)		100000	UK Biobank Assessment Centre	100003.0	Imaging	100.0	Brain MRI	195	UK Biobank Assessment Centre > Imaging > Brain MRI > T1 structural brain MRI > Freesurfer BA exvivo	IMGNET	True	0	IMGNET_0
26589	CONTINUOUS	33618	-0.0337273433196894	-0.0397906501845328	-0.027664036454846	1.24395991636589e-27	LINEAR	Volume of Thalamus-Proper (right hemisphere)		100000	UK Biobank Assessment Centre	100003.0	Imaging	100.0	Brain MRI	190	UK Biobank Assessment Centre > Imaging > Brain MRI > T1 structural brain MRI > Freesurfer ASEG	IMGNET	True	0	IMGNET_0
27771	CONTINUOUS	33619	-0.0361504359179899	-0.0426516527656217	-0.0296492190703581	1.29764261796249e-27	LINEAR	Volume of S-temporal-sup (right hemisphere)		100000	UK Biobank Assessment Centre	100003.0	Imaging	100.0	Brain MRI	197	UK Biobank Assessment Centre > Imaging > Brain MRI > T1 structural brain MRI > Freesurfer a2009s	IMGNET	True	0	IMGNET_0
27160	CONTINUOUS	33619	-0.0369884613507076	-0.0436448628531415	-0.0303320598482737	1.40603823455976e-27	LINEAR	Area of parstriangularis (left hemisphere)		100000	UK Biobank Assessment Centre	100003.0	Imaging	100.0	Brain MRI	196	UK Biobank Assessment Centre > Imaging > Brain MRI > T1 structural brain MRI > Freesurfer DKT	IMGNET	True	0	IMGNET_0
27260	CONTINUOUS	33619	-0.0355174761484195	-0.0419166869353762	-0.0291182653614629	1.61748771048383e-27	LINEAR	Area of rostralmiddlefrontal (right hemisphere)		100000	UK Biobank Assessment Centre	100003.0	Imaging	100.0	Brain MRI	196	UK Biobank Assessment Centre > Imaging > Brain MRI > T1 structural brain MRI > Freesurfer DKT	IMGNET	True	0	IMGNET_0
27655	CONTINUOUS	33619	-0.0389352334803308	-0.0459596751671774	-0.0319107917934842	1.89791979504878e-27	LINEAR	Mean thickness of G-rectus (right hemisphere)		100000	UK Biobank Assessment Centre	100003.0	Imaging	100.0	Brain MRI	197	UK Biobank Assessment Centre > Imaging > Brain MRI > T1 structural brain MRI > Freesurfer a2009s	IMGNET	True	0	IMGNET_0
27439	CONTINUOUS	33619	-0.0388953236526706	-0.04591442037487	-0.0318762269304712	1.95834970884202e-27	LINEAR	Mean thickness of G-temporal-inf (left hemisphere)		100000	UK Biobank Assessment Centre	100003.0	Imaging	100.0	Brain MRI	197	UK Biobank Assessment Centre > Imaging > Brain MRI > T1 structural brain MRI > Freesurfer a2009s	IMGNET	True	0	IMGNET_0
27233	CONTINUOUS	33619	-0.035494975443229	-0.0419130538900221	-0.0290768969964358	2.47148553574657e-27	LINEAR	Volume of supramarginal (left hemisphere)		100000	UK Biobank Assessment Centre	100003.0	Imaging	100.0	Brain MRI	196	UK Biobank Assessment Centre > Imaging > Brain MRI > T1 structural brain MRI > Freesurfer DKT	IMGNET	True	0	IMGNET_0
27748	CONTINUOUS	33619	-0.0374765118988823	-0.0442561983034287	-0.0306968254943358	2.61826422562808e-27	LINEAR	Volume of S-collat-transv-ant (right hemisphere)		100000	UK Biobank Assessment Centre	100003.0	Imaging	100.0	Brain MRI	197	UK Biobank Assessment Centre > Imaging > Brain MRI > T1 structural brain MRI > Freesurfer a2009s	IMGNET	True	0	IMGNET_0
27348	CONTINUOUS	33619	-0.0373461635239796	-0.0441106575952308	-0.0305816694527285	3.03041694415377e-27	LINEAR	Area of G-occipital-sup (left hemisphere)		100000	UK Biobank Assessment Centre	100003.0	Imaging	100.0	Brain MRI	197	UK Biobank Assessment Centre > Imaging > Brain MRI > T1 structural brain MRI > Freesurfer a2009s	IMGNET	True	0	IMGNET_0
26752	CONTINUOUS	33619	-0.0367291372929916	-0.0433885643501567	-0.0300697102358265	3.4107643475912e-27	LINEAR	Area of frontalpole (left hemisphere)		100000	UK Biobank Assessment Centre	100003.0	Imaging	100.0	Brain MRI	192	UK Biobank Assessment Centre > Imaging > Brain MRI > T1 structural brain MRI > Freesurfer desikan white	IMGNET	True	0	IMGNET_0
26821	CONTINUOUS	33619	-0.0347288694091432	-0.0410316834387306	-0.0284260553795557	3.81821111184433e-27	LINEAR	Volume of insula (left hemisphere)		100000	UK Biobank Assessment Centre	100003.0	Imaging	100.0	Brain MRI	192	UK Biobank Assessment Centre > Imaging > Brain MRI > T1 structural brain MRI > Freesurfer desikan white	IMGNET	True	0	IMGNET_0
27238	CONTINUOUS	33619	-0.0359823632859923	-0.0425133461437235	-0.029451380428261	3.86487510161355e-27	LINEAR	Area of cuneus (right hemisphere)		100000	UK Biobank Assessment Centre	100003.0	Imaging	100.0	Brain MRI	196	UK Biobank Assessment Centre > Imaging > Brain MRI > T1 structural brain MRI > Freesurfer DKT	IMGNET	True	0	IMGNET_0
27540	CONTINUOUS	33619	-0.0362003830346921	-0.0428093521232923	-0.029591413946092	7.62296217878955e-27	LINEAR	Volume of S-orbital-H-Shaped (left hemisphere)		100000	UK Biobank Assessment Centre	100003.0	Imaging	100.0	Brain MRI	197	UK Biobank Assessment Centre > Imaging > Brain MRI > T1 structural brain MRI > Freesurfer a2009s	IMGNET	True	0	IMGNET_0
27470	CONTINUOUS	33619	-0.0378486715036027	-0.0447674269503123	-0.0309299160568931	8.84187992327415e-27	LINEAR	Mean thickness of S-precentral-inf-part (left hemisphere)		100000	UK Biobank Assessment Centre	100003.0	Imaging	100.0	Brain MRI	197	UK Biobank Assessment Centre > Imaging > Brain MRI > T1 structural brain MRI > Freesurfer a2009s	IMGNET	True	0	IMGNET_0
27339	CONTINUOUS	33619	-0.0368633838874806	-0.0436041928206213	-0.0301225749543399	9.17607456161495e-27	LINEAR	Area of G-cuneus (left hemisphere)		100000	UK Biobank Assessment Centre	100003.0	Imaging	100.0	Brain MRI	197	UK Biobank Assessment Centre > Imaging > Brain MRI > T1 structural brain MRI > Freesurfer a2009s	IMGNET	True	0	IMGNET_0
26763	CONTINUOUS	33619	-0.038403395526795	-0.0454275002788197	-0.0313792907747703	9.43465564319973e-27	LINEAR	Mean thickness of inferiortemporal (left hemisphere)		100000	UK Biobank Assessment Centre	100003.0	Imaging	100.0	Brain MRI	192	UK Biobank Assessment Centre > Imaging > Brain MRI > T1 structural brain MRI > Freesurfer desikan white	IMGNET	True	0	IMGNET_0
27281	CONTINUOUS	33619	-0.0374023199675941	-0.0442455268658647	-0.0305591130693236	9.79162329562648e-27	LINEAR	Mean thickness of paracentral (right hemisphere)		100000	UK Biobank Assessment Centre	100003.0	Imaging	100.0	Brain MRI	196	UK Biobank Assessment Centre > Imaging > Brain MRI > T1 structural brain MRI > Freesurfer DKT	IMGNET	True	0	IMGNET_0
26740	CONTINUOUS	33619	-0.0362625462037609	-0.0429135944743484	-0.0296114979331734	1.3003497249305298e-26	LINEAR	Area of parstriangularis (left hemisphere)		100000	UK Biobank Assessment Centre	100003.0	Imaging	100.0	Brain MRI	192	UK Biobank Assessment Centre > Imaging > Brain MRI > T1 structural brain MRI > Freesurfer desikan white	IMGNET	True	0	IMGNET_0
26712	CONTINUOUS	33619	-0.0383723362038896	-0.0454167665873603	-0.031327905820419	1.44363799755036e-26	LINEAR	Volume of LD (left hemisphere)		100000	UK Biobank Assessment Centre	100003.0	Imaging	100.0	Brain MRI	191	UK Biobank Assessment Centre > Imaging > Brain MRI > T1 structural brain MRI > Freesurfer subsegmentation	IMGNET	True	0	IMGNET_0
27565	CONTINUOUS	33619	-0.0359860101656352	-0.0425969755951682	-0.0293750447361023	1.56392723165069e-26	LINEAR	Area of G-front-middle (right hemisphere)		100000	UK Biobank Assessment Centre	100003.0	Imaging	100.0	Brain MRI	197	UK Biobank Assessment Centre > Imaging > Brain MRI > T1 structural brain MRI > Freesurfer a2009s	IMGNET	True	0	IMGNET_0
26846	CONTINUOUS	33619	-0.0345626743750478	-0.0409160622629865	-0.0282092864871092	1.67776946447664e-26	LINEAR	Area of precuneus (right hemisphere)		100000	UK Biobank Assessment Centre	100003.0	Imaging	100.0	Brain MRI	192	UK Biobank Assessment Centre > Imaging > Brain MRI > T1 structural brain MRI > Freesurfer desikan white	IMGNET	True	0	IMGNET_0
27328	CONTINUOUS	33619	-0.0338533752645058	-0.0400788775699477	-0.0276278729590638	1.75652946423609e-26	LINEAR	Volume of insula (right hemisphere)		100000	UK Biobank Assessment Centre	100003.0	Imaging	100.0	Brain MRI	196	UK Biobank Assessment Centre > Imaging > Brain MRI > T1 structural brain MRI > Freesurfer DKT	IMGNET	True	0	IMGNET_0
27126	CONTINUOUS	33619	-0.0376379092050795	-0.0445634863518831	-0.030712332058276	1.8797839887381898e-26	LINEAR	Mean thickness of MT (right hemisphere)		100000	UK Biobank Assessment Centre	100003.0	Imaging	100.0	Brain MRI	195	UK Biobank Assessment Centre > Imaging > Brain MRI > T1 structural brain MRI > Freesurfer BA exvivo	IMGNET	True	0	IMGNET_0
27483	CONTINUOUS	33619	-0.0374995676136982	-0.0444004113729507	-0.0305987238544457	1.90235699679336e-26	LINEAR	Volume of G+S-cingul-Mid-Ant (left hemisphere)		100000	UK Biobank Assessment Centre	100003.0	Imaging	100.0	Brain MRI	197	UK Biobank Assessment Centre > Imaging > Brain MRI > T1 structural brain MRI > Freesurfer a2009s	IMGNET	True	0	IMGNET_0
27258	CONTINUOUS	33619	-0.0345493585054452	-0.040917625036038	-0.0281810919748524	2.28874262507694e-26	LINEAR	Area of precuneus (right hemisphere)		100000	UK Biobank Assessment Centre	100003.0	Imaging	100.0	Brain MRI	196	UK Biobank Assessment Centre > Imaging > Brain MRI > T1 structural brain MRI > Freesurfer DKT	IMGNET	True	0	IMGNET_0
27658	CONTINUOUS	33619	-0.0368068437264825	-0.0435943475439551	-0.0300193399090099	2.41185871567865e-26	LINEAR	Mean thickness of G-temp-sup-Lateral (right hemisphere)		100000	UK Biobank Assessment Centre	100003.0	Imaging	100.0	Brain MRI	197	UK Biobank Assessment Centre > Imaging > Brain MRI > T1 structural brain MRI > Freesurfer a2009s	IMGNET	True	0	IMGNET_0
26725	CONTINUOUS	33619	-0.0362832816454561	-0.0429771452595085	-0.0295894180314037	2.5338671040207898e-26	LINEAR	Area of cuneus (left hemisphere)		100000	UK Biobank Assessment Centre	100003.0	Imaging	100.0	Brain MRI	192	UK Biobank Assessment Centre > Imaging > Brain MRI > T1 structural brain MRI > Freesurfer desikan white	IMGNET	True	0	IMGNET_0
26887	CONTINUOUS	33619	-0.0380425478663758	-0.0450668765180603	-0.0310182192146913	2.7871434418894004e-26	LINEAR	Mean thickness of frontalpole (right hemisphere)		100000	UK Biobank Assessment Centre	100003.0	Imaging	100.0	Brain MRI	192	UK Biobank Assessment Centre > Imaging > Brain MRI > T1 structural brain MRI > Freesurfer desikan white	IMGNET	True	0	IMGNET_0
26673	CONTINUOUS	33619	-0.0352205024933342	-0.041723945382421	-0.0287170596042473	2.79628651002611e-26	LINEAR	Volume of MDm (left hemisphere)		100000	UK Biobank Assessment Centre	100003.0	Imaging	100.0	Brain MRI	191	UK Biobank Assessment Centre > Imaging > Brain MRI > T1 structural brain MRI > Freesurfer subsegmentation	IMGNET	True	0	IMGNET_0
27683	CONTINUOUS	33619	-0.03788917882708	-0.0448889599277616	-0.0308893977263985	2.96250076383967e-26	LINEAR	Mean thickness of S-occipital-ant (right hemisphere)		100000	UK Biobank Assessment Centre	100003.0	Imaging	100.0	Brain MRI	197	UK Biobank Assessment Centre > Imaging > Brain MRI > T1 structural brain MRI > Freesurfer a2009s	IMGNET	True	0	IMGNET_0
26919	CONTINUOUS	33619	-0.035564653569437	-0.0421373163758163	-0.0289919907630578	3.08335628278398e-26	LINEAR	Volume of supramarginal (right hemisphere)		100000	UK Biobank Assessment Centre	100003.0	Imaging	100.0	Brain MRI	192	UK Biobank Assessment Centre > Imaging > Brain MRI > T1 structural brain MRI > Freesurfer desikan white	IMGNET	True	0	IMGNET_0
26848	CONTINUOUS	33619	-0.0340518646401877	-0.0403472945564851	-0.0277564347238904	3.21592481673557e-26	LINEAR	Area of rostralmiddlefrontal (right hemisphere)		100000	UK Biobank Assessment Centre	100003.0	Imaging	100.0	Brain MRI	192	UK Biobank Assessment Centre > Imaging > Brain MRI > T1 structural brain MRI > Freesurfer desikan white	IMGNET	True	0	IMGNET_0
27345	CONTINUOUS	33619	-0.0370061075899096	-0.043849248172196	-0.0301629670076233	3.29858730752632e-26	LINEAR	Area of G-Ins-lg+S-cent-ins (left hemisphere)		100000	UK Biobank Assessment Centre	100003.0	Imaging	100.0	Brain MRI	197	UK Biobank Assessment Centre > Imaging > Brain MRI > T1 structural brain MRI > Freesurfer a2009s	IMGNET	True	0	IMGNET_0
27543	CONTINUOUS	33619	-0.0363565716274544	-0.0430860548551625	-0.0296270883997462	3.67582660904757e-26	LINEAR	Volume of S-postcentral (left hemisphere)		100000	UK Biobank Assessment Centre	100003.0	Imaging	100.0	Brain MRI	197	UK Biobank Assessment Centre > Imaging > Brain MRI > T1 structural brain MRI > Freesurfer a2009s	IMGNET	True	0	IMGNET_0
27414	CONTINUOUS	33619	-0.0367383742126228	-0.0435985402843482	-0.0298782081408975	9.81391380719061e-26	LINEAR	Mean thickness of G-front-inf-Opercular (left hemisphere)		100000	UK Biobank Assessment Centre	100003.0	Imaging	100.0	Brain MRI	197	UK Biobank Assessment Centre > Imaging > Brain MRI > T1 structural brain MRI > Freesurfer a2009s	IMGNET	True	0	IMGNET_0
27534	CONTINUOUS	33619	-0.0371961649780338	-0.0441432291297397	-0.0302491008263279	1.0037837866641601e-25	LINEAR	Volume of S-oc-sup+transversal (left hemisphere)		100000	UK Biobank Assessment Centre	100003.0	Imaging	100.0	Brain MRI	197	UK Biobank Assessment Centre > Imaging > Brain MRI > T1 structural brain MRI > Freesurfer a2009s	IMGNET	True	0	IMGNET_0
27344	CONTINUOUS	33619	-0.0337639706847565	-0.0400808543245679	-0.0274470870449451	1.2137980479473701e-25	LINEAR	Area of G-front-sup (left hemisphere)		100000	UK Biobank Assessment Centre	100003.0	Imaging	100.0	Brain MRI	197	UK Biobank Assessment Centre > Imaging > Brain MRI > T1 structural brain MRI > Freesurfer a2009s	IMGNET	True	0	IMGNET_0
27561	CONTINUOUS	33619	-0.0353937662528248	-0.0420188222767601	-0.0287687102288895	1.28141938087992e-25	LINEAR	Area of G-cuneus (right hemisphere)		100000	UK Biobank Assessment Centre	100003.0	Imaging	100.0	Brain MRI	197	UK Biobank Assessment Centre > Imaging > Brain MRI > T1 structural brain MRI > Freesurfer a2009s	IMGNET	True	0	IMGNET_0
27726	CONTINUOUS	33619	-0.0364532574243815	-0.0432936008009935	-0.0296129140477694	1.6840636825544302e-25	LINEAR	Volume of G-postcentral (right hemisphere)		100000	UK Biobank Assessment Centre	100003.0	Imaging	100.0	Brain MRI	197	UK Biobank Assessment Centre > Imaging > Brain MRI > T1 structural brain MRI > Freesurfer a2009s	IMGNET	True	0	IMGNET_0
27732	CONTINUOUS	33619	-0.0349516449295886	-0.041510390971358	-0.0283928988878193	1.68902137526764e-25	LINEAR	Volume of G-temp-sup-Lateral (right hemisphere)		100000	UK Biobank Assessment Centre	100003.0	Imaging	100.0	Brain MRI	197	UK Biobank Assessment Centre > Imaging > Brain MRI > T1 structural brain MRI > Freesurfer a2009s	IMGNET	True	0	IMGNET_0
27151	CONTINUOUS	33619	-0.0339359553531211	-0.04031177061716	-0.0275601400890821	1.9270504026691e-25	LINEAR	Area of lateraloccipital (left hemisphere)		100000	UK Biobank Assessment Centre	100003.0	Imaging	100.0	Brain MRI	196	UK Biobank Assessment Centre > Imaging > Brain MRI > T1 structural brain MRI > Freesurfer DKT	IMGNET	True	0	IMGNET_0
27724	CONTINUOUS	33619	-0.0354957905057405	-0.0421741132063363	-0.0288174678051446	2.24962038009023e-25	LINEAR	Volume of G-pariet-inf-Supramar (right hemisphere)		100000	UK Biobank Assessment Centre	100003.0	Imaging	100.0	Brain MRI	197	UK Biobank Assessment Centre > Imaging > Brain MRI > T1 structural brain MRI > Freesurfer a2009s	IMGNET	True	0	IMGNET_0
27001	CONTINUOUS	33619	0.0359587492152399	0.0291932116565477	0.0427242867739321	2.2536863221435103e-25	LINEAR	Grey-white contrast in lingual (left hemisphere)		100000	UK Biobank Assessment Centre	100003.0	Imaging	100.0	Brain MRI	194	UK Biobank Assessment Centre > Imaging > Brain MRI > T1 structural brain MRI > Freesurfer desikan gw	IMGNET	True	0	IMGNET_0
26834	CONTINUOUS	33619	-0.0359462764582119	-0.0427098270372987	-0.0291827258791252	2.2668082099192e-25	LINEAR	Area of lingual (right hemisphere)		100000	UK Biobank Assessment Centre	100003.0	Imaging	100.0	Brain MRI	192	UK Biobank Assessment Centre > Imaging > Brain MRI > T1 structural brain MRI > Freesurfer desikan white	IMGNET	True	0	IMGNET_0
27332	CONTINUOUS	33619	-0.0338378420847674	-0.0402173677587771	-0.0274583164107577	2.81596807213295e-25	LINEAR	Area of G+S-subcentral (left hemisphere)		100000	UK Biobank Assessment Centre	100003.0	Imaging	100.0	Brain MRI	197	UK Biobank Assessment Centre > Imaging > Brain MRI > T1 structural brain MRI > Freesurfer a2009s	IMGNET	True	0	IMGNET_0
26560	CONTINUOUS	33619	-0.0334156799069625	-0.0397187553067792	-0.0271126045071458	2.9726908775281403e-25	LINEAR	Volume of Putamen (left hemisphere)		100000	UK Biobank Assessment Centre	100003.0	Imaging	100.0	Brain MRI	190	UK Biobank Assessment Centre > Imaging > Brain MRI > T1 structural brain MRI > Freesurfer ASEG	IMGNET	True	0	IMGNET_0
27246	CONTINUOUS	33619	-0.0357946401602718	-0.0425570918163109	-0.0290321885042327	3.5263009681663703e-25	LINEAR	Area of lingual (right hemisphere)		100000	UK Biobank Assessment Centre	100003.0	Imaging	100.0	Brain MRI	196	UK Biobank Assessment Centre > Imaging > Brain MRI > T1 structural brain MRI > Freesurfer DKT	IMGNET	True	0	IMGNET_0
27127	CONTINUOUS	33619	0.0371112861324874	0.0300850284313074	0.0441375438336674	4.44634356934058e-25	LINEAR	Mean thickness of perirhinal (right hemisphere)		100000	UK Biobank Assessment Centre	100003.0	Imaging	100.0	Brain MRI	195	UK Biobank Assessment Centre > Imaging > Brain MRI > T1 structural brain MRI > Freesurfer BA exvivo	IMGNET	True	0	IMGNET_0
27145	CONTINUOUS	33619	-0.0351425921862021	-0.0417985272852807	-0.0284866570871235	4.62324569110188e-25	LINEAR	Area of cuneus (left hemisphere)		100000	UK Biobank Assessment Centre	100003.0	Imaging	100.0	Brain MRI	196	UK Biobank Assessment Centre > Imaging > Brain MRI > T1 structural brain MRI > Freesurfer DKT	IMGNET	True	0	IMGNET_0
130	INTEGER	367843	0.0170377837144391	0.0138054655007796	0.0202701019280987	5.135139007653091e-25	LINEAR	Place of birth in UK - east co-ordinate		100000	UK Biobank Assessment Centre	100071.0	Verbal interview	100072.0	Early life factors	100072	UK Biobank Assessment Centre > Verbal interview > Early life factors	IMGNET	True	0	IMGNET_0
27730	CONTINUOUS	33619	-0.0350861206725239	-0.0417426991235497	-0.028429542221498	5.55369545456977e-25	LINEAR	Volume of G-subcallosal (right hemisphere)		100000	UK Biobank Assessment Centre	100003.0	Imaging	100.0	Brain MRI	197	UK Biobank Assessment Centre > Imaging > Brain MRI > T1 structural brain MRI > Freesurfer a2009s	IMGNET	True	0	IMGNET_0
27016	CONTINUOUS	33619	-0.0331612988220827	-0.0394599260752373	-0.026862671568928	6.28153373834432e-25	LINEAR	Grey-white contrast in superiorfrontal (left hemisphere)		100000	UK Biobank Assessment Centre	100003.0	Imaging	100.0	Brain MRI	194	UK Biobank Assessment Centre > Imaging > Brain MRI > T1 structural brain MRI > Freesurfer desikan gw	IMGNET	True	0	IMGNET_0
27769	CONTINUOUS	33619	-0.035505930839761	-0.0422599160076244	-0.0287519456718976	7.3628261774628805e-25	LINEAR	Volume of S-subparietal (right hemisphere)		100000	UK Biobank Assessment Centre	100003.0	Imaging	100.0	Brain MRI	197	UK Biobank Assessment Centre > Imaging > Brain MRI > T1 structural brain MRI > Freesurfer a2009s	IMGNET	True	0	IMGNET_0
27427	CONTINUOUS	33619	-0.0352433669039266	-0.0419501153161975	-0.0285366184916557	7.68732497066684e-25	LINEAR	Mean thickness of G-pariet-inf-Angular (left hemisphere)		100000	UK Biobank Assessment Centre	100003.0	Imaging	100.0	Brain MRI	197	UK Biobank Assessment Centre > Imaging > Brain MRI > T1 structural brain MRI > Freesurfer a2009s	IMGNET	True	0	IMGNET_0
27380	CONTINUOUS	33619	-0.0353189182250549	-0.0420471474974919	-0.0285906889526179	8.603767849405541e-25	LINEAR	Area of S-front-inf (left hemisphere)		100000	UK Biobank Assessment Centre	100003.0	Imaging	100.0	Brain MRI	197	UK Biobank Assessment Centre > Imaging > Brain MRI > T1 structural brain MRI > Freesurfer a2009s	IMGNET	True	0	IMGNET_0
27051	CONTINUOUS	33619	-0.0328747726513127	-0.0391401424580054	-0.0266094028446201	9.01522287173034e-25	LINEAR	Grey-white contrast in superiorfrontal (right hemisphere)		100000	UK Biobank Assessment Centre	100003.0	Imaging	100.0	Brain MRI	194	UK Biobank Assessment Centre > Imaging > Brain MRI > T1 structural brain MRI > Freesurfer desikan gw	IMGNET	True	0	IMGNET_0
27510	CONTINUOUS	33619	-0.0341485392815013	-0.0406618316320933	-0.0276352469309094	9.80859960839878e-25	LINEAR	Volume of G-temp-sup-Lateral (left hemisphere)		100000	UK Biobank Assessment Centre	100003.0	Imaging	100.0	Brain MRI	197	UK Biobank Assessment Centre > Imaging > Brain MRI > T1 structural brain MRI > Freesurfer a2009s	IMGNET	True	0	IMGNET_0
27556	CONTINUOUS	33619	-0.0327751265436542	-0.0390349662215323	-0.026515286865776	1.13305730410897e-24	LINEAR	Area of G+S-cingul-Ant (right hemisphere)		100000	UK Biobank Assessment Centre	100003.0	Imaging	100.0	Brain MRI	197	UK Biobank Assessment Centre > Imaging > Brain MRI > T1 structural brain MRI > Freesurfer a2009s	IMGNET	True	0	IMGNET_0
27497	CONTINUOUS	33619	-0.0346937465593992	-0.0413272262892367	-0.0280602668295617	1.27100451404403e-24	LINEAR	Volume of G-oc-temp-lat-fusifor (left hemisphere)		100000	UK Biobank Assessment Centre	100003.0	Imaging	100.0	Brain MRI	197	UK Biobank Assessment Centre > Imaging > Brain MRI > T1 structural brain MRI > Freesurfer a2009s	IMGNET	True	0	IMGNET_0
27502	CONTINUOUS	33619	-0.0339916109353157	-0.0404925120019726	-0.0274907098686587	1.30600529847978e-24	LINEAR	Volume of G-pariet-inf-Supramar (left hemisphere)		100000	UK Biobank Assessment Centre	100003.0	Imaging	100.0	Brain MRI	197	UK Biobank Assessment Centre > Imaging > Brain MRI > T1 structural brain MRI > Freesurfer a2009s	IMGNET	True	0	IMGNET_0
27495	CONTINUOUS	33619	-0.034879114214197	-0.0415586956498764	-0.0281995327785176	1.50442626075653e-24	LINEAR	Volume of G-occipital-middle (left hemisphere)		100000	UK Biobank Assessment Centre	100003.0	Imaging	100.0	Brain MRI	197	UK Biobank Assessment Centre > Imaging > Brain MRI > T1 structural brain MRI > Freesurfer a2009s	IMGNET	True	0	IMGNET_0
27513	CONTINUOUS	33619	-0.0340877943259692	-0.0406181990356953	-0.0275573896162431	1.56298577094347e-24	LINEAR	Volume of G-temporal-inf (left hemisphere)		100000	UK Biobank Assessment Centre	100003.0	Imaging	100.0	Brain MRI	197	UK Biobank Assessment Centre > Imaging > Brain MRI > T1 structural brain MRI > Freesurfer a2009s	IMGNET	True	0	IMGNET_0
30030	CONTINUOUS	365049	-0.013822253442068	-0.0164770159359394	-0.0111674909481967	1.90225309359278e-24	LINEAR	Haematocrit percentage		100078	Biological samples	100079.0	Assay results	100080.0	Blood assays	100081	Biological samples > Assay results > Blood assays > Blood count	IMGNET	True	0	IMGNET_0
27423	CONTINUOUS	33619	-0.0359920633787787	-0.0429022664195941	-0.0290818603379633	1.96360372461505e-24	LINEAR	Mean thickness of G-oc-temp-lat-fusifor (left hemisphere)		100000	UK Biobank Assessment Centre	100003.0	Imaging	100.0	Brain MRI	197	UK Biobank Assessment Centre > Imaging > Brain MRI > T1 structural brain MRI > Freesurfer a2009s	IMGNET	True	0	IMGNET_0
26630	CONTINUOUS	33619	-0.0348426292959601	-0.0415363756346375	-0.0281488829572826	2.09797636493315e-24	LINEAR	Volume of molecular-layer-HP-body (left hemisphere)		100000	UK Biobank Assessment Centre	100003.0	Imaging	100.0	Brain MRI	191	UK Biobank Assessment Centre > Imaging > Brain MRI > T1 structural brain MRI > Freesurfer subsegmentation	IMGNET	True	0	IMGNET_0
27734	CONTINUOUS	33619	-0.0350734959957177	-0.0418239930316048	-0.0283229989598306	2.54258607223357e-24	LINEAR	Volume of G-temp-sup-Plan-tempo (right hemisphere)		100000	UK Biobank Assessment Centre	100003.0	Imaging	100.0	Brain MRI	197	UK Biobank Assessment Centre > Imaging > Brain MRI > T1 structural brain MRI > Freesurfer a2009s	IMGNET	True	0	IMGNET_0
27418	CONTINUOUS	33619	-0.0339863914275699	-0.0405398385897543	-0.0274329442653855	3.08642511824514e-24	LINEAR	Mean thickness of G-front-sup (left hemisphere)		100000	UK Biobank Assessment Centre	100003.0	Imaging	100.0	Brain MRI	197	UK Biobank Assessment Centre > Imaging > Brain MRI > T1 structural brain MRI > Freesurfer a2009s	IMGNET	True	0	IMGNET_0
27747	CONTINUOUS	33619	-0.0334847506867378	-0.0399423035583194	-0.0270271978151563	3.12819734392647e-24	LINEAR	Volume of S-circular-insula-sup (right hemisphere)		100000	UK Biobank Assessment Centre	100003.0	Imaging	100.0	Brain MRI	197	UK Biobank Assessment Centre > Imaging > Brain MRI > T1 structural brain MRI > Freesurfer a2009s	IMGNET	True	0	IMGNET_0
27068	CONTINUOUS	33619	-0.0354275491819976	-0.0422622513786123	-0.028592846985383	3.24840845977883e-24	LINEAR	Area of V1 (left hemisphere)		100000	UK Biobank Assessment Centre	100003.0	Imaging	100.0	Brain MRI	195	UK Biobank Assessment Centre > Imaging > Brain MRI > T1 structural brain MRI > Freesurfer BA exvivo	IMGNET	True	0	IMGNET_0
27485	CONTINUOUS	33619	-0.0343669131901327	-0.041007335628205	-0.0277264907520603	3.81821571020854e-24	LINEAR	Volume of G-cingul-Post-dorsal (left hemisphere)		100000	UK Biobank Assessment Centre	100003.0	Imaging	100.0	Brain MRI	197	UK Biobank Assessment Centre > Imaging > Brain MRI > T1 structural brain MRI > Freesurfer a2009s	IMGNET	True	0	IMGNET_0
27015	CONTINUOUS	33619	-0.0330382265421947	-0.0394297577725608	-0.0266466953118286	4.33505137660078e-24	LINEAR	Grey-white contrast in rostralmiddlefrontal (left hemisphere)		100000	UK Biobank Assessment Centre	100003.0	Imaging	100.0	Brain MRI	194	UK Biobank Assessment Centre > Imaging > Brain MRI > T1 structural brain MRI > Freesurfer desikan gw	IMGNET	True	0	IMGNET_0
26731	CONTINUOUS	33619	-0.0328912240295195	-0.0392698629439423	-0.0265125851150966	5.57471044081328e-24	LINEAR	Area of lateraloccipital (left hemisphere)		100000	UK Biobank Assessment Centre	100003.0	Imaging	100.0	Brain MRI	192	UK Biobank Assessment Centre > Imaging > Brain MRI > T1 structural brain MRI > Freesurfer desikan white	IMGNET	True	0	IMGNET_0
26895	CONTINUOUS	33619	-0.0323790721082208	-0.0386738571561659	-0.0260842870602758	7.174941691280571e-24	LINEAR	Volume of fusiform (right hemisphere)		100000	UK Biobank Assessment Centre	100003.0	Imaging	100.0	Brain MRI	192	UK Biobank Assessment Centre > Imaging > Brain MRI > T1 structural brain MRI > Freesurfer desikan white	IMGNET	True	0	IMGNET_0
27517	CONTINUOUS	33619	-0.0340074527877995	-0.0406249498709887	-0.0273899557046103	7.88915150843747e-24	LINEAR	Volume of Lat-Fis-post (left hemisphere)		100000	UK Biobank Assessment Centre	100003.0	Imaging	100.0	Brain MRI	197	UK Biobank Assessment Centre > Imaging > Brain MRI > T1 structural brain MRI > Freesurfer a2009s	IMGNET	True	0	IMGNET_0
27631	CONTINUOUS	33619	-0.0354908924529258	-0.0423988072167834	-0.0285829776890682	8.09659238626987e-24	LINEAR	Mean thickness of G+S-cingul-Mid-Ant (right hemisphere)		100000	UK Biobank Assessment Centre	100003.0	Imaging	100.0	Brain MRI	197	UK Biobank Assessment Centre > Imaging > Brain MRI > T1 structural brain MRI > Freesurfer a2009s	IMGNET	True	0	IMGNET_0
27065	CONTINUOUS	33619	-0.0327087570476517	-0.0390757165097211	-0.0263417975855823	8.16921544019145e-24	LINEAR	Area of BA6 (left hemisphere)		100000	UK Biobank Assessment Centre	100003.0	Imaging	100.0	Brain MRI	195	UK Biobank Assessment Centre > Imaging > Brain MRI > T1 structural brain MRI > Freesurfer BA exvivo	IMGNET	True	0	IMGNET_0
26542	CONTINUOUS	33618	-0.0336027513461167	-0.0401462404517965	-0.0270592622404369	8.495098744516921e-24	LINEAR	Mean intensity of Thalamus-Proper (left hemisphere)		100000	UK Biobank Assessment Centre	100003.0	Imaging	100.0	Brain MRI	190	UK Biobank Assessment Centre > Imaging > Brain MRI > T1 structural brain MRI > Freesurfer ASEG	IMGNET	True	0	IMGNET_0
26610	CONTINUOUS	33619	-0.0323654500262895	-0.0386761526266872	-0.0260547474258919	9.69082987515168e-24	LINEAR	Volume of Lateral-nucleus (right hemisphere)		100000	UK Biobank Assessment Centre	100003.0	Imaging	100.0	Brain MRI	191	UK Biobank Assessment Centre > Imaging > Brain MRI > T1 structural brain MRI > Freesurfer subsegmentation	IMGNET	True	0	IMGNET_0
27722	CONTINUOUS	33619	-0.0328966038930767	-0.0393251219603329	-0.0264680858258205	1.21389986580134e-23	LINEAR	Volume of G-orbital (right hemisphere)		100000	UK Biobank Assessment Centre	100003.0	Imaging	100.0	Brain MRI	197	UK Biobank Assessment Centre > Imaging > Brain MRI > T1 structural brain MRI > Freesurfer a2009s	IMGNET	True	0	IMGNET_0
27093	CONTINUOUS	33619	-0.0327271836182	-0.0391299712688001	-0.0263243959675998	1.36405640820068e-23	LINEAR	Volume of BA6 (left hemisphere)		100000	UK Biobank Assessment Centre	100003.0	Imaging	100.0	Brain MRI	195	UK Biobank Assessment Centre > Imaging > Brain MRI > T1 structural brain MRI > Freesurfer BA exvivo	IMGNET	True	0	IMGNET_0
26922	CONTINUOUS	33619	-0.031608324702767	-0.0377923818321325	-0.0254242675734014	1.3677268366373e-23	LINEAR	Volume of insula (right hemisphere)		100000	UK Biobank Assessment Centre	100003.0	Imaging	100.0	Brain MRI	192	UK Biobank Assessment Centre > Imaging > Brain MRI > T1 structural brain MRI > Freesurfer desikan white	IMGNET	True	0	IMGNET_0
27180	CONTINUOUS	33619	-0.0358758133703101	-0.0429041366217822	-0.028847490118838	1.56430715944866e-23	LINEAR	Mean thickness of inferiortemporal (left hemisphere)		100000	UK Biobank Assessment Centre	100003.0	Imaging	100.0	Brain MRI	196	UK Biobank Assessment Centre > Imaging > Brain MRI > T1 structural brain MRI > Freesurfer DKT	IMGNET	True	0	IMGNET_0
27536	CONTINUOUS	33619	-0.0343087762925699	-0.0410318646712513	-0.0275856879138886	1.6060892730096602e-23	LINEAR	Volume of S-oc-temp-lat (left hemisphere)		100000	UK Biobank Assessment Centre	100003.0	Imaging	100.0	Brain MRI	197	UK Biobank Assessment Centre > Imaging > Brain MRI > T1 structural brain MRI > Freesurfer a2009s	IMGNET	True	0	IMGNET_0
27744	CONTINUOUS	33619	-0.0345638095892813	-0.0413440561612942	-0.0277835630172683	1.78683763463869e-23	LINEAR	Volume of S-cingul-Marginalis (right hemisphere)		100000	UK Biobank Assessment Centre	100003.0	Imaging	100.0	Brain MRI	197	UK Biobank Assessment Centre > Imaging > Brain MRI > T1 structural brain MRI > Freesurfer a2009s	IMGNET	True	0	IMGNET_0
26890	CONTINUOUS	33619	-0.0347998753233225	-0.0416287663507221	-0.0279709842959229	1.84934474991147e-23	LINEAR	Volume of bankssts (right hemisphere)		100000	UK Biobank Assessment Centre	100003.0	Imaging	100.0	Brain MRI	192	UK Biobank Assessment Centre > Imaging > Brain MRI > T1 structural brain MRI > Freesurfer desikan white	IMGNET	True	0	IMGNET_0
26806	CONTINUOUS	33619	-0.0333122454970924	-0.0398527215518788	-0.026771769442306	1.95166703884406e-23	LINEAR	Volume of parsorbitalis (left hemisphere)		100000	UK Biobank Assessment Centre	100003.0	Imaging	100.0	Brain MRI	192	UK Biobank Assessment Centre > Imaging > Brain MRI > T1 structural brain MRI > Freesurfer desikan white	IMGNET	True	0	IMGNET_0
26969	CONTINUOUS	33619	-0.0326942694166114	-0.0391218232903158	-0.026266715542907	2.22530916543058e-23	LINEAR	Area of medialorbitofrontal (right hemisphere)		100000	UK Biobank Assessment Centre	100003.0	Imaging	100.0	Brain MRI	193	UK Biobank Assessment Centre > Imaging > Brain MRI > T1 structural brain MRI > Freesurfer desikan pial	IMGNET	True	0	IMGNET_0
27688	CONTINUOUS	33619	-0.0360735456670881	-0.0431660015816274	-0.0289810897525488	2.24267037747842e-23	LINEAR	Mean thickness of S-orbital-H-Shaped (right hemisphere)		100000	UK Biobank Assessment Centre	100003.0	Imaging	100.0	Brain MRI	197	UK Biobank Assessment Centre > Imaging > Brain MRI > T1 structural brain MRI > Freesurfer a2009s	IMGNET	True	0	IMGNET_0
26898	CONTINUOUS	33619	-0.0337309928679997	-0.0403668539974011	-0.0270951317385982	2.38123755333291e-23	LINEAR	Volume of isthmuscingulate (right hemisphere)		100000	UK Biobank Assessment Centre	100003.0	Imaging	100.0	Brain MRI	192	UK Biobank Assessment Centre > Imaging > Brain MRI > T1 structural brain MRI > Freesurfer desikan white	IMGNET	True	0	IMGNET_0
26981	CONTINUOUS	33619	-0.0349973971839932	-0.0418886601066395	-0.0281061342613468	2.60758389323947e-23	LINEAR	Area of rostralanteriorcingulate (right hemisphere)		100000	UK Biobank Assessment Centre	100003.0	Imaging	100.0	Brain MRI	193	UK Biobank Assessment Centre > Imaging > Brain MRI > T1 structural brain MRI > Freesurfer desikan pial	IMGNET	True	0	IMGNET_0
27579	CONTINUOUS	33619	-0.0327796208586938	-0.0392463600063121	-0.0263128817110754	3.1458120790665904e-23	LINEAR	Area of G-precentral (right hemisphere)		100000	UK Biobank Assessment Centre	100003.0	Imaging	100.0	Brain MRI	197	UK Biobank Assessment Centre > Imaging > Brain MRI > T1 structural brain MRI > Freesurfer a2009s	IMGNET	True	0	IMGNET_0
26949	CONTINUOUS	33619	-0.0320603229703401	-0.0383861563057385	-0.0257344896349417	3.19546587478511e-23	LINEAR	Area of rostralmiddlefrontal (left hemisphere)		100000	UK Biobank Assessment Centre	100003.0	Imaging	100.0	Brain MRI	193	UK Biobank Assessment Centre > Imaging > Brain MRI > T1 structural brain MRI > Freesurfer desikan pial	IMGNET	True	0	IMGNET_0
26653	CONTINUOUS	33619	-0.0330095378536326	-0.0395327939221635	-0.0264862817851017	3.72836210481132e-23	LINEAR	Volume of GC-ML-DG-head (right hemisphere)		100000	UK Biobank Assessment Centre	100003.0	Imaging	100.0	Brain MRI	191	UK Biobank Assessment Centre > Imaging > Brain MRI > T1 structural brain MRI > Freesurfer subsegmentation	IMGNET	True	0	IMGNET_0
27566	CONTINUOUS	33619	-0.0324392822829708	-0.0388592226548138	-0.0260193419111278	4.30834769954595e-23	LINEAR	Area of G-front-sup (right hemisphere)		100000	UK Biobank Assessment Centre	100003.0	Imaging	100.0	Brain MRI	197	UK Biobank Assessment Centre > Imaging > Brain MRI > T1 structural brain MRI > Freesurfer a2009s	IMGNET	True	0	IMGNET_0
26896	CONTINUOUS	33619	-0.0323229463327348	-0.0387212434858544	-0.0259246491796152	4.40113858623405e-23	LINEAR	Volume of inferiorparietal (right hemisphere)		100000	UK Biobank Assessment Centre	100003.0	Imaging	100.0	Brain MRI	192	UK Biobank Assessment Centre > Imaging > Brain MRI > T1 structural brain MRI > Freesurfer desikan white	IMGNET	True	0	IMGNET_0
27305	CONTINUOUS	33619	-0.0335651081071129	-0.0402126586539172	-0.0269175575603086	4.62689169652796e-23	LINEAR	Volume of isthmuscingulate (right hemisphere)		100000	UK Biobank Assessment Centre	100003.0	Imaging	100.0	Brain MRI	196	UK Biobank Assessment Centre > Imaging > Brain MRI > T1 structural brain MRI > Freesurfer DKT	IMGNET	True	0	IMGNET_0
27684	CONTINUOUS	33619	-0.0357667201181152	-0.042861532253826	-0.0286719079824044	5.408343600637841e-23	LINEAR	Mean thickness of S-oc-temp-lat (right hemisphere)		100000	UK Biobank Assessment Centre	100003.0	Imaging	100.0	Brain MRI	197	UK Biobank Assessment Centre > Imaging > Brain MRI > T1 structural brain MRI > Freesurfer a2009s	IMGNET	True	0	IMGNET_0
27101	CONTINUOUS	33619	-0.0325851137168884	-0.0390510703142996	-0.0261191571194772	5.597339224756991e-23	LINEAR	Area of BA1 (right hemisphere)		100000	UK Biobank Assessment Centre	100003.0	Imaging	100.0	Brain MRI	195	UK Biobank Assessment Centre > Imaging > Brain MRI > T1 structural brain MRI > Freesurfer BA exvivo	IMGNET	True	0	IMGNET_0
27493	CONTINUOUS	33619	-0.0343644302189648	-0.0411981312248547	-0.027530729213075	6.910239706717899e-23	LINEAR	Volume of G-Ins-lg+S-cent-ins (left hemisphere)		100000	UK Biobank Assessment Centre	100003.0	Imaging	100.0	Brain MRI	197	UK Biobank Assessment Centre > Imaging > Brain MRI > T1 structural brain MRI > Freesurfer a2009s	IMGNET	True	0	IMGNET_0
26591	CONTINUOUS	33619	-0.0316972734574549	-0.0380194579335042	-0.0253750889814056	9.25048712736384e-23	LINEAR	Volume of Putamen (right hemisphere)		100000	UK Biobank Assessment Centre	100003.0	Imaging	100.0	Brain MRI	190	UK Biobank Assessment Centre > Imaging > Brain MRI > T1 structural brain MRI > Freesurfer ASEG	IMGNET	True	0	IMGNET_0
27303	CONTINUOUS	33619	-0.03198137332402	-0.0383693169447922	-0.0255934297032477	1.06233509534812e-22	LINEAR	Volume of inferiorparietal (right hemisphere)		100000	UK Biobank Assessment Centre	100003.0	Imaging	100.0	Brain MRI	196	UK Biobank Assessment Centre > Imaging > Brain MRI > T1 structural brain MRI > Freesurfer DKT	IMGNET	True	0	IMGNET_0
27147	CONTINUOUS	33619	-0.0315261699995949	-0.0378337221591221	-0.0252186178400677	1.24891565003775e-22	LINEAR	Area of fusiform (left hemisphere)		100000	UK Biobank Assessment Centre	100003.0	Imaging	100.0	Brain MRI	196	UK Biobank Assessment Centre > Imaging > Brain MRI > T1 structural brain MRI > Freesurfer DKT	IMGNET	True	0	IMGNET_0
27261	CONTINUOUS	33619	-0.0307400796243111	-0.0368933503278514	-0.0245868089207708	1.3090625711499e-22	LINEAR	Area of superiorfrontal (right hemisphere)		100000	UK Biobank Assessment Centre	100003.0	Imaging	100.0	Brain MRI	196	UK Biobank Assessment Centre > Imaging > Brain MRI > T1 structural brain MRI > Freesurfer DKT	IMGNET	True	0	IMGNET_0
27668	CONTINUOUS	33619	-0.034962906271505	-0.0419684795026817	-0.0279573330403283	1.44193038315193e-22	LINEAR	Mean thickness of S-calcarine (right hemisphere)		100000	UK Biobank Assessment Centre	100003.0	Imaging	100.0	Brain MRI	197	UK Biobank Assessment Centre > Imaging > Brain MRI > T1 structural brain MRI > Freesurfer a2009s	IMGNET	True	0	IMGNET_0
27110	CONTINUOUS	33619	-0.0339922421942452	-0.0408084033696627	-0.0271760810188277	1.54932260808006e-22	LINEAR	Area of V1 (right hemisphere)		100000	UK Biobank Assessment Centre	100003.0	Imaging	100.0	Brain MRI	195	UK Biobank Assessment Centre > Imaging > Brain MRI > T1 structural brain MRI > Freesurfer BA exvivo	IMGNET	True	0	IMGNET_0
26748	CONTINUOUS	33619	-0.0310676210651268	-0.0373071272995867	-0.0248281148306668	1.80177822642751e-22	LINEAR	Area of superiorfrontal (left hemisphere)		100000	UK Biobank Assessment Centre	100003.0	Imaging	100.0	Brain MRI	192	UK Biobank Assessment Centre > Imaging > Brain MRI > T1 structural brain MRI > Freesurfer desikan white	IMGNET	True	0	IMGNET_0
27342	CONTINUOUS	33619	-0.0340856334437009	-0.0409363502553666	-0.0272349166320352	1.93471131038973e-22	LINEAR	Area of G-front-inf-Triangul (left hemisphere)		100000	UK Biobank Assessment Centre	100003.0	Imaging	100.0	Brain MRI	197	UK Biobank Assessment Centre > Imaging > Brain MRI > T1 structural brain MRI > Freesurfer a2009s	IMGNET	True	0	IMGNET_0
27557	CONTINUOUS	33619	-0.0329082015301393	-0.0395266875554228	-0.0262897155048558	2.06238779189336e-22	LINEAR	Area of G+S-cingul-Mid-Ant (right hemisphere)		100000	UK Biobank Assessment Centre	100003.0	Imaging	100.0	Brain MRI	197	UK Biobank Assessment Centre > Imaging > Brain MRI > T1 structural brain MRI > Freesurfer a2009s	IMGNET	True	0	IMGNET_0
27447	CONTINUOUS	33619	-0.0349870366489331	-0.0420290166294531	-0.0279450566684131	2.21932621518272e-22	LINEAR	Mean thickness of S-central (left hemisphere)		100000	UK Biobank Assessment Centre	100003.0	Imaging	100.0	Brain MRI	197	UK Biobank Assessment Centre > Imaging > Brain MRI > T1 structural brain MRI > Freesurfer a2009s	IMGNET	True	0	IMGNET_0
26727	CONTINUOUS	33619	-0.0310189042183458	-0.0372794741939683	-0.0247583342427232	2.88761801859638e-22	LINEAR	Area of fusiform (left hemisphere)		100000	UK Biobank Assessment Centre	100003.0	Imaging	100.0	Brain MRI	192	UK Biobank Assessment Centre > Imaging > Brain MRI > T1 structural brain MRI > Freesurfer desikan white	IMGNET	True	0	IMGNET_0
26897	CONTINUOUS	33619	-0.0313455882863752	-0.0376725864160896	-0.0250185901566608	2.90908776355238e-22	LINEAR	Volume of inferiortemporal (right hemisphere)		100000	UK Biobank Assessment Centre	100003.0	Imaging	100.0	Brain MRI	192	UK Biobank Assessment Centre > Imaging > Brain MRI > T1 structural brain MRI > Freesurfer desikan white	IMGNET	True	0	IMGNET_0
27494	CONTINUOUS	33619	-0.0320790882926496	-0.0385576476823419	-0.0256005289029572	3.06256662994521e-22	LINEAR	Volume of G-insular-short (left hemisphere)		100000	UK Biobank Assessment Centre	100003.0	Imaging	100.0	Brain MRI	197	UK Biobank Assessment Centre > Imaging > Brain MRI > T1 structural brain MRI > Freesurfer a2009s	IMGNET	True	0	IMGNET_0
27358	CONTINUOUS	33619	-0.033144128720597	-0.0398687646536137	-0.0264194927875803	4.73780606408299e-22	LINEAR	Area of G-precuneus (left hemisphere)		100000	UK Biobank Assessment Centre	100003.0	Imaging	100.0	Brain MRI	197	UK Biobank Assessment Centre > Imaging > Brain MRI > T1 structural brain MRI > Freesurfer a2009s	IMGNET	True	0	IMGNET_0
27059	CONTINUOUS	33619	-0.0316800939168661	-0.0381096728257168	-0.0252505150080153	4.87714926619392e-22	LINEAR	Area of BA1 (left hemisphere)		100000	UK Biobank Assessment Centre	100003.0	Imaging	100.0	Brain MRI	195	UK Biobank Assessment Centre > Imaging > Brain MRI > T1 structural brain MRI > Freesurfer BA exvivo	IMGNET	True	0	IMGNET_0
26738	CONTINUOUS	33619	-0.0334966074229002	-0.0403034523956079	-0.0266897624501925	5.49158337025799e-22	LINEAR	Area of parsopercularis (left hemisphere)		100000	UK Biobank Assessment Centre	100003.0	Imaging	100.0	Brain MRI	192	UK Biobank Assessment Centre > Imaging > Brain MRI > T1 structural brain MRI > Freesurfer desikan white	IMGNET	True	0	IMGNET_0
27170	CONTINUOUS	33619	-0.0301450437897292	-0.0362745314586894	-0.024015556120769	5.81246782983626e-22	LINEAR	Area of superiortemporal (left hemisphere)		100000	UK Biobank Assessment Centre	100003.0	Imaging	100.0	Brain MRI	196	UK Biobank Assessment Centre > Imaging > Brain MRI > T1 structural brain MRI > Freesurfer DKT	IMGNET	True	0	IMGNET_0
26923	CONTINUOUS	33619	-0.0286052317353887	-0.0344247768574373	-0.0227856866133401	6.114820554687169e-22	LINEAR	Area of TotalSurface (left hemisphere)		100000	UK Biobank Assessment Centre	100003.0	Imaging	100.0	Brain MRI	193	UK Biobank Assessment Centre > Imaging > Brain MRI > T1 structural brain MRI > Freesurfer desikan pial	IMGNET	True	0	IMGNET_0
27334	CONTINUOUS	33619	-0.0315555143519757	-0.0379887159195202	-0.0251223127844313	7.433172645351329e-22	LINEAR	Area of G+S-cingul-Ant (left hemisphere)		100000	UK Biobank Assessment Centre	100003.0	Imaging	100.0	Brain MRI	197	UK Biobank Assessment Centre > Imaging > Brain MRI > T1 structural brain MRI > Freesurfer a2009s	IMGNET	True	0	IMGNET_0
26841	CONTINUOUS	33619	-0.0324144039316988	-0.0390314327679386	-0.0257973750954591	8.40410411657851e-22	LINEAR	Area of parstriangularis (right hemisphere)		100000	UK Biobank Assessment Centre	100003.0	Imaging	100.0	Brain MRI	192	UK Biobank Assessment Centre > Imaging > Brain MRI > T1 structural brain MRI > Freesurfer desikan white	IMGNET	True	0	IMGNET_0
27140	CONTINUOUS	33619	-0.0319835218939027	-0.0385158474712724	-0.025451196316533	8.80241574496328e-22	LINEAR	Volume of MT (right hemisphere)		100000	UK Biobank Assessment Centre	100003.0	Imaging	100.0	Brain MRI	195	UK Biobank Assessment Centre > Imaging > Brain MRI > T1 structural brain MRI > Freesurfer BA exvivo	IMGNET	True	0	IMGNET_0
27512	CONTINUOUS	33619	-0.0327254312530113	-0.0394122222253845	-0.0260386402806381	9.16869502101859e-22	LINEAR	Volume of G-temp-sup-Plan-tempo (left hemisphere)		100000	UK Biobank Assessment Centre	100003.0	Imaging	100.0	Brain MRI	197	UK Biobank Assessment Centre > Imaging > Brain MRI > T1 structural brain MRI > Freesurfer a2009s	IMGNET	True	0	IMGNET_0
27572	CONTINUOUS	33619	-0.0335688460226381	-0.0404299053683487	-0.0267077866769274	9.41142567317963e-22	LINEAR	Area of G-oc-temp-med-Lingual (right hemisphere)		100000	UK Biobank Assessment Centre	100003.0	Imaging	100.0	Brain MRI	197	UK Biobank Assessment Centre > Imaging > Brain MRI > T1 structural brain MRI > Freesurfer a2009s	IMGNET	True	0	IMGNET_0
27742	CONTINUOUS	33619	-0.0333247604053156	-0.0401449323270913	-0.0265045884835399	1.06352052816532e-21	LINEAR	Volume of S-calcarine (right hemisphere)		100000	UK Biobank Assessment Centre	100003.0	Imaging	100.0	Brain MRI	197	UK Biobank Assessment Centre > Imaging > Brain MRI > T1 structural brain MRI > Freesurfer a2009s	IMGNET	True	0	IMGNET_0
27754	CONTINUOUS	33619	-0.0330573659040036	-0.0398266808721054	-0.0262880509359018	1.12118615382737e-21	LINEAR	Volume of S-intrapariet+P-trans (right hemisphere)		100000	UK Biobank Assessment Centre	100003.0	Imaging	100.0	Brain MRI	197	UK Biobank Assessment Centre > Imaging > Brain MRI > T1 structural brain MRI > Freesurfer a2009s	IMGNET	True	0	IMGNET_0
27638	CONTINUOUS	33619	-0.0334737397656049	-0.0403315042399716	-0.0266159752912382	1.17033217614273e-21	LINEAR	Mean thickness of G-front-inf-Triangul (right hemisphere)		100000	UK Biobank Assessment Centre	100003.0	Imaging	100.0	Brain MRI	197	UK Biobank Assessment Centre > Imaging > Brain MRI > T1 structural brain MRI > Freesurfer a2009s	IMGNET	True	0	IMGNET_0
26849	CONTINUOUS	33619	-0.0305932242138509	-0.0368633157072766	-0.0243231327204252	1.21343000201723e-21	LINEAR	Area of superiorfrontal (right hemisphere)		100000	UK Biobank Assessment Centre	100003.0	Imaging	100.0	Brain MRI	192	UK Biobank Assessment Centre > Imaging > Brain MRI > T1 structural brain MRI > Freesurfer desikan white	IMGNET	True	0	IMGNET_0
26948	CONTINUOUS	33619	-0.0328727521256566	-0.0396117590878381	-0.0261337451634752	1.24240881751799e-21	LINEAR	Area of rostralanteriorcingulate (left hemisphere)		100000	UK Biobank Assessment Centre	100003.0	Imaging	100.0	Brain MRI	193	UK Biobank Assessment Centre > Imaging > Brain MRI > T1 structural brain MRI > Freesurfer desikan pial	IMGNET	True	0	IMGNET_0
27253	CONTINUOUS	33619	-0.0324204260102847	-0.039069774755673	-0.0257710772648965	1.29638941662653e-21	LINEAR	Area of parstriangularis (right hemisphere)		100000	UK Biobank Assessment Centre	100003.0	Imaging	100.0	Brain MRI	196	UK Biobank Assessment Centre > Imaging > Brain MRI > T1 structural brain MRI > Freesurfer DKT	IMGNET	True	0	IMGNET_0
27242	CONTINUOUS	33619	-0.0305515346220329	-0.0368198450521064	-0.0242832241919595	1.3402628902770101e-21	LINEAR	Area of inferiortemporal (right hemisphere)		100000	UK Biobank Assessment Centre	100003.0	Imaging	100.0	Brain MRI	196	UK Biobank Assessment Centre > Imaging > Brain MRI > T1 structural brain MRI > Freesurfer DKT	IMGNET	True	0	IMGNET_0
27310	CONTINUOUS	33619	-0.0303873124452484	-0.0366243926572376	-0.0241502322332592	1.38984721163669e-21	LINEAR	Volume of middletemporal (right hemisphere)		100000	UK Biobank Assessment Centre	100003.0	Imaging	100.0	Brain MRI	196	UK Biobank Assessment Centre > Imaging > Brain MRI > T1 structural brain MRI > Freesurfer DKT	IMGNET	True	0	IMGNET_0
26907	CONTINUOUS	33619	-0.0317728486516261	-0.0382973890846702	-0.025248308218582	1.45136810878647e-21	LINEAR	Volume of parsorbitalis (right hemisphere)		100000	UK Biobank Assessment Centre	100003.0	Imaging	100.0	Brain MRI	192	UK Biobank Assessment Centre > Imaging > Brain MRI > T1 structural brain MRI > Freesurfer desikan white	IMGNET	True	0	IMGNET_0
27522	CONTINUOUS	33619	-0.0331845557663108	-0.0400001121531737	-0.0263689993794478	1.4734853695304301e-21	LINEAR	Volume of S-cingul-Marginalis (left hemisphere)		100000	UK Biobank Assessment Centre	100003.0	Imaging	100.0	Brain MRI	197	UK Biobank Assessment Centre > Imaging > Brain MRI > T1 structural brain MRI > Freesurfer a2009s	IMGNET	True	0	IMGNET_0
26789	CONTINUOUS	33619	-0.0330362952306231	-0.039823407155567	-0.0262491833056792	1.51400385223755e-21	LINEAR	Volume of bankssts (left hemisphere)		100000	UK Biobank Assessment Centre	100003.0	Imaging	100.0	Brain MRI	192	UK Biobank Assessment Centre > Imaging > Brain MRI > T1 structural brain MRI > Freesurfer desikan white	IMGNET	True	0	IMGNET_0
27164	CONTINUOUS	33619	-0.030547398746692	-0.0368320646358066	-0.0242627328575774	1.72349530778894e-21	LINEAR	Area of precentral (left hemisphere)		100000	UK Biobank Assessment Centre	100003.0	Imaging	100.0	Brain MRI	196	UK Biobank Assessment Centre > Imaging > Brain MRI > T1 structural brain MRI > Freesurfer DKT	IMGNET	True	0	IMGNET_0
27663	CONTINUOUS	33619	-0.0341101007066346	-0.0411347655006898	-0.0270854359125793	1.88859475596653e-21	LINEAR	Mean thickness of Lat-Fis-ant-Horizont (right hemisphere)		100000	UK Biobank Assessment Centre	100003.0	Imaging	100.0	Brain MRI	197	UK Biobank Assessment Centre > Imaging > Brain MRI > T1 structural brain MRI > Freesurfer a2009s	IMGNET	True	0	IMGNET_0
27504	CONTINUOUS	33619	-0.0329987772272001	-0.0398154591466964	-0.0261820953077038	2.49721231731326e-21	LINEAR	Volume of G-postcentral (left hemisphere)		100000	UK Biobank Assessment Centre	100003.0	Imaging	100.0	Brain MRI	197	UK Biobank Assessment Centre > Imaging > Brain MRI > T1 structural brain MRI > Freesurfer a2009s	IMGNET	True	0	IMGNET_0
27675	CONTINUOUS	33619	-0.0341302519721343	-0.0411807203061864	-0.0270797836380823	2.49892982290245e-21	LINEAR	Mean thickness of S-collat-transv-post (right hemisphere)		100000	UK Biobank Assessment Centre	100003.0	Imaging	100.0	Brain MRI	197	UK Biobank Assessment Centre > Imaging > Brain MRI > T1 structural brain MRI > Freesurfer a2009s	IMGNET	True	0	IMGNET_0
27426	CONTINUOUS	33619	-0.0338634485029221	-0.0408692955666037	-0.0268576014392406	2.8625484354003403e-21	LINEAR	Mean thickness of G-orbital (left hemisphere)		100000	UK Biobank Assessment Centre	100003.0	Imaging	100.0	Brain MRI	197	UK Biobank Assessment Centre > Imaging > Brain MRI > T1 structural brain MRI > Freesurfer a2009s	IMGNET	True	0	IMGNET_0
27158	CONTINUOUS	33619	-0.0328534123266505	-0.0396526783911235	-0.0260541462621775	2.95468111108101e-21	LINEAR	Area of parsopercularis (left hemisphere)		100000	UK Biobank Assessment Centre	100003.0	Imaging	100.0	Brain MRI	196	UK Biobank Assessment Centre > Imaging > Brain MRI > T1 structural brain MRI > Freesurfer DKT	IMGNET	True	0	IMGNET_0
27168	CONTINUOUS	33619	-0.0299623754508645	-0.0361638461706462	-0.0237609047310828	2.97747163668832e-21	LINEAR	Area of superiorfrontal (left hemisphere)		100000	UK Biobank Assessment Centre	100003.0	Imaging	100.0	Brain MRI	196	UK Biobank Assessment Centre > Imaging > Brain MRI > T1 structural brain MRI > Freesurfer DKT	IMGNET	True	0	IMGNET_0
27352	CONTINUOUS	33619	-0.0305521365355306	-0.0368790578328624	-0.0242252152381987	3.1249887441288703e-21	LINEAR	Area of G-orbital (left hemisphere)		100000	UK Biobank Assessment Centre	100003.0	Imaging	100.0	Brain MRI	197	UK Biobank Assessment Centre > Imaging > Brain MRI > T1 structural brain MRI > Freesurfer a2009s	IMGNET	True	0	IMGNET_0
27416	CONTINUOUS	33619	-0.0329174925824861	-0.0397483683852418	-0.0260866167797304	3.76585179386591e-21	LINEAR	Mean thickness of G-front-inf-Triangul (left hemisphere)		100000	UK Biobank Assessment Centre	100003.0	Imaging	100.0	Brain MRI	197	UK Biobank Assessment Centre > Imaging > Brain MRI > T1 structural brain MRI > Freesurfer a2009s	IMGNET	True	0	IMGNET_0
27217	CONTINUOUS	33619	-0.0301772328137755	-0.0364397170222848	-0.0239147486052662	3.77959454019649e-21	LINEAR	Volume of middletemporal (left hemisphere)		100000	UK Biobank Assessment Centre	100003.0	Imaging	100.0	Brain MRI	196	UK Biobank Assessment Centre > Imaging > Brain MRI > T1 structural brain MRI > Freesurfer DKT	IMGNET	True	0	IMGNET_0
26988	CONTINUOUS	33619	-0.0331807460769398	-0.040080975823792	-0.0262805163300875	4.56186501643105e-21	LINEAR	Area of transversetemporal (right hemisphere)		100000	UK Biobank Assessment Centre	100003.0	Imaging	100.0	Brain MRI	193	UK Biobank Assessment Centre > Imaging > Brain MRI > T1 structural brain MRI > Freesurfer desikan pial	IMGNET	True	0	IMGNET_0
27640	CONTINUOUS	33619	-0.0317473316040588	-0.0383500958658128	-0.0251445673423048	4.60075326537538e-21	LINEAR	Mean thickness of G-front-sup (right hemisphere)		100000	UK Biobank Assessment Centre	100003.0	Imaging	100.0	Brain MRI	197	UK Biobank Assessment Centre > Imaging > Brain MRI > T1 structural brain MRI > Freesurfer a2009s	IMGNET	True	0	IMGNET_0
27406	CONTINUOUS	33619	-0.0334693296808318	-0.0404312341146992	-0.0265074252469644	4.6604049575625e-21	LINEAR	Mean thickness of G+S-subcentral (left hemisphere)		100000	UK Biobank Assessment Centre	100003.0	Imaging	100.0	Brain MRI	197	UK Biobank Assessment Centre > Imaging > Brain MRI > T1 structural brain MRI > Freesurfer a2009s	IMGNET	True	0	IMGNET_0
27547	CONTINUOUS	33619	-0.0323784254317816	-0.0391134690136686	-0.0256433818498946	4.66390561893727e-21	LINEAR	Volume of S-subparietal (left hemisphere)		100000	UK Biobank Assessment Centre	100003.0	Imaging	100.0	Brain MRI	197	UK Biobank Assessment Centre > Imaging > Brain MRI > T1 structural brain MRI > Freesurfer a2009s	IMGNET	True	0	IMGNET_0
26744	CONTINUOUS	33619	-0.0302040688209007	-0.0365023807950457	-0.0239057568467558	5.81667191586693e-21	LINEAR	Area of precentral (left hemisphere)		100000	UK Biobank Assessment Centre	100003.0	Imaging	100.0	Brain MRI	192	UK Biobank Assessment Centre > Imaging > Brain MRI > T1 structural brain MRI > Freesurfer desikan white	IMGNET	True	0	IMGNET_0
27765	CONTINUOUS	33619	-0.0330391351611562	-0.0399361194452471	-0.0261421508770654	6.4072085851216806e-21	LINEAR	Volume of S-postcentral (right hemisphere)		100000	UK Biobank Assessment Centre	100003.0	Imaging	100.0	Brain MRI	197	UK Biobank Assessment Centre > Imaging > Brain MRI > T1 structural brain MRI > Freesurfer a2009s	IMGNET	True	0	IMGNET_0
27594	CONTINUOUS	33619	-0.0328831527593814	-0.0397646634336079	-0.0260016420851549	7.98785300664233e-21	LINEAR	Area of S-calcarine (right hemisphere)		100000	UK Biobank Assessment Centre	100003.0	Imaging	100.0	Brain MRI	197	UK Biobank Assessment Centre > Imaging > Brain MRI > T1 structural brain MRI > Freesurfer a2009s	IMGNET	True	0	IMGNET_0
27149	CONTINUOUS	33619	-0.0303926958162029	-0.0367542156772605	-0.0240311759551453	8.12126310840315e-21	LINEAR	Area of inferiortemporal (left hemisphere)		100000	UK Biobank Assessment Centre	100003.0	Imaging	100.0	Brain MRI	196	UK Biobank Assessment Centre > Imaging > Brain MRI > T1 structural brain MRI > Freesurfer DKT	IMGNET	True	0	IMGNET_0
27569	CONTINUOUS	33619	-0.0313891250052151	-0.0379673206257019	-0.0248109293847283	9.056491157364681e-21	LINEAR	Area of G-occipital-middle (right hemisphere)		100000	UK Biobank Assessment Centre	100003.0	Imaging	100.0	Brain MRI	197	UK Biobank Assessment Centre > Imaging > Brain MRI > T1 structural brain MRI > Freesurfer a2009s	IMGNET	True	0	IMGNET_0
27484	CONTINUOUS	33619	-0.0322044598311147	-0.0389582047619837	-0.0254507149002458	9.62724026726447e-21	LINEAR	Volume of G+S-cingul-Mid-Post (left hemisphere)		100000	UK Biobank Assessment Centre	100003.0	Imaging	100.0	Brain MRI	197	UK Biobank Assessment Centre > Imaging > Brain MRI > T1 structural brain MRI > Freesurfer a2009s	IMGNET	True	0	IMGNET_0
27717	CONTINUOUS	33619	-0.0311548015253612	-0.0376902236346645	-0.0246193794160579	9.86444516104327e-21	LINEAR	Volume of G-occipital-middle (right hemisphere)		100000	UK Biobank Assessment Centre	100003.0	Imaging	100.0	Brain MRI	197	UK Biobank Assessment Centre > Imaging > Brain MRI > T1 structural brain MRI > Freesurfer a2009s	IMGNET	True	0	IMGNET_0
26573	CONTINUOUS	33618	-0.0310343521214866	-0.0375466927959022	-0.024522011447071	1.01602619505298e-20	LINEAR	Mean intensity of Thalamus-Proper (right hemisphere)		100000	UK Biobank Assessment Centre	100003.0	Imaging	100.0	Brain MRI	190	UK Biobank Assessment Centre > Imaging > Brain MRI > T1 structural brain MRI > Freesurfer ASEG	IMGNET	True	0	IMGNET_0
26982	CONTINUOUS	33619	-0.0300940842077966	-0.0364239216544133	-0.02376424676118	1.24792338101014e-20	LINEAR	Area of rostralmiddlefrontal (right hemisphere)		100000	UK Biobank Assessment Centre	100003.0	Imaging	100.0	Brain MRI	193	UK Biobank Assessment Centre > Imaging > Brain MRI > T1 structural brain MRI > Freesurfer desikan pial	IMGNET	True	0	IMGNET_0
26687	CONTINUOUS	33619	-0.0322277400885992	-0.0390078047940001	-0.0254476753831983	1.2714330604923901e-20	LINEAR	Volume of LP (left hemisphere)		100000	UK Biobank Assessment Centre	100003.0	Imaging	100.0	Brain MRI	191	UK Biobank Assessment Centre > Imaging > Brain MRI > T1 structural brain MRI > Freesurfer subsegmentation	IMGNET	True	0	IMGNET_0
27630	CONTINUOUS	33619	-0.0336467910220011	-0.0407254326509601	-0.026568149393042	1.27201988232702e-20	LINEAR	Mean thickness of G+S-cingul-Ant (right hemisphere)		100000	UK Biobank Assessment Centre	100003.0	Imaging	100.0	Brain MRI	197	UK Biobank Assessment Centre > Imaging > Brain MRI > T1 structural brain MRI > Freesurfer a2009s	IMGNET	True	0	IMGNET_0
27570	CONTINUOUS	33619	-0.0318142360008784	-0.0385096022163596	-0.0251188697853972	1.3101511155662e-20	LINEAR	Area of G-occipital-sup (right hemisphere)		100000	UK Biobank Assessment Centre	100003.0	Imaging	100.0	Brain MRI	197	UK Biobank Assessment Centre > Imaging > Brain MRI > T1 structural brain MRI > Freesurfer a2009s	IMGNET	True	0	IMGNET_0
27628	CONTINUOUS	33619	-0.0330609918562719	-0.0400214691755448	-0.026100514536999	1.3558641273250502e-20	LINEAR	Mean thickness of G+S-subcentral (right hemisphere)		100000	UK Biobank Assessment Centre	100003.0	Imaging	100.0	Brain MRI	197	UK Biobank Assessment Centre > Imaging > Brain MRI > T1 structural brain MRI > Freesurfer a2009s	IMGNET	True	0	IMGNET_0
27501	CONTINUOUS	33619	-0.0317769366643375	-0.0384688588385165	-0.0250850144901586	1.38780804713121e-20	LINEAR	Volume of G-pariet-inf-Angular (left hemisphere)		100000	UK Biobank Assessment Centre	100003.0	Imaging	100.0	Brain MRI	197	UK Biobank Assessment Centre > Imaging > Brain MRI > T1 structural brain MRI > Freesurfer a2009s	IMGNET	True	0	IMGNET_0
27213	CONTINUOUS	33619	-0.0298998288169019	-0.0362040031614715	-0.0235956544723323	1.5408860013061002e-20	LINEAR	Volume of lateraloccipital (left hemisphere)		100000	UK Biobank Assessment Centre	100003.0	Imaging	100.0	Brain MRI	196	UK Biobank Assessment Centre > Imaging > Brain MRI > T1 structural brain MRI > Freesurfer DKT	IMGNET	True	0	IMGNET_0
27421	CONTINUOUS	33619	-0.0328964433942519	-0.0398588915785123	-0.0259339952099915	2.1447272579672202e-20	LINEAR	Mean thickness of G-occipital-middle (left hemisphere)		100000	UK Biobank Assessment Centre	100003.0	Imaging	100.0	Brain MRI	197	UK Biobank Assessment Centre > Imaging > Brain MRI > T1 structural brain MRI > Freesurfer a2009s	IMGNET	True	0	IMGNET_0
27756	CONTINUOUS	33619	-0.0324663643475913	-0.0393382593985381	-0.0255944692966444	2.15751019900105e-20	LINEAR	Volume of S-oc-sup+transversal (right hemisphere)		100000	UK Biobank Assessment Centre	100003.0	Imaging	100.0	Brain MRI	197	UK Biobank Assessment Centre > Imaging > Brain MRI > T1 structural brain MRI > Freesurfer a2009s	IMGNET	True	0	IMGNET_0
27576	CONTINUOUS	33619	-0.0315834597558776	-0.0382740967758357	-0.0248928227359195	2.3200338264348802e-20	LINEAR	Area of G-pariet-inf-Supramar (right hemisphere)		100000	UK Biobank Assessment Centre	100003.0	Imaging	100.0	Brain MRI	197	UK Biobank Assessment Centre > Imaging > Brain MRI > T1 structural brain MRI > Freesurfer a2009s	IMGNET	True	0	IMGNET_0
26750	CONTINUOUS	33619	-0.0294681320525855	-0.0357121706749106	-0.0232240934302603	2.3690724821725903e-20	LINEAR	Area of superiortemporal (left hemisphere)		100000	UK Biobank Assessment Centre	100003.0	Imaging	100.0	Brain MRI	192	UK Biobank Assessment Centre > Imaging > Brain MRI > T1 structural brain MRI > Freesurfer desikan white	IMGNET	True	0	IMGNET_0
27520	CONTINUOUS	33619	-0.0321424295427957	-0.0389634558333842	-0.0253214032522072	2.6995979804408e-20	LINEAR	Volume of S-calcarine (left hemisphere)		100000	UK Biobank Assessment Centre	100003.0	Imaging	100.0	Brain MRI	197	UK Biobank Assessment Centre > Imaging > Brain MRI > T1 structural brain MRI > Freesurfer a2009s	IMGNET	True	0	IMGNET_0
27166	CONTINUOUS	33619	-0.0301329782182684	-0.036540614303235	-0.0237253421333018	3.21583901167786e-20	LINEAR	Area of rostralanteriorcingulate (left hemisphere)		100000	UK Biobank Assessment Centre	100003.0	Imaging	100.0	Brain MRI	196	UK Biobank Assessment Centre > Imaging > Brain MRI > T1 structural brain MRI > Freesurfer DKT	IMGNET	True	0	IMGNET_0
27719	CONTINUOUS	33619	-0.0307655822164109	-0.0373145432378032	-0.0242166211950186	3.51525353668061e-20	LINEAR	Volume of G-oc-temp-lat-fusifor (right hemisphere)		100000	UK Biobank Assessment Centre	100003.0	Imaging	100.0	Brain MRI	197	UK Biobank Assessment Centre > Imaging > Brain MRI > T1 structural brain MRI > Freesurfer a2009s	IMGNET	True	0	IMGNET_0
26798	CONTINUOUS	33619	-0.0296188077758221	-0.0359281259332756	-0.0233094896183687	3.73465986853645e-20	LINEAR	Volume of lateraloccipital (left hemisphere)		100000	UK Biobank Assessment Centre	100003.0	Imaging	100.0	Brain MRI	192	UK Biobank Assessment Centre > Imaging > Brain MRI > T1 structural brain MRI > Freesurfer desikan white	IMGNET	True	0	IMGNET_0
26617	CONTINUOUS	33619	-0.0302846607265103	-0.0367417852028239	-0.0238275362501968	4.0413475833157605e-20	LINEAR	Volume of Corticoamygdaloid-transitio (right hemisphere)		100000	UK Biobank Assessment Centre	100003.0	Imaging	100.0	Brain MRI	191	UK Biobank Assessment Centre > Imaging > Brain MRI > T1 structural brain MRI > Freesurfer subsegmentation	IMGNET	True	0	IMGNET_0
26729	CONTINUOUS	33619	-0.0298893780763344	-0.036278173866457	-0.0235005822862117	4.9989070928511505e-20	LINEAR	Area of inferiortemporal (left hemisphere)		100000	UK Biobank Assessment Centre	100003.0	Imaging	100.0	Brain MRI	192	UK Biobank Assessment Centre > Imaging > Brain MRI > T1 structural brain MRI > Freesurfer desikan white	IMGNET	True	0	IMGNET_0
26936	CONTINUOUS	33619	-0.0303639365772388	-0.0368665309135648	-0.0238613422409128	5.87312809716976e-20	LINEAR	Area of medialorbitofrontal (left hemisphere)		100000	UK Biobank Assessment Centre	100003.0	Imaging	100.0	Brain MRI	193	UK Biobank Assessment Centre > Imaging > Brain MRI > T1 structural brain MRI > Freesurfer desikan pial	IMGNET	True	0	IMGNET_0
26830	CONTINUOUS	33619	-0.0292855164359195	-0.0355644594417593	-0.0230065734300796	6.47911331586039e-20	LINEAR	Area of inferiortemporal (right hemisphere)		100000	UK Biobank Assessment Centre	100003.0	Imaging	100.0	Brain MRI	192	UK Biobank Assessment Centre > Imaging > Brain MRI > T1 structural brain MRI > Freesurfer desikan white	IMGNET	True	0	IMGNET_0
26956	CONTINUOUS	33619	-0.027056272524604	-0.032862688173005	-0.0212498568762031	7.01080979919328e-20	LINEAR	Area of TotalSurface (right hemisphere)		100000	UK Biobank Assessment Centre	100003.0	Imaging	100.0	Brain MRI	193	UK Biobank Assessment Centre > Imaging > Brain MRI > T1 structural brain MRI > Freesurfer desikan pial	IMGNET	True	0	IMGNET_0
27736	CONTINUOUS	33619	-0.0292645227137284	-0.0355479609064244	-0.0229810845210325	7.31007105933327e-20	LINEAR	Volume of G-temporal-middle (right hemisphere)		100000	UK Biobank Assessment Centre	100003.0	Imaging	100.0	Brain MRI	197	UK Biobank Assessment Centre > Imaging > Brain MRI > T1 structural brain MRI > Freesurfer a2009s	IMGNET	True	0	IMGNET_0
27063	CONTINUOUS	33619	-0.0305264081865331	-0.0370952645758012	-0.0239575517972651	8.7968882488789e-20	LINEAR	Area of BA4a (left hemisphere)		100000	UK Biobank Assessment Centre	100003.0	Imaging	100.0	Brain MRI	195	UK Biobank Assessment Centre > Imaging > Brain MRI > T1 structural brain MRI > Freesurfer BA exvivo	IMGNET	True	0	IMGNET_0
27259	CONTINUOUS	33619	-0.0306483166352496	-0.0372597125326599	-0.0240369207378392	1.08122511231745e-19	LINEAR	Area of rostralanteriorcingulate (right hemisphere)		100000	UK Biobank Assessment Centre	100003.0	Imaging	100.0	Brain MRI	196	UK Biobank Assessment Centre > Imaging > Brain MRI > T1 structural brain MRI > Freesurfer DKT	IMGNET	True	0	IMGNET_0
26642	CONTINUOUS	33619	-0.0304287768318067	-0.0370063208123794	-0.023851232851234	1.28279150431864e-19	LINEAR	Volume of Hippocampal-tail (right hemisphere)		100000	UK Biobank Assessment Centre	100003.0	Imaging	100.0	Brain MRI	191	UK Biobank Assessment Centre > Imaging > Brain MRI > T1 structural brain MRI > Freesurfer subsegmentation	IMGNET	True	0	IMGNET_0
26713	CONTINUOUS	33619	-0.0326612781252293	-0.0397269635621842	-0.0255955926882744	1.36932209456599e-19	LINEAR	Volume of LD (right hemisphere)		100000	UK Biobank Assessment Centre	100003.0	Imaging	100.0	Brain MRI	191	UK Biobank Assessment Centre > Imaging > Brain MRI > T1 structural brain MRI > Freesurfer subsegmentation	IMGNET	True	0	IMGNET_0
26619	CONTINUOUS	33619	-0.0288188966624679	-0.0350577343952961	-0.0225800589296397	1.4513746163793802e-19	LINEAR	Volume of Whole-amygdala (right hemisphere)		100000	UK Biobank Assessment Centre	100003.0	Imaging	100.0	Brain MRI	191	UK Biobank Assessment Centre > Imaging > Brain MRI > T1 structural brain MRI > Freesurfer subsegmentation	IMGNET	True	0	IMGNET_0
27446	CONTINUOUS	33619	-0.0321020579073171	-0.0390563808485767	-0.0251477349660575	1.5354193100309501e-19	LINEAR	Mean thickness of S-calcarine (left hemisphere)		100000	UK Biobank Assessment Centre	100003.0	Imaging	100.0	Brain MRI	197	UK Biobank Assessment Centre > Imaging > Brain MRI > T1 structural brain MRI > Freesurfer a2009s	IMGNET	True	0	IMGNET_0
26997	CONTINUOUS	33619	0.029202376416719	0.0228713368077228	0.0355334160257151	1.6363556508762602e-19	LINEAR	Grey-white contrast in inferiortemporal (left hemisphere)		100000	UK Biobank Assessment Centre	100003.0	Imaging	100.0	Brain MRI	194	UK Biobank Assessment Centre > Imaging > Brain MRI > T1 structural brain MRI > Freesurfer desikan gw	IMGNET	True	0	IMGNET_0
27511	CONTINUOUS	33619	-0.0298048237650457	-0.0362737385231888	-0.0233359090069026	1.79515496217879e-19	LINEAR	Volume of G-temp-sup-Plan-polar (left hemisphere)		100000	UK Biobank Assessment Centre	100003.0	Imaging	100.0	Brain MRI	197	UK Biobank Assessment Centre > Imaging > Brain MRI > T1 structural brain MRI > Freesurfer a2009s	IMGNET	True	0	IMGNET_0
27583	CONTINUOUS	33619	-0.0318557555836526	-0.0387764392933864	-0.0249350718739187	1.94239204221051e-19	LINEAR	Area of G-temp-sup-G-T-transv (right hemisphere)		100000	UK Biobank Assessment Centre	100003.0	Imaging	100.0	Brain MRI	197	UK Biobank Assessment Centre > Imaging > Brain MRI > T1 structural brain MRI > Freesurfer a2009s	IMGNET	True	0	IMGNET_0
27297	CONTINUOUS	33619	-0.0320867685446934	-0.0390581977702023	-0.0251153393191845	1.95520471967959e-19	LINEAR	Mean thickness of insula (right hemisphere)		100000	UK Biobank Assessment Centre	100003.0	Imaging	100.0	Brain MRI	196	UK Biobank Assessment Centre > Imaging > Brain MRI > T1 structural brain MRI > Freesurfer DKT	IMGNET	True	0	IMGNET_0
26903	CONTINUOUS	33619	-0.0286156516424568	-0.0348639301675974	-0.0223673731173163	2.9367448962702703e-19	LINEAR	Volume of middletemporal (right hemisphere)		100000	UK Biobank Assessment Centre	100003.0	Imaging	100.0	Brain MRI	192	UK Biobank Assessment Centre > Imaging > Brain MRI > T1 structural brain MRI > Freesurfer desikan white	IMGNET	True	0	IMGNET_0
26618	CONTINUOUS	33619	-0.0292482924412013	-0.0356485613255935	-0.0228480235568091	3.50153746983561e-19	LINEAR	Volume of Paralaminar-nucleus (right hemisphere)		100000	UK Biobank Assessment Centre	100003.0	Imaging	100.0	Brain MRI	191	UK Biobank Assessment Centre > Imaging > Brain MRI > T1 structural brain MRI > Freesurfer subsegmentation	IMGNET	True	0	IMGNET_0
27304	CONTINUOUS	33619	-0.0289800968582523	-0.0353291034593056	-0.022631090257199	3.8493302665395103e-19	LINEAR	Volume of inferiortemporal (right hemisphere)		100000	UK Biobank Assessment Centre	100003.0	Imaging	100.0	Brain MRI	196	UK Biobank Assessment Centre > Imaging > Brain MRI > T1 structural brain MRI > Freesurfer DKT	IMGNET	True	0	IMGNET_0
27574	CONTINUOUS	33619	-0.0284553326273628	-0.0346928634689524	-0.0222178017857731	4.02737882719059e-19	LINEAR	Area of G-orbital (right hemisphere)		100000	UK Biobank Assessment Centre	100003.0	Imaging	100.0	Brain MRI	197	UK Biobank Assessment Centre > Imaging > Brain MRI > T1 structural brain MRI > Freesurfer a2009s	IMGNET	True	0	IMGNET_0
27039	CONTINUOUS	33618	0.0314112424052968	0.0245056659836606	0.0383168188269331	5.092424723262651e-19	LINEAR	Grey-white contrast in parahippocampal (right hemisphere)		100000	UK Biobank Assessment Centre	100003.0	Imaging	100.0	Brain MRI	194	UK Biobank Assessment Centre > Imaging > Brain MRI > T1 structural brain MRI > Freesurfer desikan gw	IMGNET	True	0	IMGNET_0
26857	CONTINUOUS	33619	-0.0317179905489341	-0.0386963805705058	-0.0247396005273625	5.4172064668058995e-19	LINEAR	Mean thickness of bankssts (right hemisphere)		100000	UK Biobank Assessment Centre	100003.0	Imaging	100.0	Brain MRI	192	UK Biobank Assessment Centre > Imaging > Brain MRI > T1 structural brain MRI > Freesurfer desikan white	IMGNET	True	0	IMGNET_0
27544	CONTINUOUS	33619	-0.0310616551833569	-0.0379007495468423	-0.0242225608198715	5.751217597999631e-19	LINEAR	Volume of S-precentral-inf-part (left hemisphere)		100000	UK Biobank Assessment Centre	100003.0	Imaging	100.0	Brain MRI	197	UK Biobank Assessment Centre > Imaging > Brain MRI > T1 structural brain MRI > Freesurfer a2009s	IMGNET	True	0	IMGNET_0
26840	CONTINUOUS	33619	-0.0287686251122298	-0.0351064327386575	-0.0224308174858021	6.017729666576891e-19	LINEAR	Area of parsorbitalis (right hemisphere)		100000	UK Biobank Assessment Centre	100003.0	Imaging	100.0	Brain MRI	192	UK Biobank Assessment Centre > Imaging > Brain MRI > T1 structural brain MRI > Freesurfer desikan white	IMGNET	True	0	IMGNET_0
25910	CONTINUOUS	33391	0.0309590595697739	0.0241363098463061	0.0377818092932417	6.190010422074599e-19	LINEAR	Volume of grey matter in VIIIa Cerebellum (vermis)		1101	UK Biobank Assessment Centre		Imaging		Imaging	1101	UK Biobank Assessment Centre > Imaging > Brain MRI > T1 structural brain MRI > Regional grey matter volumes (FAST)	IMGNET	True	0	IMGNET_0
27225	CONTINUOUS	33619	-0.0302886843376033	-0.036964941159245	-0.0236124275159616	6.280935551566781e-19	LINEAR	Volume of posteriorcingulate (left hemisphere)		100000	UK Biobank Assessment Centre	100003.0	Imaging	100.0	Brain MRI	196	UK Biobank Assessment Centre > Imaging > Brain MRI > T1 structural brain MRI > Freesurfer DKT	IMGNET	True	0	IMGNET_0
27186	CONTINUOUS	33619	-0.0315074520140697	-0.0384603862391409	-0.0245545177889986	6.887876922488771e-19	LINEAR	Mean thickness of middletemporal (left hemisphere)		100000	UK Biobank Assessment Centre	100003.0	Imaging	100.0	Brain MRI	196	UK Biobank Assessment Centre > Imaging > Brain MRI > T1 structural brain MRI > Freesurfer DKT	IMGNET	True	0	IMGNET_0
26765	CONTINUOUS	33619	-0.0316565405642983	-0.0386596586765745	-0.0246534224520222	8.38272170179189e-19	LINEAR	Mean thickness of lateraloccipital (left hemisphere)		100000	UK Biobank Assessment Centre	100003.0	Imaging	100.0	Brain MRI	192	UK Biobank Assessment Centre > Imaging > Brain MRI > T1 structural brain MRI > Freesurfer desikan white	IMGNET	True	0	IMGNET_0
27347	CONTINUOUS	33619	-0.0302655371397271	-0.0369689495815949	-0.0235621246978594	9.21579465196069e-19	LINEAR	Area of G-occipital-middle (left hemisphere)		100000	UK Biobank Assessment Centre	100003.0	Imaging	100.0	Brain MRI	197	UK Biobank Assessment Centre > Imaging > Brain MRI > T1 structural brain MRI > Freesurfer a2009s	IMGNET	True	0	IMGNET_0
27226	CONTINUOUS	33619	-0.0290043181754451	-0.0354444605387533	-0.0225641758121368	1.1224573141230599e-18	LINEAR	Volume of precentral (left hemisphere)		100000	UK Biobank Assessment Centre	100003.0	Imaging	100.0	Brain MRI	196	UK Biobank Assessment Centre > Imaging > Brain MRI > T1 structural brain MRI > Freesurfer DKT	IMGNET	True	0	IMGNET_0
26802	CONTINUOUS	33619	-0.0282120820015172	-0.0344852349549123	-0.0219389290481222	1.25528575373797e-18	LINEAR	Volume of middletemporal (left hemisphere)		100000	UK Biobank Assessment Centre	100003.0	Imaging	100.0	Brain MRI	192	UK Biobank Assessment Centre > Imaging > Brain MRI > T1 structural brain MRI > Freesurfer desikan white	IMGNET	True	0	IMGNET_0
27372	CONTINUOUS	33619	-0.031058106963788	-0.0379685269518171	-0.0241476869757589	1.3201008858744799e-18	LINEAR	Area of S-calcarine (left hemisphere)		100000	UK Biobank Assessment Centre	100003.0	Imaging	100.0	Brain MRI	197	UK Biobank Assessment Centre > Imaging > Brain MRI > T1 structural brain MRI > Freesurfer a2009s	IMGNET	True	0	IMGNET_0
27758	CONTINUOUS	33619	-0.0295083205804368	-0.0360802942859929	-0.0229363468748806	1.4244519055523598e-18	LINEAR	Volume of S-oc-temp-lat (right hemisphere)		100000	UK Biobank Assessment Centre	100003.0	Imaging	100.0	Brain MRI	197	UK Biobank Assessment Centre > Imaging > Brain MRI > T1 structural brain MRI > Freesurfer a2009s	IMGNET	True	0	IMGNET_0
26811	CONTINUOUS	33619	-0.0288971718805655	-0.0353455390928143	-0.0224488046683167	1.65764140097292e-18	LINEAR	Volume of precentral (left hemisphere)		100000	UK Biobank Assessment Centre	100003.0	Imaging	100.0	Brain MRI	192	UK Biobank Assessment Centre > Imaging > Brain MRI > T1 structural brain MRI > Freesurfer desikan white	IMGNET	True	0	IMGNET_0
27466	CONTINUOUS	33619	-0.0317940866862668	-0.0388989650023944	-0.0246892083701392	1.85109576088471e-18	LINEAR	Mean thickness of S-orbital-H-Shaped (left hemisphere)		100000	UK Biobank Assessment Centre	100003.0	Imaging	100.0	Brain MRI	197	UK Biobank Assessment Centre > Imaging > Brain MRI > T1 structural brain MRI > Freesurfer a2009s	IMGNET	True	0	IMGNET_0
26739	CONTINUOUS	33619	-0.0284886132352571	-0.0348725440502451	-0.0221046824202692	2.29593150546639e-18	LINEAR	Area of parsorbitalis (left hemisphere)		100000	UK Biobank Assessment Centre	100003.0	Imaging	100.0	Brain MRI	192	UK Biobank Assessment Centre > Imaging > Brain MRI > T1 structural brain MRI > Freesurfer desikan white	IMGNET	True	0	IMGNET_0
27143	CONTINUOUS	33619	-0.0293293008203563	-0.0359060343090154	-0.0227525673316973	2.41819680375984e-18	LINEAR	Area of caudalanteriorcingulate (left hemisphere)		100000	UK Biobank Assessment Centre	100003.0	Imaging	100.0	Brain MRI	196	UK Biobank Assessment Centre > Imaging > Brain MRI > T1 structural brain MRI > Freesurfer DKT	IMGNET	True	0	IMGNET_0
27091	CONTINUOUS	33619	-0.0296644583903141	-0.0363270590747119	-0.0230018577059163	2.7375227648724597e-18	LINEAR	Volume of BA4a (left hemisphere)		100000	UK Biobank Assessment Centre	100003.0	Imaging	100.0	Brain MRI	195	UK Biobank Assessment Centre > Imaging > Brain MRI > T1 structural brain MRI > Freesurfer BA exvivo	IMGNET	True	0	IMGNET_0
27764	CONTINUOUS	33619	-0.0302681148948615	-0.0370664066832043	-0.0234698231065187	2.74095229525656e-18	LINEAR	Volume of S-pericallosal (right hemisphere)		100000	UK Biobank Assessment Centre	100003.0	Imaging	100.0	Brain MRI	197	UK Biobank Assessment Centre > Imaging > Brain MRI > T1 structural brain MRI > Freesurfer a2009s	IMGNET	True	0	IMGNET_0
27602	CONTINUOUS	33619	-0.0301881004911995	-0.0369689148451382	-0.0234072861372608	2.75636171044756e-18	LINEAR	Area of S-front-inf (right hemisphere)		100000	UK Biobank Assessment Centre	100003.0	Imaging	100.0	Brain MRI	197	UK Biobank Assessment Centre > Imaging > Brain MRI > T1 structural brain MRI > Freesurfer a2009s	IMGNET	True	0	IMGNET_0
27182	CONTINUOUS	33619	-0.0311597515373064	-0.0381596175663102	-0.0241598855083025	2.78072469766904e-18	LINEAR	Mean thickness of lateraloccipital (left hemisphere)		100000	UK Biobank Assessment Centre	100003.0	Imaging	100.0	Brain MRI	196	UK Biobank Assessment Centre > Imaging > Brain MRI > T1 structural brain MRI > Freesurfer DKT	IMGNET	True	0	IMGNET_0
26847	CONTINUOUS	33619	-0.029880883716534	-0.0366037356547115	-0.0231580317783565	3.1274412955464697e-18	LINEAR	Area of rostralanteriorcingulate (right hemisphere)		100000	UK Biobank Assessment Centre	100003.0	Imaging	100.0	Brain MRI	192	UK Biobank Assessment Centre > Imaging > Brain MRI > T1 structural brain MRI > Freesurfer desikan white	IMGNET	True	0	IMGNET_0
26537	CONTINUOUS	33619	-0.0308167514564341	-0.0377574735146176	-0.0238760293982507	3.39043646666935e-18	LINEAR	Volume-ratio of MaskVol-to-eTIV (whole brain)		100000	UK Biobank Assessment Centre	100003.0	Imaging	100.0	Brain MRI	190	UK Biobank Assessment Centre > Imaging > Brain MRI > T1 structural brain MRI > Freesurfer ASEG	IMGNET	True	0	IMGNET_0
27436	CONTINUOUS	33619	-0.0304288711690807	-0.0372834346600149	-0.0235743076781465	3.43624388725426e-18	LINEAR	Mean thickness of G-temp-sup-Lateral (left hemisphere)		100000	UK Biobank Assessment Centre	100003.0	Imaging	100.0	Brain MRI	197	UK Biobank Assessment Centre > Imaging > Brain MRI > T1 structural brain MRI > Freesurfer a2009s	IMGNET	True	0	IMGNET_0
27050	CONTINUOUS	33619	-0.0282990009294867	-0.0346782686482864	-0.021919733210687	3.62628408957117e-18	LINEAR	Grey-white contrast in rostralmiddlefrontal (right hemisphere)		100000	UK Biobank Assessment Centre	100003.0	Imaging	100.0	Brain MRI	194	UK Biobank Assessment Centre > Imaging > Brain MRI > T1 structural brain MRI > Freesurfer desikan gw	IMGNET	True	0	IMGNET_0
27639	CONTINUOUS	33619	-0.0296863565110737	-0.0363894387613741	-0.0229832742607733	4.1136290598490395e-18	LINEAR	Mean thickness of G-front-middle (right hemisphere)		100000	UK Biobank Assessment Centre	100003.0	Imaging	100.0	Brain MRI	197	UK Biobank Assessment Centre > Imaging > Brain MRI > T1 structural brain MRI > Freesurfer a2009s	IMGNET	True	0	IMGNET_0
27296	CONTINUOUS	33619	-0.0315031596813209	-0.0386184338548857	-0.0243878855077561	4.20099186245179e-18	LINEAR	Mean thickness of transversetemporal (right hemisphere)		100000	UK Biobank Assessment Centre	100003.0	Imaging	100.0	Brain MRI	196	UK Biobank Assessment Centre > Imaging > Brain MRI > T1 structural brain MRI > Freesurfer DKT	IMGNET	True	0	IMGNET_0
27105	CONTINUOUS	33619	-0.0288174288171835	-0.035336916927633	-0.022297940706734	4.76563996140721e-18	LINEAR	Area of BA4a (right hemisphere)		100000	UK Biobank Assessment Centre	100003.0	Imaging	100.0	Brain MRI	195	UK Biobank Assessment Centre > Imaging > Brain MRI > T1 structural brain MRI > Freesurfer BA exvivo	IMGNET	True	0	IMGNET_0
27554	CONTINUOUS	33619	-0.0287158891567649	-0.0352149207685091	-0.0222168575450207	4.90761380445665e-18	LINEAR	Area of G+S-subcentral (right hemisphere)		100000	UK Biobank Assessment Centre	100003.0	Imaging	100.0	Brain MRI	197	UK Biobank Assessment Centre > Imaging > Brain MRI > T1 structural brain MRI > Freesurfer a2009s	IMGNET	True	0	IMGNET_0
26650	CONTINUOUS	33619	-0.0303175386306463	-0.0371891443200683	-0.0234459329412243	5.4847796258390595e-18	LINEAR	Volume of parasubiculum (right hemisphere)		100000	UK Biobank Assessment Centre	100003.0	Imaging	100.0	Brain MRI	191	UK Biobank Assessment Centre > Imaging > Brain MRI > T1 structural brain MRI > Freesurfer subsegmentation	IMGNET	True	0	IMGNET_0
26955	CONTINUOUS	33619	-0.0304506338149684	-0.0373531789811048	-0.023548088648832	5.5313944007249004e-18	LINEAR	Area of transversetemporal (left hemisphere)		100000	UK Biobank Assessment Centre	100003.0	Imaging	100.0	Brain MRI	193	UK Biobank Assessment Centre > Imaging > Brain MRI > T1 structural brain MRI > Freesurfer desikan pial	IMGNET	True	0	IMGNET_0
27206	CONTINUOUS	33619	-0.0296608647763452	-0.0363943210792631	-0.0229274084734272	6.18343741850183e-18	LINEAR	Volume of caudalmiddlefrontal (left hemisphere)		100000	UK Biobank Assessment Centre	100003.0	Imaging	100.0	Brain MRI	196	UK Biobank Assessment Centre > Imaging > Brain MRI > T1 structural brain MRI > Freesurfer DKT	IMGNET	True	0	IMGNET_0
27600	CONTINUOUS	33619	-0.0303196213773095	-0.0372039000465293	-0.0234353427080898	6.2703179462911596e-18	LINEAR	Area of S-collat-transv-ant (right hemisphere)		100000	UK Biobank Assessment Centre	100003.0	Imaging	100.0	Brain MRI	197	UK Biobank Assessment Centre > Imaging > Brain MRI > T1 structural brain MRI > Freesurfer a2009s	IMGNET	True	0	IMGNET_0
27221	CONTINUOUS	33619	-0.0289841781439809	-0.0355773089976537	-0.022391047290308	7.19686034703002e-18	LINEAR	Volume of parsorbitalis (left hemisphere)		100000	UK Biobank Assessment Centre	100003.0	Imaging	100.0	Brain MRI	196	UK Biobank Assessment Centre > Imaging > Brain MRI > T1 structural brain MRI > Freesurfer DKT	IMGNET	True	0	IMGNET_0
27251	CONTINUOUS	33619	-0.0296637278864249	-0.0364182904112418	-0.022909165361608	7.76592394992579e-18	LINEAR	Area of parsopercularis (right hemisphere)		100000	UK Biobank Assessment Centre	100003.0	Imaging	100.0	Brain MRI	196	UK Biobank Assessment Centre > Imaging > Brain MRI > T1 structural brain MRI > Freesurfer DKT	IMGNET	True	0	IMGNET_0
27045	CONTINUOUS	33619	-0.029825979480935	-0.0366264116255106	-0.0230255473363594	8.56752678227742e-18	LINEAR	Grey-white contrast in postcentral (right hemisphere)		100000	UK Biobank Assessment Centre	100003.0	Imaging	100.0	Brain MRI	194	UK Biobank Assessment Centre > Imaging > Brain MRI > T1 structural brain MRI > Freesurfer desikan gw	IMGNET	True	0	IMGNET_0
27591	CONTINUOUS	33619	-0.0289794353120946	-0.0355898905615637	-0.0223689800626254	8.866759291690259e-18	LINEAR	Area of Lat-Fis-post (right hemisphere)		100000	UK Biobank Assessment Centre	100003.0	Imaging	100.0	Brain MRI	197	UK Biobank Assessment Centre > Imaging > Brain MRI > T1 structural brain MRI > Freesurfer a2009s	IMGNET	True	0	IMGNET_0
27066	CONTINUOUS	33619	-0.0292380243803947	-0.0359352651994967	-0.0225407835612926	1.20795657544177e-17	LINEAR	Area of BA44 (left hemisphere)		100000	UK Biobank Assessment Centre	100003.0	Imaging	100.0	Brain MRI	195	UK Biobank Assessment Centre > Imaging > Brain MRI > T1 structural brain MRI > Freesurfer BA exvivo	IMGNET	True	0	IMGNET_0
27489	CONTINUOUS	33619	-0.0298802090913784	-0.0367295478628509	-0.0230308703199059	1.27500579547894e-17	LINEAR	Volume of G-front-inf-Orbital (left hemisphere)		100000	UK Biobank Assessment Centre	100003.0	Imaging	100.0	Brain MRI	197	UK Biobank Assessment Centre > Imaging > Brain MRI > T1 structural brain MRI > Freesurfer a2009s	IMGNET	True	0	IMGNET_0
27204	CONTINUOUS	33619	-0.0305206355945737	-0.0375220369573758	-0.0235192342317715	1.3477925518706e-17	LINEAR	Mean thickness of insula (left hemisphere)		100000	UK Biobank Assessment Centre	100003.0	Imaging	100.0	Brain MRI	196	UK Biobank Assessment Centre > Imaging > Brain MRI > T1 structural brain MRI > Freesurfer DKT	IMGNET	True	0	IMGNET_0
26512	CONTINUOUS	33619	-0.0303459095634957	-0.0373205447479012	-0.0233712743790902	1.55157139737499e-17	LINEAR	Mean intensity of CC-Mid-Anterior (whole brain)		100000	UK Biobank Assessment Centre	100003.0	Imaging	100.0	Brain MRI	190	UK Biobank Assessment Centre > Imaging > Brain MRI > T1 structural brain MRI > Freesurfer ASEG	IMGNET	True	0	IMGNET_0
27701	CONTINUOUS	33619	-0.0297503266026132	-0.0365922573283841	-0.0229083958768422	1.62290136276422e-17	LINEAR	Volume of G+S-paracentral (right hemisphere)		100000	UK Biobank Assessment Centre	100003.0	Imaging	100.0	Brain MRI	197	UK Biobank Assessment Centre > Imaging > Brain MRI > T1 structural brain MRI > Freesurfer a2009s	IMGNET	True	0	IMGNET_0
27578	CONTINUOUS	33619	-0.0287931130411622	-0.0354166210397184	-0.0221696050426059	1.6540701333470602e-17	LINEAR	Area of G-postcentral (right hemisphere)		100000	UK Biobank Assessment Centre	100003.0	Imaging	100.0	Brain MRI	197	UK Biobank Assessment Centre > Imaging > Brain MRI > T1 structural brain MRI > Freesurfer a2009s	IMGNET	True	0	IMGNET_0
27173	CONTINUOUS	33619	-0.0270312807954623	-0.0332500868043127	-0.0208124747866119	1.66555670519679e-17	LINEAR	Area of insula (left hemisphere)		100000	UK Biobank Assessment Centre	100003.0	Imaging	100.0	Brain MRI	196	UK Biobank Assessment Centre > Imaging > Brain MRI > T1 structural brain MRI > Freesurfer DKT	IMGNET	True	0	IMGNET_0
26749	CONTINUOUS	33619	-0.0290495950441487	-0.0357333977745724	-0.0223657923137249	1.67774798873854e-17	LINEAR	Area of superiorparietal (left hemisphere)		100000	UK Biobank Assessment Centre	100003.0	Imaging	100.0	Brain MRI	192	UK Biobank Assessment Centre > Imaging > Brain MRI > T1 structural brain MRI > Freesurfer desikan white	IMGNET	True	0	IMGNET_0
26600	CONTINUOUS	33619	-0.0271915390424934	-0.0334489729086662	-0.0209341051763206	1.7002730268917802e-17	LINEAR	Volume of Lateral-nucleus (left hemisphere)		100000	UK Biobank Assessment Centre	100003.0	Imaging	100.0	Brain MRI	191	UK Biobank Assessment Centre > Imaging > Brain MRI > T1 structural brain MRI > Freesurfer subsegmentation	IMGNET	True	0	IMGNET_0
27003	CONTINUOUS	33619	0.0274405501867708	0.0210910072146497	0.0337900931588919	2.53920013767772e-17	LINEAR	Grey-white contrast in middletemporal (left hemisphere)		100000	UK Biobank Assessment Centre	100003.0	Imaging	100.0	Brain MRI	194	UK Biobank Assessment Centre > Imaging > Brain MRI > T1 structural brain MRI > Freesurfer desikan gw	IMGNET	True	0	IMGNET_0
27002	CONTINUOUS	33619	-0.0277044810532468	-0.0341218369621896	-0.021287125144304	2.74023345063108e-17	LINEAR	Grey-white contrast in medialorbitofrontal (left hemisphere)		100000	UK Biobank Assessment Centre	100003.0	Imaging	100.0	Brain MRI	194	UK Biobank Assessment Centre > Imaging > Brain MRI > T1 structural brain MRI > Freesurfer desikan gw	IMGNET	True	0	IMGNET_0
27650	CONTINUOUS	33619	-0.0293570126797591	-0.0361618834722818	-0.0225521418872363	2.88162434607578e-17	LINEAR	Mean thickness of G-pariet-inf-Supramar (right hemisphere)		100000	UK Biobank Assessment Centre	100003.0	Imaging	100.0	Brain MRI	197	UK Biobank Assessment Centre > Imaging > Brain MRI > T1 structural brain MRI > Freesurfer a2009s	IMGNET	True	0	IMGNET_0
27537	CONTINUOUS	33619	-0.0285062066791296	-0.035118804647297	-0.0218936087109623	3.04158701021464e-17	LINEAR	Volume of S-oc-temp-med+Lingual (left hemisphere)		100000	UK Biobank Assessment Centre	100003.0	Imaging	100.0	Brain MRI	197	UK Biobank Assessment Centre > Imaging > Brain MRI > T1 structural brain MRI > Freesurfer a2009s	IMGNET	True	0	IMGNET_0
27580	CONTINUOUS	33619	-0.0287835750090229	-0.0354637563617151	-0.0221033936563306	3.15005318893514e-17	LINEAR	Area of G-precuneus (right hemisphere)		100000	UK Biobank Assessment Centre	100003.0	Imaging	100.0	Brain MRI	197	UK Biobank Assessment Centre > Imaging > Brain MRI > T1 structural brain MRI > Freesurfer a2009s	IMGNET	True	0	IMGNET_0
26791	CONTINUOUS	33619	-0.0289883714739256	-0.0357327725132278	-0.0222439704346234	3.76496368370324e-17	LINEAR	Volume of caudalmiddlefrontal (left hemisphere)		100000	UK Biobank Assessment Centre	100003.0	Imaging	100.0	Brain MRI	192	UK Biobank Assessment Centre > Imaging > Brain MRI > T1 structural brain MRI > Freesurfer desikan white	IMGNET	True	0	IMGNET_0
26810	CONTINUOUS	33619	-0.0288096054769561	-0.0355182696739935	-0.0221009412799186	4.00829704624164e-17	LINEAR	Volume of posteriorcingulate (left hemisphere)		100000	UK Biobank Assessment Centre	100003.0	Imaging	100.0	Brain MRI	192	UK Biobank Assessment Centre > Imaging > Brain MRI > T1 structural brain MRI > Freesurfer desikan white	IMGNET	True	0	IMGNET_0
27377	CONTINUOUS	33619	-0.027358325034729	-0.0337291420406377	-0.0209875080288203	4.01285253959311e-17	LINEAR	Area of S-circular-insula-sup (left hemisphere)		100000	UK Biobank Assessment Centre	100003.0	Imaging	100.0	Brain MRI	197	UK Biobank Assessment Centre > Imaging > Brain MRI > T1 structural brain MRI > Freesurfer a2009s	IMGNET	True	0	IMGNET_0
27562	CONTINUOUS	33619	-0.0291157468575414	-0.0358992650176484	-0.0223322286974345	4.16212311027628e-17	LINEAR	Area of G-front-inf-Opercular (right hemisphere)		100000	UK Biobank Assessment Centre	100003.0	Imaging	100.0	Brain MRI	197	UK Biobank Assessment Centre > Imaging > Brain MRI > T1 structural brain MRI > Freesurfer a2009s	IMGNET	True	0	IMGNET_0
27479	CONTINUOUS	33619	-0.0293508067559146	-0.0361892675593177	-0.0225123459525116	4.16985742495295e-17	LINEAR	Volume of G+S-paracentral (left hemisphere)		100000	UK Biobank Assessment Centre	100003.0	Imaging	100.0	Brain MRI	197	UK Biobank Assessment Centre > Imaging > Brain MRI > T1 structural brain MRI > Freesurfer a2009s	IMGNET	True	0	IMGNET_0
27266	CONTINUOUS	33619	-0.0264233709874401	-0.0325810504387379	-0.0202656915361423	4.23254531904098e-17	LINEAR	Area of insula (right hemisphere)		100000	UK Biobank Assessment Centre	100003.0	Imaging	100.0	Brain MRI	196	UK Biobank Assessment Centre > Imaging > Brain MRI > T1 structural brain MRI > Freesurfer DKT	IMGNET	True	0	IMGNET_0
27755	CONTINUOUS	33619	-0.0290964590955677	-0.0358806889167303	-0.0223122292744052	4.3970755067070405e-17	LINEAR	Volume of S-oc-middle+Lunatus (right hemisphere)		100000	UK Biobank Assessment Centre	100003.0	Imaging	100.0	Brain MRI	197	UK Biobank Assessment Centre > Imaging > Brain MRI > T1 structural brain MRI > Freesurfer a2009s	IMGNET	True	0	IMGNET_0
27135	CONTINUOUS	33619	-0.0277201865155647	-0.0341872346078219	-0.0212531384233074	4.58133952775926e-17	LINEAR	Volume of BA6 (right hemisphere)		100000	UK Biobank Assessment Centre	100003.0	Imaging	100.0	Brain MRI	195	UK Biobank Assessment Centre > Imaging > Brain MRI > T1 structural brain MRI > Freesurfer BA exvivo	IMGNET	True	0	IMGNET_0
26892	CONTINUOUS	33619	-0.0290986493561205	-0.035897465587804	-0.022299833124437	5.09772973218131e-17	LINEAR	Volume of caudalmiddlefrontal (right hemisphere)		100000	UK Biobank Assessment Centre	100003.0	Imaging	100.0	Brain MRI	192	UK Biobank Assessment Centre > Imaging > Brain MRI > T1 structural brain MRI > Freesurfer desikan white	IMGNET	True	0	IMGNET_0
27190	CONTINUOUS	33619	-0.0296340456522333	-0.0365726473748172	-0.0226954439296495	5.92625640776965e-17	LINEAR	Mean thickness of parsorbitalis (left hemisphere)		100000	UK Biobank Assessment Centre	100003.0	Imaging	100.0	Brain MRI	196	UK Biobank Assessment Centre > Imaging > Brain MRI > T1 structural brain MRI > Freesurfer DKT	IMGNET	True	0	IMGNET_0
27107	CONTINUOUS	33619	-0.0274371324421358	-0.0338824867494598	-0.0209917781348119	7.47538730563974e-17	LINEAR	Area of BA6 (right hemisphere)		100000	UK Biobank Assessment Centre	100003.0	Imaging	100.0	Brain MRI	195	UK Biobank Assessment Centre > Imaging > Brain MRI > T1 structural brain MRI > Freesurfer BA exvivo	IMGNET	True	0	IMGNET_0
27369	CONTINUOUS	33619	-0.0275468358731195	-0.0340289984042097	-0.0210646733420294	8.427192200547111e-17	LINEAR	Area of Lat-Fis-post (left hemisphere)		100000	UK Biobank Assessment Centre	100003.0	Imaging	100.0	Brain MRI	197	UK Biobank Assessment Centre > Imaging > Brain MRI > T1 structural brain MRI > Freesurfer a2009s	IMGNET	True	0	IMGNET_0
27299	CONTINUOUS	33619	-0.0288653897684924	-0.0356587826170792	-0.0220719969199056	8.51084362630583e-17	LINEAR	Volume of caudalmiddlefrontal (right hemisphere)		100000	UK Biobank Assessment Centre	100003.0	Imaging	100.0	Brain MRI	196	UK Biobank Assessment Centre > Imaging > Brain MRI > T1 structural brain MRI > Freesurfer DKT	IMGNET	True	0	IMGNET_0
27112	CONTINUOUS	33619	-0.0276895945445602	-0.0342091364162199	-0.0211700526729005	8.77779201080813e-17	LINEAR	Area of MT (right hemisphere)		100000	UK Biobank Assessment Centre	100003.0	Imaging	100.0	Brain MRI	195	UK Biobank Assessment Centre > Imaging > Brain MRI > T1 structural brain MRI > Freesurfer BA exvivo	IMGNET	True	0	IMGNET_0
27564	CONTINUOUS	33619	-0.0290773584834667	-0.0359375442173489	-0.0222171727495845	1.0115915371069099e-16	LINEAR	Area of G-front-inf-Triangul (right hemisphere)		100000	UK Biobank Assessment Centre	100003.0	Imaging	100.0	Brain MRI	197	UK Biobank Assessment Centre > Imaging > Brain MRI > T1 structural brain MRI > Freesurfer a2009s	IMGNET	True	0	IMGNET_0
27657	CONTINUOUS	33619	-0.0301435510911806	-0.0372584460900432	-0.023028656092318	1.04349651815009e-16	LINEAR	Mean thickness of G-temp-sup-G-T-transv (right hemisphere)		100000	UK Biobank Assessment Centre	100003.0	Imaging	100.0	Brain MRI	197	UK Biobank Assessment Centre > Imaging > Brain MRI > T1 structural brain MRI > Freesurfer a2009s	IMGNET	True	0	IMGNET_0
26853	CONTINUOUS	33619	-0.0278612027770423	-0.0344421672435059	-0.0212802383105787	1.09774177962776e-16	LINEAR	Area of frontalpole (right hemisphere)		100000	UK Biobank Assessment Centre	100003.0	Imaging	100.0	Brain MRI	192	UK Biobank Assessment Centre > Imaging > Brain MRI > T1 structural brain MRI > Freesurfer desikan white	IMGNET	True	0	IMGNET_0
27735	CONTINUOUS	33619	-0.0273475158740442	-0.0338138258643199	-0.0208812058837685	1.17965380630966e-16	LINEAR	Volume of G-temporal-inf (right hemisphere)		100000	UK Biobank Assessment Centre	100003.0	Imaging	100.0	Brain MRI	197	UK Biobank Assessment Centre > Imaging > Brain MRI > T1 structural brain MRI > Freesurfer a2009s	IMGNET	True	0	IMGNET_0
27263	CONTINUOUS	33619	-0.0266578992359703	-0.0329614628842359	-0.0203543355877048	1.18373772314923e-16	LINEAR	Area of superiortemporal (right hemisphere)		100000	UK Biobank Assessment Centre	100003.0	Imaging	100.0	Brain MRI	196	UK Biobank Assessment Centre > Imaging > Brain MRI > T1 structural brain MRI > Freesurfer DKT	IMGNET	True	0	IMGNET_0
26786	CONTINUOUS	33619	-0.0296694232856819	-0.0366852445438813	-0.0226536020274825	1.18548103648959e-16	LINEAR	Mean thickness of frontalpole (left hemisphere)		100000	UK Biobank Assessment Centre	100003.0	Imaging	100.0	Brain MRI	192	UK Biobank Assessment Centre > Imaging > Brain MRI > T1 structural brain MRI > Freesurfer desikan white	IMGNET	True	0	IMGNET_0
27760	CONTINUOUS	33619	-0.0288121618557376	-0.0356316959754195	-0.0219926277360558	1.26572554158741e-16	LINEAR	Volume of S-orbital-lateral (right hemisphere)		100000	UK Biobank Assessment Centre	100003.0	Imaging	100.0	Brain MRI	197	UK Biobank Assessment Centre > Imaging > Brain MRI > T1 structural brain MRI > Freesurfer a2009s	IMGNET	True	0	IMGNET_0
26658	CONTINUOUS	33619	-0.028135437366913	-0.0347988035583211	-0.021472071175505	1.31963660659169e-16	LINEAR	Volume of fimbria (right hemisphere)		100000	UK Biobank Assessment Centre	100003.0	Imaging	100.0	Brain MRI	191	UK Biobank Assessment Centre > Imaging > Brain MRI > T1 structural brain MRI > Freesurfer subsegmentation	IMGNET	True	0	IMGNET_0
27558	CONTINUOUS	33619	-0.0281958588959955	-0.034875575513427	-0.0215161422785641	1.34787904994871e-16	LINEAR	Area of G+S-cingul-Mid-Post (right hemisphere)		100000	UK Biobank Assessment Centre	100003.0	Imaging	100.0	Brain MRI	197	UK Biobank Assessment Centre > Imaging > Brain MRI > T1 structural brain MRI > Freesurfer a2009s	IMGNET	True	0	IMGNET_0
27571	CONTINUOUS	33619	-0.0277214283000408	-0.0343111068814255	-0.0211317497186561	1.7043769458014e-16	LINEAR	Area of G-oc-temp-lat-fusifor (right hemisphere)		100000	UK Biobank Assessment Centre	100003.0	Imaging	100.0	Brain MRI	197	UK Biobank Assessment Centre > Imaging > Brain MRI > T1 structural brain MRI > Freesurfer a2009s	IMGNET	True	0	IMGNET_0
27417	CONTINUOUS	33619	-0.0278837919085395	-0.034514060630082	-0.021253523186997	1.74002589612437e-16	LINEAR	Mean thickness of G-front-middle (left hemisphere)		100000	UK Biobank Assessment Centre	100003.0	Imaging	100.0	Brain MRI	197	UK Biobank Assessment Centre > Imaging > Brain MRI > T1 structural brain MRI > Freesurfer a2009s	IMGNET	True	0	IMGNET_0
27314	CONTINUOUS	33619	-0.0277910494313041	-0.0344170940958996	-0.0211650047667085	2.0932612188664e-16	LINEAR	Volume of parsorbitalis (right hemisphere)		100000	UK Biobank Assessment Centre	100003.0	Imaging	100.0	Brain MRI	196	UK Biobank Assessment Centre > Imaging > Brain MRI > T1 structural brain MRI > Freesurfer DKT	IMGNET	True	0	IMGNET_0
26839	CONTINUOUS	33619	-0.0283975234600232	-0.0351776941233009	-0.0216173527967455	2.30436204856114e-16	LINEAR	Area of parsopercularis (right hemisphere)		100000	UK Biobank Assessment Centre	100003.0	Imaging	100.0	Brain MRI	192	UK Biobank Assessment Centre > Imaging > Brain MRI > T1 structural brain MRI > Freesurfer desikan white	IMGNET	True	0	IMGNET_0
27124	CONTINUOUS	33619	0.0295572721247061	0.022498862597633	0.0366156816517792	2.33435959972464e-16	LINEAR	Mean thickness of V1 (right hemisphere)		100000	UK Biobank Assessment Centre	100003.0	Imaging	100.0	Brain MRI	195	UK Biobank Assessment Centre > Imaging > Brain MRI > T1 structural brain MRI > Freesurfer BA exvivo	IMGNET	True	0	IMGNET_0
26592	CONTINUOUS	33619	-0.0269959573809098	-0.0334614415626175	-0.020530473199202	2.84344465862147e-16	LINEAR	Volume of Pallidum (right hemisphere)		100000	UK Biobank Assessment Centre	100003.0	Imaging	100.0	Brain MRI	190	UK Biobank Assessment Centre > Imaging > Brain MRI > T1 structural brain MRI > Freesurfer ASEG	IMGNET	True	0	IMGNET_0
27087	CONTINUOUS	33619	-0.028100950620221	-0.0348402138888012	-0.0213616873516409	3.1170218154094597e-16	LINEAR	Volume of BA1 (left hemisphere)		100000	UK Biobank Assessment Centre	100003.0	Imaging	100.0	Brain MRI	195	UK Biobank Assessment Centre > Imaging > Brain MRI > T1 structural brain MRI > Freesurfer BA exvivo	IMGNET	True	0	IMGNET_0
27362	CONTINUOUS	33619	-0.0267239356013701	-0.0331453709967206	-0.0203025002060196	3.5519179276514397e-16	LINEAR	Area of G-temp-sup-Lateral (left hemisphere)		100000	UK Biobank Assessment Centre	100003.0	Imaging	100.0	Brain MRI	197	UK Biobank Assessment Centre > Imaging > Brain MRI > T1 structural brain MRI > Freesurfer a2009s	IMGNET	True	0	IMGNET_0
26636	CONTINUOUS	33619	-0.0277998524157882	-0.0344816018361066	-0.0211181029954698	3.61639612937337e-16	LINEAR	Volume of fimbria (left hemisphere)		100000	UK Biobank Assessment Centre	100003.0	Imaging	100.0	Brain MRI	191	UK Biobank Assessment Centre > Imaging > Brain MRI > T1 structural brain MRI > Freesurfer subsegmentation	IMGNET	True	0	IMGNET_0
27393	CONTINUOUS	33619	-0.0281140588475476	-0.0348872118678271	-0.0213409058272681	4.23429097157722e-16	LINEAR	Area of S-parieto-occipital (left hemisphere)		100000	UK Biobank Assessment Centre	100003.0	Imaging	100.0	Brain MRI	197	UK Biobank Assessment Centre > Imaging > Brain MRI > T1 structural brain MRI > Freesurfer a2009s	IMGNET	True	0	IMGNET_0
26788	CONTINUOUS	33619	-0.0292284844448081	-0.0362744468201408	-0.0221825220694753	4.41210423148486e-16	LINEAR	Mean thickness of insula (left hemisphere)		100000	UK Biobank Assessment Centre	100003.0	Imaging	100.0	Brain MRI	192	UK Biobank Assessment Centre > Imaging > Brain MRI > T1 structural brain MRI > Freesurfer desikan white	IMGNET	True	0	IMGNET_0
27161	CONTINUOUS	33619	-0.0287336826925846	-0.0356617757445749	-0.0218055896405942	4.47262730005392e-16	LINEAR	Area of pericalcarine (left hemisphere)		100000	UK Biobank Assessment Centre	100003.0	Imaging	100.0	Brain MRI	196	UK Biobank Assessment Centre > Imaging > Brain MRI > T1 structural brain MRI > Freesurfer DKT	IMGNET	True	0	IMGNET_0
27514	CONTINUOUS	33619	-0.0263957539051327	-0.0327643580948364	-0.0200271497154289	4.67528543496055e-16	LINEAR	Volume of G-temporal-middle (left hemisphere)		100000	UK Biobank Assessment Centre	100003.0	Imaging	100.0	Brain MRI	197	UK Biobank Assessment Centre > Imaging > Brain MRI > T1 structural brain MRI > Freesurfer a2009s	IMGNET	True	0	IMGNET_0
26888	CONTINUOUS	33619	-0.029343369527552	-0.0364597911021226	-0.0222269479529814	6.58961729166694e-16	LINEAR	Mean thickness of transversetemporal (right hemisphere)		100000	UK Biobank Assessment Centre	100003.0	Imaging	100.0	Brain MRI	192	UK Biobank Assessment Centre > Imaging > Brain MRI > T1 structural brain MRI > Freesurfer desikan white	IMGNET	True	0	IMGNET_0
26995	CONTINUOUS	33619	0.026296697244693	0.0199175636224459	0.0326758308669401	6.69972718437161e-16	LINEAR	Grey-white contrast in fusiform (left hemisphere)		100000	UK Biobank Assessment Centre	100003.0	Imaging	100.0	Brain MRI	194	UK Biobank Assessment Centre > Imaging > Brain MRI > T1 structural brain MRI > Freesurfer desikan gw	IMGNET	True	0	IMGNET_0
27133	CONTINUOUS	33619	-0.027474718403079	-0.0341482750944852	-0.0208011617116728	7.29927072525477e-16	LINEAR	Volume of BA4a (right hemisphere)		100000	UK Biobank Assessment Centre	100003.0	Imaging	100.0	Brain MRI	195	UK Biobank Assessment Centre > Imaging > Brain MRI > T1 structural brain MRI > Freesurfer BA exvivo	IMGNET	True	0	IMGNET_0
[truncated: 12,070 more rows]
