# Supplementary material for: TransferGWAS of T1-weighted brain MRI data from UK Biobank
Source: PLoS Genet. 2024 Dec 13;20(12):e1011332. doi: 10.1371/journal.pgen.1011332 (PMC11687923; doi:10.1371/journal.pgen.1011332)
Supplement: S3 Table — (XLSX) [file pgen.1011332.s004.xlsx]

## Sheet: Description
Column meanings:
p1	Alternative name for the DNN phenotype (see the Model_PC column instead)
p2	phenotype name
rg	Coefficient of genetic correlation between p1 and p2
se	Standard error of rg
z	Z-score of the genetic correlation between p1 and p2
p	P-value of the genetic correlation coefficient
h2_obs	Observed scale heritability for p2
h2_obs_se	Standard error for observed scale heritability for p2
h2_int	Single-trait LD Score regression intercept for p2
h2_int_se	Standard error for the single-trait LD Score regression intercept for p2
gcov_int	Cross-trait LD Score regression intercept
gcov_int_se	Standard error for cross-trait LD Score regression intercept
Model	Name of the DNN model trained (ImageNet or ADNI)
PC	Index of the PC of the DNN model
Model_PC	Concatenation of the two above fields
Group	Loosely defined group the phenotype belongs to (e.g., general traits, brain regions of interest (ROIs), diffusion MRI)
The following columns describe traits which are imaging-derived phenotypes (IDPs) from Smith et al. 2021
UKB ID	Field ID in UK Biobank
IDP short name	Short name of the IDP trait
Cat.	UK Biobank category ID
Category name	Name of the UK Biobank category
IDP description	Long name of the IDP trait

## Sheet: S3_genetic_correlations
p1	p2	rg	se	z	p	h2_obs	h2_obs_se	h2_int	h2_int_se	gcov_int	gcov_int_se	Model	PC	Model_PC	Group	Unnamed: 0	ss	chunk	big40_id	UKB ID	IDP short name	Cat.	Category name	IDP description	Trait
ipc0	EA	-0.1327	0.0633	-2.0969	0.036007	0.1539	0.0077	1.0316	0.0084	-0.0041	0.0053	IMGNET	0	IMGNET_0	General										EA
ipc0	AD	0.0225	0.0664	0.3387	0.7348	0.0228	0.0039	1.0906	0.0288	-0.0072	0.0049	IMGNET	0	IMGNET_0	General										AD
ipc0	UD	-0.0236	0.0488	-0.4833	0.62889	0.0461	0.0025	1.0127	0.009	0.0073	0.0047	IMGNET	0	IMGNET_0	General										UD
ipc0	T2D	0.0662	0.0537	1.2326	0.21774	0.0533	0.0034	1.043	0.0187	-0.0079	0.0076	IMGNET	0	IMGNET_0	General										T2D
ipc0	BMI_2	0.0655	0.0379	1.73	0.083634	0.2667	0.0102	1.0888	0.0209	0.0091	0.0069	IMGNET	0	IMGNET_0	General										BMI_2
ipc0	height_1	-0.1837	0.0466	-3.941	8.1148e-05	0.8918	0.052	1.3722	0.1292	0.0105	0.0148	IMGNET	0	IMGNET_0	General										height_1
ipc0	HBMD_1	-0.1929	0.0788	-2.4473	0.014393	0.376	0.0411	1.0793	0.032	-0.0136	0.0071	IMGNET	0	IMGNET_0	General										HBMD_1
ipc1	EA	-0.1428	0.0492	-2.9025	0.0037023	0.1539	0.0077	1.0316	0.0084	-0.010684	0.005	IMGNET	1	IMGNET_1	General										EA
ipc1	AD	-0.0504	0.0628	-0.8033	0.42183	0.0228	0.0039	1.0906	0.0288	-0.0036147	0.0053	IMGNET	1	IMGNET_1	General										AD
ipc1	UD	-0.0313	0.0443	-0.7059	0.48022	0.0461	0.0025	1.0127	0.009	0.0094579	0.0054	IMGNET	1	IMGNET_1	General										UD
ipc1	T2D	0.0754	0.0493	1.5301	0.12598	0.0533	0.0034	1.043	0.0187	-0.0057643	0.0081	IMGNET	1	IMGNET_1	General										T2D
ipc1	BMI_2	0.0751	0.0359	2.0887	0.036733	0.2667	0.0102	1.0888	0.0209	0.014505	0.0072	IMGNET	1	IMGNET_1	General										BMI_2
ipc1	height_1	-0.2644	0.0388	-6.8095	9.7909e-12	0.8918	0.052	1.3722	0.1292	-0.014107	0.0143	IMGNET	1	IMGNET_1	General										height_1
ipc1	HBMD_1	0.0727	0.0689	1.0557	0.29109	0.376	0.0411	1.0793	0.032	-0.0053677	0.0079	IMGNET	1	IMGNET_1	General										HBMD_1
ipc2	EA	0.0207	0.0349	0.5924	0.55358	0.1539	0.0077	1.0316	0.0084	-0.0003	0.0055	IMGNET	2	IMGNET_2	General										EA
ipc2	AD	0.0807	0.0474	1.7022	0.088719	0.0228	0.0039	1.0906	0.0288	-0.0106	0.0056	IMGNET	2	IMGNET_2	General										AD
ipc2	UD	-0.0674	0.0351	-1.9199	0.054866	0.0461	0.0025	1.0127	0.009	0.0056	0.0054	IMGNET	2	IMGNET_2	General										UD
ipc2	T2D	-0.1068	0.0353	-3.0273	0.0024678	0.0533	0.0034	1.043	0.0187	-0.0075	0.008	IMGNET	2	IMGNET_2	General										T2D
ipc2	BMI_2	-0.1435	0.0246	-5.8437	5.1054e-09	0.2667	0.0102	1.0888	0.0209	-0.0289	0.0067	IMGNET	2	IMGNET_2	General										BMI_2
ipc2	height_1	-0.0784	0.0305	-2.5714	0.010128	0.8918	0.052	1.3722	0.1292	-0.001	0.0154	IMGNET	2	IMGNET_2	General										height_1
ipc2	HBMD_1	-0.4024	0.0443	-9.0931	9.6236e-20	0.376	0.0411	1.0793	0.032	-0.0287	0.0095	IMGNET	2	IMGNET_2	General										HBMD_1
ipc3	EA	0.0112	0.0612	0.1823	0.85537	0.1539	0.0077	1.0316	0.0084	0.0019837	0.0057	IMGNET	3	IMGNET_3	General										EA
ipc3	AD	-0.0234	0.071	-0.3296	0.74171	0.0228	0.0039	1.0906	0.0288	0.0018455	0.0052	IMGNET	3	IMGNET_3	General										AD
ipc3	UD	-0.0212	0.0547	-0.3881	0.69796	0.0461	0.0025	1.0127	0.009	-0.0099515	0.0052	IMGNET	3	IMGNET_3	General										UD
ipc3	T2D	-0.1192	0.0487	-2.4452	0.014479	0.0533	0.0034	1.043	0.0187	0.004313	0.0073	IMGNET	3	IMGNET_3	General										T2D
ipc3	BMI_2	-0.199	0.0399	-4.9848	6.2023e-07	0.2667	0.0102	1.0888	0.0209	-0.014869	0.0067	IMGNET	3	IMGNET_3	General										BMI_2
ipc3	height_1	-0.2087	0.0502	-4.1565	3.2312e-05	0.8918	0.052	1.3722	0.1292	-0.02455	0.0166	IMGNET	3	IMGNET_3	General										height_1
ipc3	HBMD_1	0.1483	0.0896	1.6565	0.097613	0.376	0.0411	1.0793	0.032	0.020051	0.0082	IMGNET	3	IMGNET_3	General										HBMD_1
ipc4	EA	0.0812	0.0602	1.3503	0.17691	0.1539	0.0077	1.0316	0.0084	-0.0057	0.0067	IMGNET	4	IMGNET_4	General										EA
ipc4	AD	-0.1572	0.0614	-2.5606	0.01045	0.0228	0.0039	1.0906	0.0288	0.0005	0.0055	IMGNET	4	IMGNET_4	General										AD
ipc4	UD	0.0728	0.0512	1.421	0.15531	0.0461	0.0025	1.0127	0.009	-0.0098	0.0059	IMGNET	4	IMGNET_4	General										UD
ipc4	T2D	0.0631	0.0553	1.1412	0.25377	0.0533	0.0034	1.043	0.0187	-0.0006	0.0094	IMGNET	4	IMGNET_4	General										T2D
ipc4	BMI_2	0.0963	0.0346	2.7804	0.0054286	0.2667	0.0102	1.0888	0.0209	0.0184	0.0073	IMGNET	4	IMGNET_4	General										BMI_2
ipc4	height_1	0.2508	0.0397	6.3134	2.7298e-10	0.8918	0.052	1.3722	0.1292	0.0027	0.0154	IMGNET	4	IMGNET_4	General										height_1
ipc4	HBMD_1	0.2135	0.0532	4.0144	5.9597e-05	0.376	0.0411	1.0793	0.032	-0.0008	0.0084	IMGNET	4	IMGNET_4	General										HBMD_1
ipc5	EA	-0.02	0.0528	-0.3787	0.70494	0.1539	0.0077	1.0316	0.0084	-0.0078	0.0056	IMGNET	5	IMGNET_5	General										EA
ipc5	AD	0.0125	0.0689	0.182	0.85558	0.0228	0.0039	1.0906	0.0288	0.0091	0.0053	IMGNET	5	IMGNET_5	General										AD
ipc5	UD	-0.0225	0.0481	-0.4672	0.64039	0.0461	0.0025	1.0127	0.009	0.0088	0.0054	IMGNET	5	IMGNET_5	General										UD
ipc5	T2D	0.0446	0.0475	0.9381	0.3482	0.0533	0.0034	1.043	0.0187	-0.0078	0.0079	IMGNET	5	IMGNET_5	General										T2D
ipc5	BMI_2	-0.0087	0.0293	-0.2974	0.76614	0.2667	0.0102	1.0888	0.0209	0.0138	0.0064	IMGNET	5	IMGNET_5	General										BMI_2
ipc5	height_1	-0.247	0.0379	-6.517	7.1726e-11	0.8918	0.052	1.3722	0.1292	-0.0045	0.0148	IMGNET	5	IMGNET_5	General										height_1
ipc5	HBMD_1	0.1784	0.0456	3.9128	9.1215e-05	0.376	0.0411	1.0793	0.032	-0.001	0.0066	IMGNET	5	IMGNET_5	General										HBMD_1
ipc6	EA	0.0146	0.0568	0.2573	0.7969	0.1539	0.0077	1.0316	0.0084	-0.0058	0.0051	IMGNET	6	IMGNET_6	General										EA
ipc6	AD	-0.0761	0.0787	-0.9666	0.3337	0.0228	0.0039	1.0906	0.0288	-0.002	0.0055	IMGNET	6	IMGNET_6	General										AD
ipc6	UD	-0.029	0.0519	-0.5589	0.5762	0.0461	0.0025	1.0127	0.009	0.0054	0.0049	IMGNET	6	IMGNET_6	General										UD
ipc6	T2D	-0.0192	0.0538	-0.3561	0.7218	0.0533	0.0034	1.043	0.0187	0.0061	0.0076	IMGNET	6	IMGNET_6	General										T2D
ipc6	BMI_2	0.0957	0.0403	2.3774	0.0174	0.2667	0.0102	1.0888	0.0209	0.0099	0.0068	IMGNET	6	IMGNET_6	General										BMI_2
ipc6	height_1	0.072	0.0442	1.6278	0.1036	0.8918	0.052	1.3722	0.1292	-0.0052	0.0144	IMGNET	6	IMGNET_6	General										height_1
ipc6	HBMD_1	-0.0567	0.0627	-0.9036	0.3662	0.376	0.0411	1.0793	0.032	0.0024	0.0074	IMGNET	6	IMGNET_6	General										HBMD_1
ipc7	EA	0.1397	0.0631	2.213	0.026899	0.1539	0.0077	1.0316	0.0084	0.00011214	0.0053	IMGNET	7	IMGNET_7	General										EA
ipc7	AD	-0.0309	0.0816	-0.3789	0.70475	0.0228	0.0039	1.0906	0.0288	0.00063522	0.0053	IMGNET	7	IMGNET_7	General										AD
ipc7	UD	-0.1006	0.0547	-1.8372	0.066182	0.0461	0.0025	1.0127	0.009	-0.0003467	0.005	IMGNET	7	IMGNET_7	General										UD
ipc7	T2D	-0.0331	0.0538	-0.6154	0.53828	0.0533	0.0034	1.043	0.0187	-0.010664	0.0071	IMGNET	7	IMGNET_7	General										T2D
ipc7	BMI_2	-0.125	0.0423	-2.9577	0.0030993	0.2667	0.0102	1.0888	0.0209	-0.016243	0.0065	IMGNET	7	IMGNET_7	General										BMI_2
ipc7	height_1	0.2757	0.0581	4.7431	2.1049e-06	0.8918	0.052	1.3722	0.1292	0.0045563	0.0145	IMGNET	7	IMGNET_7	General										height_1
ipc7	HBMD_1	-0.0494	0.051	-0.9687	0.3327	0.376	0.0411	1.0793	0.032	-0.0014313	0.0062	IMGNET	7	IMGNET_7	General										HBMD_1
ipc8	EA	-0.074384	0.0621	-1.1974	0.2311	0.1539	0.0077	1.0316	0.0084	0.0014	0.0053	IMGNET	8	IMGNET_8	General										EA
ipc8	AD	0.063813	0.0798	0.7995	0.424	0.0228	0.0039	1.0906	0.0288	-0.0043	0.005	IMGNET	8	IMGNET_8	General										AD
ipc8	UD	0.01306	0.06	0.2178	0.8276	0.0461	0.0025	1.0127	0.009	0.0004	0.005	IMGNET	8	IMGNET_8	General										UD
ipc8	T2D	0.017912	0.0552	0.3242	0.7458	0.0533	0.0034	1.043	0.0187	-0.0028	0.0063	IMGNET	8	IMGNET_8	General										T2D
ipc8	BMI_2	0.027766	0.0424	0.6545	0.5128	0.2667	0.0102	1.0888	0.0209	0.0062	0.0061	IMGNET	8	IMGNET_8	General										BMI_2
ipc8	height_1	0.04021	0.0578	0.6962	0.4863	0.8918	0.052	1.3722	0.1292	-0.0103	0.0153	IMGNET	8	IMGNET_8	General										height_1
ipc8	HBMD_1	-0.030894	0.0454	-0.681	0.4958	0.376	0.0411	1.0793	0.032	0.0093	0.0056	IMGNET	8	IMGNET_8	General										HBMD_1
ipc9	EA	-0.1223	0.0428	-2.8608	0.0042263	0.1539	0.0077	1.0316	0.0084	0.0101	0.0048	IMGNET	9	IMGNET_9	General										EA
ipc9	AD	-0.0383	0.0603	-0.6358	0.52491	0.0228	0.0039	1.0906	0.0288	-0.0046	0.0054	IMGNET	9	IMGNET_9	General										AD
ipc9	UD	0.0467	0.0471	0.9915	0.32146	0.0461	0.0025	1.0127	0.009	-0.0008	0.0057	IMGNET	9	IMGNET_9	General										UD
ipc9	T2D	0.1004	0.0451	2.2278	0.025895	0.0533	0.0034	1.043	0.0187	-0.0071	0.0076	IMGNET	9	IMGNET_9	General										T2D
ipc9	BMI_2	0.1425	0.0286	4.9799	6.3626e-07	0.2667	0.0102	1.0888	0.0209	0.0072	0.0067	IMGNET	9	IMGNET_9	General										BMI_2
ipc9	height_1	0.0569	0.0365	1.5583	0.11916	0.8918	0.052	1.3722	0.1292	0.0029	0.0132	IMGNET	9	IMGNET_9	General										height_1
ipc9	HBMD_1	-0.0777	0.0423	-1.8378	0.066088	0.376	0.0411	1.0793	0.032	-0.0071	0.0064	IMGNET	9	IMGNET_9	General										HBMD_1
aupc0	EA	0.0287	0.051	0.5632	0.5733	0.1539	0.0077	1.0316	0.0084	0.0105	0.0052	ADNI	0	ADNI_0	General										EA
aupc0	AD	0.0011	0.0734	0.0148	0.9882	0.0228	0.0039	1.0906	0.0288	0.0021	0.0056	ADNI	0	ADNI_0	General										AD
aupc0	UD	-0.1505	0.0502	-3.0003	0.0027	0.0461	0.0025	1.0127	0.009	0.0065	0.0048	ADNI	0	ADNI_0	General										UD
aupc0	T2D	-0.0889	0.0437	-2.0329	0.0421	0.0533	0.0034	1.043	0.0187	0.0013	0.0072	ADNI	0	ADNI_0	General										T2D
aupc0	BMI_2	-0.0455	0.0383	-1.1887	0.2346	0.2667	0.0102	1.0888	0.0209	-0.001	0.0066	ADNI	0	ADNI_0	General										BMI_2
aupc0	height_1	-0.0165	0.0479	-0.3444	0.7306	0.8918	0.052	1.3722	0.1292	0.0087	0.015	ADNI	0	ADNI_0	General										height_1
aupc0	HBMD_1	-0.0152	0.0406	-0.3748	0.7078	0.376	0.0411	1.0793	0.032	-0.0042	0.0061	ADNI	0	ADNI_0	General										HBMD_1
aupc1	EA	0.115	0.0403	2.8511	0.004357	0.1539	0.0077	1.0316	0.0084	0.0007	0.0052	ADNI	1	ADNI_1	General										EA
aupc1	AD	-0.0417	0.0564	-0.7405	0.45898	0.0228	0.0039	1.0906	0.0288	-0.0094	0.0055	ADNI	1	ADNI_1	General										AD
aupc1	UD	-0.0502	0.0411	-1.2198	0.22254	0.0461	0.0025	1.0127	0.009	-0.008	0.0056	ADNI	1	ADNI_1	General										UD
aupc1	T2D	-0.0857	0.0435	-1.969	0.048957	0.0533	0.0034	1.043	0.0187	0.001	0.0077	ADNI	1	ADNI_1	General										T2D
aupc1	BMI_2	-0.1108	0.032	-3.4653	0.00052971	0.2667	0.0102	1.0888	0.0209	-0.0081	0.007	ADNI	1	ADNI_1	General										BMI_2
aupc1	height_1	0.2651	0.0346	7.6639	1.8038e-14	0.8918	0.052	1.3722	0.1292	0.0022	0.0148	ADNI	1	ADNI_1	General										height_1
aupc1	HBMD_1	-0.0644	0.0392	-1.6441	0.10015	0.376	0.0411	1.0793	0.032	-0.009	0.0071	ADNI	1	ADNI_1	General										HBMD_1
aupc2	EA	-0.0417	0.0413	-1.0082	0.3133	0.1539	0.0077	1.0316	0.0084	0.0018837	0.0056	ADNI	2	ADNI_2	General										EA
aupc2	AD	0.0396	0.05	0.7921	0.4283	0.0228	0.0039	1.0906	0.0288	-0.0096044	0.0059	ADNI	2	ADNI_2	General										AD
aupc2	UD	0.0129	0.0383	0.3376	0.7357	0.0461	0.0025	1.0127	0.009	-0.0021096	0.0056	ADNI	2	ADNI_2	General										UD
aupc2	T2D	-0.072	0.039	-1.8458	0.0649	0.0533	0.0034	1.043	0.0187	0.010305	0.0081	ADNI	2	ADNI_2	General										T2D
aupc2	BMI_2	-0.0692	0.0265	-2.6103	0.009	0.2667	0.0102	1.0888	0.0209	-0.016801	0.0067	ADNI	2	ADNI_2	General										BMI_2
aupc2	height_1	-0.0201	0.0315	-0.6387	0.523	0.8918	0.052	1.3722	0.1292	0.0012218	0.0154	ADNI	2	ADNI_2	General										height_1
aupc2	HBMD_1	-0.0127	0.0306	-0.4132	0.6794	0.376	0.0411	1.0793	0.032	0.0019032	0.0061	ADNI	2	ADNI_2	General										HBMD_1
aupc3	EA	0.0423	0.0389	1.087	0.277	0.1539	0.0077	1.0316	0.0084	-0.0034	0.0053	ADNI	3	ADNI_3	General										EA
aupc3	AD	0.0149	0.0504	0.2962	0.7671	0.0228	0.0039	1.0906	0.0288	0.0016	0.0055	ADNI	3	ADNI_3	General										AD
aupc3	UD	0.0829	0.0362	2.2928	0.0219	0.0461	0.0025	1.0127	0.009	-0.0006	0.0052	ADNI	3	ADNI_3	General										UD
aupc3	T2D	0.0802	0.041	1.9576	0.0503	0.0533	0.0034	1.043	0.0187	0.0059	0.0083	ADNI	3	ADNI_3	General										T2D
aupc3	BMI_2	0.0896	0.0278	3.229	0.0012	0.2667	0.0102	1.0888	0.0209	0.0167	0.0072	ADNI	3	ADNI_3	General										BMI_2
aupc3	height_1	-0.0026	0.0281	-0.0926	0.9262	0.8918	0.052	1.3722	0.1292	-0.0037	0.0145	ADNI	3	ADNI_3	General										height_1
aupc3	HBMD_1	0.0676	0.039	1.7333	0.083	0.376	0.0411	1.0793	0.032	0.0009	0.0076	ADNI	3	ADNI_3	General										HBMD_1
aupc4	EA	-0.0719	0.0409	-1.7591	0.078562	0.1539	0.0077	1.0316	0.0084	-0.011	0.0057	ADNI	4	ADNI_4	General										EA
aupc4	AD	-0.1446	0.0533	-2.7113	0.0067022	0.0228	0.0039	1.0906	0.0288	0.0067	0.0054	ADNI	4	ADNI_4	General										AD
aupc4	UD	0.0472	0.0416	1.1347	0.2565	0.0461	0.0025	1.0127	0.009	0.0057	0.0056	ADNI	4	ADNI_4	General										UD
aupc4	T2D	0.2137	0.0431	4.9621	6.9744e-07	0.0533	0.0034	1.043	0.0187	0.0039	0.0086	ADNI	4	ADNI_4	General										T2D
aupc4	BMI_2	0.2946	0.0259	11.3839	5.0313e-30	0.2667	0.0102	1.0888	0.0209	0.0537	0.0066	ADNI	4	ADNI_4	General										BMI_2
aupc4	height_1	0.0714	0.0301	2.3681	0.017878	0.8918	0.052	1.3722	0.1292	0.0216	0.0145	ADNI	4	ADNI_4	General										height_1
aupc4	HBMD_1	0.3637	0.0495	7.3404	2.1288e-13	0.376	0.0411	1.0793	0.032	0.0287	0.0085	ADNI	4	ADNI_4	General										HBMD_1
aupc5	EA	-0.067	0.0359	-1.865	0.062179	0.1539	0.0077	1.0316	0.0084	-0.0208	0.0053	ADNI	5	ADNI_5	General										EA
aupc5	AD	-0.0362	0.0518	-0.6989	0.48464	0.0228	0.0039	1.0906	0.0288	0.0063	0.0056	ADNI	5	ADNI_5	General										AD
aupc5	UD	0.0101	0.0356	0.285	0.77566	0.0461	0.0025	1.0127	0.009	0.0112	0.0055	ADNI	5	ADNI_5	General										UD
aupc5	T2D	0.0996	0.0395	2.5203	0.011725	0.0533	0.0034	1.043	0.0187	0.0128	0.0086	ADNI	5	ADNI_5	General										T2D
aupc5	BMI_2	0.1271	0.0267	4.7534	2.0002e-06	0.2667	0.0102	1.0888	0.0209	0.0395	0.0075	ADNI	5	ADNI_5	General										BMI_2
aupc5	height_1	0.0346	0.029	1.1911	0.2336	0.8918	0.052	1.3722	0.1292	-0.0233	0.0139	ADNI	5	ADNI_5	General										height_1
aupc5	HBMD_1	-0.0033	0.0416	-0.0802	0.93605	0.376	0.0411	1.0793	0.032	0.0024	0.0073	ADNI	5	ADNI_5	General										HBMD_1
aupc6	EA	0.0335	0.0422	0.792	0.42833	0.1539	0.0077	1.0316	0.0084	-0.0108	0.0052	ADNI	6	ADNI_6	General										EA
aupc6	AD	-0.028	0.0601	-0.4655	0.64158	0.0228	0.0039	1.0906	0.0288	0.0035	0.0054	ADNI	6	ADNI_6	General										AD
aupc6	UD	-0.052	0.0421	-1.2373	0.21597	0.0461	0.0025	1.0127	0.009	0.0043	0.0051	ADNI	6	ADNI_6	General										UD
aupc6	T2D	-0.0145	0.0418	-0.3464	0.72905	0.0533	0.0034	1.043	0.0187	-0.0104	0.0077	ADNI	6	ADNI_6	General										T2D
aupc6	BMI_2	-0.1309	0.0286	-4.5725	4.8194e-06	0.2667	0.0102	1.0888	0.0209	-0.0163	0.0064	ADNI	6	ADNI_6	General										BMI_2
aupc6	height_1	-0.2073	0.0303	-6.8431	7.7503e-12	0.8918	0.052	1.3722	0.1292	-0.035	0.0153	ADNI	6	ADNI_6	General										height_1
aupc6	HBMD_1	0.0467	0.0456	1.0241	0.30581	0.376	0.0411	1.0793	0.032	-0.0089	0.0067	ADNI	6	ADNI_6	General										HBMD_1
aupc7	EA	-0.0569	0.0437	-1.3025	0.19275	0.1539	0.0077	1.0316	0.0084	-0.01463	0.0053	ADNI	7	ADNI_7	General										EA
aupc7	AD	-0.0074	0.0566	-0.1314	0.89547	0.0228	0.0039	1.0906	0.0288	-0.0024495	0.0055	ADNI	7	ADNI_7	General										AD
aupc7	UD	0.1031	0.043	2.3987	0.016453	0.0461	0.0025	1.0127	0.009	0.0042433	0.0054	ADNI	7	ADNI_7	General										UD
aupc7	T2D	0.0141	0.0413	0.3413	0.73286	0.0533	0.0034	1.043	0.0187	0.020641	0.0076	ADNI	7	ADNI_7	General										T2D
aupc7	BMI_2	0.1516	0.0303	5.0042	5.6082e-07	0.2667	0.0102	1.0888	0.0209	0.034571	0.0072	ADNI	7	ADNI_7	General										BMI_2
aupc7	height_1	-0.2726	0.0452	-6.0253	1.6882e-09	0.8918	0.052	1.3722	0.1292	0.015622	0.0155	ADNI	7	ADNI_7	General										height_1
aupc7	HBMD_1	0.0509	0.0334	1.522	0.128	0.376	0.0411	1.0793	0.032	-0.0072357	0.0056	ADNI	7	ADNI_7	General										HBMD_1
aupc8	EA	-0.0507	0.0445	-1.1393	0.25458	0.1539	0.0077	1.0316	0.0084	0.0034	0.0054	ADNI	8	ADNI_8	General										EA
aupc8	AD	-0.0335	0.0552	-0.6057	0.5447	0.0228	0.0039	1.0906	0.0288	-0.0028	0.0047	ADNI	8	ADNI_8	General										AD
aupc8	UD	-0.0278	0.0405	-0.687	0.49207	0.0461	0.0025	1.0127	0.009	0.0032	0.0052	ADNI	8	ADNI_8	General										UD
aupc8	T2D	0.0458	0.0403	1.1375	0.25531	0.0533	0.0034	1.043	0.0187	-0.0087	0.0076	ADNI	8	ADNI_8	General										T2D
aupc8	BMI_2	0.0482	0.0297	1.62	0.10524	0.2667	0.0102	1.0888	0.0209	0.0032	0.0066	ADNI	8	ADNI_8	General										BMI_2
aupc8	height_1	-0.0346	0.0334	-1.0343	0.30101	0.8918	0.052	1.3722	0.1292	-0.0075	0.0138	ADNI	8	ADNI_8	General										height_1
aupc8	HBMD_1	-0.2372	0.0464	-5.1095	3.2296e-07	0.376	0.0411	1.0793	0.032	-0.0229	0.0074	ADNI	8	ADNI_8	General										HBMD_1
aupc9	EA	0.0415	0.0513	0.8093	0.41833	0.1539	0.0077	1.0316	0.0084	-0.0116	0.0053	ADNI	9	ADNI_9	General										EA
aupc9	AD	-0.0159	0.0725	-0.2198	0.82601	0.0228	0.0039	1.0906	0.0288	0.0039	0.0054	ADNI	9	ADNI_9	General										AD
aupc9	UD	0.0068	0.0564	0.12	0.90451	0.0461	0.0025	1.0127	0.009	0.0003	0.0052	ADNI	9	ADNI_9	General										UD
aupc9	T2D	-0.0973	0.0519	-1.8732	0.061034	0.0533	0.0034	1.043	0.0187	0.0051	0.0082	ADNI	9	ADNI_9	General										T2D
aupc9	BMI_2	-0.1789	0.0355	-5.0384	4.6936e-07	0.2667	0.0102	1.0888	0.0209	-0.0018	0.0077	ADNI	9	ADNI_9	General										BMI_2
aupc9	height_1	-0.038	0.0457	-0.8321	0.40537	0.8918	0.052	1.3722	0.1292	-0.0102	0.0151	ADNI	9	ADNI_9	General										height_1
aupc9	HBMD_1	-0.1119	0.0558	-2.003	0.045173	0.376	0.0411	1.0793	0.032	0.0167	0.0084	ADNI	9	ADNI_9	General										HBMD_1
apc4	cerebrospinal fluid	0.5845	0.0414	14.1119	3.207e-45	0.2892	0.0246	1.0108	0.0084	0.4417	0.0071	ADNI	4	ADNI_4	ROI volume	64775	apc4	0	4	25004	IDP_T1_SIENAX_CSF_unnormalised_volume	1	regional and tissue volume	Volume of ventricular cerebrospinal fluid (from T1 brain image)	cerebrospinal fluid
apc0	lateral ventricle	0.6004	0.04547	13.2	8.481e-40	0.2748	0.025	1.014	0.0081	0.3895	0.006	ADNI	0	ADNI_0	ROI volume	5801	apc0	1	191	26554	aseg_lh_volume_Lateral-Ventricle	1	regional and tissue volume	Volume of Lateral-Ventricle in the left hemisphere generated by subcortical volumetric segmentation (aseg)	lateral ventricle
apc0	cerebrospinal fluid	0.57	0.0475	12.002	3.4677e-33	0.2892	0.0246	1.0108	0.0084	0.3871	0.0061	ADNI	0	ADNI_0	ROI volume	64761	apc0	0	4	25004	IDP_T1_SIENAX_CSF_unnormalised_volume	1	regional and tissue volume	Volume of ventricular cerebrospinal fluid (from T1 brain image)	cerebrospinal fluid
apc4	lateral ventricle	0.5229	0.04357	12	3.488e-33	0.2748	0.025	1.014	0.0081	0.4012	0.0067	ADNI	4	ADNI_4	ROI volume	5815	apc4	1	191	26554	aseg_lh_volume_Lateral-Ventricle	1	regional and tissue volume	Volume of Lateral-Ventricle in the left hemisphere generated by subcortical volumetric segmentation (aseg)	lateral ventricle
apc0	3rd ventricle	0.4635	0.04618	10.04	1.034e-23	0.2877	0.0265	1.0124	0.0077	0.2277	0.0057	ADNI	0	ADNI_0	ROI volume	5461	apc0	1	174	26523	aseg_global_volume_3rd-Ventricle	1	regional and tissue volume	Volume of 3rd-Ventricle in the whole brain generated by subcortical volumetric segmentation (aseg)	3rd ventricle
ipc1	4th ventricle	0.5243	0.05523	9.494	2.221e-21	0.3422	0.0293	1.0147	0.0094	0.2117	0.0064	IMGNET	1	IMGNET_1	ROI volume	5482	ipc1	1	175	26524	aseg_global_volume_4th-Ventricle	1	regional and tissue volume	Volume of 4th-Ventricle in the whole brain generated by subcortical volumetric segmentation (aseg)	4th ventricle
apc2	cerebral white matter	0.4143	0.04582	9.04	1.568e-19	0.3447	0.0299	1.0141	0.0095	0.21722	0.0063	ADNI	2	ADNI_2	ROI volume	5793	apc2	1	190	26553	aseg_lh_volume_CerebralWhiteMatter	1	regional and tissue volume	Volume of CerebralWhiteMatter in the left hemisphere generated by subcortical volumetric segmentation (aseg)	cerebral white matter
apc4	4th ventricle	0.435	0.04813	9.037	1.605e-19	0.3422	0.0293	1.0147	0.0094	0.264	0.0068	ADNI	4	ADNI_4	ROI volume	5495	apc4	1	175	26524	aseg_global_volume_4th-Ventricle	1	regional and tissue volume	Volume of 4th-Ventricle in the whole brain generated by subcortical volumetric segmentation (aseg)	4th ventricle
ipc0	cerebral white matter	-0.5333	0.06684	-7.978	1.485e-15	0.3447	0.0299	1.0141	0.0095	-0.1366	0.0048	IMGNET	0	IMGNET_0	ROI volume	5780	ipc0	1	190	26553	aseg_lh_volume_CerebralWhiteMatter	1	regional and tissue volume	Volume of CerebralWhiteMatter in the left hemisphere generated by subcortical volumetric segmentation (aseg)	cerebral white matter
apc8	cerebral white matter	0.3538	0.04849	7.296	2.966e-13	0.3447	0.0299	1.0141	0.0095	0.13516	0.0055	ADNI	8	ADNI_8	ROI volume	5785	apc8	1	190	26553	aseg_lh_volume_CerebralWhiteMatter	1	regional and tissue volume	Volume of CerebralWhiteMatter in the left hemisphere generated by subcortical volumetric segmentation (aseg)	cerebral white matter
apc1	cerebrospinal fluid	-0.4101	0.0564	-7.268	3.6491e-13	0.2892	0.0246	1.0108	0.0084	-0.2883	0.0051	ADNI	1	ADNI_1	ROI volume	64776	apc1	0	4	25004	IDP_T1_SIENAX_CSF_unnormalised_volume	1	regional and tissue volume	Volume of ventricular cerebrospinal fluid (from T1 brain image)	cerebrospinal fluid
ipc1	cerebrospinal fluid	0.4073	0.0561	7.2653	3.7209e-13	0.2892	0.0246	1.0108	0.0084	0.2396	0.0057	IMGNET	1	IMGNET_1	ROI volume	64762	ipc1	0	4	25004	IDP_T1_SIENAX_CSF_unnormalised_volume	1	regional and tissue volume	Volume of ventricular cerebrospinal fluid (from T1 brain image)	cerebrospinal fluid
ipc1	cerebral white matter	-0.3867	0.05345	-7.234	4.686e-13	0.3447	0.0299	1.0141	0.0095	-0.1614	0.005	IMGNET	1	IMGNET_1	ROI volume	5782	ipc1	1	190	26553	aseg_lh_volume_CerebralWhiteMatter	1	regional and tissue volume	Volume of CerebralWhiteMatter in the left hemisphere generated by subcortical volumetric segmentation (aseg)	cerebral white matter
apc4	3rd ventricle	0.3322	0.04701	7.066	1.594e-12	0.2877	0.0265	1.0124	0.0077	0.2731	0.0058	ADNI	4	ADNI_4	ROI volume	5475	apc4	1	174	26523	aseg_global_volume_3rd-Ventricle	1	regional and tissue volume	Volume of 3rd-Ventricle in the whole brain generated by subcortical volumetric segmentation (aseg)	3rd ventricle
apc3	4th ventricle	-0.4992	0.07068	-7.063	1.635e-12	0.3422	0.0293	1.0147	0.0094	-0.1377	0.0049	ADNI	3	ADNI_3	ROI volume	5487	apc3	1	175	26524	aseg_global_volume_4th-Ventricle	1	regional and tissue volume	Volume of 4th-Ventricle in the whole brain generated by subcortical volumetric segmentation (aseg)	4th ventricle
ipc1	3rd ventricle	0.3496	0.04988	7.009	2.407e-12	0.2877	0.0265	1.0124	0.0077	0.1754	0.0052	IMGNET	1	IMGNET_1	ROI volume	5462	ipc1	1	174	26523	aseg_global_volume_3rd-Ventricle	1	regional and tissue volume	Volume of 3rd-Ventricle in the whole brain generated by subcortical volumetric segmentation (aseg)	3rd ventricle
ipc2	cerebrospinal fluid	-0.2815	0.0414	-6.8055	1.0068e-11	0.2892	0.0246	1.0108	0.0084	-0.19136	0.0059	IMGNET	2	IMGNET_2	ROI volume	64763	ipc2	0	4	25004	IDP_T1_SIENAX_CSF_unnormalised_volume	1	regional and tissue volume	Volume of ventricular cerebrospinal fluid (from T1 brain image)	cerebrospinal fluid
apc1	lateral ventricle	-0.4033	0.0595	-6.778	1.22e-11	0.2748	0.025	1.014	0.0081	-0.2716	0.005	ADNI	1	ADNI_1	ROI volume	5816	apc1	1	191	26554	aseg_lh_volume_Lateral-Ventricle	1	regional and tissue volume	Volume of Lateral-Ventricle in the left hemisphere generated by subcortical volumetric segmentation (aseg)	lateral ventricle
apc1	cerebral white matter	0.3494	0.05296	6.597	4.196e-11	0.3447	0.0299	1.0141	0.0095	0.1954	0.0052	ADNI	1	ADNI_1	ROI volume	5796	apc1	1	190	26553	aseg_lh_volume_CerebralWhiteMatter	1	regional and tissue volume	Volume of CerebralWhiteMatter in the left hemisphere generated by subcortical volumetric segmentation (aseg)	cerebral white matter
apc3	cerebral white matter	0.4886	0.07417	6.587	4.478e-11	0.3447	0.0299	1.0141	0.0095	0.1072	0.0052	ADNI	3	ADNI_3	ROI volume	5787	apc3	1	190	26553	aseg_lh_volume_CerebralWhiteMatter	1	regional and tissue volume	Volume of CerebralWhiteMatter in the left hemisphere generated by subcortical volumetric segmentation (aseg)	cerebral white matter
apc3	thalamus	0.4836	0.0764	6.3315	2.4284e-10	0.2562	0.0242	1.0201	0.0083	0.1074	0.005	ADNI	3	ADNI_3	ROI volume	64907	apc3	0	11	25011	IDP_T1_FIRST_left_thalamus_volume	1	regional and tissue volume	Volume of left thalamus (from T1 brain image)	thalamus
ipc1	lateral ventricle	0.346	0.05553	6.231	4.626e-10	0.2748	0.025	1.014	0.0081	0.2034	0.0052	IMGNET	1	IMGNET_1	ROI volume	5802	ipc1	1	191	26554	aseg_lh_volume_Lateral-Ventricle	1	regional and tissue volume	Volume of Lateral-Ventricle in the left hemisphere generated by subcortical volumetric segmentation (aseg)	lateral ventricle
ipc4	cerebral white matter	0.3261	0.05474	5.957	2.568e-09	0.3447	0.0299	1.0141	0.0095	0.1882	0.0053	IMGNET	4	IMGNET_4	ROI volume	5786	ipc4	1	190	26553	aseg_lh_volume_CerebralWhiteMatter	1	regional and tissue volume	Volume of CerebralWhiteMatter in the left hemisphere generated by subcortical volumetric segmentation (aseg)	cerebral white matter
apc2	lateral ventricle	0.3256	0.05522	5.896	3.716e-09	0.2748	0.025	1.014	0.0081	0.24533	0.0057	ADNI	2	ADNI_2	ROI volume	5813	apc2	1	191	26554	aseg_lh_volume_Lateral-Ventricle	1	regional and tissue volume	Volume of Lateral-Ventricle in the left hemisphere generated by subcortical volumetric segmentation (aseg)	lateral ventricle
apc2	brain-stem	0.2305	0.04076	5.656	1.548e-08	0.4115	0.0337	1.0135	0.009	0.098608	0.0051	ADNI	2	ADNI_2	ROI volume	5533	apc2	1	177	26526	aseg_global_volume_Brain-Stem	1	regional and tissue volume	Volume of Brain-Stem in the whole brain generated by subcortical volumetric segmentation (aseg)	brain-stem
ipc2	3rd ventricle	-0.2697	0.04774	-5.649	1.613e-08	0.2877	0.0265	1.0124	0.0077	-0.1528	0.0057	IMGNET	2	IMGNET_2	ROI volume	5463	ipc2	1	174	26523	aseg_global_volume_3rd-Ventricle	1	regional and tissue volume	Volume of 3rd-Ventricle in the whole brain generated by subcortical volumetric segmentation (aseg)	3rd ventricle
apc6	cerebellum cortex	-0.2552	0.04626	-5.517	3.452e-08	0.3585	0.0303	1.0163	0.0093	-0.1182	0.0059	ADNI	6	ADNI_6	ROI volume	5878	apc6	1	194	26557	aseg_lh_volume_Cerebellum-Cortex	1	regional and tissue volume	Volume of Cerebellum-Cortex in the left hemisphere generated by subcortical volumetric segmentation (aseg)	cerebellum cortex
apc3	cerebrospinal fluid	-0.3904	0.0736	-5.3069	1.1149e-07	0.2892	0.0246	1.0108	0.0084	-0.143	0.0052	ADNI	3	ADNI_3	ROI volume	64767	apc3	0	4	25004	IDP_T1_SIENAX_CSF_unnormalised_volume	1	regional and tissue volume	Volume of ventricular cerebrospinal fluid (from T1 brain image)	cerebrospinal fluid
ipc1	cerebellum white matter	-0.3227	0.06096	-5.293	1.202e-07	0.332	0.0312	1.0021	0.0086	-0.0874	0.005	IMGNET	1	IMGNET_1	ROI volume	5842	ipc1	1	193	26556	aseg_lh_volume_Cerebellum-White-Matter	1	regional and tissue volume	Volume of Cerebellum-White-Matter in the left hemisphere generated by subcortical volumetric segmentation (aseg)	cerebellum white matter
ipc4	cerebellum white matter	0.2916	0.05583	5.222	1.767e-07	0.332	0.0312	1.0021	0.0086	0.1088	0.0052	IMGNET	4	IMGNET_4	ROI volume	5846	ipc4	1	193	26556	aseg_lh_volume_Cerebellum-White-Matter	1	regional and tissue volume	Volume of Cerebellum-White-Matter in the left hemisphere generated by subcortical volumetric segmentation (aseg)	cerebellum white matter
ipc9	3rd ventricle	0.3063	0.05867	5.22	1.793e-07	0.2877	0.0265	1.0124	0.0077	0.1374	0.005	IMGNET	9	IMGNET_9	ROI volume	5464	ipc9	1	174	26523	aseg_global_volume_3rd-Ventricle	1	regional and tissue volume	Volume of 3rd-Ventricle in the whole brain generated by subcortical volumetric segmentation (aseg)	3rd ventricle
apc7	lateral ventricle	0.3001	0.05756	5.213	1.856e-07	0.2748	0.025	1.014	0.0081	0.1808	0.0054	ADNI	7	ADNI_7	ROI volume	5810	apc7	1	191	26554	aseg_lh_volume_Lateral-Ventricle	1	regional and tissue volume	Volume of Lateral-Ventricle in the left hemisphere generated by subcortical volumetric segmentation (aseg)	lateral ventricle
ipc2	4th ventricle	-0.2233	0.04418	-5.054	4.333e-07	0.3422	0.0293	1.0147	0.0094	-0.0975	0.0056	IMGNET	2	IMGNET_2	ROI volume	5483	ipc2	1	175	26524	aseg_global_volume_4th-Ventricle	1	regional and tissue volume	Volume of 4th-Ventricle in the whole brain generated by subcortical volumetric segmentation (aseg)	4th ventricle
ipc0	cerebellum white matter	-0.3375	0.06749	-5.002	5.68e-07	0.332	0.0312	1.0021	0.0086	-0.082341	0.0049	IMGNET	0	IMGNET_0	ROI volume	5840	ipc0	1	193	26556	aseg_lh_volume_Cerebellum-White-Matter	1	regional and tissue volume	Volume of Cerebellum-White-Matter in the left hemisphere generated by subcortical volumetric segmentation (aseg)	cerebellum white matter
apc3	ventral DC	0.3975	0.0795	4.9999	5.7347e-07	0.317	0.0302	1.0009	0.0089	0.0628	0.0052	ADNI	3	ADNI_3	ROI volume	34027	apc3	2	202	26565	aseg_lh_volume_VentralDC	1	regional and tissue volume	Volume of VentralDC in the left hemisphere generated by subcortical volumetric segmentation (aseg)	ventral DC
apc2	cerebrospinal fluid	0.2768	0.0555	4.9915	5.9923e-07	0.2892	0.0246	1.0108	0.0084	0.2379	0.006	ADNI	2	ADNI_2	ROI volume	64773	apc2	0	4	25004	IDP_T1_SIENAX_CSF_unnormalised_volume	1	regional and tissue volume	Volume of ventricular cerebrospinal fluid (from T1 brain image)	cerebrospinal fluid
apc2	ventral DC	0.251	0.0506	4.9599	7.0537e-07	0.317	0.0302	1.0009	0.0089	0.0924	0.0056	ADNI	2	ADNI_2	ROI volume	34033	apc2	2	202	26565	aseg_lh_volume_VentralDC	1	regional and tissue volume	Volume of VentralDC in the left hemisphere generated by subcortical volumetric segmentation (aseg)	ventral DC
apc3	lateral ventricle	-0.3775	0.07615	-4.957	7.158e-07	0.2748	0.025	1.014	0.0081	-0.1362	0.005	ADNI	3	ADNI_3	ROI volume	5807	apc3	1	191	26554	aseg_lh_volume_Lateral-Ventricle	1	regional and tissue volume	Volume of Lateral-Ventricle in the left hemisphere generated by subcortical volumetric segmentation (aseg)	lateral ventricle
ipc2	lateral ventricle	-0.2139	0.04332	-4.939	7.865e-07	0.2748	0.025	1.014	0.0081	-0.1353	0.0056	IMGNET	2	IMGNET_2	ROI volume	5803	ipc2	1	191	26554	aseg_lh_volume_Lateral-Ventricle	1	regional and tissue volume	Volume of Lateral-Ventricle in the left hemisphere generated by subcortical volumetric segmentation (aseg)	lateral ventricle
ipc0	4th ventricle	0.3015	0.06377	4.728	2.266e-06	0.3422	0.0293	1.0147	0.0094	0.1439	0.0054	IMGNET	0	IMGNET_0	ROI volume	5480	ipc0	1	175	26524	aseg_global_volume_4th-Ventricle	1	regional and tissue volume	Volume of 4th-Ventricle in the whole brain generated by subcortical volumetric segmentation (aseg)	4th ventricle
ipc1	thalamus	-0.2767	0.0593	-4.6623	3.1271e-06	0.2562	0.0242	1.0201	0.0083	-0.1318	0.0051	IMGNET	1	IMGNET_1	ROI volume	64902	ipc1	0	11	25011	IDP_T1_FIRST_left_thalamus_volume	1	regional and tissue volume	Volume of left thalamus (from T1 brain image)	thalamus
apc7	cerebrospinal fluid	0.2582	0.0562	4.5898	4.437e-06	0.2892	0.0246	1.0108	0.0084	0.1861	0.0055	ADNI	7	ADNI_7	ROI volume	64770	apc7	0	4	25004	IDP_T1_SIENAX_CSF_unnormalised_volume	1	regional and tissue volume	Volume of ventricular cerebrospinal fluid (from T1 brain image)	cerebrospinal fluid
ipc9	4th ventricle	0.3077	0.06788	4.533	5.827e-06	0.3422	0.0293	1.0147	0.0094	0.0875	0.0056	IMGNET	9	IMGNET_9	ROI volume	5484	ipc9	1	175	26524	aseg_global_volume_4th-Ventricle	1	regional and tissue volume	Volume of 4th-Ventricle in the whole brain generated by subcortical volumetric segmentation (aseg)	4th ventricle
ipc9	lateral ventricle	0.2949	0.06528	4.517	6.281e-06	0.2748	0.025	1.014	0.0081	0.1365	0.0051	IMGNET	9	IMGNET_9	ROI volume	5804	ipc9	1	191	26554	aseg_lh_volume_Lateral-Ventricle	1	regional and tissue volume	Volume of Lateral-Ventricle in the left hemisphere generated by subcortical volumetric segmentation (aseg)	lateral ventricle
apc3	cerebellum white matter	0.3365	0.07495	4.49	7.13e-06	0.332	0.0312	1.0021	0.0086	0.0633	0.0046	ADNI	3	ADNI_3	ROI volume	5847	apc3	1	193	26556	aseg_lh_volume_Cerebellum-White-Matter	1	regional and tissue volume	Volume of Cerebellum-White-Matter in the left hemisphere generated by subcortical volumetric segmentation (aseg)	cerebellum white matter
apc2	thalamus	0.234	0.0522	4.4824	7.3811e-06	0.2562	0.0242	1.0201	0.0083	0.0586	0.0052	ADNI	2	ADNI_2	ROI volume	64913	apc2	0	11	25011	IDP_T1_FIRST_left_thalamus_volume	1	regional and tissue volume	Volume of left thalamus (from T1 brain image)	thalamus
ipc2	cerebellum cortex	-0.1967	0.04489	-4.382	1.173e-05	0.3585	0.0303	1.0163	0.0093	-0.1158	0.006	IMGNET	2	IMGNET_2	ROI volume	5863	ipc2	1	194	26557	aseg_lh_volume_Cerebellum-Cortex	1	regional and tissue volume	Volume of Cerebellum-Cortex in the left hemisphere generated by subcortical volumetric segmentation (aseg)	cerebellum cortex
ipc2	cerebral white matter	-0.2026	0.04628	-4.378	1.199e-05	0.3447	0.0299	1.0141	0.0095	-0.07	0.0054	IMGNET	2	IMGNET_2	ROI volume	5783	ipc2	1	190	26553	aseg_lh_volume_CerebralWhiteMatter	1	regional and tissue volume	Volume of CerebralWhiteMatter in the left hemisphere generated by subcortical volumetric segmentation (aseg)	cerebral white matter
apc0	cerebellum white matter	-0.2356	0.05539	-4.253	2.109e-05	0.332	0.0312	1.0021	0.0086	-0.0781	0.0054	ADNI	0	ADNI_0	ROI volume	5841	apc0	1	193	26556	aseg_lh_volume_Cerebellum-White-Matter	1	regional and tissue volume	Volume of Cerebellum-White-Matter in the left hemisphere generated by subcortical volumetric segmentation (aseg)	cerebellum white matter
apc6	4th ventricle	-0.2109	0.05	-4.218	2.464e-05	0.3422	0.0293	1.0147	0.0094	-0.1109	0.006	ADNI	6	ADNI_6	ROI volume	5498	apc6	1	175	26524	aseg_global_volume_4th-Ventricle	1	regional and tissue volume	Volume of 4th-Ventricle in the whole brain generated by subcortical volumetric segmentation (aseg)	4th ventricle
apc3	putamen	0.3461	0.0828	4.1795	2.9213e-05	0.2659	0.0283	1.0072	0.009	0.0525	0.005	ADNI	3	ADNI_3	ROI volume	64987	apc3	0	15	25015	IDP_T1_FIRST_left_putamen_volume	1	regional and tissue volume	Volume of left putamen (from T1 brain image)	putamen
ipc4	thalamus	0.2596	0.0628	4.1343	3.5602e-05	0.2562	0.0242	1.0201	0.0083	0.14558	0.0048	IMGNET	4	IMGNET_4	ROI volume	64906	ipc4	0	11	25011	IDP_T1_FIRST_left_thalamus_volume	1	regional and tissue volume	Volume of left thalamus (from T1 brain image)	thalamus
apc2	cerebellum white matter	0.2007	0.04893	4.101	4.115e-05	0.332	0.0312	1.0021	0.0086	0.092887	0.0056	ADNI	2	ADNI_2	ROI volume	5853	apc2	1	193	26556	aseg_lh_volume_Cerebellum-White-Matter	1	regional and tissue volume	Volume of Cerebellum-White-Matter in the left hemisphere generated by subcortical volumetric segmentation (aseg)	cerebellum white matter
apc1	3rd ventricle	-0.2373	0.05944	-3.992	6.557e-05	0.2877	0.0265	1.0124	0.0077	-0.1683	0.0047	ADNI	1	ADNI_1	ROI volume	5476	apc1	1	174	26523	aseg_global_volume_3rd-Ventricle	1	regional and tissue volume	Volume of 3rd-Ventricle in the whole brain generated by subcortical volumetric segmentation (aseg)	3rd ventricle
ipc9	cerebrospinal fluid	0.2542	0.0649	3.9181	8.9254e-05	0.2892	0.0246	1.0108	0.0084	0.1097	0.0051	IMGNET	9	IMGNET_9	ROI volume	64764	ipc9	0	4	25004	IDP_T1_SIENAX_CSF_unnormalised_volume	1	regional and tissue volume	Volume of ventricular cerebrospinal fluid (from T1 brain image)	cerebrospinal fluid
apc3	brain-stem	0.2672	0.06841	3.905	9.406e-05	0.4115	0.0337	1.0135	0.009	0.0545	0.0047	ADNI	3	ADNI_3	ROI volume	5527	apc3	1	177	26526	aseg_global_volume_Brain-Stem	1	regional and tissue volume	Volume of Brain-Stem in the whole brain generated by subcortical volumetric segmentation (aseg)	brain-stem
ipc4	ventral DC	0.2138	0.055	3.8885	0.00010088	0.317	0.0302	1.0009	0.0089	0.1209	0.005	IMGNET	4	IMGNET_4	ROI volume	34026	ipc4	2	202	26565	aseg_lh_volume_VentralDC	1	regional and tissue volume	Volume of VentralDC in the left hemisphere generated by subcortical volumetric segmentation (aseg)	ventral DC
ipc5	4th ventricle	0.2398	0.0636	3.77	0.0001629	0.3422	0.0293	1.0147	0.0094	0.1028	0.0052	IMGNET	5	IMGNET_5	ROI volume	5497	ipc5	1	175	26524	aseg_global_volume_4th-Ventricle	1	regional and tissue volume	Volume of 4th-Ventricle in the whole brain generated by subcortical volumetric segmentation (aseg)	4th ventricle
apc0	thalamus	-0.2089	0.0562	-3.715	0.00020317	0.2562	0.0242	1.0201	0.0083	-0.129	0.0047	ADNI	0	ADNI_0	ROI volume	64901	apc0	0	11	25011	IDP_T1_FIRST_left_thalamus_volume	1	regional and tissue volume	Volume of left thalamus (from T1 brain image)	thalamus
ipc0	cerebrospinal fluid	0.2561	0.07	3.6577	0.00025447	0.2892	0.0246	1.0108	0.0084	0.13317	0.0052	IMGNET	0	IMGNET_0	ROI volume	64760	ipc0	0	4	25004	IDP_T1_SIENAX_CSF_unnormalised_volume	1	regional and tissue volume	Volume of ventricular cerebrospinal fluid (from T1 brain image)	cerebrospinal fluid
apc1	thalamus	0.2063	0.057	3.6203	0.00029432	0.2562	0.0242	1.0201	0.0083	0.151	0.0048	ADNI	1	ADNI_1	ROI volume	64916	apc1	0	11	25011	IDP_T1_FIRST_left_thalamus_volume	1	regional and tissue volume	Volume of left thalamus (from T1 brain image)	thalamus
ipc5	3rd ventricle	-0.2121	0.05939	-3.571	0.000355	0.2877	0.0265	1.0124	0.0077	-0.1047	0.0045	IMGNET	5	IMGNET_5	ROI volume	5477	ipc5	1	174	26523	aseg_global_volume_3rd-Ventricle	1	regional and tissue volume	Volume of 3rd-Ventricle in the whole brain generated by subcortical volumetric segmentation (aseg)	3rd ventricle
ipc2	ventral DC	-0.1459	0.0416	-3.5088	0.00045014	0.317	0.0302	1.0009	0.0089	-0.0651	0.0044	IMGNET	2	IMGNET_2	ROI volume	34023	ipc2	2	202	26565	aseg_lh_volume_VentralDC	1	regional and tissue volume	Volume of VentralDC in the left hemisphere generated by subcortical volumetric segmentation (aseg)	ventral DC
apc0	ventral DC	-0.1958	0.0563	-3.4788	0.00050361	0.317	0.0302	1.0009	0.0089	-0.088	0.0049	ADNI	0	ADNI_0	ROI volume	34021	apc0	2	202	26565	aseg_lh_volume_VentralDC	1	regional and tissue volume	Volume of VentralDC in the left hemisphere generated by subcortical volumetric segmentation (aseg)	ventral DC
apc2	putamen	0.175	0.0507	3.4503	0.00055993	0.2659	0.0283	1.0072	0.009	0.0794	0.0052	ADNI	2	ADNI_2	ROI volume	64993	apc2	0	15	25015	IDP_T1_FIRST_left_putamen_volume	1	regional and tissue volume	Volume of left putamen (from T1 brain image)	putamen
ipc4	brain-stem	0.1708	0.05005	3.412	0.0006456	0.4115	0.0337	1.0135	0.009	0.1129	0.0053	IMGNET	4	IMGNET_4	ROI volume	5526	ipc4	1	177	26526	aseg_global_volume_Brain-Stem	1	regional and tissue volume	Volume of Brain-Stem in the whole brain generated by subcortical volumetric segmentation (aseg)	brain-stem
apc1	ventral DC	0.1888	0.0568	3.3229	0.00089096	0.317	0.0302	1.0009	0.0089	0.125	0.0053	ADNI	1	ADNI_1	ROI volume	34036	apc1	2	202	26565	aseg_lh_volume_VentralDC	1	regional and tissue volume	Volume of VentralDC in the left hemisphere generated by subcortical volumetric segmentation (aseg)	ventral DC
ipc0	thalamus	-0.2357	0.0715	-3.2972	0.0009766	0.2562	0.0242	1.0201	0.0083	-0.10403	0.0053	IMGNET	0	IMGNET_0	ROI volume	64900	ipc0	0	11	25011	IDP_T1_FIRST_left_thalamus_volume	1	regional and tissue volume	Volume of left thalamus (from T1 brain image)	thalamus
apc5	cerebrospinal fluid	-0.2328	0.0706	-3.2991	0.001	0.2892	0.0246	1.0108	0.0084	-0.0941	0.006	ADNI	5	ADNI_5	ROI volume	64769	apc5	0	4	25004	IDP_T1_SIENAX_CSF_unnormalised_volume	1	regional and tissue volume	Volume of ventricular cerebrospinal fluid (from T1 brain image)	cerebrospinal fluid
ipc3	4th ventricle	-0.2394	0.07347	-3.258	0.001122	0.3422	0.0293	1.0147	0.0094	-0.1103	0.0055	IMGNET	3	IMGNET_3	ROI volume	5499	ipc3	1	175	26524	aseg_global_volume_4th-Ventricle	1	regional and tissue volume	Volume of 4th-Ventricle in the whole brain generated by subcortical volumetric segmentation (aseg)	4th ventricle
ipc0	lateral ventricle	0.2335	0.07177	3.254	0.001139	0.2748	0.025	1.014	0.0081	0.12571	0.0051	IMGNET	0	IMGNET_0	ROI volume	5800	ipc0	1	191	26554	aseg_lh_volume_Lateral-Ventricle	1	regional and tissue volume	Volume of Lateral-Ventricle in the left hemisphere generated by subcortical volumetric segmentation (aseg)	lateral ventricle
ipc8	thalamus	-0.2797	0.0866	-3.2284	0.0012	0.2562	0.0242	1.0201	0.0083	-0.0616	0.0053	IMGNET	8	IMGNET_8	ROI volume	64911	ipc8	0	11	25011	IDP_T1_FIRST_left_thalamus_volume	1	regional and tissue volume	Volume of left thalamus (from T1 brain image)	thalamus
apc1	putamen	0.1777	0.0558	3.1861	0.0014418	0.2659	0.0283	1.0072	0.009	0.0906	0.005	ADNI	1	ADNI_1	ROI volume	64996	apc1	0	15	25015	IDP_T1_FIRST_left_putamen_volume	1	regional and tissue volume	Volume of left putamen (from T1 brain image)	putamen
apc7	3rd ventricle	0.1662	0.0525	3.165	0.001548	0.2877	0.0265	1.0124	0.0077	0.0998	0.0052	ADNI	7	ADNI_7	ROI volume	5470	apc7	1	174	26523	aseg_global_volume_3rd-Ventricle	1	regional and tissue volume	Volume of 3rd-Ventricle in the whole brain generated by subcortical volumetric segmentation (aseg)	3rd ventricle
ipc8	caudate	-0.2328	0.0745	-3.1248	0.0018	0.349	0.026	1.0045	0.008	-0.0043	0.0046	IMGNET	8	IMGNET_8	ROI volume	64951	ipc8	0	13	25013	IDP_T1_FIRST_left_caudate_volume	1	regional and tissue volume	Volume of left caudate (from T1 brain image)	caudate
apc2	caudate	0.1479	0.0476	3.1092	0.0018761	0.349	0.026	1.0045	0.008	0.1041	0.005	ADNI	2	ADNI_2	ROI volume	64953	apc2	0	13	25013	IDP_T1_FIRST_left_caudate_volume	1	regional and tissue volume	Volume of left caudate (from T1 brain image)	caudate
ipc0	3rd ventricle	0.2209	0.07149	3.09	0.002002	0.2877	0.0265	1.0124	0.0077	0.1003	0.0052	IMGNET	0	IMGNET_0	ROI volume	5460	ipc0	1	174	26523	aseg_global_volume_3rd-Ventricle	1	regional and tissue volume	Volume of 3rd-Ventricle in the whole brain generated by subcortical volumetric segmentation (aseg)	3rd ventricle
ipc0	ventral DC	-0.2264	0.0736	-3.0774	0.002088	0.317	0.0302	1.0009	0.0089	-0.0704	0.0049	IMGNET	0	IMGNET_0	ROI volume	34020	ipc0	2	202	26565	aseg_lh_volume_VentralDC	1	regional and tissue volume	Volume of VentralDC in the left hemisphere generated by subcortical volumetric segmentation (aseg)	ventral DC
ipc1	putamen	-0.1826	0.0595	-3.071	0.0021336	0.2659	0.0283	1.0072	0.009	-0.0797	0.0051	IMGNET	1	IMGNET_1	ROI volume	64982	ipc1	0	15	25015	IDP_T1_FIRST_left_putamen_volume	1	regional and tissue volume	Volume of left putamen (from T1 brain image)	putamen
apc4	putamen	-0.1573	0.0517	-3.0415	0.0023543	0.2659	0.0283	1.0072	0.009	-0.0886	0.0054	ADNI	4	ADNI_4	ROI volume	64995	apc4	0	15	25015	IDP_T1_FIRST_left_putamen_volume	1	regional and tissue volume	Volume of left putamen (from T1 brain image)	putamen
apc0	brain-stem	-0.1469	0.04933	-2.977	0.002909	0.4115	0.0337	1.0135	0.009	-0.0927	0.0049	ADNI	0	ADNI_0	ROI volume	5521	apc0	1	177	26526	aseg_global_volume_Brain-Stem	1	regional and tissue volume	Volume of Brain-Stem in the whole brain generated by subcortical volumetric segmentation (aseg)	brain-stem
ipc0	putamen	-0.1894	0.0639	-2.9629	0.0030471	0.2659	0.0283	1.0072	0.009	-0.068509	0.0048	IMGNET	0	IMGNET_0	ROI volume	64980	ipc0	0	15	25015	IDP_T1_FIRST_left_putamen_volume	1	regional and tissue volume	Volume of left putamen (from T1 brain image)	putamen
ipc9	cerebellum cortex	0.163	0.05524	2.951	0.003171	0.3585	0.0303	1.0163	0.0093	0.0571	0.0052	IMGNET	9	IMGNET_9	ROI volume	5864	ipc9	1	194	26557	aseg_lh_volume_Cerebellum-Cortex	1	regional and tissue volume	Volume of Cerebellum-Cortex in the left hemisphere generated by subcortical volumetric segmentation (aseg)	cerebellum cortex
ipc8	4th ventricle	0.2087	0.07153	2.918	0.003528	0.3422	0.0293	1.0147	0.0094	0.0515	0.0046	IMGNET	8	IMGNET_8	ROI volume	5491	ipc8	1	175	26524	aseg_global_volume_4th-Ventricle	1	regional and tissue volume	Volume of 4th-Ventricle in the whole brain generated by subcortical volumetric segmentation (aseg)	4th ventricle
apc5	lateral ventricle	-0.1874	0.0646	-2.9	0.00373	0.2748	0.025	1.014	0.0081	-0.0795	0.0057	ADNI	5	ADNI_5	ROI volume	5809	apc5	1	191	26554	aseg_lh_volume_Lateral-Ventricle	1	regional and tissue volume	Volume of Lateral-Ventricle in the left hemisphere generated by subcortical volumetric segmentation (aseg)	lateral ventricle
apc1	4th ventricle	0.1584	0.05492	2.884	0.003928	0.3422	0.0293	1.0147	0.0094	0.0754	0.005	ADNI	1	ADNI_1	ROI volume	5496	apc1	1	175	26524	aseg_global_volume_4th-Ventricle	1	regional and tissue volume	Volume of 4th-Ventricle in the whole brain generated by subcortical volumetric segmentation (aseg)	4th ventricle
apc0	cerebral white matter	-0.1645	0.05761	-2.856	0.004294	0.3447	0.0299	1.0141	0.0095	-0.1167	0.0055	ADNI	0	ADNI_0	ROI volume	5781	apc0	1	190	26553	aseg_lh_volume_CerebralWhiteMatter	1	regional and tissue volume	Volume of CerebralWhiteMatter in the left hemisphere generated by subcortical volumetric segmentation (aseg)	cerebral white matter
ipc4	4th ventricle	-0.2455	0.08666	-2.833	0.004615	0.3422	0.0293	1.0147	0.0094	-0.0838	0.0062	IMGNET	4	IMGNET_4	ROI volume	5486	ipc4	1	175	26524	aseg_global_volume_4th-Ventricle	1	regional and tissue volume	Volume of 4th-Ventricle in the whole brain generated by subcortical volumetric segmentation (aseg)	4th ventricle
apc8	cerebellum cortex	-0.1495	0.05288	-2.827	0.0047	0.3585	0.0303	1.0163	0.0093	-0.042615	0.0055	ADNI	8	ADNI_8	ROI volume	5865	apc8	1	194	26557	aseg_lh_volume_Cerebellum-Cortex	1	regional and tissue volume	Volume of Cerebellum-Cortex in the left hemisphere generated by subcortical volumetric segmentation (aseg)	cerebellum cortex
apc0	4th ventricle	0.1578	0.05656	2.791	0.005259	0.3422	0.0293	1.0147	0.0094	0.0587	0.0058	ADNI	0	ADNI_0	ROI volume	5481	apc0	1	175	26524	aseg_global_volume_4th-Ventricle	1	regional and tissue volume	Volume of 4th-Ventricle in the whole brain generated by subcortical volumetric segmentation (aseg)	4th ventricle
apc1	brain-stem	0.1523	0.05585	2.726	0.006408	0.4115	0.0337	1.0135	0.009	0.0935	0.0051	ADNI	1	ADNI_1	ROI volume	5536	apc1	1	177	26526	aseg_global_volume_Brain-Stem	1	regional and tissue volume	Volume of Brain-Stem in the whole brain generated by subcortical volumetric segmentation (aseg)	brain-stem
apc2	3rd ventricle	0.1462	0.054	2.708	0.006774	0.2877	0.0265	1.0124	0.0077	0.097167	0.0053	ADNI	2	ADNI_2	ROI volume	5473	apc2	1	174	26523	aseg_global_volume_3rd-Ventricle	1	regional and tissue volume	Volume of 3rd-Ventricle in the whole brain generated by subcortical volumetric segmentation (aseg)	3rd ventricle
ipc5	lateral ventricle	-0.1719	0.06392	-2.689	0.007168	0.2748	0.025	1.014	0.0081	-0.0976	0.0046	IMGNET	5	IMGNET_5	ROI volume	5817	ipc5	1	191	26554	aseg_lh_volume_Lateral-Ventricle	1	regional and tissue volume	Volume of Lateral-Ventricle in the left hemisphere generated by subcortical volumetric segmentation (aseg)	lateral ventricle
ipc7	cerebral white matter	-0.1835	0.06841	-2.683	0.007292	0.3447	0.0299	1.0141	0.0095	-0.1203	0.005	IMGNET	7	IMGNET_7	ROI volume	5788	ipc7	1	190	26553	aseg_lh_volume_CerebralWhiteMatter	1	regional and tissue volume	Volume of CerebralWhiteMatter in the left hemisphere generated by subcortical volumetric segmentation (aseg)	cerebral white matter
apc7	thalamus	-0.1679	0.064	-2.6216	0.008751	0.2562	0.0242	1.0201	0.0083	-0.0845	0.0052	ADNI	7	ADNI_7	ROI volume	64910	apc7	0	11	25011	IDP_T1_FIRST_left_thalamus_volume	1	regional and tissue volume	Volume of left thalamus (from T1 brain image)	thalamus
ipc3	caudate	-0.1551	0.0593	-2.6164	0.0088868	0.349	0.026	1.0045	0.008	-0.0224	0.0046	IMGNET	3	IMGNET_3	ROI volume	64959	ipc3	0	13	25013	IDP_T1_FIRST_left_caudate_volume	1	regional and tissue volume	Volume of left caudate (from T1 brain image)	caudate
ipc8	brain-stem	-0.1859	0.07134	-2.606	0.009173	0.4115	0.0337	1.0135	0.009	-0.0435	0.0052	IMGNET	8	IMGNET_8	ROI volume	5531	ipc8	1	177	26526	aseg_global_volume_Brain-Stem	1	regional and tissue volume	Volume of Brain-Stem in the whole brain generated by subcortical volumetric segmentation (aseg)	brain-stem
ipc0	brain-stem	-0.1712	0.0659	-2.599	0.009359	0.4115	0.0337	1.0135	0.009	-0.064495	0.0054	IMGNET	0	IMGNET_0	ROI volume	5520	ipc0	1	177	26526	aseg_global_volume_Brain-Stem	1	regional and tissue volume	Volume of Brain-Stem in the whole brain generated by subcortical volumetric segmentation (aseg)	brain-stem
ipc2	cerebellum white matter	-0.1105	0.04315	-2.56	0.01047	0.332	0.0312	1.0021	0.0086	-0.0601	0.0054	IMGNET	2	IMGNET_2	ROI volume	5843	ipc2	1	193	26556	aseg_lh_volume_Cerebellum-White-Matter	1	regional and tissue volume	Volume of Cerebellum-White-Matter in the left hemisphere generated by subcortical volumetric segmentation (aseg)	cerebellum white matter
ipc2	caudate	-0.1119	0.0437	-2.5582	0.010522	0.349	0.026	1.0045	0.008	-0.092176	0.0051	IMGNET	2	IMGNET_2	ROI volume	64943	ipc2	0	13	25013	IDP_T1_FIRST_left_caudate_volume	1	regional and tissue volume	Volume of left caudate (from T1 brain image)	caudate
ipc1	brain-stem	-0.1544	0.06096	-2.532	0.01133	0.4115	0.0337	1.0135	0.009	-0.0544	0.0055	IMGNET	1	IMGNET_1	ROI volume	5522	ipc1	1	177	26526	aseg_global_volume_Brain-Stem	1	regional and tissue volume	Volume of Brain-Stem in the whole brain generated by subcortical volumetric segmentation (aseg)	brain-stem
ipc9	caudate	0.1305	0.0518	2.5196	0.011748	0.349	0.026	1.0045	0.008	0.0623	0.0051	IMGNET	9	IMGNET_9	ROI volume	64944	ipc9	0	13	25013	IDP_T1_FIRST_left_caudate_volume	1	regional and tissue volume	Volume of left caudate (from T1 brain image)	caudate
apc9	lateral ventricle	0.1549	0.06198	2.499	0.01245	0.2748	0.025	1.014	0.0081	0.1235	0.0049	ADNI	9	ADNI_9	ROI volume	5812	apc9	1	191	26554	aseg_lh_volume_Lateral-Ventricle	1	regional and tissue volume	Volume of Lateral-Ventricle in the left hemisphere generated by subcortical volumetric segmentation (aseg)	lateral ventricle
apc9	3rd ventricle	-0.1775	0.07186	-2.469	0.01353	0.2877	0.0265	1.0124	0.0077	-0.0179	0.0052	ADNI	9	ADNI_9	ROI volume	5472	apc9	1	174	26523	aseg_global_volume_3rd-Ventricle	1	regional and tissue volume	Volume of 3rd-Ventricle in the whole brain generated by subcortical volumetric segmentation (aseg)	3rd ventricle
apc0	caudate	0.1304	0.053	2.4622	0.013807	0.349	0.026	1.0045	0.008	0.0831	0.0057	ADNI	0	ADNI_0	ROI volume	64941	apc0	0	13	25013	IDP_T1_FIRST_left_caudate_volume	1	regional and tissue volume	Volume of left caudate (from T1 brain image)	caudate
ipc1	ventral DC	-0.1712	0.0698	-2.4517	0.014218	0.317	0.0302	1.0009	0.0089	-0.0658	0.0052	IMGNET	1	IMGNET_1	ROI volume	34022	ipc1	2	202	26565	aseg_lh_volume_VentralDC	1	regional and tissue volume	Volume of VentralDC in the left hemisphere generated by subcortical volumetric segmentation (aseg)	ventral DC
ipc5	cerebral white matter	0.1464	0.06182	2.368	0.0179	0.3447	0.0299	1.0141	0.0095	0.0912	0.005	IMGNET	5	IMGNET_5	ROI volume	5797	ipc5	1	190	26553	aseg_lh_volume_CerebralWhiteMatter	1	regional and tissue volume	Volume of CerebralWhiteMatter in the left hemisphere generated by subcortical volumetric segmentation (aseg)	cerebral white matter
ipc8	3rd ventricle	0.2057	0.08727	2.357	0.0184	0.2877	0.0265	1.0124	0.0077	0.0794	0.0056	IMGNET	8	IMGNET_8	ROI volume	5471	ipc8	1	174	26523	aseg_global_volume_3rd-Ventricle	1	regional and tissue volume	Volume of 3rd-Ventricle in the whole brain generated by subcortical volumetric segmentation (aseg)	3rd ventricle
apc8	4th ventricle	-0.1301	0.05581	-2.33	0.01978	0.3422	0.0293	1.0147	0.0094	-0.038196	0.0054	ADNI	8	ADNI_8	ROI volume	5485	apc8	1	175	26524	aseg_global_volume_4th-Ventricle	1	regional and tissue volume	Volume of 4th-Ventricle in the whole brain generated by subcortical volumetric segmentation (aseg)	4th ventricle
apc8	ventral DC	0.1223	0.0525	2.3274	0.019942	0.317	0.0302	1.0009	0.0089	0.0481	0.0053	ADNI	8	ADNI_8	ROI volume	34025	apc8	2	202	26565	aseg_lh_volume_VentralDC	1	regional and tissue volume	Volume of VentralDC in the left hemisphere generated by subcortical volumetric segmentation (aseg)	ventral DC
ipc9	cerebral white matter	0.1284	0.05559	2.31	0.02089	0.3447	0.0299	1.0141	0.0095	0.0572	0.0052	IMGNET	9	IMGNET_9	ROI volume	5784	ipc9	1	190	26553	aseg_lh_volume_CerebralWhiteMatter	1	regional and tissue volume	Volume of CerebralWhiteMatter in the left hemisphere generated by subcortical volumetric segmentation (aseg)	cerebral white matter
ipc8	cerebellum white matter	-0.1803	0.07863	-2.293	0.02184	0.332	0.0312	1.0021	0.0086	-0.0138	0.005	IMGNET	8	IMGNET_8	ROI volume	5851	ipc8	1	193	26556	aseg_lh_volume_Cerebellum-White-Matter	1	regional and tissue volume	Volume of Cerebellum-White-Matter in the left hemisphere generated by subcortical volumetric segmentation (aseg)	cerebellum white matter
ipc8	cerebellum cortex	-0.1632	0.07132	-2.289	0.0221	0.3585	0.0303	1.0163	0.0093	-0.0339	0.0051	IMGNET	8	IMGNET_8	ROI volume	5871	ipc8	1	194	26557	aseg_lh_volume_Cerebellum-Cortex	1	regional and tissue volume	Volume of Cerebellum-Cortex in the left hemisphere generated by subcortical volumetric segmentation (aseg)	cerebellum cortex
ipc8	lateral ventricle	0.1899	0.08378	2.267	0.02339	0.2748	0.025	1.014	0.0081	0.0685	0.0051	IMGNET	8	IMGNET_8	ROI volume	5811	ipc8	1	191	26554	aseg_lh_volume_Lateral-Ventricle	1	regional and tissue volume	Volume of Lateral-Ventricle in the left hemisphere generated by subcortical volumetric segmentation (aseg)	lateral ventricle
apc4	thalamus	-0.1169	0.0523	-2.2372	0.025272	0.2562	0.0242	1.0201	0.0083	-0.1921	0.0054	ADNI	4	ADNI_4	ROI volume	64915	apc4	0	11	25011	IDP_T1_FIRST_left_thalamus_volume	1	regional and tissue volume	Volume of left thalamus (from T1 brain image)	thalamus
apc5	cerebellum cortex	0.1399	0.06263	2.233	0.02553	0.3585	0.0303	1.0163	0.0093	0.0541	0.0056	ADNI	5	ADNI_5	ROI volume	5869	apc5	1	194	26557	aseg_lh_volume_Cerebellum-Cortex	1	regional and tissue volume	Volume of Cerebellum-Cortex in the left hemisphere generated by subcortical volumetric segmentation (aseg)	cerebellum cortex
ipc7	thalamus	-0.1823	0.0822	-2.2188	0.0265	0.2562	0.0242	1.0201	0.0083	-0.0439	0.005	IMGNET	7	IMGNET_7	ROI volume	64908	ipc7	0	11	25011	IDP_T1_FIRST_left_thalamus_volume	1	regional and tissue volume	Volume of left thalamus (from T1 brain image)	thalamus
ipc4	putamen	0.1498	0.0687	2.1803	0.029234	0.2659	0.0283	1.0072	0.009	0.07611	0.0055	IMGNET	4	IMGNET_4	ROI volume	64986	ipc4	0	15	25015	IDP_T1_FIRST_left_putamen_volume	1	regional and tissue volume	Volume of left putamen (from T1 brain image)	putamen
ipc4	3rd ventricle	-0.1392	0.06438	-2.163	0.03056	0.2877	0.0265	1.0124	0.0077	-0.0932	0.0054	IMGNET	4	IMGNET_4	ROI volume	5466	ipc4	1	174	26523	aseg_global_volume_3rd-Ventricle	1	regional and tissue volume	Volume of 3rd-Ventricle in the whole brain generated by subcortical volumetric segmentation (aseg)	3rd ventricle
apc6	caudate	-0.0896	0.0415	-2.161	0.030692	0.349	0.026	1.0045	0.008	-0.0455	0.0055	ADNI	6	ADNI_6	ROI volume	64958	apc6	0	13	25013	IDP_T1_FIRST_left_caudate_volume	1	regional and tissue volume	Volume of left caudate (from T1 brain image)	caudate
ipc5	cerebrospinal fluid	-0.135	0.0638	-2.117	0.0343	0.2892	0.0246	1.0108	0.0084	-0.0995	0.0049	IMGNET	5	IMGNET_5	ROI volume	64777	ipc5	0	4	25004	IDP_T1_SIENAX_CSF_unnormalised_volume	1	regional and tissue volume	Volume of ventricular cerebrospinal fluid (from T1 brain image)	cerebrospinal fluid
ipc2	brain-stem	-0.09294	0.04471	-2.079	0.03765	0.4115	0.0337	1.0135	0.009	-0.0607	0.0051	IMGNET	2	IMGNET_2	ROI volume	5523	ipc2	1	177	26526	aseg_global_volume_Brain-Stem	1	regional and tissue volume	Volume of Brain-Stem in the whole brain generated by subcortical volumetric segmentation (aseg)	brain-stem
apc6	lateral ventricle	-0.1262	0.06075	-2.077	0.03782	0.2748	0.025	1.014	0.0081	-0.0461	0.0061	ADNI	6	ADNI_6	ROI volume	5818	apc6	1	191	26554	aseg_lh_volume_Lateral-Ventricle	1	regional and tissue volume	Volume of Lateral-Ventricle in the left hemisphere generated by subcortical volumetric segmentation (aseg)	lateral ventricle
ipc5	thalamus	0.1358	0.0656	2.0715	0.0383	0.2562	0.0242	1.0201	0.0083	0.0834	0.0051	IMGNET	5	IMGNET_5	ROI volume	64917	ipc5	0	11	25011	IDP_T1_FIRST_left_thalamus_volume	1	regional and tissue volume	Volume of left thalamus (from T1 brain image)	thalamus
apc5	4th ventricle	-0.1347	0.06519	-2.066	0.03885	0.3422	0.0293	1.0147	0.0094	-0.1061	0.0056	ADNI	5	ADNI_5	ROI volume	5489	apc5	1	175	26524	aseg_global_volume_4th-Ventricle	1	regional and tissue volume	Volume of 4th-Ventricle in the whole brain generated by subcortical volumetric segmentation (aseg)	4th ventricle
ipc7	cerebrospinal fluid	0.1569	0.0767	2.0453	0.0408	0.2892	0.0246	1.0108	0.0084	0.0534	0.0058	IMGNET	7	IMGNET_7	ROI volume	64768	ipc7	0	4	25004	IDP_T1_SIENAX_CSF_unnormalised_volume	1	regional and tissue volume	Volume of ventricular cerebrospinal fluid (from T1 brain image)	cerebrospinal fluid
ipc2	thalamus	-0.1035	0.0507	-2.0413	0.041223	0.2562	0.0242	1.0201	0.0083	-0.011782	0.0051	IMGNET	2	IMGNET_2	ROI volume	64903	ipc2	0	11	25011	IDP_T1_FIRST_left_thalamus_volume	1	regional and tissue volume	Volume of left thalamus (from T1 brain image)	thalamus
ipc3	cerebrospinal fluid	-0.156	0.077	-2.027	0.042661	0.2892	0.0246	1.0108	0.0084	-0.0357	0.0056	IMGNET	3	IMGNET_3	ROI volume	64779	ipc3	0	4	25004	IDP_T1_SIENAX_CSF_unnormalised_volume	1	regional and tissue volume	Volume of ventricular cerebrospinal fluid (from T1 brain image)	cerebrospinal fluid
apc3	caudate	0.1402	0.07	2.0023	0.04525	0.349	0.026	1.0045	0.008	0.0184	0.005	ADNI	3	ADNI_3	ROI volume	64947	apc3	0	13	25013	IDP_T1_FIRST_left_caudate_volume	1	regional and tissue volume	Volume of left caudate (from T1 brain image)	caudate
ipc8	ventral DC	-0.154	0.0789	-1.9531	0.050802	0.317	0.0302	1.0009	0.0089	-0.0406	0.0051	IMGNET	8	IMGNET_8	ROI volume	34031	ipc8	2	202	26565	aseg_lh_volume_VentralDC	1	regional and tissue volume	Volume of VentralDC in the left hemisphere generated by subcortical volumetric segmentation (aseg)	ventral DC
apc3	3rd ventricle	-0.1444	0.07455	-1.937	0.0527	0.2877	0.0265	1.0124	0.0077	-0.1058	0.0052	ADNI	3	ADNI_3	ROI volume	5467	apc3	1	174	26523	aseg_global_volume_3rd-Ventricle	1	regional and tissue volume	Volume of 3rd-Ventricle in the whole brain generated by subcortical volumetric segmentation (aseg)	3rd ventricle
apc8	putamen	0.116	0.0604	1.9198	0.05488	0.2659	0.0283	1.0072	0.009	0.0048	0.0056	ADNI	8	ADNI_8	ROI volume	64985	apc8	0	15	25015	IDP_T1_FIRST_left_putamen_volume	1	regional and tissue volume	Volume of left putamen (from T1 brain image)	putamen
apc6	3rd ventricle	-0.0965	0.0509	-1.896	0.05796	0.2877	0.0265	1.0124	0.0077	-0.1139	0.0057	ADNI	6	ADNI_6	ROI volume	5478	apc6	1	174	26523	aseg_global_volume_3rd-Ventricle	1	regional and tissue volume	Volume of 3rd-Ventricle in the whole brain generated by subcortical volumetric segmentation (aseg)	3rd ventricle
ipc6	cerebral white matter	-0.1452	0.07667	-1.894	0.05826	0.3447	0.0299	1.0141	0.0095	-0.0336	0.0054	IMGNET	6	IMGNET_6	ROI volume	5794	ipc6	1	190	26553	aseg_lh_volume_CerebralWhiteMatter	1	regional and tissue volume	Volume of CerebralWhiteMatter in the left hemisphere generated by subcortical volumetric segmentation (aseg)	cerebral white matter
ipc3	lateral ventricle	-0.144	0.07701	-1.87	0.06151	0.2748	0.025	1.014	0.0081	-0.0367	0.0053	IMGNET	3	IMGNET_3	ROI volume	5819	ipc3	1	191	26554	aseg_lh_volume_Lateral-Ventricle	1	regional and tissue volume	Volume of Lateral-Ventricle in the left hemisphere generated by subcortical volumetric segmentation (aseg)	lateral ventricle
apc6	cerebral white matter	0.07648	0.04101	1.865	0.06217	0.3447	0.0299	1.0141	0.0095	0.0532	0.005	ADNI	6	ADNI_6	ROI volume	5798	apc6	1	190	26553	aseg_lh_volume_CerebralWhiteMatter	1	regional and tissue volume	Volume of CerebralWhiteMatter in the left hemisphere generated by subcortical volumetric segmentation (aseg)	cerebral white matter
ipc8	cerebrospinal fluid	0.1474	0.0796	1.8526	0.0639	0.2892	0.0246	1.0108	0.0084	0.0638	0.0049	IMGNET	8	IMGNET_8	ROI volume	64771	ipc8	0	4	25004	IDP_T1_SIENAX_CSF_unnormalised_volume	1	regional and tissue volume	Volume of ventricular cerebrospinal fluid (from T1 brain image)	cerebrospinal fluid
ipc7	ventral DC	-0.1395	0.0758	-1.841	0.0656	0.317	0.0302	1.0009	0.0089	-0.0352	0.005	IMGNET	7	IMGNET_7	ROI volume	34028	ipc7	2	202	26565	aseg_lh_volume_VentralDC	1	regional and tissue volume	Volume of VentralDC in the left hemisphere generated by subcortical volumetric segmentation (aseg)	ventral DC
apc8	caudate	-0.0966	0.053	-1.8231	0.068288	0.349	0.026	1.0045	0.008	-0.0306	0.0057	ADNI	8	ADNI_8	ROI volume	64945	apc8	0	13	25013	IDP_T1_FIRST_left_caudate_volume	1	regional and tissue volume	Volume of left caudate (from T1 brain image)	caudate
apc8	cerebrospinal fluid	-0.101	0.0556	-1.8168	0.06924	0.2892	0.0246	1.0108	0.0084	-0.1083	0.005	ADNI	8	ADNI_8	ROI volume	64765	apc8	0	4	25004	IDP_T1_SIENAX_CSF_unnormalised_volume	1	regional and tissue volume	Volume of ventricular cerebrospinal fluid (from T1 brain image)	cerebrospinal fluid
apc6	cerebrospinal fluid	-0.1096	0.0606	-1.8087	0.070493	0.2892	0.0246	1.0108	0.0084	-0.0322	0.0063	ADNI	6	ADNI_6	ROI volume	64778	apc6	0	4	25004	IDP_T1_SIENAX_CSF_unnormalised_volume	1	regional and tissue volume	Volume of ventricular cerebrospinal fluid (from T1 brain image)	cerebrospinal fluid
apc2	4th ventricle	0.09305	0.05159	1.804	0.07127	0.3422	0.0293	1.0147	0.0094	0.096073	0.0056	ADNI	2	ADNI_2	ROI volume	5493	apc2	1	175	26524	aseg_global_volume_4th-Ventricle	1	regional and tissue volume	Volume of 4th-Ventricle in the whole brain generated by subcortical volumetric segmentation (aseg)	4th ventricle
apc5	cerebellum white matter	0.09475	0.05263	1.8	0.07182	0.332	0.0312	1.0021	0.0086	0.052	0.0052	ADNI	5	ADNI_5	ROI volume	5849	apc5	1	193	26556	aseg_lh_volume_Cerebellum-White-Matter	1	regional and tissue volume	Volume of Cerebellum-White-Matter in the left hemisphere generated by subcortical volumetric segmentation (aseg)	cerebellum white matter
ipc8	putamen	-0.1489	0.0854	-1.7444	0.0811	0.2659	0.0283	1.0072	0.009	-0.0233	0.005	IMGNET	8	IMGNET_8	ROI volume	64991	ipc8	0	15	25015	IDP_T1_FIRST_left_putamen_volume	1	regional and tissue volume	Volume of left putamen (from T1 brain image)	putamen
apc7	putamen	-0.0991	0.0569	-1.7416	0.081572	0.2659	0.0283	1.0072	0.009	-0.1019	0.0054	ADNI	7	ADNI_7	ROI volume	64990	apc7	0	15	25015	IDP_T1_FIRST_left_putamen_volume	1	regional and tissue volume	Volume of left putamen (from T1 brain image)	putamen
apc8	lateral ventricle	-0.09609	0.05759	-1.669	0.09519	0.2748	0.025	1.014	0.0081	-0.075168	0.0049	ADNI	8	ADNI_8	ROI volume	5805	apc8	1	191	26554	aseg_lh_volume_Lateral-Ventricle	1	regional and tissue volume	Volume of Lateral-Ventricle in the left hemisphere generated by subcortical volumetric segmentation (aseg)	lateral ventricle
ipc6	4th ventricle	0.1552	0.09311	1.667	0.09546	0.3422	0.0293	1.0147	0.0094	0.1305	0.006	IMGNET	6	IMGNET_6	ROI volume	5494	ipc6	1	175	26524	aseg_global_volume_4th-Ventricle	1	regional and tissue volume	Volume of 4th-Ventricle in the whole brain generated by subcortical volumetric segmentation (aseg)	4th ventricle
ipc7	putamen	-0.1272	0.077	-1.6525	0.0984	0.2659	0.0283	1.0072	0.009	-0.0418	0.0052	IMGNET	7	IMGNET_7	ROI volume	64988	ipc7	0	15	25015	IDP_T1_FIRST_left_putamen_volume	1	regional and tissue volume	Volume of left putamen (from T1 brain image)	putamen
apc7	cerebral white matter	-0.1002	0.0612	-1.637	0.1017	0.3447	0.0299	1.0141	0.0095	-0.0671	0.0057	ADNI	7	ADNI_7	ROI volume	5790	apc7	1	190	26553	aseg_lh_volume_CerebralWhiteMatter	1	regional and tissue volume	Volume of CerebralWhiteMatter in the left hemisphere generated by subcortical volumetric segmentation (aseg)	cerebral white matter
ipc4	lateral ventricle	-0.1286	0.07862	-1.636	0.1019	0.2748	0.025	1.014	0.0081	-0.0837	0.0059	IMGNET	4	IMGNET_4	ROI volume	5806	ipc4	1	191	26554	aseg_lh_volume_Lateral-Ventricle	1	regional and tissue volume	Volume of Lateral-Ventricle in the left hemisphere generated by subcortical volumetric segmentation (aseg)	lateral ventricle
ipc5	brain-stem	0.09874	0.0609	1.621	0.105	0.4115	0.0337	1.0135	0.009	0.0456	0.0055	IMGNET	5	IMGNET_5	ROI volume	5537	ipc5	1	177	26526	aseg_global_volume_Brain-Stem	1	regional and tissue volume	Volume of Brain-Stem in the whole brain generated by subcortical volumetric segmentation (aseg)	brain-stem
ipc7	brain-stem	-0.1165	0.07289	-1.599	0.1099	0.4115	0.0337	1.0135	0.009	-0.0105	0.0053	IMGNET	7	IMGNET_7	ROI volume	5528	ipc7	1	177	26526	aseg_global_volume_Brain-Stem	1	regional and tissue volume	Volume of Brain-Stem in the whole brain generated by subcortical volumetric segmentation (aseg)	brain-stem
apc2	cerebellum cortex	0.08064	0.05086	1.585	0.1129	0.3585	0.0303	1.0163	0.0093	0.073463	0.0054	ADNI	2	ADNI_2	ROI volume	5873	apc2	1	194	26557	aseg_lh_volume_Cerebellum-Cortex	1	regional and tissue volume	Volume of Cerebellum-Cortex in the left hemisphere generated by subcortical volumetric segmentation (aseg)	cerebellum cortex
ipc5	cerebellum cortex	-0.09464	0.06129	-1.544	0.1226	0.3585	0.0303	1.0163	0.0093	-0.0497	0.0052	IMGNET	5	IMGNET_5	ROI volume	5877	ipc5	1	194	26557	aseg_lh_volume_Cerebellum-Cortex	1	regional and tissue volume	Volume of Cerebellum-Cortex in the left hemisphere generated by subcortical volumetric segmentation (aseg)	cerebellum cortex
ipc6	ventral DC	-0.1022	0.0666	-1.5363	0.1245	0.317	0.0302	1.0009	0.0089	-0.0058	0.005	IMGNET	6	IMGNET_6	ROI volume	34034	ipc6	2	202	26565	aseg_lh_volume_VentralDC	1	regional and tissue volume	Volume of VentralDC in the left hemisphere generated by subcortical volumetric segmentation (aseg)	ventral DC
ipc5	cerebellum white matter	0.1006	0.06562	1.533	0.1252	0.332	0.0312	1.0021	0.0086	-0.0145	0.0052	IMGNET	5	IMGNET_5	ROI volume	5857	ipc5	1	193	26556	aseg_lh_volume_Cerebellum-White-Matter	1	regional and tissue volume	Volume of Cerebellum-White-Matter in the left hemisphere generated by subcortical volumetric segmentation (aseg)	cerebellum white matter
ipc7	lateral ventricle	0.1226	0.08102	1.513	0.1304	0.2748	0.025	1.014	0.0081	0.0521	0.0057	IMGNET	7	IMGNET_7	ROI volume	5808	ipc7	1	191	26554	aseg_lh_volume_Lateral-Ventricle	1	regional and tissue volume	Volume of Lateral-Ventricle in the left hemisphere generated by subcortical volumetric segmentation (aseg)	lateral ventricle
apc9	cerebral white matter	-0.0912	0.06125	-1.489	0.1365	0.3447	0.0299	1.0141	0.0095	-0.0403	0.0051	ADNI	9	ADNI_9	ROI volume	5792	apc9	1	190	26553	aseg_lh_volume_CerebralWhiteMatter	1	regional and tissue volume	Volume of CerebralWhiteMatter in the left hemisphere generated by subcortical volumetric segmentation (aseg)	cerebral white matter
ipc2	putamen	-0.0658	0.045	-1.4632	0.14341	0.2659	0.0283	1.0072	0.009	-0.024348	0.005	IMGNET	2	IMGNET_2	ROI volume	64983	ipc2	0	15	25015	IDP_T1_FIRST_left_putamen_volume	1	regional and tissue volume	Volume of left putamen (from T1 brain image)	putamen
apc7	cerebellum cortex	-0.08113	0.05557	-1.46	0.1443	0.3585	0.0303	1.0163	0.0093	-0.0617	0.0054	ADNI	7	ADNI_7	ROI volume	5870	apc7	1	194	26557	aseg_lh_volume_Cerebellum-Cortex	1	regional and tissue volume	Volume of Cerebellum-Cortex in the left hemisphere generated by subcortical volumetric segmentation (aseg)	cerebellum cortex
ipc3	brain-stem	-0.0816	0.05672	-1.439	0.1503	0.4115	0.0337	1.0135	0.009	-0.0161	0.0047	IMGNET	3	IMGNET_3	ROI volume	5539	ipc3	1	177	26526	aseg_global_volume_Brain-Stem	1	regional and tissue volume	Volume of Brain-Stem in the whole brain generated by subcortical volumetric segmentation (aseg)	brain-stem
ipc3	thalamus	-0.094	0.0663	-1.4178	0.15625	0.2562	0.0242	1.0201	0.0083	-0.028	0.0045	IMGNET	3	IMGNET_3	ROI volume	64919	ipc3	0	11	25011	IDP_T1_FIRST_left_thalamus_volume	1	regional and tissue volume	Volume of left thalamus (from T1 brain image)	thalamus
ipc4	caudate	0.0713	0.0509	1.3988	0.16186	0.349	0.026	1.0045	0.008	0.046376	0.0047	IMGNET	4	IMGNET_4	ROI volume	64946	ipc4	0	13	25013	IDP_T1_FIRST_left_caudate_volume	1	regional and tissue volume	Volume of left caudate (from T1 brain image)	caudate
apc9	ventral DC	-0.0905	0.065	-1.3921	0.1639	0.317	0.0302	1.0009	0.0089	-0.055767	0.0051	ADNI	9	ADNI_9	ROI volume	34032	apc9	2	202	26565	aseg_lh_volume_VentralDC	1	regional and tissue volume	Volume of VentralDC in the left hemisphere generated by subcortical volumetric segmentation (aseg)	ventral DC
ipc6	cerebrospinal fluid	0.1246	0.0926	1.3455	0.1785	0.2892	0.0246	1.0108	0.0084	0.0044	0.0055	IMGNET	6	IMGNET_6	ROI volume	64774	ipc6	0	4	25004	IDP_T1_SIENAX_CSF_unnormalised_volume	1	regional and tissue volume	Volume of ventricular cerebrospinal fluid (from T1 brain image)	cerebrospinal fluid
apc4	cerebellum white matter	-0.06917	0.05192	-1.332	0.1828	0.332	0.0312	1.0021	0.0086	-0.0345	0.0059	ADNI	4	ADNI_4	ROI volume	5855	apc4	1	193	26556	aseg_lh_volume_Cerebellum-White-Matter	1	regional and tissue volume	Volume of Cerebellum-White-Matter in the left hemisphere generated by subcortical volumetric segmentation (aseg)	cerebellum white matter
ipc3	cerebellum white matter	0.08243	0.06202	1.329	0.1838	0.332	0.0312	1.0021	0.0086	-0.0096	0.0045	IMGNET	3	IMGNET_3	ROI volume	5859	ipc3	1	193	26556	aseg_lh_volume_Cerebellum-White-Matter	1	regional and tissue volume	Volume of Cerebellum-White-Matter in the left hemisphere generated by subcortical volumetric segmentation (aseg)	cerebellum white matter
apc7	brain-stem	-0.07877	0.05952	-1.323	0.1857	0.4115	0.0337	1.0135	0.009	-0.0971	0.0056	ADNI	7	ADNI_7	ROI volume	5530	apc7	1	177	26526	aseg_global_volume_Brain-Stem	1	regional and tissue volume	Volume of Brain-Stem in the whole brain generated by subcortical volumetric segmentation (aseg)	brain-stem
apc9	cerebrospinal fluid	0.0823	0.0638	1.2898	0.1971	0.2892	0.0246	1.0108	0.0084	0.08436	0.0049	ADNI	9	ADNI_9	ROI volume	64772	apc9	0	4	25004	IDP_T1_SIENAX_CSF_unnormalised_volume	1	regional and tissue volume	Volume of ventricular cerebrospinal fluid (from T1 brain image)	cerebrospinal fluid
ipc3	cerebellum cortex	-0.09395	0.07453	-1.261	0.2074	0.3585	0.0303	1.0163	0.0093	-0.049	0.0056	IMGNET	3	IMGNET_3	ROI volume	5879	ipc3	1	194	26557	aseg_lh_volume_Cerebellum-Cortex	1	regional and tissue volume	Volume of Cerebellum-Cortex in the left hemisphere generated by subcortical volumetric segmentation (aseg)	cerebellum cortex
apc9	brain-stem	-0.07325	0.05823	-1.258	0.2084	0.4115	0.0337	1.0135	0.009	-0.0592	0.0052	ADNI	9	ADNI_9	ROI volume	5532	apc9	1	177	26526	aseg_global_volume_Brain-Stem	1	regional and tissue volume	Volume of Brain-Stem in the whole brain generated by subcortical volumetric segmentation (aseg)	brain-stem
ipc9	ventral DC	0.067	0.0545	1.2289	0.2191	0.317	0.0302	1.0009	0.0089	-0.0103	0.0046	IMGNET	9	IMGNET_9	ROI volume	34024	ipc9	2	202	26565	aseg_lh_volume_VentralDC	1	regional and tissue volume	Volume of VentralDC in the left hemisphere generated by subcortical volumetric segmentation (aseg)	ventral DC
ipc7	4th ventricle	-0.09414	0.07671	-1.227	0.2198	0.3422	0.0293	1.0147	0.0094	0.0118	0.0057	IMGNET	7	IMGNET_7	ROI volume	5488	ipc7	1	175	26524	aseg_global_volume_4th-Ventricle	1	regional and tissue volume	Volume of 4th-Ventricle in the whole brain generated by subcortical volumetric segmentation (aseg)	4th ventricle
ipc0	cerebellum cortex	-0.07823	0.06388	-1.225	0.2207	0.3585	0.0303	1.0163	0.0093	-0.025675	0.0046	IMGNET	0	IMGNET_0	ROI volume	5860	ipc0	1	194	26557	aseg_lh_volume_Cerebellum-Cortex	1	regional and tissue volume	Volume of Cerebellum-Cortex in the left hemisphere generated by subcortical volumetric segmentation (aseg)	cerebellum cortex
apc5	3rd ventricle	-0.0659	0.05391	-1.222	0.2216	0.2877	0.0265	1.0124	0.0077	0.0553	0.0052	ADNI	5	ADNI_5	ROI volume	5469	apc5	1	174	26523	aseg_global_volume_3rd-Ventricle	1	regional and tissue volume	Volume of 3rd-Ventricle in the whole brain generated by subcortical volumetric segmentation (aseg)	3rd ventricle
apc8	3rd ventricle	0.07623	0.06279	1.214	0.2247	0.2877	0.0265	1.0124	0.0077	0.034261	0.006	ADNI	8	ADNI_8	ROI volume	5465	apc8	1	174	26523	aseg_global_volume_3rd-Ventricle	1	regional and tissue volume	Volume of 3rd-Ventricle in the whole brain generated by subcortical volumetric segmentation (aseg)	3rd ventricle
ipc3	ventral DC	-0.0754	0.0625	-1.2067	0.2276	0.317	0.0302	1.0009	0.0089	-0.0177	0.0045	IMGNET	3	IMGNET_3	ROI volume	34039	ipc3	2	202	26565	aseg_lh_volume_VentralDC	1	regional and tissue volume	Volume of VentralDC in the left hemisphere generated by subcortical volumetric segmentation (aseg)	ventral DC
ipc3	3rd ventricle	-0.07898	0.06727	-1.174	0.2404	0.2877	0.0265	1.0124	0.0077	-0.0415	0.0051	IMGNET	3	IMGNET_3	ROI volume	5479	ipc3	1	174	26523	aseg_global_volume_3rd-Ventricle	1	regional and tissue volume	Volume of 3rd-Ventricle in the whole brain generated by subcortical volumetric segmentation (aseg)	3rd ventricle
ipc9	thalamus	-0.0692	0.0619	-1.1188	0.26321	0.2562	0.0242	1.0201	0.0083	-0.0427	0.0052	IMGNET	9	IMGNET_9	ROI volume	64904	ipc9	0	11	25011	IDP_T1_FIRST_left_thalamus_volume	1	regional and tissue volume	Volume of left thalamus (from T1 brain image)	thalamus
apc8	cerebellum white matter	0.0609	0.05456	1.116	0.2643	0.332	0.0312	1.0021	0.0086	0.018799	0.0054	ADNI	8	ADNI_8	ROI volume	5845	apc8	1	193	26556	aseg_lh_volume_Cerebellum-White-Matter	1	regional and tissue volume	Volume of Cerebellum-White-Matter in the left hemisphere generated by subcortical volumetric segmentation (aseg)	cerebellum white matter
apc6	cerebellum white matter	0.04637	0.04209	1.102	0.2706	0.332	0.0312	1.0021	0.0086	0.0204	0.0052	ADNI	6	ADNI_6	ROI volume	5858	apc6	1	193	26556	aseg_lh_volume_Cerebellum-White-Matter	1	regional and tissue volume	Volume of Cerebellum-White-Matter in the left hemisphere generated by subcortical volumetric segmentation (aseg)	cerebellum white matter
apc8	thalamus	0.0693	0.0637	1.0869	0.27709	0.2562	0.0242	1.0201	0.0083	-0.0012	0.0052	ADNI	8	ADNI_8	ROI volume	64905	apc8	0	11	25011	IDP_T1_FIRST_left_thalamus_volume	1	regional and tissue volume	Volume of left thalamus (from T1 brain image)	thalamus
apc3	cerebellum cortex	-0.0854	0.07873	-1.085	0.2781	0.3585	0.0303	1.0163	0.0093	-0.0364	0.0052	ADNI	3	ADNI_3	ROI volume	5867	apc3	1	194	26557	aseg_lh_volume_Cerebellum-Cortex	1	regional and tissue volume	Volume of Cerebellum-Cortex in the left hemisphere generated by subcortical volumetric segmentation (aseg)	cerebellum cortex
apc1	cerebellum cortex	0.05963	0.05521	1.08	0.2802	0.3585	0.0303	1.0163	0.0093	0.0456	0.0049	ADNI	1	ADNI_1	ROI volume	5876	apc1	1	194	26557	aseg_lh_volume_Cerebellum-Cortex	1	regional and tissue volume	Volume of Cerebellum-Cortex in the left hemisphere generated by subcortical volumetric segmentation (aseg)	cerebellum cortex
ipc4	cerebrospinal fluid	-0.0931	0.0872	-1.0676	0.28571	0.2892	0.0246	1.0108	0.0084	-0.072679	0.0064	IMGNET	4	IMGNET_4	ROI volume	64766	ipc4	0	4	25004	IDP_T1_SIENAX_CSF_unnormalised_volume	1	regional and tissue volume	Volume of ventricular cerebrospinal fluid (from T1 brain image)	cerebrospinal fluid
ipc8	cerebral white matter	-0.07538	0.07071	-1.066	0.2864	0.3447	0.0299	1.0141	0.0095	-0.0395	0.0051	IMGNET	8	IMGNET_8	ROI volume	5791	ipc8	1	190	26553	aseg_lh_volume_CerebralWhiteMatter	1	regional and tissue volume	Volume of CerebralWhiteMatter in the left hemisphere generated by subcortical volumetric segmentation (aseg)	cerebral white matter
apc7	ventral DC	-0.0659	0.0632	-1.0437	0.29663	0.317	0.0302	1.0009	0.0089	-0.0735	0.0054	ADNI	7	ADNI_7	ROI volume	34030	apc7	2	202	26565	aseg_lh_volume_VentralDC	1	regional and tissue volume	Volume of VentralDC in the left hemisphere generated by subcortical volumetric segmentation (aseg)	ventral DC
apc6	thalamus	0.0465	0.0459	1.0123	0.31139	0.2562	0.0242	1.0201	0.0083	-0.0006	0.0047	ADNI	6	ADNI_6	ROI volume	64918	apc6	0	11	25011	IDP_T1_FIRST_left_thalamus_volume	1	regional and tissue volume	Volume of left thalamus (from T1 brain image)	thalamus
ipc3	putamen	0.0624	0.0655	0.9532	0.3405	0.2659	0.0283	1.0072	0.009	-0.0062	0.0042	IMGNET	3	IMGNET_3	ROI volume	64999	ipc3	0	15	25015	IDP_T1_FIRST_left_putamen_volume	1	regional and tissue volume	Volume of left putamen (from T1 brain image)	putamen
ipc5	ventral DC	0.0578	0.0627	0.9216	0.3567	0.317	0.0302	1.0009	0.0089	0.0313	0.0049	IMGNET	5	IMGNET_5	ROI volume	34037	ipc5	2	202	26565	aseg_lh_volume_VentralDC	1	regional and tissue volume	Volume of VentralDC in the left hemisphere generated by subcortical volumetric segmentation (aseg)	ventral DC
apc4	ventral DC	-0.0434	0.0473	-0.9186	0.35832	0.317	0.0302	1.0009	0.0089	-0.0446	0.005	ADNI	4	ADNI_4	ROI volume	34035	apc4	2	202	26565	aseg_lh_volume_VentralDC	1	regional and tissue volume	Volume of VentralDC in the left hemisphere generated by subcortical volumetric segmentation (aseg)	ventral DC
apc6	brain-stem	-0.03677	0.04102	-0.8963	0.3701	0.4115	0.0337	1.0135	0.009	-0.0154	0.0054	ADNI	6	ADNI_6	ROI volume	5538	apc6	1	177	26526	aseg_global_volume_Brain-Stem	1	regional and tissue volume	Volume of Brain-Stem in the whole brain generated by subcortical volumetric segmentation (aseg)	brain-stem
apc9	cerebellum cortex	-0.05369	0.06257	-0.858	0.3909	0.3585	0.0303	1.0163	0.0093	-0.03	0.0054	ADNI	9	ADNI_9	ROI volume	5872	apc9	1	194	26557	aseg_lh_volume_Cerebellum-Cortex	1	regional and tissue volume	Volume of Cerebellum-Cortex in the left hemisphere generated by subcortical volumetric segmentation (aseg)	cerebellum cortex
ipc4	cerebellum cortex	0.06828	0.08096	0.8434	0.399	0.3585	0.0303	1.0163	0.0093	0.0271	0.0068	IMGNET	4	IMGNET_4	ROI volume	5866	ipc4	1	194	26557	aseg_lh_volume_Cerebellum-Cortex	1	regional and tissue volume	Volume of Cerebellum-Cortex in the left hemisphere generated by subcortical volumetric segmentation (aseg)	cerebellum cortex
apc7	4th ventricle	-0.05191	0.06476	-0.8015	0.4228	0.3422	0.0293	1.0147	0.0094	-0.0551	0.0058	ADNI	7	ADNI_7	ROI volume	5490	apc7	1	175	26524	aseg_global_volume_4th-Ventricle	1	regional and tissue volume	Volume of 4th-Ventricle in the whole brain generated by subcortical volumetric segmentation (aseg)	4th ventricle
ipc0	caudate	-0.0427	0.0573	-0.7457	0.45582	0.349	0.026	1.0045	0.008	-0.039229	0.0046	IMGNET	0	IMGNET_0	ROI volume	64940	ipc0	0	13	25013	IDP_T1_FIRST_left_caudate_volume	1	regional and tissue volume	Volume of left caudate (from T1 brain image)	caudate
ipc6	cerebellum white matter	-0.05129	0.07008	-0.7318	0.4643	0.332	0.0312	1.0021	0.0086	-0.0573	0.005	IMGNET	6	IMGNET_6	ROI volume	5854	ipc6	1	193	26556	aseg_lh_volume_Cerebellum-White-Matter	1	regional and tissue volume	Volume of Cerebellum-White-Matter in the left hemisphere generated by subcortical volumetric segmentation (aseg)	cerebellum white matter
ipc6	brain-stem	-0.04581	0.06284	-0.729	0.466	0.4115	0.0337	1.0135	0.009	-0.0298	0.0052	IMGNET	6	IMGNET_6	ROI volume	5534	ipc6	1	177	26526	aseg_global_volume_Brain-Stem	1	regional and tissue volume	Volume of Brain-Stem in the whole brain generated by subcortical volumetric segmentation (aseg)	brain-stem
apc9	caudate	0.041	0.0571	0.7191	0.4721	0.349	0.026	1.0045	0.008	-0.0096871	0.0051	ADNI	9	ADNI_9	ROI volume	64952	apc9	0	13	25013	IDP_T1_FIRST_left_caudate_volume	1	regional and tissue volume	Volume of left caudate (from T1 brain image)	caudate
apc4	caudate	-0.0329	0.0477	-0.6893	0.49061	0.349	0.026	1.0045	0.008	0.0002	0.005	ADNI	4	ADNI_4	ROI volume	64955	apc4	0	13	25013	IDP_T1_FIRST_left_caudate_volume	1	regional and tissue volume	Volume of left caudate (from T1 brain image)	caudate
apc6	putamen	-0.0328	0.0478	-0.6862	0.49262	0.2659	0.0283	1.0072	0.009	-0.0078	0.0056	ADNI	6	ADNI_6	ROI volume	64998	apc6	0	15	25015	IDP_T1_FIRST_left_putamen_volume	1	regional and tissue volume	Volume of left putamen (from T1 brain image)	putamen
ipc6	cerebellum cortex	0.06124	0.0894	0.685	0.4933	0.3585	0.0303	1.0163	0.0093	0.0175	0.0062	IMGNET	6	IMGNET_6	ROI volume	5874	ipc6	1	194	26557	aseg_lh_volume_Cerebellum-Cortex	1	regional and tissue volume	Volume of Cerebellum-Cortex in the left hemisphere generated by subcortical volumetric segmentation (aseg)	cerebellum cortex
ipc9	putamen	0.0374	0.0561	0.6675	0.50448	0.2659	0.0283	1.0072	0.009	-0.0079	0.0053	IMGNET	9	IMGNET_9	ROI volume	64984	ipc9	0	15	25015	IDP_T1_FIRST_left_putamen_volume	1	regional and tissue volume	Volume of left putamen (from T1 brain image)	putamen
apc5	cerebral white matter	-0.03479	0.05251	-0.6626	0.5076	0.3447	0.0299	1.0141	0.0095	-0.0033	0.0052	ADNI	5	ADNI_5	ROI volume	5789	apc5	1	190	26553	aseg_lh_volume_CerebralWhiteMatter	1	regional and tissue volume	Volume of CerebralWhiteMatter in the left hemisphere generated by subcortical volumetric segmentation (aseg)	cerebral white matter
apc4	cerebral white matter	-0.0294	0.04553	-0.6458	0.5184	0.3447	0.0299	1.0141	0.0095	-0.083	0.0052	ADNI	4	ADNI_4	ROI volume	5795	apc4	1	190	26553	aseg_lh_volume_CerebralWhiteMatter	1	regional and tissue volume	Volume of CerebralWhiteMatter in the left hemisphere generated by subcortical volumetric segmentation (aseg)	cerebral white matter
apc5	caudate	-0.0326	0.0547	-0.5967	0.5507	0.349	0.026	1.0045	0.008	0.0261	0.0052	ADNI	5	ADNI_5	ROI volume	64949	apc5	0	13	25013	IDP_T1_FIRST_left_caudate_volume	1	regional and tissue volume	Volume of left caudate (from T1 brain image)	caudate
ipc6	3rd ventricle	0.0436	0.07338	0.5941	0.5524	0.2877	0.0265	1.0124	0.0077	0.0023	0.0049	IMGNET	6	IMGNET_6	ROI volume	5474	ipc6	1	174	26523	aseg_global_volume_3rd-Ventricle	1	regional and tissue volume	Volume of 3rd-Ventricle in the whole brain generated by subcortical volumetric segmentation (aseg)	3rd ventricle
apc1	cerebellum white matter	0.03733	0.06574	0.5678	0.5702	0.332	0.0312	1.0021	0.0086	0.025	0.0049	ADNI	1	ADNI_1	ROI volume	5856	apc1	1	193	26556	aseg_lh_volume_Cerebellum-White-Matter	1	regional and tissue volume	Volume of Cerebellum-White-Matter in the left hemisphere generated by subcortical volumetric segmentation (aseg)	cerebellum white matter
apc0	cerebellum cortex	0.03026	0.05747	0.5266	0.5985	0.3585	0.0303	1.0163	0.0093	-0.002	0.0058	ADNI	0	ADNI_0	ROI volume	5861	apc0	1	194	26557	aseg_lh_volume_Cerebellum-Cortex	1	regional and tissue volume	Volume of Cerebellum-Cortex in the left hemisphere generated by subcortical volumetric segmentation (aseg)	cerebellum cortex
apc5	brain-stem	0.02444	0.04803	0.5088	0.6109	0.4115	0.0337	1.0135	0.009	0.0364	0.0051	ADNI	5	ADNI_5	ROI volume	5529	apc5	1	177	26526	aseg_global_volume_Brain-Stem	1	regional and tissue volume	Volume of Brain-Stem in the whole brain generated by subcortical volumetric segmentation (aseg)	brain-stem
apc5	thalamus	-0.0276	0.0548	-0.5039	0.6143	0.2562	0.0242	1.0201	0.0083	-0.033	0.0048	ADNI	5	ADNI_5	ROI volume	64909	apc5	0	11	25011	IDP_T1_FIRST_left_thalamus_volume	1	regional and tissue volume	Volume of left thalamus (from T1 brain image)	thalamus
ipc7	cerebellum cortex	-0.03925	0.07835	-0.501	0.6164	0.3585	0.0303	1.0163	0.0093	0.0659	0.0054	IMGNET	7	IMGNET_7	ROI volume	5868	ipc7	1	194	26557	aseg_lh_volume_Cerebellum-Cortex	1	regional and tissue volume	Volume of Cerebellum-Cortex in the left hemisphere generated by subcortical volumetric segmentation (aseg)	cerebellum cortex
ipc5	caudate	0.0311	0.0626	0.496	0.6199	0.349	0.026	1.0045	0.008	-0.0014	0.0056	IMGNET	5	IMGNET_5	ROI volume	64957	ipc5	0	13	25013	IDP_T1_FIRST_left_caudate_volume	1	regional and tissue volume	Volume of left caudate (from T1 brain image)	caudate
apc4	brain-stem	-0.02222	0.0457	-0.4863	0.6268	0.4115	0.0337	1.0135	0.009	-0.0488	0.0052	ADNI	4	ADNI_4	ROI volume	5535	apc4	1	177	26526	aseg_global_volume_Brain-Stem	1	regional and tissue volume	Volume of Brain-Stem in the whole brain generated by subcortical volumetric segmentation (aseg)	brain-stem
ipc6	lateral ventricle	0.03979	0.08359	0.476	0.6341	0.2748	0.025	1.014	0.0081	-0.0231	0.0053	IMGNET	6	IMGNET_6	ROI volume	5814	ipc6	1	191	26554	aseg_lh_volume_Lateral-Ventricle	1	regional and tissue volume	Volume of Lateral-Ventricle in the left hemisphere generated by subcortical volumetric segmentation (aseg)	lateral ventricle
apc9	cerebellum white matter	-0.02707	0.06173	-0.4385	0.661	0.332	0.0312	1.0021	0.0086	-0.0226	0.005	ADNI	9	ADNI_9	ROI volume	5852	apc9	1	193	26556	aseg_lh_volume_Cerebellum-White-Matter	1	regional and tissue volume	Volume of Cerebellum-White-Matter in the left hemisphere generated by subcortical volumetric segmentation (aseg)	cerebellum white matter
apc9	4th ventricle	0.02757	0.06298	0.4377	0.6616	0.3422	0.0293	1.0147	0.0094	-0.0335	0.0047	ADNI	9	ADNI_9	ROI volume	5492	apc9	1	175	26524	aseg_global_volume_4th-Ventricle	1	regional and tissue volume	Volume of 4th-Ventricle in the whole brain generated by subcortical volumetric segmentation (aseg)	4th ventricle
apc7	cerebellum white matter	0.02478	0.05663	0.4376	0.6617	0.332	0.0312	1.0021	0.0086	0.0055	0.0054	ADNI	7	ADNI_7	ROI volume	5850	apc7	1	193	26556	aseg_lh_volume_Cerebellum-White-Matter	1	regional and tissue volume	Volume of Cerebellum-White-Matter in the left hemisphere generated by subcortical volumetric segmentation (aseg)	cerebellum white matter
ipc7	cerebellum white matter	-0.03306	0.08144	-0.4059	0.6848	0.332	0.0312	1.0021	0.0086	0.0231	0.0053	IMGNET	7	IMGNET_7	ROI volume	5848	ipc7	1	193	26556	aseg_lh_volume_Cerebellum-White-Matter	1	regional and tissue volume	Volume of Cerebellum-White-Matter in the left hemisphere generated by subcortical volumetric segmentation (aseg)	cerebellum white matter
apc1	caudate	0.0204	0.0506	0.4036	0.68649	0.349	0.026	1.0045	0.008	0.0049	0.0051	ADNI	1	ADNI_1	ROI volume	64956	apc1	0	13	25013	IDP_T1_FIRST_left_caudate_volume	1	regional and tissue volume	Volume of left caudate (from T1 brain image)	caudate
ipc5	putamen	-0.0254	0.0662	-0.3838	0.7012	0.2659	0.0283	1.0072	0.009	0.0719	0.0053	IMGNET	5	IMGNET_5	ROI volume	64997	ipc5	0	15	25015	IDP_T1_FIRST_left_putamen_volume	1	regional and tissue volume	Volume of left putamen (from T1 brain image)	putamen
ipc6	putamen	-0.0289	0.0772	-0.3738	0.7086	0.2659	0.0283	1.0072	0.009	0.0216	0.005	IMGNET	6	IMGNET_6	ROI volume	64994	ipc6	0	15	25015	IDP_T1_FIRST_left_putamen_volume	1	regional and tissue volume	Volume of left putamen (from T1 brain image)	putamen
ipc3	cerebral white matter	0.02114	0.06232	0.3392	0.7344	0.3447	0.0299	1.0141	0.0095	-0.0158	0.0049	IMGNET	3	IMGNET_3	ROI volume	5799	ipc3	1	190	26553	aseg_lh_volume_CerebralWhiteMatter	1	regional and tissue volume	Volume of CerebralWhiteMatter in the left hemisphere generated by subcortical volumetric segmentation (aseg)	cerebral white matter
apc0	putamen	-0.0165	0.0539	-0.3054	0.76008	0.2659	0.0283	1.0072	0.009	-0.073	0.0047	ADNI	0	ADNI_0	ROI volume	64981	apc0	0	15	25015	IDP_T1_FIRST_left_putamen_volume	1	regional and tissue volume	Volume of left putamen (from T1 brain image)	putamen
ipc7	3rd ventricle	0.02197	0.07403	0.2968	0.7666	0.2877	0.0265	1.0124	0.0077	0.0895	0.005	IMGNET	7	IMGNET_7	ROI volume	5468	ipc7	1	174	26523	aseg_global_volume_3rd-Ventricle	1	regional and tissue volume	Volume of 3rd-Ventricle in the whole brain generated by subcortical volumetric segmentation (aseg)	3rd ventricle
ipc9	brain-stem	-0.01475	0.05594	-0.2636	0.7921	0.4115	0.0337	1.0135	0.009	-0.0302	0.005	IMGNET	9	IMGNET_9	ROI volume	5524	ipc9	1	177	26526	aseg_global_volume_Brain-Stem	1	regional and tissue volume	Volume of Brain-Stem in the whole brain generated by subcortical volumetric segmentation (aseg)	brain-stem
ipc6	caudate	0.0181	0.0737	0.2457	0.8059	0.349	0.026	1.0045	0.008	0.0199	0.0053	IMGNET	6	IMGNET_6	ROI volume	64954	ipc6	0	13	25013	IDP_T1_FIRST_left_caudate_volume	1	regional and tissue volume	Volume of left caudate (from T1 brain image)	caudate
ipc7	caudate	-0.0172	0.0711	-0.2422	0.8086	0.349	0.026	1.0045	0.008	0.0105	0.0047	IMGNET	7	IMGNET_7	ROI volume	64948	ipc7	0	13	25013	IDP_T1_FIRST_left_caudate_volume	1	regional and tissue volume	Volume of left caudate (from T1 brain image)	caudate
apc6	ventral DC	-0.0095	0.0405	-0.2348	0.81439	0.317	0.0302	1.0009	0.0089	-0.0111	0.0053	ADNI	6	ADNI_6	ROI volume	34038	apc6	2	202	26565	aseg_lh_volume_VentralDC	1	regional and tissue volume	Volume of VentralDC in the left hemisphere generated by subcortical volumetric segmentation (aseg)	ventral DC
ipc1	cerebellum cortex	-0.01926	0.0847	-0.2274	0.8201	0.3585	0.0303	1.0163	0.0093	-0.0209	0.0064	IMGNET	1	IMGNET_1	ROI volume	5862	ipc1	1	194	26557	aseg_lh_volume_Cerebellum-Cortex	1	regional and tissue volume	Volume of Cerebellum-Cortex in the left hemisphere generated by subcortical volumetric segmentation (aseg)	cerebellum cortex
apc5	putamen	0.0104	0.0587	0.178	0.8587	0.2659	0.0283	1.0072	0.009	0.0221	0.0052	ADNI	5	ADNI_5	ROI volume	64989	apc5	0	15	25015	IDP_T1_FIRST_left_putamen_volume	1	regional and tissue volume	Volume of left putamen (from T1 brain image)	putamen
apc7	caudate	-0.0076	0.0517	-0.1465	0.88352	0.349	0.026	1.0045	0.008	-0.0139	0.0053	ADNI	7	ADNI_7	ROI volume	64950	apc7	0	13	25013	IDP_T1_FIRST_left_caudate_volume	1	regional and tissue volume	Volume of left caudate (from T1 brain image)	caudate
apc5	ventral DC	0.0055	0.0501	0.1091	0.9131	0.317	0.0302	1.0009	0.0089	0.021	0.0049	ADNI	5	ADNI_5	ROI volume	34029	apc5	2	202	26565	aseg_lh_volume_VentralDC	1	regional and tissue volume	Volume of VentralDC in the left hemisphere generated by subcortical volumetric segmentation (aseg)	ventral DC
apc9	thalamus	0.006	0.0679	0.0883	0.9296	0.2562	0.0242	1.0201	0.0083	-0.058751	0.0051	ADNI	9	ADNI_9	ROI volume	64912	apc9	0	11	25011	IDP_T1_FIRST_left_thalamus_volume	1	regional and tissue volume	Volume of left thalamus (from T1 brain image)	thalamus
ipc6	thalamus	0.0038	0.0717	0.0529	0.9578	0.2562	0.0242	1.0201	0.0083	0.0094	0.0045	IMGNET	6	IMGNET_6	ROI volume	64914	ipc6	0	11	25011	IDP_T1_FIRST_left_thalamus_volume	1	regional and tissue volume	Volume of left thalamus (from T1 brain image)	thalamus
apc4	cerebellum cortex	-0.003209	0.06709	-0.04784	0.9618	0.3585	0.0303	1.0163	0.0093	0.0126	0.007	ADNI	4	ADNI_4	ROI volume	5875	apc4	1	194	26557	aseg_lh_volume_Cerebellum-Cortex	1	regional and tissue volume	Volume of Cerebellum-Cortex in the left hemisphere generated by subcortical volumetric segmentation (aseg)	cerebellum cortex
ipc1	caudate	0.0017	0.0574	0.0303	0.97582	0.349	0.026	1.0045	0.008	-0.0259	0.0052	IMGNET	1	IMGNET_1	ROI volume	64942	ipc1	0	13	25013	IDP_T1_FIRST_left_caudate_volume	1	regional and tissue volume	Volume of left caudate (from T1 brain image)	caudate
ipc9	cerebellum white matter	-0.001621	0.05461	-0.02968	0.9763	0.332	0.0312	1.0021	0.0086	-0.0008	0.0049	IMGNET	9	IMGNET_9	ROI volume	5844	ipc9	1	193	26556	aseg_lh_volume_Cerebellum-White-Matter	1	regional and tissue volume	Volume of Cerebellum-White-Matter in the left hemisphere generated by subcortical volumetric segmentation (aseg)	cerebellum white matter
apc8	brain-stem	-0.001431	0.05	-0.02862	0.9772	0.4115	0.0337	1.0135	0.009	-0.0099175	0.0054	ADNI	8	ADNI_8	ROI volume	5525	apc8	1	177	26526	aseg_global_volume_Brain-Stem	1	regional and tissue volume	Volume of Brain-Stem in the whole brain generated by subcortical volumetric segmentation (aseg)	brain-stem
apc9	putamen	-0.001	0.0693	-0.0148	0.9882	0.2659	0.0283	1.0072	0.009	-0.022258	0.0052	ADNI	9	ADNI_9	ROI volume	64992	apc9	0	15	25015	IDP_T1_FIRST_left_putamen_volume	1	regional and tissue volume	Volume of left putamen (from T1 brain image)	putamen
apc0	MO: limb of internal capsule	0.4388	0.0488	8.9946	2.3706e-19	0.3462	0.0259	1.0132	0.0086	0.2529	0.0057	ADNI	0	ADNI_0	dMRI	61601	apc0	15	1546	25171	IDP_dMRI_TBSS_MO_Posterior_limb_of_internal_capsule_L	9	WM tract MO	Mean MO (diffusion tensor mode) in posterior limb of internal capsule (left) on FA (fractional anisotropy) skeleton (from dMRI data)	MO: limb of internal capsule
apc0	OD: limb of internal capsule	-0.4431	0.0516	-8.5809	9.4112e-18	0.3437	0.0256	1.0071	0.0083	-0.2604	0.0058	ADNI	0	ADNI_0	dMRI	29901	apc0	19	1996	25411	IDP_dMRI_TBSS_OD_Posterior_limb_of_internal_capsule_L	12	WM tract OD	Mean OD (orientation dispersion index) in posterior limb of internal capsule (left) on FA (fractional anisotropy) skeleton (from dMRI data)	OD: limb of internal capsule
apc0	OD: corona radiata	-0.4345	0.0541	-8.0344	9.4025e-16	0.2215	0.0216	1.0291	0.007	-0.2172	0.005	ADNI	0	ADNI_0	dMRI	14061	apc0	20	2004	25419	IDP_dMRI_TBSS_OD_Posterior_corona_radiata_L	12	WM tract OD	Mean OD (orientation dispersion index) in posterior corona radiata (left) on FA (fractional anisotropy) skeleton (from dMRI data)	OD: corona radiata
apc0	MO: corona radiata	0.4143	0.0623	6.647	2.9905e-11	0.2019	0.0204	1.0152	0.0074	0.2361	0.0052	ADNI	0	ADNI_0	dMRI	61761	apc0	15	1554	25179	IDP_dMRI_TBSS_MO_Posterior_corona_radiata_L	9	WM tract MO	Mean MO (diffusion tensor mode) in posterior corona radiata (left) on FA (fractional anisotropy) skeleton (from dMRI data)	MO: corona radiata
apc9	FA: limb of internal capsule	0.375	0.0573	6.5489	5.7954e-11	0.2921	0.0253	1.02	0.0082	0.1715	0.0051	ADNI	9	ADNI_9	dMRI	23412	apc9	14	1471	25075	IDP_dMRI_TBSS_FA_Posterior_limb_of_internal_capsule_L	8	WM tract FA	Mean FA (fractional anisotropy) in posterior limb of internal capsule (left) on FA skeleton (from dMRI data)	FA: limb of internal capsule
apc4	OD: thalamic radiation	0.3356	0.0536	6.2627	3.7842e-10	0.2405	0.0206	0.9822	0.0073	0.1465	0.0058	ADNI	4	ADNI_4	dMRI	14115	apc4	20	2006	25421	IDP_dMRI_TBSS_OD_Posterior_thalamic_radiation_L	12	WM tract OD	Mean OD (orientation dispersion index) in posterior thalamic radiation (left) on FA (fractional anisotropy) skeleton (from dMRI data)	OD: thalamic radiation
apc4	MO: corona radiata	0.3259	0.0524	6.2163	5.0893e-10	0.2019	0.0204	1.0152	0.0074	0.1831	0.0051	ADNI	4	ADNI_4	dMRI	61775	apc4	15	1554	25179	IDP_dMRI_TBSS_MO_Posterior_corona_radiata_L	9	WM tract MO	Mean MO (diffusion tensor mode) in posterior corona radiata (left) on FA (fractional anisotropy) skeleton (from dMRI data)	MO: corona radiata
apc0	FA: fornix cres+stria terminalis	-0.3544	0.0574	-6.1706	6.8023e-10	0.2484	0.0235	1.0156	0.008	-0.214	0.0051	ADNI	0	ADNI_0	dMRI	23801	apc0	14	1491	25095	IDP_dMRI_TBSS_FA_Fornix_cres+Stria_terminalis_L	8	WM tract FA	Mean FA (fractional anisotropy) in fornix cres+stria terminalis (left) on FA skeleton (from dMRI data)	FA: fornix cres+stria terminalis
apc9	OD: limb of internal capsule	-0.3399	0.0559	-6.0854	1.1618e-09	0.3437	0.0256	1.0071	0.0083	-0.1354	0.0053	ADNI	9	ADNI_9	dMRI	29912	apc9	19	1996	25411	IDP_dMRI_TBSS_OD_Posterior_limb_of_internal_capsule_L	12	WM tract OD	Mean OD (orientation dispersion index) in posterior limb of internal capsule (left) on FA (fractional anisotropy) skeleton (from dMRI data)	OD: limb of internal capsule
apc0	MO: thalamic radiation	-0.3999	0.0673	-5.9451	2.7628e-09	0.1602	0.0198	1.0018	0.0072	-0.143	0.0053	ADNI	0	ADNI_0	dMRI	61801	apc0	15	1556	25181	IDP_dMRI_TBSS_MO_Posterior_thalamic_radiation_L	9	WM tract MO	Mean MO (diffusion tensor mode) in posterior thalamic radiation (left) on FA (fractional anisotropy) skeleton (from dMRI data)	MO: thalamic radiation
apc0	MD: limb of internal capsule	0.3609	0.0611	5.9113	3.395e-09	0.2085	0.0226	1.0058	0.008	0.14	0.0052	ADNI	0	ADNI_0	dMRI	36401	apc0	16	1621	25123	IDP_dMRI_TBSS_MD_Posterior_limb_of_internal_capsule_L	10	WM tract diffusivity	Mean MD (mean diffusivity) in posterior limb of internal capsule (left) on FA (fractional anisotropy) skeleton (from dMRI data)	MD: limb of internal capsule
ipc2	OD: corona radiata	0.2857	0.0487	5.8618	4.5777e-09	0.2215	0.0216	1.0291	0.007	0.0854	0.0052	IMGNET	2	IMGNET_2	dMRI	14063	ipc2	20	2004	25419	IDP_dMRI_TBSS_OD_Posterior_corona_radiata_L	12	WM tract OD	Mean OD (orientation dispersion index) in posterior corona radiata (left) on FA (fractional anisotropy) skeleton (from dMRI data)	OD: corona radiata
apc4	MO: thalamic radiation	-0.3259	0.0559	-5.8315	5.4915e-09	0.1602	0.0198	1.0018	0.0072	-0.1158	0.0055	ADNI	4	ADNI_4	dMRI	61815	apc4	15	1556	25181	IDP_dMRI_TBSS_MO_Posterior_thalamic_radiation_L	9	WM tract MO	Mean MO (diffusion tensor mode) in posterior thalamic radiation (left) on FA (fractional anisotropy) skeleton (from dMRI data)	MO: thalamic radiation
apc0	MD: corona radiata	0.2884	0.0508	5.6815	1.3355e-08	0.2809	0.0301	1.0268	0.0082	0.195	0.0051	ADNI	0	ADNI_0	dMRI	36561	apc0	16	1629	25131	IDP_dMRI_TBSS_MD_Posterior_corona_radiata_L	10	WM tract diffusivity	Mean MD (mean diffusivity) in posterior corona radiata (left) on FA (fractional anisotropy) skeleton (from dMRI data)	MD: corona radiata
apc0	ICVF: corona radiata	-0.2702	0.0479	-5.6415	1.6862e-08	0.3329	0.035	1.0247	0.0095	-0.1915	0.0052	ADNI	0	ADNI_0	dMRI	28561	apc0	19	1929	25371	IDP_dMRI_TBSS_ICVF_Posterior_corona_radiata_L	11	WM tract ICVF	Mean ICVF (intra-cellular volume fraction) in posterior corona radiata (left) on FA (fractional anisotropy) skeleton (from dMRI data)	ICVF: corona radiata
apc2	OD: corona radiata	-0.3331	0.0594	-5.612	2e-08	0.2215	0.0216	1.0291	0.007	-0.22067	0.0055	ADNI	2	ADNI_2	dMRI	14073	apc2	20	2004	25419	IDP_dMRI_TBSS_OD_Posterior_corona_radiata_L	12	WM tract OD	Mean OD (orientation dispersion index) in posterior corona radiata (left) on FA (fractional anisotropy) skeleton (from dMRI data)	OD: corona radiata
apc1	MO: uncinate fasciculus	0.3823	0.0687	5.5661	2.6056e-08	0.1958	0.0216	1.0222	0.008	0.1	0.0046	ADNI	1	ADNI_1	dMRI	62136	apc1	15	1572	25197	IDP_dMRI_TBSS_MO_Uncinate_fasciculus_L	9	WM tract MO	Mean MO (diffusion tensor mode) in uncinate fasciculus (left) on FA (fractional anisotropy) skeleton (from dMRI data)	MO: uncinate fasciculus
apc0	MD: fornix cres+stria terminalis	0.3735	0.0682	5.4759	4.3525e-08	0.1519	0.019	1.0162	0.0077	0.161	0.0047	ADNI	0	ADNI_0	dMRI	36801	apc0	16	1641	25143	IDP_dMRI_TBSS_MD_Fornix_cres+Stria_terminalis_L	10	WM tract diffusivity	Mean MD (mean diffusivity) in fornix cres+stria terminalis (left) on FA (fractional anisotropy) skeleton (from dMRI data)	MD: fornix cres+stria terminalis
apc0	ISOVF: fornix cres+stria terminalis	0.5512	0.1012	5.4466	5.1335e-08	0.0727	0.0164	1.0208	0.0067	0.1543	0.0047	ADNI	0	ADNI_0	dMRI	15801	apc0	20	2091	25479	IDP_dMRI_TBSS_ISOVF_Fornix_cres+Stria_terminalis_L	13	WM tract ISOVF	Mean ISOVF (isotropic or free water volume fraction) in fornix cres+stria terminalis (left) on FA (fractional anisotropy) skeleton (from dMRI data)	ISOVF: fornix cres+stria terminalis
apc4	OD: limb of internal capsule	-0.2812	0.0523	-5.3762	7.6091e-08	0.3437	0.0256	1.0071	0.0083	-0.1682	0.0061	ADNI	4	ADNI_4	dMRI	29915	apc4	19	1996	25411	IDP_dMRI_TBSS_OD_Posterior_limb_of_internal_capsule_L	12	WM tract OD	Mean OD (orientation dispersion index) in posterior limb of internal capsule (left) on FA (fractional anisotropy) skeleton (from dMRI data)	OD: limb of internal capsule
apc9	FA: retrolenticular part of internal capsule	0.3234	0.0606	5.338	9.3959e-08	0.2335	0.0242	1.0241	0.0077	0.0899	0.005	ADNI	9	ADNI_9	dMRI	23452	apc9	14	1473	25077	IDP_dMRI_TBSS_FA_Retrolenticular_part_of_internal_capsule_L	8	WM tract FA	Mean FA (fractional anisotropy) in retrolenticular part of internal capsule (left) on FA skeleton (from dMRI data)	FA: retrolenticular part of internal capsule
apc4	MO: limb of internal capsule	0.25	0.0495	5.0512	4.3901e-07	0.3462	0.0259	1.0132	0.0086	0.1566	0.0057	ADNI	4	ADNI_4	dMRI	61615	apc4	15	1546	25171	IDP_dMRI_TBSS_MO_Posterior_limb_of_internal_capsule_L	9	WM tract MO	Mean MO (diffusion tensor mode) in posterior limb of internal capsule (left) on FA (fractional anisotropy) skeleton (from dMRI data)	MO: limb of internal capsule
apc0	FA: limb of internal capsule	0.2756	0.0546	5.0468	4.4939e-07	0.2921	0.0253	1.02	0.0082	0.1659	0.0054	ADNI	0	ADNI_0	dMRI	23401	apc0	14	1471	25075	IDP_dMRI_TBSS_FA_Posterior_limb_of_internal_capsule_L	8	WM tract FA	Mean FA (fractional anisotropy) in posterior limb of internal capsule (left) on FA skeleton (from dMRI data)	FA: limb of internal capsule
apc0	OD: fornix cres+stria terminalis	0.2952	0.0589	5.0144	5.3204e-07	0.2286	0.0218	1.0114	0.0079	0.174	0.0052	ADNI	0	ADNI_0	dMRI	14301	apc0	20	2016	25431	IDP_dMRI_TBSS_OD_Fornix_cres+Stria_terminalis_L	12	WM tract OD	Mean OD (orientation dispersion index) in fornix cres+stria terminalis (left) on FA (fractional anisotropy) skeleton (from dMRI data)	OD: fornix cres+stria terminalis
apc9	MO: limb of internal capsule	0.2886	0.0577	5.0037	5.6238e-07	0.3462	0.0259	1.0132	0.0086	0.1199	0.0054	ADNI	9	ADNI_9	dMRI	61612	apc9	15	1546	25171	IDP_dMRI_TBSS_MO_Posterior_limb_of_internal_capsule_L	9	WM tract MO	Mean MO (diffusion tensor mode) in posterior limb of internal capsule (left) on FA (fractional anisotropy) skeleton (from dMRI data)	MO: limb of internal capsule
apc0	FA: thalamic radiation	-0.2701	0.0541	-4.9941	5.9107e-07	0.2449	0.0242	1.0322	0.0079	-0.1571	0.0049	ADNI	0	ADNI_0	dMRI	23601	apc0	14	1481	25085	IDP_dMRI_TBSS_FA_Posterior_thalamic_radiation_L	8	WM tract FA	Mean FA (fractional anisotropy) in posterior thalamic radiation (left) on FA skeleton (from dMRI data)	FA: thalamic radiation
apc6	OD: corona radiata	0.2455	0.0495	4.9577	7.1344e-07	0.2215	0.0216	1.0291	0.007	0.0848	0.0054	ADNI	6	ADNI_6	dMRI	14078	apc6	20	2004	25419	IDP_dMRI_TBSS_OD_Posterior_corona_radiata_L	12	WM tract OD	Mean OD (orientation dispersion index) in posterior corona radiata (left) on FA (fractional anisotropy) skeleton (from dMRI data)	OD: corona radiata
apc0	OD: thalamic radiation	0.2866	0.0586	4.8876	1.0207e-06	0.2405	0.0206	0.9822	0.0073	0.1397	0.0053	ADNI	0	ADNI_0	dMRI	14101	apc0	20	2006	25421	IDP_dMRI_TBSS_OD_Posterior_thalamic_radiation_L	12	WM tract OD	Mean OD (orientation dispersion index) in posterior thalamic radiation (left) on FA (fractional anisotropy) skeleton (from dMRI data)	OD: thalamic radiation
ipc2	MO: corona radiata	-0.2536	0.0528	-4.8081	1.5238e-06	0.2019	0.0204	1.0152	0.0074	-0.0674	0.005	IMGNET	2	IMGNET_2	dMRI	61763	ipc2	15	1554	25179	IDP_dMRI_TBSS_MO_Posterior_corona_radiata_L	9	WM tract MO	Mean MO (diffusion tensor mode) in posterior corona radiata (left) on FA (fractional anisotropy) skeleton (from dMRI data)	MO: corona radiata
apc4	FA: limb of internal capsule	0.2389	0.0498	4.7969	1.6114e-06	0.2921	0.0253	1.02	0.0082	0.1414	0.0054	ADNI	4	ADNI_4	dMRI	23415	apc4	14	1471	25075	IDP_dMRI_TBSS_FA_Posterior_limb_of_internal_capsule_L	8	WM tract FA	Mean FA (fractional anisotropy) in posterior limb of internal capsule (left) on FA skeleton (from dMRI data)	FA: limb of internal capsule
ipc9	OD: corona radiata	-0.3303	0.0708	-4.6634	3.1098e-06	0.2215	0.0216	1.0291	0.007	-0.0965	0.005	IMGNET	9	IMGNET_9	dMRI	14064	ipc9	20	2004	25419	IDP_dMRI_TBSS_OD_Posterior_corona_radiata_L	12	WM tract OD	Mean OD (orientation dispersion index) in posterior corona radiata (left) on FA (fractional anisotropy) skeleton (from dMRI data)	OD: corona radiata
apc6	ICVF: cingulum hippocampus	0.2041	0.0439	4.6467	3.3737e-06	0.3016	0.0306	1.0229	0.0106	0.1038	0.0057	ADNI	6	ADNI_6	dMRI	28778	apc6	19	1939	25381	IDP_dMRI_TBSS_ICVF_Cingulum_hippocampus_L	11	WM tract ICVF	Mean ICVF (intra-cellular volume fraction) in cingulum hippocampus (left) on FA (fractional anisotropy) skeleton (from dMRI data)	ICVF: cingulum hippocampus
apc7	OD: corona radiata	-0.2826	0.061	-4.6307	3.6436e-06	0.2215	0.0216	1.0291	0.007	-0.1206	0.0054	ADNI	7	ADNI_7	dMRI	14070	apc7	20	2004	25419	IDP_dMRI_TBSS_OD_Posterior_corona_radiata_L	12	WM tract OD	Mean OD (orientation dispersion index) in posterior corona radiata (left) on FA (fractional anisotropy) skeleton (from dMRI data)	OD: corona radiata
apc7	MO: corona radiata	0.286	0.0622	4.5988	4.2498e-06	0.2019	0.0204	1.0152	0.0074	0.1043	0.0052	ADNI	7	ADNI_7	dMRI	61770	apc7	15	1554	25179	IDP_dMRI_TBSS_MO_Posterior_corona_radiata_L	9	WM tract MO	Mean MO (diffusion tensor mode) in posterior corona radiata (left) on FA (fractional anisotropy) skeleton (from dMRI data)	MO: corona radiata
apc3	MO: thalamic radiation	0.4616	0.1007	4.5826	4.5919e-06	0.1602	0.0198	1.0018	0.0072	0.0872	0.0051	ADNI	3	ADNI_3	dMRI	61807	apc3	15	1556	25181	IDP_dMRI_TBSS_MO_Posterior_thalamic_radiation_L	9	WM tract MO	Mean MO (diffusion tensor mode) in posterior thalamic radiation (left) on FA (fractional anisotropy) skeleton (from dMRI data)	MO: thalamic radiation
apc6	ISOVF: corona radiata	0.2444	0.0539	4.5323	5.8346e-06	0.2135	0.0257	1.0127	0.0085	0.0909	0.0057	ADNI	6	ADNI_6	dMRI	15578	apc6	20	2079	25467	IDP_dMRI_TBSS_ISOVF_Posterior_corona_radiata_L	13	WM tract ISOVF	Mean ISOVF (isotropic or free water volume fraction) in posterior corona radiata (left) on FA (fractional anisotropy) skeleton (from dMRI data)	ISOVF: corona radiata
apc0	ICVF: limb of internal capsule	-0.2285	0.0507	-4.5027	6.708e-06	0.3369	0.0341	1.0233	0.009	-0.122	0.0052	ADNI	0	ADNI_0	dMRI	28401	apc0	19	1921	25363	IDP_dMRI_TBSS_ICVF_Posterior_limb_of_internal_capsule_L	11	WM tract ICVF	Mean ICVF (intra-cellular volume fraction) in posterior limb of internal capsule (left) on FA (fractional anisotropy) skeleton (from dMRI data)	ICVF: limb of internal capsule
ipc2	OD: retrolenticular part of internal capsule	0.2203	0.0491	4.4885	7.174e-06	0.1981	0.0203	1.0294	0.0071	0.0454	0.0047	IMGNET	2	IMGNET_2	dMRI	29943	ipc2	19	1998	25413	IDP_dMRI_TBSS_OD_Retrolenticular_part_of_internal_capsule_L	12	WM tract OD	Mean OD (orientation dispersion index) in retrolenticular part of internal capsule (left) on FA (fractional anisotropy) skeleton (from dMRI data)	OD: retrolenticular part of internal capsule
apc4	OD: cingulum cingulate gyrus	0.229	0.0514	4.4566	8.3255e-06	0.2661	0.0226	1.0103	0.0075	0.124	0.005	ADNI	4	ADNI_4	dMRI	14235	apc4	20	2012	25427	IDP_dMRI_TBSS_OD_Cingulum_cingulate_gyrus_L	12	WM tract OD	Mean OD (orientation dispersion index) in cingulum cingulate gyrus (left) on FA (fractional anisotropy) skeleton (from dMRI data)	OD: cingulum cingulate gyrus
apc0	ICVF: cingulum cingulate gyrus	-0.2147	0.0487	-4.4055	1.0553e-05	0.3643	0.0373	1.0204	0.0101	-0.1464	0.0049	ADNI	0	ADNI_0	dMRI	28721	apc0	19	1937	25379	IDP_dMRI_TBSS_ICVF_Cingulum_cingulate_gyrus_L	11	WM tract ICVF	Mean ICVF (intra-cellular volume fraction) in cingulum cingulate gyrus (left) on FA (fractional anisotropy) skeleton (from dMRI data)	ICVF: cingulum cingulate gyrus
ipc4	MO: thalamic radiation	0.3434	0.0781	4.3955	1.105e-05	0.1602	0.0198	1.0018	0.0072	0.054651	0.0046	IMGNET	4	IMGNET_4	dMRI	61806	ipc4	15	1556	25181	IDP_dMRI_TBSS_MO_Posterior_thalamic_radiation_L	9	WM tract MO	Mean MO (diffusion tensor mode) in posterior thalamic radiation (left) on FA (fractional anisotropy) skeleton (from dMRI data)	MO: thalamic radiation
ipc9	MO: corona radiata	0.30572	0.0699	4.3727	1.2274e-05	0.2019	0.0204	1.0152	0.0074	0.0843	0.0047	IMGNET	9	IMGNET_9	dMRI	61764	ipc9	15	1554	25179	IDP_dMRI_TBSS_MO_Posterior_corona_radiata_L	9	WM tract MO	Mean MO (diffusion tensor mode) in posterior corona radiata (left) on FA (fractional anisotropy) skeleton (from dMRI data)	MO: corona radiata
apc8	OD: tapetum	-0.2893	0.0666	-4.3417	1.4138e-05	0.1552	0.0188	0.9955	0.0075	-0.0249	0.0046	ADNI	8	ADNI_8	dMRI	14465	apc8	20	2024	25439	IDP_dMRI_TBSS_OD_Tapetum_L	12	WM tract OD	Mean OD (orientation dispersion index) in tapetum (left) on FA (fractional anisotropy) skeleton (from dMRI data)	OD: tapetum
apc6	ISOVF: cingulum cingulate gyrus	0.2553	0.0599	4.2631	2.0163e-05	0.1938	0.0307	1.006	0.0096	0.1244	0.0058	ADNI	6	ADNI_6	dMRI	15738	apc6	20	2087	25475	IDP_dMRI_TBSS_ISOVF_Cingulum_cingulate_gyrus_L	13	WM tract ISOVF	Mean ISOVF (isotropic or free water volume fraction) in cingulum cingulate gyrus (left) on FA (fractional anisotropy) skeleton (from dMRI data)	ISOVF: cingulum cingulate gyrus
ipc5	MO: external capsule	0.2392	0.0569	4.2042	2.62e-05	0.2667	0.0223	1.0015	0.0078	0.0481	0.0046	IMGNET	5	IMGNET_5	dMRI	61897	ipc5	15	1560	25185	IDP_dMRI_TBSS_MO_External_capsule_L	9	WM tract MO	Mean MO (diffusion tensor mode) in external capsule (left) on FA (fractional anisotropy) skeleton (from dMRI data)	MO: external capsule
apc6	MO: fornix cres+stria terminalis	0.2073	0.0502	4.1296	3.6345e-05	0.2306	0.021	0.9988	0.0071	0.0739	0.0052	ADNI	6	ADNI_6	dMRI	62018	apc6	15	1566	25191	IDP_dMRI_TBSS_MO_Fornix_cres+Stria_terminalis_L	9	WM tract MO	Mean MO (diffusion tensor mode) in fornix cres+stria terminalis (left) on FA (fractional anisotropy) skeleton (from dMRI data)	MO: fornix cres+stria terminalis
ipc7	FA: medial lemniscus	-0.35973	0.0872	-4.1256	3.6981e-05	0.2035	0.0196	1.0168	0.0069	-0.0394	0.0045	IMGNET	7	IMGNET_7	dMRI	23208	ipc7	14	1461	25065	IDP_dMRI_TBSS_FA_Medial_lemniscus_L	8	WM tract FA	Mean FA (fractional anisotropy) in medial lemniscus (left) on FA skeleton (from dMRI data)	FA: medial lemniscus
apc6	ICVF: cingulum cingulate gyrus	0.1806	0.0442	4.0894	4.3246e-05	0.3643	0.0373	1.0204	0.0101	0.0989	0.0057	ADNI	6	ADNI_6	dMRI	28738	apc6	19	1937	25379	IDP_dMRI_TBSS_ICVF_Cingulum_cingulate_gyrus_L	11	WM tract ICVF	Mean ICVF (intra-cellular volume fraction) in cingulum cingulate gyrus (left) on FA (fractional anisotropy) skeleton (from dMRI data)	ICVF: cingulum cingulate gyrus
ipc5	FA: medial lemniscus	0.2767	0.0682	4.0567	4.9776e-05	0.2035	0.0196	1.0168	0.0069	0.043433	0.0046	IMGNET	5	IMGNET_5	dMRI	23217	ipc5	14	1461	25065	IDP_dMRI_TBSS_FA_Medial_lemniscus_L	8	WM tract FA	Mean FA (fractional anisotropy) in medial lemniscus (left) on FA skeleton (from dMRI data)	FA: medial lemniscus
apc3	ISOVF: cingulum cingulate gyrus	0.3899	0.0961	4.0555	5.0019e-05	0.1938	0.0307	1.006	0.0096	0.060447	0.0052	ADNI	3	ADNI_3	dMRI	15727	apc3	20	2087	25475	IDP_dMRI_TBSS_ISOVF_Cingulum_cingulate_gyrus_L	13	WM tract ISOVF	Mean ISOVF (isotropic or free water volume fraction) in cingulum cingulate gyrus (left) on FA (fractional anisotropy) skeleton (from dMRI data)	ISOVF: cingulum cingulate gyrus
ipc5	FA: fornix cres+stria terminalis	0.2542	0.0627	4.0516	5.0862e-05	0.2484	0.0235	1.0156	0.008	0.076772	0.0049	IMGNET	5	IMGNET_5	dMRI	23817	ipc5	14	1491	25095	IDP_dMRI_TBSS_FA_Fornix_cres+Stria_terminalis_L	8	WM tract FA	Mean FA (fractional anisotropy) in fornix cres+stria terminalis (left) on FA skeleton (from dMRI data)	FA: fornix cres+stria terminalis
apc1	FA: medial lemniscus	0.2891	0.0715	4.0456	5.2187e-05	0.2035	0.0196	1.0168	0.0069	0.0481	0.0048	ADNI	1	ADNI_1	dMRI	23216	apc1	14	1461	25065	IDP_dMRI_TBSS_FA_Medial_lemniscus_L	8	WM tract FA	Mean FA (fractional anisotropy) in medial lemniscus (left) on FA skeleton (from dMRI data)	FA: medial lemniscus
apc5	ICVF: external capsule	-0.2297	0.057	-4.0274	5.6402e-05	0.3188	0.0319	1.0247	0.0098	-0.0757	0.0056	ADNI	5	ADNI_5	dMRI	28689	apc5	19	1935	25377	IDP_dMRI_TBSS_ICVF_External_capsule_L	11	WM tract ICVF	Mean ICVF (intra-cellular volume fraction) in external capsule (left) on FA (fractional anisotropy) skeleton (from dMRI data)	ICVF: external capsule
apc0	MO: retrolenticular part of internal capsule	0.2319	0.0577	4.0188	5.8484e-05	0.2326	0.0238	1.0191	0.0072	0.1874	0.0053	ADNI	0	ADNI_0	dMRI	61641	apc0	15	1548	25173	IDP_dMRI_TBSS_MO_Retrolenticular_part_of_internal_capsule_L	9	WM tract MO	Mean MO (diffusion tensor mode) in retrolenticular part of internal capsule (left) on FA (fractional anisotropy) skeleton (from dMRI data)	MO: retrolenticular part of internal capsule
apc3	OD: thalamic radiation	-0.3477	0.0868	-4.0041	6.2241e-05	0.2405	0.0206	0.9822	0.0073	-0.091307	0.0053	ADNI	3	ADNI_3	dMRI	14107	apc3	20	2006	25421	IDP_dMRI_TBSS_OD_Posterior_thalamic_radiation_L	12	WM tract OD	Mean OD (orientation dispersion index) in posterior thalamic radiation (left) on FA (fractional anisotropy) skeleton (from dMRI data)	OD: thalamic radiation
ipc9	OD: limb of internal capsule	-0.235	0.0591	-3.9744	7.0568e-05	0.3437	0.0256	1.0071	0.0083	-0.0956	0.0052	IMGNET	9	IMGNET_9	dMRI	29904	ipc9	19	1996	25411	IDP_dMRI_TBSS_OD_Posterior_limb_of_internal_capsule_L	12	WM tract OD	Mean OD (orientation dispersion index) in posterior limb of internal capsule (left) on FA (fractional anisotropy) skeleton (from dMRI data)	OD: limb of internal capsule
apc2	MO: corona radiata	0.2476	0.063	3.9297	8.5062e-05	0.2019	0.0204	1.0152	0.0074	0.1748	0.0056	ADNI	2	ADNI_2	dMRI	61773	apc2	15	1554	25179	IDP_dMRI_TBSS_MO_Posterior_corona_radiata_L	9	WM tract MO	Mean MO (diffusion tensor mode) in posterior corona radiata (left) on FA (fractional anisotropy) skeleton (from dMRI data)	MO: corona radiata
ipc6	ICVF: cerebral peduncle	0.2934	0.0763	3.8452	0.0001	0.3012	0.0282	1.0143	0.009	0.0056663	0.0055	IMGNET	6	IMGNET_6	dMRI	28334	ipc6	19	1917	25359	IDP_dMRI_TBSS_ICVF_Cerebral_peduncle_L	11	WM tract ICVF	Mean ICVF (intra-cellular volume fraction) in cerebral peduncle (left) on FA (fractional anisotropy) skeleton (from dMRI data)	ICVF: cerebral peduncle
apc1	MO: retrolenticular part of internal capsule	-0.2242	0.0579	-3.8737	0.00010721	0.2326	0.0238	1.0191	0.0072	-0.1148	0.0045	ADNI	1	ADNI_1	dMRI	61656	apc1	15	1548	25173	IDP_dMRI_TBSS_MO_Retrolenticular_part_of_internal_capsule_L	9	WM tract MO	Mean MO (diffusion tensor mode) in retrolenticular part of internal capsule (left) on FA (fractional anisotropy) skeleton (from dMRI data)	MO: retrolenticular part of internal capsule
ipc2	MD: corticospinal tract	-0.2487	0.0643	-3.8685	0.00010949	0.1679	0.0213	1.0034	0.0079	-0.0446	0.0053	IMGNET	2	IMGNET_2	dMRI	36163	ipc2	16	1609	25111	IDP_dMRI_TBSS_MD_Corticospinal_tract_L	10	WM tract diffusivity	Mean MD (mean diffusivity) in corticospinal tract (left) on FA (fractional anisotropy) skeleton (from dMRI data)	MD: corticospinal tract
ipc1	MO: thalamic radiation	-0.26291	0.068	-3.8668	0.00011027	0.1602	0.0198	1.0018	0.0072	-0.1211	0.0045	IMGNET	1	IMGNET_1	dMRI	61802	ipc1	15	1556	25181	IDP_dMRI_TBSS_MO_Posterior_thalamic_radiation_L	9	WM tract MO	Mean MO (diffusion tensor mode) in posterior thalamic radiation (left) on FA (fractional anisotropy) skeleton (from dMRI data)	MO: thalamic radiation
ipc1	MO: tapetum	0.26102	0.0677	3.8577	0.00011444	0.195	0.0201	0.9995	0.0077	0.1034	0.005	IMGNET	1	IMGNET_1	dMRI	62162	ipc1	15	1574	25199	IDP_dMRI_TBSS_MO_Tapetum_L	9	WM tract MO	Mean MO (diffusion tensor mode) in tapetum (left) on FA (fractional anisotropy) skeleton (from dMRI data)	MO: tapetum
apc0	ICVF: retrolenticular part of internal capsule	-0.1897	0.0492	-3.857	0.00011478	0.301	0.0366	1.038	0.0093	-0.1419	0.005	ADNI	0	ADNI_0	dMRI	28441	apc0	19	1923	25365	IDP_dMRI_TBSS_ICVF_Retrolenticular_part_of_internal_capsule_L	11	WM tract ICVF	Mean ICVF (intra-cellular volume fraction) in retrolenticular part of internal capsule (left) on FA (fractional anisotropy) skeleton (from dMRI data)	ICVF: retrolenticular part of internal capsule
apc6	ICVF: external capsule	0.1773	0.046	3.8499	0.00011815	0.3188	0.0319	1.0247	0.0098	0.0421	0.0057	ADNI	6	ADNI_6	dMRI	28698	apc6	19	1935	25377	IDP_dMRI_TBSS_ICVF_External_capsule_L	11	WM tract ICVF	Mean ICVF (intra-cellular volume fraction) in external capsule (left) on FA (fractional anisotropy) skeleton (from dMRI data)	ICVF: external capsule
ipc1	OD: thalamic radiation	0.2507	0.0652	3.8462	0.00011995	0.2405	0.0206	0.9822	0.0073	0.1	0.0052	IMGNET	1	IMGNET_1	dMRI	14102	ipc1	20	2006	25421	IDP_dMRI_TBSS_OD_Posterior_thalamic_radiation_L	12	WM tract OD	Mean OD (orientation dispersion index) in posterior thalamic radiation (left) on FA (fractional anisotropy) skeleton (from dMRI data)	OD: thalamic radiation
apc7	MD: fornix cres+stria terminalis	0.2733	0.0711	3.8455	0.00012031	0.1519	0.019	1.0162	0.0077	0.0749	0.0048	ADNI	7	ADNI_7	dMRI	36810	apc7	16	1641	25143	IDP_dMRI_TBSS_MD_Fornix_cres+Stria_terminalis_L	10	WM tract diffusivity	Mean MD (mean diffusivity) in fornix cres+stria terminalis (left) on FA (fractional anisotropy) skeleton (from dMRI data)	MD: fornix cres+stria terminalis
apc0	OD: retrolenticular part of internal capsule	-0.2381	0.0621	-3.8374	0.00012435	0.1981	0.0203	1.0294	0.0071	-0.1624	0.0053	ADNI	0	ADNI_0	dMRI	29941	apc0	19	1998	25413	IDP_dMRI_TBSS_OD_Retrolenticular_part_of_internal_capsule_L	12	WM tract OD	Mean OD (orientation dispersion index) in retrolenticular part of internal capsule (left) on FA (fractional anisotropy) skeleton (from dMRI data)	OD: retrolenticular part of internal capsule
ipc2	FA: corticospinal tract	0.2419	0.0632	3.8275	0.00012946	0.1689	0.0196	1.006	0.007	0.0955	0.0053	IMGNET	2	IMGNET_2	dMRI	23163	ipc2	14	1459	25063	IDP_dMRI_TBSS_FA_Corticospinal_tract_L	8	WM tract FA	Mean FA (fractional anisotropy) in corticospinal tract (left) on FA skeleton (from dMRI data)	FA: corticospinal tract
apc1	FA: fornix cres+stria terminalis	0.2268	0.0593	3.8233	0.00013169	0.2484	0.0235	1.0156	0.008	0.1508	0.0052	ADNI	1	ADNI_1	dMRI	23816	apc1	14	1491	25095	IDP_dMRI_TBSS_FA_Fornix_cres+Stria_terminalis_L	8	WM tract FA	Mean FA (fractional anisotropy) in fornix cres+stria terminalis (left) on FA skeleton (from dMRI data)	FA: fornix cres+stria terminalis
apc8	FA: uncinate fasciculus	0.202	0.053	3.8139	0.0001368	0.3182	0.0317	1.0067	0.0095	0.060526	0.0054	ADNI	8	ADNI_8	dMRI	23925	apc8	14	1497	25101	IDP_dMRI_TBSS_FA_Uncinate_fasciculus_L	8	WM tract FA	Mean FA (fractional anisotropy) in uncinate fasciculus (left) on FA skeleton (from dMRI data)	FA: uncinate fasciculus
apc1	OD: retrolenticular part of internal capsule	0.2522	0.0663	3.8037	0.00014254	0.1981	0.0203	1.0294	0.0071	0.1209	0.0049	ADNI	1	ADNI_1	dMRI	29956	apc1	19	1998	25413	IDP_dMRI_TBSS_OD_Retrolenticular_part_of_internal_capsule_L	12	WM tract OD	Mean OD (orientation dispersion index) in retrolenticular part of internal capsule (left) on FA (fractional anisotropy) skeleton (from dMRI data)	OD: retrolenticular part of internal capsule
apc6	ICVF: retrolenticular part of internal capsule	0.1833	0.0489	3.7475	0.00017862	0.301	0.0366	1.038	0.0093	0.0529	0.0053	ADNI	6	ADNI_6	dMRI	28458	apc6	19	1923	25365	IDP_dMRI_TBSS_ICVF_Retrolenticular_part_of_internal_capsule_L	11	WM tract ICVF	Mean ICVF (intra-cellular volume fraction) in retrolenticular part of internal capsule (left) on FA (fractional anisotropy) skeleton (from dMRI data)	ICVF: retrolenticular part of internal capsule
ipc2	ICVF: retrolenticular part of internal capsule	0.1722	0.046	3.7407	0.00018349	0.301	0.0366	1.038	0.0093	0.0226	0.005	IMGNET	2	IMGNET_2	dMRI	28443	ipc2	19	1923	25365	IDP_dMRI_TBSS_ICVF_Retrolenticular_part_of_internal_capsule_L	11	WM tract ICVF	Mean ICVF (intra-cellular volume fraction) in retrolenticular part of internal capsule (left) on FA (fractional anisotropy) skeleton (from dMRI data)	ICVF: retrolenticular part of internal capsule
ipc7	MO: medial lemniscus	-0.344	0.0913	-3.7692	0.0002	0.165	0.0207	1.0048	0.0071	-0.057727	0.0048	IMGNET	7	IMGNET_7	dMRI	61408	ipc7	15	1536	25161	IDP_dMRI_TBSS_MO_Medial_lemniscus_L	9	WM tract MO	Mean MO (diffusion tensor mode) in medial lemniscus (left) on FA (fractional anisotropy) skeleton (from dMRI data)	MO: medial lemniscus
apc6	ICVF: limb of internal capsule	0.1734	0.0468	3.702	0.00021388	0.3369	0.0341	1.0233	0.009	0.0514	0.0057	ADNI	6	ADNI_6	dMRI	28418	apc6	19	1921	25363	IDP_dMRI_TBSS_ICVF_Posterior_limb_of_internal_capsule_L	11	WM tract ICVF	Mean ICVF (intra-cellular volume fraction) in posterior limb of internal capsule (left) on FA (fractional anisotropy) skeleton (from dMRI data)	ICVF: limb of internal capsule
apc6	OD: limb of internal capsule	0.1869	0.0507	3.6858	0.00022803	0.3437	0.0256	1.0071	0.0083	0.1263	0.0061	ADNI	6	ADNI_6	dMRI	29918	apc6	19	1996	25411	IDP_dMRI_TBSS_OD_Posterior_limb_of_internal_capsule_L	12	WM tract OD	Mean OD (orientation dispersion index) in posterior limb of internal capsule (left) on FA (fractional anisotropy) skeleton (from dMRI data)	OD: limb of internal capsule
apc2	MO: cingulum cingulate gyrus	0.1859	0.0506	3.6737	0.00023904	0.2364	0.0239	1.0188	0.0081	0.147	0.0053	ADNI	2	ADNI_2	dMRI	61933	apc2	15	1562	25187	IDP_dMRI_TBSS_MO_Cingulum_cingulate_gyrus_L	9	WM tract MO	Mean MO (diffusion tensor mode) in cingulum cingulate gyrus (left) on FA (fractional anisotropy) skeleton (from dMRI data)	MO: cingulum cingulate gyrus
apc1	OD: medial lemniscus	-0.2592	0.0707	-3.6663	0.00024611	0.1791	0.0213	1.0116	0.0073	-0.1035	0.005	ADNI	1	ADNI_1	dMRI	29716	apc1	19	1986	25401	IDP_dMRI_TBSS_OD_Medial_lemniscus_L	12	WM tract OD	Mean OD (orientation dispersion index) in medial lemniscus (left) on FA (fractional anisotropy) skeleton (from dMRI data)	OD: medial lemniscus
apc4	MO: cingulum cingulate gyrus	-0.1754	0.048	-3.6543	0.0002579	0.2364	0.0239	1.0188	0.0081	-0.1115	0.0047	ADNI	4	ADNI_4	dMRI	61935	apc4	15	1562	25187	IDP_dMRI_TBSS_MO_Cingulum_cingulate_gyrus_L	9	WM tract MO	Mean MO (diffusion tensor mode) in cingulum cingulate gyrus (left) on FA (fractional anisotropy) skeleton (from dMRI data)	MO: cingulum cingulate gyrus
ipc4	MO: limb of internal capsule	-0.2104	0.0576	-3.6538	0.00025843	0.3462	0.0259	1.0132	0.0086	-0.085721	0.0052	IMGNET	4	IMGNET_4	dMRI	61606	ipc4	15	1546	25171	IDP_dMRI_TBSS_MO_Posterior_limb_of_internal_capsule_L	9	WM tract MO	Mean MO (diffusion tensor mode) in posterior limb of internal capsule (left) on FA (fractional anisotropy) skeleton (from dMRI data)	MO: limb of internal capsule
apc0	ICVF: sagittal stratum	-0.185	0.0508	-3.6442	0.00026826	0.3075	0.037	1.0338	0.0106	-0.0873	0.0048	ADNI	0	ADNI_0	dMRI	28641	apc0	19	1933	25375	IDP_dMRI_TBSS_ICVF_Sagittal_stratum_L	11	WM tract ICVF	Mean ICVF (intra-cellular volume fraction) in sagittal stratum (left) on FA (fractional anisotropy) skeleton (from dMRI data)	ICVF: sagittal stratum
apc8	OD: cingulum cingulate gyrus	-0.1909	0.0527	-3.6237	0.00029044	0.2661	0.0226	1.0103	0.0075	-0.0866	0.0051	ADNI	8	ADNI_8	dMRI	14225	apc8	20	2012	25427	IDP_dMRI_TBSS_OD_Cingulum_cingulate_gyrus_L	12	WM tract OD	Mean OD (orientation dispersion index) in cingulum cingulate gyrus (left) on FA (fractional anisotropy) skeleton (from dMRI data)	OD: cingulum cingulate gyrus
ipc7	OD: medial lemniscus	0.35487	0.0984	3.6061	0.0003	0.1791	0.0213	1.0116	0.0073	0.0737	0.0053	IMGNET	7	IMGNET_7	dMRI	29708	ipc7	19	1986	25401	IDP_dMRI_TBSS_OD_Medial_lemniscus_L	12	WM tract OD	Mean OD (orientation dispersion index) in medial lemniscus (left) on FA (fractional anisotropy) skeleton (from dMRI data)	OD: medial lemniscus
apc9	MD: thalamic radiation	-0.2362	0.0654	-3.609	0.00030741	0.2439	0.0263	1.0271	0.0078	-0.1067	0.0047	ADNI	9	ADNI_9	dMRI	36612	apc9	16	1631	25133	IDP_dMRI_TBSS_MD_Posterior_thalamic_radiation_L	10	WM tract diffusivity	Mean MD (mean diffusivity) in posterior thalamic radiation (left) on FA (fractional anisotropy) skeleton (from dMRI data)	MD: thalamic radiation
apc2	MO: sagittal stratum	0.2106	0.0586	3.5958	0.00032337	0.1874	0.0207	0.9995	0.0078	0.0735	0.0053	ADNI	2	ADNI_2	dMRI	61853	apc2	15	1558	25183	IDP_dMRI_TBSS_MO_Sagittal_stratum_L	9	WM tract MO	Mean MO (diffusion tensor mode) in sagittal stratum (left) on FA (fractional anisotropy) skeleton (from dMRI data)	MO: sagittal stratum
ipc9	MD: limb of internal capsule	0.237	0.066	3.5877	0.00033355	0.2085	0.0226	1.0058	0.008	0.016079	0.0045	IMGNET	9	IMGNET_9	dMRI	36404	ipc9	16	1621	25123	IDP_dMRI_TBSS_MD_Posterior_limb_of_internal_capsule_L	10	WM tract diffusivity	Mean MD (mean diffusivity) in posterior limb of internal capsule (left) on FA (fractional anisotropy) skeleton (from dMRI data)	MD: limb of internal capsule
apc0	MO: tapetum	0.221	0.0617	3.5791	0.00034474	0.195	0.0201	0.9995	0.0077	0.1223	0.0049	ADNI	0	ADNI_0	dMRI	62161	apc0	15	1574	25199	IDP_dMRI_TBSS_MO_Tapetum_L	9	WM tract MO	Mean MO (diffusion tensor mode) in tapetum (left) on FA (fractional anisotropy) skeleton (from dMRI data)	MO: tapetum
apc2	OD: cingulum cingulate gyrus	-0.17	0.0477	-3.5613	0.00036905	0.2661	0.0226	1.0103	0.0075	-0.07786	0.005	ADNI	2	ADNI_2	dMRI	14233	apc2	20	2012	25427	IDP_dMRI_TBSS_OD_Cingulum_cingulate_gyrus_L	12	WM tract OD	Mean OD (orientation dispersion index) in cingulum cingulate gyrus (left) on FA (fractional anisotropy) skeleton (from dMRI data)	OD: cingulum cingulate gyrus
apc0	ICVF: external capsule	-0.1869	0.0525	-3.5597	0.00037132	0.3188	0.0319	1.0247	0.0098	-0.1576	0.0049	ADNI	0	ADNI_0	dMRI	28681	apc0	19	1935	25377	IDP_dMRI_TBSS_ICVF_External_capsule_L	11	WM tract ICVF	Mean ICVF (intra-cellular volume fraction) in external capsule (left) on FA (fractional anisotropy) skeleton (from dMRI data)	ICVF: external capsule
apc6	OD: cerebral peduncle	0.1582	0.0446	3.5467	0.00039011	0.2986	0.0228	1.0004	0.0082	0.0588	0.0052	ADNI	6	ADNI_6	dMRI	29838	apc6	19	1992	25407	IDP_dMRI_TBSS_OD_Cerebral_peduncle_L	12	WM tract OD	Mean OD (orientation dispersion index) in cerebral peduncle (left) on FA (fractional anisotropy) skeleton (from dMRI data)	OD: cerebral peduncle
apc5	FA: cerebral peduncle	-0.1991	0.0557	-3.5749	0.0004	0.2491	0.0203	1.0118	0.0074	-0.0624	0.0051	ADNI	5	ADNI_5	dMRI	23329	apc5	14	1467	25071	IDP_dMRI_TBSS_FA_Cerebral_peduncle_L	8	WM tract FA	Mean FA (fractional anisotropy) in cerebral peduncle (left) on FA skeleton (from dMRI data)	FA: cerebral peduncle
ipc2	MD: corona radiata	-0.1749	0.0495	-3.5328	0.00041112	0.2809	0.0301	1.0268	0.0082	-0.0538	0.0055	IMGNET	2	IMGNET_2	dMRI	36563	ipc2	16	1629	25131	IDP_dMRI_TBSS_MD_Posterior_corona_radiata_L	10	WM tract diffusivity	Mean MD (mean diffusivity) in posterior corona radiata (left) on FA (fractional anisotropy) skeleton (from dMRI data)	MD: corona radiata
ipc2	MD: cerebral peduncle	-0.212	0.0603	-3.5169	0.00043666	0.1536	0.0199	1.008	0.0068	-0.0429	0.005	IMGNET	2	IMGNET_2	dMRI	36323	ipc2	16	1617	25119	IDP_dMRI_TBSS_MD_Cerebral_peduncle_L	10	WM tract diffusivity	Mean MD (mean diffusivity) in cerebral peduncle (left) on FA (fractional anisotropy) skeleton (from dMRI data)	MD: cerebral peduncle
apc9	MO: corona radiata	0.2692	0.0771	3.4916	0.00048019	0.2019	0.0204	1.0152	0.0074	0.0433	0.0051	ADNI	9	ADNI_9	dMRI	61772	apc9	15	1554	25179	IDP_dMRI_TBSS_MO_Posterior_corona_radiata_L	9	WM tract MO	Mean MO (diffusion tensor mode) in posterior corona radiata (left) on FA (fractional anisotropy) skeleton (from dMRI data)	MO: corona radiata
apc3	MO: cingulum cingulate gyrus	0.3136	0.0899	3.4879	0.00048691	0.2364	0.0239	1.0188	0.0081	0.082	0.0053	ADNI	3	ADNI_3	dMRI	61927	apc3	15	1562	25187	IDP_dMRI_TBSS_MO_Cingulum_cingulate_gyrus_L	9	WM tract MO	Mean MO (diffusion tensor mode) in cingulum cingulate gyrus (left) on FA (fractional anisotropy) skeleton (from dMRI data)	MO: cingulum cingulate gyrus
ipc0	OD: thalamic radiation	0.2257	0.0648	3.483	0.00049591	0.2405	0.0206	0.9822	0.0073	0.0792	0.005	IMGNET	0	IMGNET_0	dMRI	14100	ipc0	20	2006	25421	IDP_dMRI_TBSS_OD_Posterior_thalamic_radiation_L	12	WM tract OD	Mean OD (orientation dispersion index) in posterior thalamic radiation (left) on FA (fractional anisotropy) skeleton (from dMRI data)	OD: thalamic radiation
ipc9	ICVF: tapetum	-0.2164	0.0624	-3.4696	0.00052124	0.2208	0.0237	1.0036	0.0084	-0.0531	0.0047	IMGNET	9	IMGNET_9	dMRI	28964	ipc9	19	1949	25391	IDP_dMRI_TBSS_ICVF_Tapetum_L	11	WM tract ICVF	Mean ICVF (intra-cellular volume fraction) in tapetum (left) on FA (fractional anisotropy) skeleton (from dMRI data)	ICVF: tapetum
apc6	ISOVF: thalamic radiation	0.2178	0.0628	3.4682	0.00052399	0.158	0.0235	1.0201	0.0087	0.0433	0.0057	ADNI	6	ADNI_6	dMRI	15618	apc6	20	2081	25469	IDP_dMRI_TBSS_ISOVF_Posterior_thalamic_radiation_L	13	WM tract ISOVF	Mean ISOVF (isotropic or free water volume fraction) in posterior thalamic radiation (left) on FA (fractional anisotropy) skeleton (from dMRI data)	ISOVF: thalamic radiation
apc9	MD: cingulum cingulate gyrus	-0.2151	0.0621	-3.4639	0.00053243	0.2484	0.0271	1.0275	0.0088	-0.11	0.0048	ADNI	9	ADNI_9	dMRI	36732	apc9	16	1637	25139	IDP_dMRI_TBSS_MD_Cingulum_cingulate_gyrus_L	10	WM tract diffusivity	Mean MD (mean diffusivity) in cingulum cingulate gyrus (left) on FA (fractional anisotropy) skeleton (from dMRI data)	MD: cingulum cingulate gyrus
ipc1	OD: fornix cres+stria terminalis	0.1899	0.0548	3.4636	0.00053294	0.2286	0.0218	1.0114	0.0079	0.092311	0.005	IMGNET	1	IMGNET_1	dMRI	14302	ipc1	20	2016	25431	IDP_dMRI_TBSS_OD_Fornix_cres+Stria_terminalis_L	12	WM tract OD	Mean OD (orientation dispersion index) in fornix cres+stria terminalis (left) on FA (fractional anisotropy) skeleton (from dMRI data)	OD: fornix cres+stria terminalis
apc9	ICVF: thalamic radiation	0.2211	0.0639	3.4569	0.00054642	0.3046	0.033	1.0274	0.0097	0.1021	0.0049	ADNI	9	ADNI_9	dMRI	28612	apc9	19	1931	25373	IDP_dMRI_TBSS_ICVF_Posterior_thalamic_radiation_L	11	WM tract ICVF	Mean ICVF (intra-cellular volume fraction) in posterior thalamic radiation (left) on FA (fractional anisotropy) skeleton (from dMRI data)	ICVF: thalamic radiation
apc9	ICVF: retrolenticular part of internal capsule	0.221	0.0642	3.4412	0.00057908	0.301	0.0366	1.038	0.0093	0.0749	0.0051	ADNI	9	ADNI_9	dMRI	28452	apc9	19	1923	25365	IDP_dMRI_TBSS_ICVF_Retrolenticular_part_of_internal_capsule_L	11	WM tract ICVF	Mean ICVF (intra-cellular volume fraction) in retrolenticular part of internal capsule (left) on FA (fractional anisotropy) skeleton (from dMRI data)	ICVF: retrolenticular part of internal capsule
apc9	FA: cerebral peduncle	0.2172	0.0631	3.4411	0.00057937	0.2491	0.0203	1.0118	0.0074	0.0922	0.0047	ADNI	9	ADNI_9	dMRI	23332	apc9	14	1467	25071	IDP_dMRI_TBSS_FA_Cerebral_peduncle_L	8	WM tract FA	Mean FA (fractional anisotropy) in cerebral peduncle (left) on FA skeleton (from dMRI data)	FA: cerebral peduncle
ipc2	OD: sagittal stratum	0.1829	0.0533	3.4288	0.00060619	0.1965	0.0223	1.0089	0.0076	-0.0053	0.0051	IMGNET	2	IMGNET_2	dMRI	14143	ipc2	20	2008	25423	IDP_dMRI_TBSS_OD_Sagittal_stratum_L	12	WM tract OD	Mean OD (orientation dispersion index) in sagittal stratum (left) on FA (fractional anisotropy) skeleton (from dMRI data)	OD: sagittal stratum
apc1	MO: limb of internal capsule	-0.1794	0.0524	-3.4232	0.00061891	0.3462	0.0259	1.0132	0.0086	-0.1387	0.005	ADNI	1	ADNI_1	dMRI	61616	apc1	15	1546	25171	IDP_dMRI_TBSS_MO_Posterior_limb_of_internal_capsule_L	9	WM tract MO	Mean MO (diffusion tensor mode) in posterior limb of internal capsule (left) on FA (fractional anisotropy) skeleton (from dMRI data)	MO: limb of internal capsule
apc0	FA: sagittal stratum	-0.2146	0.0628	-3.4169	0.00063338	0.2411	0.0266	1.0289	0.0089	-0.046	0.005	ADNI	0	ADNI_0	dMRI	23641	apc0	14	1483	25087	IDP_dMRI_TBSS_FA_Sagittal_stratum_L	8	WM tract FA	Mean FA (fractional anisotropy) in sagittal stratum (left) on FA skeleton (from dMRI data)	FA: sagittal stratum
apc4	OD: fornix cres+stria terminalis	0.1919	0.0563	3.4068	0.0006574	0.2286	0.0218	1.0114	0.0079	0.1452	0.0057	ADNI	4	ADNI_4	dMRI	14315	apc4	20	2016	25431	IDP_dMRI_TBSS_OD_Fornix_cres+Stria_terminalis_L	12	WM tract OD	Mean OD (orientation dispersion index) in fornix cres+stria terminalis (left) on FA (fractional anisotropy) skeleton (from dMRI data)	OD: fornix cres+stria terminalis
ipc9	ICVF: limb of internal capsule	-0.1809	0.0532	-3.4023	0.00066818	0.3369	0.0341	1.0233	0.009	-0.0324	0.0046	IMGNET	9	IMGNET_9	dMRI	28404	ipc9	19	1921	25363	IDP_dMRI_TBSS_ICVF_Posterior_limb_of_internal_capsule_L	11	WM tract ICVF	Mean ICVF (intra-cellular volume fraction) in posterior limb of internal capsule (left) on FA (fractional anisotropy) skeleton (from dMRI data)	ICVF: limb of internal capsule
apc1	MO: corona radiata	-0.2121	0.0626	-3.3901	0.00069877	0.2019	0.0204	1.0152	0.0074	-0.1267	0.0046	ADNI	1	ADNI_1	dMRI	61776	apc1	15	1554	25179	IDP_dMRI_TBSS_MO_Posterior_corona_radiata_L	9	WM tract MO	Mean MO (diffusion tensor mode) in posterior corona radiata (left) on FA (fractional anisotropy) skeleton (from dMRI data)	MO: corona radiata
ipc9	ICVF: corona radiata	-0.1988	0.0587	-3.3832	0.00071658	0.3329	0.035	1.0247	0.0095	-0.0532	0.0048	IMGNET	9	IMGNET_9	dMRI	28564	ipc9	19	1929	25371	IDP_dMRI_TBSS_ICVF_Posterior_corona_radiata_L	11	WM tract ICVF	Mean ICVF (intra-cellular volume fraction) in posterior corona radiata (left) on FA (fractional anisotropy) skeleton (from dMRI data)	ICVF: corona radiata
apc7	ISOVF: external capsule	-0.2308	0.0687	-3.3617	0.00077473	0.2076	0.0249	1.0022	0.0077	-0.0521	0.005	ADNI	7	ADNI_7	dMRI	15690	apc7	20	2085	25473	IDP_dMRI_TBSS_ISOVF_External_capsule_L	13	WM tract ISOVF	Mean ISOVF (isotropic or free water volume fraction) in external capsule (left) on FA (fractional anisotropy) skeleton (from dMRI data)	ISOVF: external capsule
ipc4	OD: fornix cres+stria terminalis	-0.2132	0.0636	-3.3506	0.0008	0.2286	0.0218	1.0114	0.0079	-0.0923	0.0046	IMGNET	4	IMGNET_4	dMRI	14306	ipc4	20	2016	25431	IDP_dMRI_TBSS_OD_Fornix_cres+Stria_terminalis_L	12	WM tract OD	Mean OD (orientation dispersion index) in fornix cres+stria terminalis (left) on FA (fractional anisotropy) skeleton (from dMRI data)	OD: fornix cres+stria terminalis
apc5	FA: limb of internal capsule	-0.1939	0.0577	-3.3626	0.0008	0.2921	0.0253	1.02	0.0082	-0.0963	0.0052	ADNI	5	ADNI_5	dMRI	23409	apc5	14	1471	25075	IDP_dMRI_TBSS_FA_Posterior_limb_of_internal_capsule_L	8	WM tract FA	Mean FA (fractional anisotropy) in posterior limb of internal capsule (left) on FA skeleton (from dMRI data)	FA: limb of internal capsule
apc1	MO: tapetum	-0.2502	0.0746	-3.3519	0.00080252	0.195	0.0201	0.9995	0.0077	-0.1026	0.0055	ADNI	1	ADNI_1	dMRI	62176	apc1	15	1574	25199	IDP_dMRI_TBSS_MO_Tapetum_L	9	WM tract MO	Mean MO (diffusion tensor mode) in tapetum (left) on FA (fractional anisotropy) skeleton (from dMRI data)	MO: tapetum
ipc0	MO: thalamic radiation	-0.2469	0.0738	-3.3464	0.00081876	0.1602	0.0198	1.0018	0.0072	-0.084648	0.0049	IMGNET	0	IMGNET_0	dMRI	61800	ipc0	15	1556	25181	IDP_dMRI_TBSS_MO_Posterior_thalamic_radiation_L	9	WM tract MO	Mean MO (diffusion tensor mode) in posterior thalamic radiation (left) on FA (fractional anisotropy) skeleton (from dMRI data)	MO: thalamic radiation
apc4	MO: tapetum	0.1766	0.053	3.3325	0.00086081	0.195	0.0201	0.9995	0.0077	0.1557	0.0053	ADNI	4	ADNI_4	dMRI	62175	apc4	15	1574	25199	IDP_dMRI_TBSS_MO_Tapetum_L	9	WM tract MO	Mean MO (diffusion tensor mode) in tapetum (left) on FA (fractional anisotropy) skeleton (from dMRI data)	MO: tapetum
apc9	MO: retrolenticular part of internal capsule	0.229	0.0691	3.3147	0.00091728	0.2326	0.0238	1.0191	0.0072	0.0537	0.0046	ADNI	9	ADNI_9	dMRI	61652	apc9	15	1548	25173	IDP_dMRI_TBSS_MO_Retrolenticular_part_of_internal_capsule_L	9	WM tract MO	Mean MO (diffusion tensor mode) in retrolenticular part of internal capsule (left) on FA (fractional anisotropy) skeleton (from dMRI data)	MO: retrolenticular part of internal capsule
apc9	MD: retrolenticular part of internal capsule	-0.2363	0.0717	-3.2978	0.00097461	0.2235	0.0267	1.0202	0.0084	-0.0765	0.0051	ADNI	9	ADNI_9	dMRI	36452	apc9	16	1623	25125	IDP_dMRI_TBSS_MD_Retrolenticular_part_of_internal_capsule_L	10	WM tract diffusivity	Mean MD (mean diffusivity) in retrolenticular part of internal capsule (left) on FA (fractional anisotropy) skeleton (from dMRI data)	MD: retrolenticular part of internal capsule
apc8	MO: thalamic radiation	0.2319	0.0705	3.2895	0.001	0.1602	0.0198	1.0018	0.0072	0.0704	0.0047	ADNI	8	ADNI_8	dMRI	61805	apc8	15	1556	25181	IDP_dMRI_TBSS_MO_Posterior_thalamic_radiation_L	9	WM tract MO	Mean MO (diffusion tensor mode) in posterior thalamic radiation (left) on FA (fractional anisotropy) skeleton (from dMRI data)	MO: thalamic radiation
ipc1	FA: fornix cres+stria terminalis	-0.2174	0.0661	-3.2905	0.0010003	0.2484	0.0235	1.0156	0.008	-0.1053	0.0056	IMGNET	1	IMGNET_1	dMRI	23802	ipc1	14	1491	25095	IDP_dMRI_TBSS_FA_Fornix_cres+Stria_terminalis_L	8	WM tract FA	Mean FA (fractional anisotropy) in fornix cres+stria terminalis (left) on FA skeleton (from dMRI data)	FA: fornix cres+stria terminalis
apc3	FA: cingulum cingulate gyrus	0.25137	0.0766	3.2819	0.0010312	0.3072	0.0254	1.0214	0.0083	0.0611	0.0051	ADNI	3	ADNI_3	dMRI	23727	apc3	14	1487	25091	IDP_dMRI_TBSS_FA_Cingulum_cingulate_gyrus_L	8	WM tract FA	Mean FA (fractional anisotropy) in cingulum cingulate gyrus (left) on FA skeleton (from dMRI data)	FA: cingulum cingulate gyrus
ipc1	OD: limb of internal capsule	-0.2032	0.062	-3.2776	0.001047	0.3437	0.0256	1.0071	0.0083	-0.1113	0.0052	IMGNET	1	IMGNET_1	dMRI	29902	ipc1	19	1996	25411	IDP_dMRI_TBSS_OD_Posterior_limb_of_internal_capsule_L	12	WM tract OD	Mean OD (orientation dispersion index) in posterior limb of internal capsule (left) on FA (fractional anisotropy) skeleton (from dMRI data)	OD: limb of internal capsule
apc9	ICVF: tapetum	0.2673	0.0817	3.2704	0.0010738	0.2208	0.0237	1.0036	0.0084	0.0648	0.005	ADNI	9	ADNI_9	dMRI	28972	apc9	19	1949	25391	IDP_dMRI_TBSS_ICVF_Tapetum_L	11	WM tract ICVF	Mean ICVF (intra-cellular volume fraction) in tapetum (left) on FA (fractional anisotropy) skeleton (from dMRI data)	ICVF: tapetum
ipc6	FA: cerebral peduncle	0.2252	0.0692	3.2523	0.0011	0.2491	0.0203	1.0118	0.0074	0.035	0.0047	IMGNET	6	IMGNET_6	dMRI	23334	ipc6	14	1467	25071	IDP_dMRI_TBSS_FA_Cerebral_peduncle_L	8	WM tract FA	Mean FA (fractional anisotropy) in cerebral peduncle (left) on FA skeleton (from dMRI data)	FA: cerebral peduncle
apc9	FA: tapetum	0.2342	0.0718	3.2595	0.001116	0.2312	0.0191	1.0142	0.0075	0.0474	0.0051	ADNI	9	ADNI_9	dMRI	23972	apc9	14	1499	25103	IDP_dMRI_TBSS_FA_Tapetum_L	8	WM tract FA	Mean FA (fractional anisotropy) in tapetum (left) on FA skeleton (from dMRI data)	FA: tapetum
apc4	MO: retrolenticular part of internal capsule	0.152	0.0467	3.2563	0.0011289	0.2326	0.0238	1.0191	0.0072	0.052	0.0049	ADNI	4	ADNI_4	dMRI	61655	apc4	15	1548	25173	IDP_dMRI_TBSS_MO_Retrolenticular_part_of_internal_capsule_L	9	WM tract MO	Mean MO (diffusion tensor mode) in retrolenticular part of internal capsule (left) on FA (fractional anisotropy) skeleton (from dMRI data)	MO: retrolenticular part of internal capsule
apc0	ICVF: thalamic radiation	-0.1761	0.0542	-3.2473	0.001165	0.3046	0.033	1.0274	0.0097	-0.1004	0.0053	ADNI	0	ADNI_0	dMRI	28601	apc0	19	1931	25373	IDP_dMRI_TBSS_ICVF_Posterior_thalamic_radiation_L	11	WM tract ICVF	Mean ICVF (intra-cellular volume fraction) in posterior thalamic radiation (left) on FA (fractional anisotropy) skeleton (from dMRI data)	ICVF: thalamic radiation
apc2	OD: limb of internal capsule	-0.1568	0.0483	-3.2422	0.0011862	0.3437	0.0256	1.0071	0.0083	-0.1675	0.0051	ADNI	2	ADNI_2	dMRI	29913	apc2	19	1996	25411	IDP_dMRI_TBSS_OD_Posterior_limb_of_internal_capsule_L	12	WM tract OD	Mean OD (orientation dispersion index) in posterior limb of internal capsule (left) on FA (fractional anisotropy) skeleton (from dMRI data)	OD: limb of internal capsule
apc6	ICVF: corona radiata	0.1441	0.0446	3.2324	0.0012278	0.3329	0.035	1.0247	0.0095	0.059	0.0052	ADNI	6	ADNI_6	dMRI	28578	apc6	19	1929	25371	IDP_dMRI_TBSS_ICVF_Posterior_corona_radiata_L	11	WM tract ICVF	Mean ICVF (intra-cellular volume fraction) in posterior corona radiata (left) on FA (fractional anisotropy) skeleton (from dMRI data)	ICVF: corona radiata
apc4	OD: sagittal stratum	0.1848	0.0574	3.2173	0.0012938	0.1965	0.0223	1.0089	0.0076	0.0568	0.005	ADNI	4	ADNI_4	dMRI	14155	apc4	20	2008	25423	IDP_dMRI_TBSS_OD_Sagittal_stratum_L	12	WM tract OD	Mean OD (orientation dispersion index) in sagittal stratum (left) on FA (fractional anisotropy) skeleton (from dMRI data)	OD: sagittal stratum
apc3	ICVF: cingulum cingulate gyrus	0.2292	0.0714	3.2109	0.0013233	0.3643	0.0373	1.0204	0.0101	0.0544	0.0055	ADNI	3	ADNI_3	dMRI	28727	apc3	19	1937	25379	IDP_dMRI_TBSS_ICVF_Cingulum_cingulate_gyrus_L	11	WM tract ICVF	Mean ICVF (intra-cellular volume fraction) in cingulum cingulate gyrus (left) on FA (fractional anisotropy) skeleton (from dMRI data)	ICVF: cingulum cingulate gyrus
apc4	FA: cingulum cingulate gyrus	-0.1351	0.0422	-3.2011	0.001369	0.3072	0.0254	1.0214	0.0083	-0.0913	0.0052	ADNI	4	ADNI_4	dMRI	23735	apc4	14	1487	25091	IDP_dMRI_TBSS_FA_Cingulum_cingulate_gyrus_L	8	WM tract FA	Mean FA (fractional anisotropy) in cingulum cingulate gyrus (left) on FA skeleton (from dMRI data)	FA: cingulum cingulate gyrus
ipc9	ICVF: retrolenticular part of internal capsule	-0.1927	0.0604	-3.1924	0.0014107	0.301	0.0366	1.038	0.0093	-0.0274	0.0045	IMGNET	9	IMGNET_9	dMRI	28444	ipc9	19	1923	25365	IDP_dMRI_TBSS_ICVF_Retrolenticular_part_of_internal_capsule_L	11	WM tract ICVF	Mean ICVF (intra-cellular volume fraction) in retrolenticular part of internal capsule (left) on FA (fractional anisotropy) skeleton (from dMRI data)	ICVF: retrolenticular part of internal capsule
apc1	MD: fornix cres+stria terminalis	-0.2336	0.0732	-3.1922	0.001412	0.1519	0.019	1.0162	0.0077	-0.1159	0.0048	ADNI	1	ADNI_1	dMRI	36816	apc1	16	1641	25143	IDP_dMRI_TBSS_MD_Fornix_cres+Stria_terminalis_L	10	WM tract diffusivity	Mean MD (mean diffusivity) in fornix cres+stria terminalis (left) on FA (fractional anisotropy) skeleton (from dMRI data)	MD: fornix cres+stria terminalis
apc3	OD: cingulum cingulate gyrus	-0.2595	0.0813	-3.1907	0.0014195	0.2661	0.0226	1.0103	0.0075	-0.067711	0.0051	ADNI	3	ADNI_3	dMRI	14227	apc3	20	2012	25427	IDP_dMRI_TBSS_OD_Cingulum_cingulate_gyrus_L	12	WM tract OD	Mean OD (orientation dispersion index) in cingulum cingulate gyrus (left) on FA (fractional anisotropy) skeleton (from dMRI data)	OD: cingulum cingulate gyrus
apc6	MO: corticospinal tract	-0.2463	0.0774	-3.1817	0.0014639	0.0889	0.0197	1.0125	0.0071	-0.025	0.0056	ADNI	6	ADNI_6	dMRI	61378	apc6	15	1534	25159	IDP_dMRI_TBSS_MO_Corticospinal_tract_L	9	WM tract MO	Mean MO (diffusion tensor mode) in corticospinal tract (left) on FA (fractional anisotropy) skeleton (from dMRI data)	MO: corticospinal tract
apc7	ISOVF: cingulum cingulate gyrus	-0.2466	0.0777	-3.1743	0.0015019	0.1938	0.0307	1.006	0.0096	-0.0931	0.0053	ADNI	7	ADNI_7	dMRI	15730	apc7	20	2087	25475	IDP_dMRI_TBSS_ISOVF_Cingulum_cingulate_gyrus_L	13	WM tract ISOVF	Mean ISOVF (isotropic or free water volume fraction) in cingulum cingulate gyrus (left) on FA (fractional anisotropy) skeleton (from dMRI data)	ISOVF: cingulum cingulate gyrus
apc7	OD: cerebral peduncle	0.1662	0.0524	3.1716	0.0015162	0.2986	0.0228	1.0004	0.0082	0.0755	0.0049	ADNI	7	ADNI_7	dMRI	29830	apc7	19	1992	25407	IDP_dMRI_TBSS_OD_Cerebral_peduncle_L	12	WM tract OD	Mean OD (orientation dispersion index) in cerebral peduncle (left) on FA (fractional anisotropy) skeleton (from dMRI data)	OD: cerebral peduncle
apc4	MO: external capsule	-0.1646	0.0523	-3.1492	0.0016371	0.2667	0.0223	1.0015	0.0078	-0.1054	0.0053	ADNI	4	ADNI_4	dMRI	61895	apc4	15	1560	25185	IDP_dMRI_TBSS_MO_External_capsule_L	9	WM tract MO	Mean MO (diffusion tensor mode) in external capsule (left) on FA (fractional anisotropy) skeleton (from dMRI data)	MO: external capsule
ipc5	OD: fornix cres+stria terminalis	-0.1989	0.0634	-3.1391	0.0016948	0.2286	0.0218	1.0114	0.0079	-0.074931	0.0049	IMGNET	5	IMGNET_5	dMRI	14317	ipc5	20	2016	25431	IDP_dMRI_TBSS_OD_Fornix_cres+Stria_terminalis_L	12	WM tract OD	Mean OD (orientation dispersion index) in fornix cres+stria terminalis (left) on FA (fractional anisotropy) skeleton (from dMRI data)	OD: fornix cres+stria terminalis
apc6	ICVF: fornix cres+stria terminalis	0.1764	0.0562	3.1385	0.0016981	0.3027	0.0331	1.0223	0.0103	0.0058	0.0061	ADNI	6	ADNI_6	dMRI	28818	apc6	19	1941	25383	IDP_dMRI_TBSS_ICVF_Fornix_cres+Stria_terminalis_L	11	WM tract ICVF	Mean ICVF (intra-cellular volume fraction) in fornix cres+stria terminalis (left) on FA (fractional anisotropy) skeleton (from dMRI data)	ICVF: fornix cres+stria terminalis
apc4	FA: fornix cres+stria terminalis	-0.191	0.0609	-3.1369	0.0017074	0.2484	0.0235	1.0156	0.008	-0.1578	0.0062	ADNI	4	ADNI_4	dMRI	23815	apc4	14	1491	25095	IDP_dMRI_TBSS_FA_Fornix_cres+Stria_terminalis_L	8	WM tract FA	Mean FA (fractional anisotropy) in fornix cres+stria terminalis (left) on FA skeleton (from dMRI data)	FA: fornix cres+stria terminalis
apc2	FA: thalamic radiation	-0.1786	0.0569	-3.1368	0.0017083	0.2449	0.0242	1.0322	0.0079	-0.1303	0.0058	ADNI	2	ADNI_2	dMRI	23613	apc2	14	1481	25085	IDP_dMRI_TBSS_FA_Posterior_thalamic_radiation_L	8	WM tract FA	Mean FA (fractional anisotropy) in posterior thalamic radiation (left) on FA skeleton (from dMRI data)	FA: thalamic radiation
ipc2	ISOVF: cerebral peduncle	-0.3064	0.0978	-3.1315	0.0017391	0.0516	0.0161	1.0099	0.0063	-0.03	0.005	IMGNET	2	IMGNET_2	dMRI	15323	ipc2	20	2067	25455	IDP_dMRI_TBSS_ISOVF_Cerebral_peduncle_L	13	WM tract ISOVF	Mean ISOVF (isotropic or free water volume fraction) in cerebral peduncle (left) on FA (fractional anisotropy) skeleton (from dMRI data)	ISOVF: cerebral peduncle
apc5	ICVF: retrolenticular part of internal capsule	-0.1807	0.0578	-3.1282	0.0017585	0.301	0.0366	1.038	0.0093	-0.0428	0.0056	ADNI	5	ADNI_5	dMRI	28449	apc5	19	1923	25365	IDP_dMRI_TBSS_ICVF_Retrolenticular_part_of_internal_capsule_L	11	WM tract ICVF	Mean ICVF (intra-cellular volume fraction) in retrolenticular part of internal capsule (left) on FA (fractional anisotropy) skeleton (from dMRI data)	ICVF: retrolenticular part of internal capsule
ipc4	FA: cingulum hippocampus	0.2105	0.0675	3.1215	0.0017996	0.2386	0.0201	1.0025	0.0073	0.0677	0.0054	IMGNET	4	IMGNET_4	dMRI	23766	ipc4	14	1489	25093	IDP_dMRI_TBSS_FA_Cingulum_hippocampus_L	8	WM tract FA	Mean FA (fractional anisotropy) in cingulum hippocampus (left) on FA skeleton (from dMRI data)	FA: cingulum hippocampus
apc0	MD: tapetum	0.1953	0.0628	3.1075	0.0018867	0.2081	0.0198	1.0247	0.0071	0.2004	0.0051	ADNI	0	ADNI_0	dMRI	36961	apc0	16	1649	25151	IDP_dMRI_TBSS_MD_Tapetum_L	10	WM tract diffusivity	Mean MD (mean diffusivity) in tapetum (left) on FA (fractional anisotropy) skeleton (from dMRI data)	MD: tapetum
apc1	OD: uncinate fasciculus	-0.1951	0.0628	-3.1056	0.0018992	0.2722	0.0232	1.0178	0.008	-0.081	0.0051	ADNI	1	ADNI_1	dMRI	14436	apc1	20	2022	25437	IDP_dMRI_TBSS_OD_Uncinate_fasciculus_L	12	WM tract OD	Mean OD (orientation dispersion index) in uncinate fasciculus (left) on FA (fractional anisotropy) skeleton (from dMRI data)	OD: uncinate fasciculus
apc9	MO: cingulum cingulate gyrus	-0.2346	0.0756	-3.1028	0.0019167	0.2364	0.0239	1.0188	0.0081	-0.0285	0.005	ADNI	9	ADNI_9	dMRI	61932	apc9	15	1562	25187	IDP_dMRI_TBSS_MO_Cingulum_cingulate_gyrus_L	9	WM tract MO	Mean MO (diffusion tensor mode) in cingulum cingulate gyrus (left) on FA (fractional anisotropy) skeleton (from dMRI data)	MO: cingulum cingulate gyrus
apc1	ICVF: cingulum cingulate gyrus	0.18	0.0581	3.1014	0.0019263	0.3643	0.0373	1.0204	0.0101	0.093	0.0056	ADNI	1	ADNI_1	dMRI	28736	apc1	19	1937	25379	IDP_dMRI_TBSS_ICVF_Cingulum_cingulate_gyrus_L	11	WM tract ICVF	Mean ICVF (intra-cellular volume fraction) in cingulum cingulate gyrus (left) on FA (fractional anisotropy) skeleton (from dMRI data)	ICVF: cingulum cingulate gyrus
apc4	ISOVF: external capsule	-0.2045	0.066	-3.0992	0.0019403	0.2076	0.0249	1.0022	0.0077	-0.0335	0.0055	ADNI	4	ADNI_4	dMRI	15695	apc4	20	2085	25473	IDP_dMRI_TBSS_ISOVF_External_capsule_L	13	WM tract ISOVF	Mean ISOVF (isotropic or free water volume fraction) in external capsule (left) on FA (fractional anisotropy) skeleton (from dMRI data)	ISOVF: external capsule
apc8	FA: cingulum cingulate gyrus	0.1719	0.0555	3.0974	0.0019521	0.3072	0.0254	1.0214	0.0083	0.093457	0.0053	ADNI	8	ADNI_8	dMRI	23725	apc8	14	1487	25091	IDP_dMRI_TBSS_FA_Cingulum_cingulate_gyrus_L	8	WM tract FA	Mean FA (fractional anisotropy) in cingulum cingulate gyrus (left) on FA skeleton (from dMRI data)	FA: cingulum cingulate gyrus
ipc2	ICVF: corona radiata	0.1404	0.0454	3.0944	0.0019721	0.3329	0.035	1.0247	0.0095	0.0353	0.0051	IMGNET	2	IMGNET_2	dMRI	28563	ipc2	19	1929	25371	IDP_dMRI_TBSS_ICVF_Posterior_corona_radiata_L	11	WM tract ICVF	Mean ICVF (intra-cellular volume fraction) in posterior corona radiata (left) on FA (fractional anisotropy) skeleton (from dMRI data)	ICVF: corona radiata
apc5	MO: cerebral peduncle	-0.1747	0.0565	-3.0893	0.0020062	0.2643	0.021	1.0061	0.0073	-0.0328	0.0047	ADNI	5	ADNI_5	dMRI	61529	apc5	15	1542	25167	IDP_dMRI_TBSS_MO_Cerebral_peduncle_L	9	WM tract MO	Mean MO (diffusion tensor mode) in cerebral peduncle (left) on FA (fractional anisotropy) skeleton (from dMRI data)	MO: cerebral peduncle
apc9	MD: tapetum	-0.2553	0.083	-3.0755	0.0021018	0.2081	0.0198	1.0247	0.0071	-0.0392	0.0052	ADNI	9	ADNI_9	dMRI	36972	apc9	16	1649	25151	IDP_dMRI_TBSS_MD_Tapetum_L	10	WM tract diffusivity	Mean MD (mean diffusivity) in tapetum (left) on FA (fractional anisotropy) skeleton (from dMRI data)	MD: tapetum
apc0	MO: fornix cres+stria terminalis	-0.1997	0.0651	-3.0682	0.0021538	0.2306	0.021	0.9988	0.0071	-0.1065	0.0053	ADNI	0	ADNI_0	dMRI	62001	apc0	15	1566	25191	IDP_dMRI_TBSS_MO_Fornix_cres+Stria_terminalis_L	9	WM tract MO	Mean MO (diffusion tensor mode) in fornix cres+stria terminalis (left) on FA (fractional anisotropy) skeleton (from dMRI data)	MO: fornix cres+stria terminalis
ipc2	ISOVF: corticospinal tract	-0.2021	0.0663	-3.0497	0.0022904	0.1448	0.0205	1.0034	0.008	-0.0476	0.005	IMGNET	2	IMGNET_2	dMRI	15163	ipc2	20	2059	25447	IDP_dMRI_TBSS_ISOVF_Corticospinal_tract_L	13	WM tract ISOVF	Mean ISOVF (isotropic or free water volume fraction) in corticospinal tract (left) on FA (fractional anisotropy) skeleton (from dMRI data)	ISOVF: corticospinal tract
apc5	FA: retrolenticular part of internal capsule	-0.2015	0.066	-3.0536	0.0023	0.2335	0.0242	1.0241	0.0077	-0.0305	0.0056	ADNI	5	ADNI_5	dMRI	23449	apc5	14	1473	25077	IDP_dMRI_TBSS_FA_Retrolenticular_part_of_internal_capsule_L	8	WM tract FA	Mean FA (fractional anisotropy) in retrolenticular part of internal capsule (left) on FA skeleton (from dMRI data)	FA: retrolenticular part of internal capsule
apc4	OD: corona radiata	-0.1623	0.0533	-3.0472	0.0023096	0.2215	0.0216	1.0291	0.007	-0.1326	0.0052	ADNI	4	ADNI_4	dMRI	14075	apc4	20	2004	25419	IDP_dMRI_TBSS_OD_Posterior_corona_radiata_L	12	WM tract OD	Mean OD (orientation dispersion index) in posterior corona radiata (left) on FA (fractional anisotropy) skeleton (from dMRI data)	OD: corona radiata
ipc9	MD: cerebral peduncle	0.2317	0.0761	3.0446	0.00233	0.1536	0.0199	1.008	0.0068	0.017268	0.0045	IMGNET	9	IMGNET_9	dMRI	36324	ipc9	16	1617	25119	IDP_dMRI_TBSS_MD_Cerebral_peduncle_L	10	WM tract diffusivity	Mean MD (mean diffusivity) in cerebral peduncle (left) on FA (fractional anisotropy) skeleton (from dMRI data)	MD: cerebral peduncle
apc4	ISOVF: fornix cres+stria terminalis	0.2297	0.0755	3.0417	0.0023523	0.0727	0.0164	1.0208	0.0067	0.1015	0.0042	ADNI	4	ADNI_4	dMRI	15815	apc4	20	2091	25479	IDP_dMRI_TBSS_ISOVF_Fornix_cres+Stria_terminalis_L	13	WM tract ISOVF	Mean ISOVF (isotropic or free water volume fraction) in fornix cres+stria terminalis (left) on FA (fractional anisotropy) skeleton (from dMRI data)	ISOVF: fornix cres+stria terminalis
apc1	ISOVF: cingulum hippocampus	-0.2847	0.0938	-3.0345	0.0024095	0.0874	0.0185	1.0057	0.0071	-0.0949	0.0049	ADNI	1	ADNI_1	dMRI	15776	apc1	20	2089	25477	IDP_dMRI_TBSS_ISOVF_Cingulum_hippocampus_L	13	WM tract ISOVF	Mean ISOVF (isotropic or free water volume fraction) in cingulum hippocampus (left) on FA (fractional anisotropy) skeleton (from dMRI data)	ISOVF: cingulum hippocampus
apc5	MO: limb of internal capsule	-0.1624	0.0536	-3.0285	0.0024577	0.3462	0.0259	1.0132	0.0086	-0.0733	0.0052	ADNI	5	ADNI_5	dMRI	61609	apc5	15	1546	25171	IDP_dMRI_TBSS_MO_Posterior_limb_of_internal_capsule_L	9	WM tract MO	Mean MO (diffusion tensor mode) in posterior limb of internal capsule (left) on FA (fractional anisotropy) skeleton (from dMRI data)	MO: limb of internal capsule
ipc9	FA: thalamic radiation	-0.1883	0.0623	-3.0244	0.0024915	0.2449	0.0242	1.0322	0.0079	-0.0506	0.0046	IMGNET	9	IMGNET_9	dMRI	23604	ipc9	14	1481	25085	IDP_dMRI_TBSS_FA_Posterior_thalamic_radiation_L	8	WM tract FA	Mean FA (fractional anisotropy) in posterior thalamic radiation (left) on FA skeleton (from dMRI data)	FA: thalamic radiation
ipc0	OD: limb of internal capsule	-0.2035	0.0674	-3.0214	0.0025159	0.3437	0.0256	1.0071	0.0083	-0.0882	0.0052	IMGNET	0	IMGNET_0	dMRI	29900	ipc0	19	1996	25411	IDP_dMRI_TBSS_OD_Posterior_limb_of_internal_capsule_L	12	WM tract OD	Mean OD (orientation dispersion index) in posterior limb of internal capsule (left) on FA (fractional anisotropy) skeleton (from dMRI data)	OD: limb of internal capsule
ipc9	FA: sagittal stratum	-0.2027	0.0675	-3.0043	0.0026618	0.2411	0.0266	1.0289	0.0089	-0.002	0.0049	IMGNET	9	IMGNET_9	dMRI	23644	ipc9	14	1483	25087	IDP_dMRI_TBSS_FA_Sagittal_stratum_L	8	WM tract FA	Mean FA (fractional anisotropy) in sagittal stratum (left) on FA skeleton (from dMRI data)	FA: sagittal stratum
ipc9	MD: corona radiata	0.1842	0.0614	2.9986	0.0027118	0.2809	0.0301	1.0268	0.0082	0.047189	0.0044	IMGNET	9	IMGNET_9	dMRI	36564	ipc9	16	1629	25131	IDP_dMRI_TBSS_MD_Posterior_corona_radiata_L	10	WM tract diffusivity	Mean MD (mean diffusivity) in posterior corona radiata (left) on FA (fractional anisotropy) skeleton (from dMRI data)	MD: corona radiata
apc9	MD: corona radiata	-0.1927	0.0644	-2.9929	0.0027637	0.2809	0.0301	1.0268	0.0082	-0.0876	0.005	ADNI	9	ADNI_9	dMRI	36572	apc9	16	1629	25131	IDP_dMRI_TBSS_MD_Posterior_corona_radiata_L	10	WM tract diffusivity	Mean MD (mean diffusivity) in posterior corona radiata (left) on FA (fractional anisotropy) skeleton (from dMRI data)	MD: corona radiata
apc4	MD: thalamic radiation	-0.1901	0.0636	-2.9898	0.0027915	0.2439	0.0263	1.0271	0.0078	0.0027	0.006	ADNI	4	ADNI_4	dMRI	36615	apc4	16	1631	25133	IDP_dMRI_TBSS_MD_Posterior_thalamic_radiation_L	10	WM tract diffusivity	Mean MD (mean diffusivity) in posterior thalamic radiation (left) on FA (fractional anisotropy) skeleton (from dMRI data)	MD: thalamic radiation
apc6	ICVF: sagittal stratum	0.139	0.0465	2.9895	0.0027943	0.3075	0.037	1.0338	0.0106	0.0346	0.0055	ADNI	6	ADNI_6	dMRI	28658	apc6	19	1933	25375	IDP_dMRI_TBSS_ICVF_Sagittal_stratum_L	11	WM tract ICVF	Mean ICVF (intra-cellular volume fraction) in sagittal stratum (left) on FA (fractional anisotropy) skeleton (from dMRI data)	ICVF: sagittal stratum
ipc3	OD: corticospinal tract	0.2945	0.0987	2.9844	0.0028	0.1273	0.0188	1.0077	0.0062	0.0537	0.0047	IMGNET	3	IMGNET_3	dMRI	29679	ipc3	19	1984	25399	IDP_dMRI_TBSS_OD_Corticospinal_tract_L	12	WM tract OD	Mean OD (orientation dispersion index) in corticospinal tract (left) on FA (fractional anisotropy) skeleton (from dMRI data)	OD: corticospinal tract
ipc2	MD: medial lemniscus	-0.1987	0.0665	-2.9876	0.0028119	0.1325	0.0181	1.0057	0.0069	-0.0854	0.0052	IMGNET	2	IMGNET_2	dMRI	36203	ipc2	16	1611	25113	IDP_dMRI_TBSS_MD_Medial_lemniscus_L	10	WM tract diffusivity	Mean MD (mean diffusivity) in medial lemniscus (left) on FA (fractional anisotropy) skeleton (from dMRI data)	MD: medial lemniscus
ipc3	FA: sagittal stratum	0.2035	0.0684	2.9742	0.0029	0.2411	0.0266	1.0289	0.0089	-0.0010934	0.0047	IMGNET	3	IMGNET_3	dMRI	23659	ipc3	14	1483	25087	IDP_dMRI_TBSS_FA_Sagittal_stratum_L	8	WM tract FA	Mean FA (fractional anisotropy) in sagittal stratum (left) on FA skeleton (from dMRI data)	FA: sagittal stratum
ipc7	OD: cerebral peduncle	0.20136	0.0676	2.9789	0.0029	0.2986	0.0228	1.0004	0.0082	0.0456	0.0047	IMGNET	7	IMGNET_7	dMRI	29828	ipc7	19	1992	25407	IDP_dMRI_TBSS_OD_Cerebral_peduncle_L	12	WM tract OD	Mean OD (orientation dispersion index) in cerebral peduncle (left) on FA (fractional anisotropy) skeleton (from dMRI data)	OD: cerebral peduncle
ipc0	MO: external capsule	-0.2192	0.0738	-2.9701	0.0029772	0.2667	0.0223	1.0015	0.0078	-0.054368	0.0046	IMGNET	0	IMGNET_0	dMRI	61880	ipc0	15	1560	25185	IDP_dMRI_TBSS_MO_External_capsule_L	9	WM tract MO	Mean MO (diffusion tensor mode) in external capsule (left) on FA (fractional anisotropy) skeleton (from dMRI data)	MO: external capsule
apc1	ICVF: external capsule	0.1719	0.058	2.9619	0.0030579	0.3188	0.0319	1.0247	0.0098	0.0712	0.0054	ADNI	1	ADNI_1	dMRI	28696	apc1	19	1935	25377	IDP_dMRI_TBSS_ICVF_External_capsule_L	11	WM tract ICVF	Mean ICVF (intra-cellular volume fraction) in external capsule (left) on FA (fractional anisotropy) skeleton (from dMRI data)	ICVF: external capsule
ipc2	ICVF: corticospinal tract	0.1879	0.0637	2.9484	0.003194	0.1669	0.0229	1.0046	0.0079	0.013	0.0055	IMGNET	2	IMGNET_2	dMRI	28163	ipc2	19	1909	25351	IDP_dMRI_TBSS_ICVF_Corticospinal_tract_L	11	WM tract ICVF	Mean ICVF (intra-cellular volume fraction) in corticospinal tract (left) on FA (fractional anisotropy) skeleton (from dMRI data)	ICVF: corticospinal tract
apc0	MO: external capsule	-0.1717	0.0584	-2.9422	0.0032593	0.2667	0.0223	1.0015	0.0078	-0.088	0.0049	ADNI	0	ADNI_0	dMRI	61881	apc0	15	1560	25185	IDP_dMRI_TBSS_MO_External_capsule_L	9	WM tract MO	Mean MO (diffusion tensor mode) in external capsule (left) on FA (fractional anisotropy) skeleton (from dMRI data)	MO: external capsule
apc8	MD: thalamic radiation	0.1881	0.0639	2.9422	0.0033	0.2439	0.0263	1.0271	0.0078	0.0349	0.0059	ADNI	8	ADNI_8	dMRI	36605	apc8	16	1631	25133	IDP_dMRI_TBSS_MD_Posterior_thalamic_radiation_L	10	WM tract diffusivity	Mean MD (mean diffusivity) in posterior thalamic radiation (left) on FA (fractional anisotropy) skeleton (from dMRI data)	MD: thalamic radiation
apc1	FA: cerebral peduncle	0.1808	0.0615	2.9376	0.0033079	0.2491	0.0203	1.0118	0.0074	0.0664	0.0048	ADNI	1	ADNI_1	dMRI	23336	apc1	14	1467	25071	IDP_dMRI_TBSS_FA_Cerebral_peduncle_L	8	WM tract FA	Mean FA (fractional anisotropy) in cerebral peduncle (left) on FA skeleton (from dMRI data)	FA: cerebral peduncle
apc9	FA: corona radiata	0.1861	0.0634	2.9359	0.0033253	0.2751	0.0245	1.0131	0.0076	0.1129	0.005	ADNI	9	ADNI_9	dMRI	23572	apc9	14	1479	25083	IDP_dMRI_TBSS_FA_Posterior_corona_radiata_L	8	WM tract FA	Mean FA (fractional anisotropy) in posterior corona radiata (left) on FA skeleton (from dMRI data)	FA: corona radiata
ipc1	MO: limb of internal capsule	0.17022	0.058	2.9355	0.00333	0.3462	0.0259	1.0132	0.0086	0.1055	0.0048	IMGNET	1	IMGNET_1	dMRI	61602	ipc1	15	1546	25171	IDP_dMRI_TBSS_MO_Posterior_limb_of_internal_capsule_L	9	WM tract MO	Mean MO (diffusion tensor mode) in posterior limb of internal capsule (left) on FA (fractional anisotropy) skeleton (from dMRI data)	MO: limb of internal capsule
apc7	ISOVF: fornix cres+stria terminalis	0.3196	0.1091	2.9307	0.0033825	0.0727	0.0164	1.0208	0.0067	0.0535	0.005	ADNI	7	ADNI_7	dMRI	15810	apc7	20	2091	25479	IDP_dMRI_TBSS_ISOVF_Fornix_cres+Stria_terminalis_L	13	WM tract ISOVF	Mean ISOVF (isotropic or free water volume fraction) in fornix cres+stria terminalis (left) on FA (fractional anisotropy) skeleton (from dMRI data)	ISOVF: fornix cres+stria terminalis
apc0	ISOVF: cerebral peduncle	0.3916	0.1338	2.9271	0.0034216	0.0516	0.0161	1.0099	0.0063	0.0572	0.0048	ADNI	0	ADNI_0	dMRI	15321	apc0	20	2067	25455	IDP_dMRI_TBSS_ISOVF_Cerebral_peduncle_L	13	WM tract ISOVF	Mean ISOVF (isotropic or free water volume fraction) in cerebral peduncle (left) on FA (fractional anisotropy) skeleton (from dMRI data)	ISOVF: cerebral peduncle
ipc2	ICVF: tapetum	0.1487	0.0508	2.9238	0.0034576	0.2208	0.0237	1.0036	0.0084	0.032	0.005	IMGNET	2	IMGNET_2	dMRI	28963	ipc2	19	1949	25391	IDP_dMRI_TBSS_ICVF_Tapetum_L	11	WM tract ICVF	Mean ICVF (intra-cellular volume fraction) in tapetum (left) on FA (fractional anisotropy) skeleton (from dMRI data)	ICVF: tapetum
apc3	ISOVF: corona radiata	0.2378	0.0814	2.9222	0.0034761	0.2135	0.0257	1.0127	0.0085	0.07387	0.0046	ADNI	3	ADNI_3	dMRI	15567	apc3	20	2079	25467	IDP_dMRI_TBSS_ISOVF_Posterior_corona_radiata_L	13	WM tract ISOVF	Mean ISOVF (isotropic or free water volume fraction) in posterior corona radiata (left) on FA (fractional anisotropy) skeleton (from dMRI data)	ISOVF: corona radiata
apc7	ISOVF: uncinate fasciculus	-0.3353	0.1151	-2.9131	0.0035781	0.0616	0.0151	0.998	0.0061	-0.0118	0.0047	ADNI	7	ADNI_7	dMRI	15930	apc7	20	2097	25485	IDP_dMRI_TBSS_ISOVF_Uncinate_fasciculus_L	13	WM tract ISOVF	Mean ISOVF (isotropic or free water volume fraction) in uncinate fasciculus (left) on FA (fractional anisotropy) skeleton (from dMRI data)	ISOVF: uncinate fasciculus
apc2	FA: cingulum cingulate gyrus	0.1524	0.0523	2.9125	0.0035858	0.3072	0.0254	1.0214	0.0083	0.0629	0.0055	ADNI	2	ADNI_2	dMRI	23733	apc2	14	1487	25091	IDP_dMRI_TBSS_FA_Cingulum_cingulate_gyrus_L	8	WM tract FA	Mean FA (fractional anisotropy) in cingulum cingulate gyrus (left) on FA skeleton (from dMRI data)	FA: cingulum cingulate gyrus
apc7	ICVF: corona radiata	-0.1628	0.056	-2.9056	0.0036655	0.3329	0.035	1.0247	0.0095	-0.0993	0.0052	ADNI	7	ADNI_7	dMRI	28570	apc7	19	1929	25371	IDP_dMRI_TBSS_ICVF_Posterior_corona_radiata_L	11	WM tract ICVF	Mean ICVF (intra-cellular volume fraction) in posterior corona radiata (left) on FA (fractional anisotropy) skeleton (from dMRI data)	ICVF: corona radiata
apc6	MD: limb of internal capsule	-0.1568	0.054	-2.9016	0.0037121	0.2085	0.0226	1.0058	0.008	-0.004	0.0047	ADNI	6	ADNI_6	dMRI	36418	apc6	16	1621	25123	IDP_dMRI_TBSS_MD_Posterior_limb_of_internal_capsule_L	10	WM tract diffusivity	Mean MD (mean diffusivity) in posterior limb of internal capsule (left) on FA (fractional anisotropy) skeleton (from dMRI data)	MD: limb of internal capsule
ipc2	MD: retrolenticular part of internal capsule	-0.1486	0.0513	-2.8987	0.0037471	0.2235	0.0267	1.0202	0.0084	-0.0264	0.0048	IMGNET	2	IMGNET_2	dMRI	36443	ipc2	16	1623	25125	IDP_dMRI_TBSS_MD_Retrolenticular_part_of_internal_capsule_L	10	WM tract diffusivity	Mean MD (mean diffusivity) in retrolenticular part of internal capsule (left) on FA (fractional anisotropy) skeleton (from dMRI data)	MD: retrolenticular part of internal capsule
ipc7	FA: cerebral peduncle	-0.20458	0.0707	-2.8951	0.00379	0.2491	0.0203	1.0118	0.0074	-0.0416	0.0048	IMGNET	7	IMGNET_7	dMRI	23328	ipc7	14	1467	25071	IDP_dMRI_TBSS_FA_Cerebral_peduncle_L	8	WM tract FA	Mean FA (fractional anisotropy) in cerebral peduncle (left) on FA skeleton (from dMRI data)	FA: cerebral peduncle
apc2	ISOVF: cerebral peduncle	-0.3184	0.1103	-2.886	0.0039023	0.0516	0.0161	1.0099	0.0063	-0.0042921	0.0052	ADNI	2	ADNI_2	dMRI	15333	apc2	20	2067	25455	IDP_dMRI_TBSS_ISOVF_Cerebral_peduncle_L	13	WM tract ISOVF	Mean ISOVF (isotropic or free water volume fraction) in cerebral peduncle (left) on FA (fractional anisotropy) skeleton (from dMRI data)	ISOVF: cerebral peduncle
ipc9	MD: retrolenticular part of internal capsule	0.1938	0.0672	2.8827	0.0039427	0.2235	0.0267	1.0202	0.0084	0.010224	0.0045	IMGNET	9	IMGNET_9	dMRI	36444	ipc9	16	1623	25125	IDP_dMRI_TBSS_MD_Retrolenticular_part_of_internal_capsule_L	10	WM tract diffusivity	Mean MD (mean diffusivity) in retrolenticular part of internal capsule (left) on FA (fractional anisotropy) skeleton (from dMRI data)	MD: retrolenticular part of internal capsule
apc7	MO: cingulum cingulate gyrus	-0.1727	0.0599	-2.8818	0.0039535	0.2364	0.0239	1.0188	0.0081	-0.0466	0.005	ADNI	7	ADNI_7	dMRI	61930	apc7	15	1562	25187	IDP_dMRI_TBSS_MO_Cingulum_cingulate_gyrus_L	9	WM tract MO	Mean MO (diffusion tensor mode) in cingulum cingulate gyrus (left) on FA (fractional anisotropy) skeleton (from dMRI data)	MO: cingulum cingulate gyrus
apc7	FA: fornix cres+stria terminalis	-0.1861	0.0647	-2.877	0.0040146	0.2484	0.0235	1.0156	0.008	-0.0736	0.0049	ADNI	7	ADNI_7	dMRI	23810	apc7	14	1491	25095	IDP_dMRI_TBSS_FA_Fornix_cres+Stria_terminalis_L	8	WM tract FA	Mean FA (fractional anisotropy) in fornix cres+stria terminalis (left) on FA skeleton (from dMRI data)	FA: fornix cres+stria terminalis
ipc2	OD: external capsule	0.1292	0.0451	2.8663	0.0041535	0.3205	0.0259	1.0063	0.0082	0.0268	0.0051	IMGNET	2	IMGNET_2	dMRI	14183	ipc2	20	2010	25425	IDP_dMRI_TBSS_OD_External_capsule_L	12	WM tract OD	Mean OD (orientation dispersion index) in external capsule (left) on FA (fractional anisotropy) skeleton (from dMRI data)	OD: external capsule
apc8	OD: uncinate fasciculus	-0.1534	0.0535	-2.8661	0.0041559	0.2722	0.0232	1.0178	0.008	-0.0216	0.0049	ADNI	8	ADNI_8	dMRI	14425	apc8	20	2022	25437	IDP_dMRI_TBSS_OD_Uncinate_fasciculus_L	12	WM tract OD	Mean OD (orientation dispersion index) in uncinate fasciculus (left) on FA (fractional anisotropy) skeleton (from dMRI data)	OD: uncinate fasciculus
ipc9	FA: fornix cres+stria terminalis	-0.1923	0.0672	-2.8634	0.0041911	0.2484	0.0235	1.0156	0.008	-0.0752	0.0049	IMGNET	9	IMGNET_9	dMRI	23804	ipc9	14	1491	25095	IDP_dMRI_TBSS_FA_Fornix_cres+Stria_terminalis_L	8	WM tract FA	Mean FA (fractional anisotropy) in fornix cres+stria terminalis (left) on FA skeleton (from dMRI data)	FA: fornix cres+stria terminalis
ipc7	MO: cerebral peduncle	-0.1988	0.0697	-2.8507	0.0044	0.2643	0.021	1.0061	0.0073	-0.041938	0.0047	IMGNET	7	IMGNET_7	dMRI	61528	ipc7	15	1542	25167	IDP_dMRI_TBSS_MO_Cerebral_peduncle_L	9	WM tract MO	Mean MO (diffusion tensor mode) in cerebral peduncle (left) on FA (fractional anisotropy) skeleton (from dMRI data)	MO: cerebral peduncle
apc1	ICVF: limb of internal capsule	0.172	0.0604	2.8478	0.0044026	0.3369	0.0341	1.0233	0.009	0.0423	0.0056	ADNI	1	ADNI_1	dMRI	28416	apc1	19	1921	25363	IDP_dMRI_TBSS_ICVF_Posterior_limb_of_internal_capsule_L	11	WM tract ICVF	Mean ICVF (intra-cellular volume fraction) in posterior limb of internal capsule (left) on FA (fractional anisotropy) skeleton (from dMRI data)	ICVF: limb of internal capsule
ipc2	MD: fornix cres+stria terminalis	-0.1717	0.0605	-2.8354	0.0045775	0.1519	0.019	1.0162	0.0077	-0.0578	0.0052	IMGNET	2	IMGNET_2	dMRI	36803	ipc2	16	1641	25143	IDP_dMRI_TBSS_MD_Fornix_cres+Stria_terminalis_L	10	WM tract diffusivity	Mean MD (mean diffusivity) in fornix cres+stria terminalis (left) on FA (fractional anisotropy) skeleton (from dMRI data)	MD: fornix cres+stria terminalis
apc6	OD: corticospinal tract	0.2035	0.0719	2.8301	0.0046526	0.1273	0.0188	1.0077	0.0062	0.0379	0.0057	ADNI	6	ADNI_6	dMRI	29678	apc6	19	1984	25399	IDP_dMRI_TBSS_OD_Corticospinal_tract_L	12	WM tract OD	Mean OD (orientation dispersion index) in corticospinal tract (left) on FA (fractional anisotropy) skeleton (from dMRI data)	OD: corticospinal tract
apc7	FA: medial lemniscus	-0.1883	0.0666	-2.8284	0.0046783	0.2035	0.0196	1.0168	0.0069	-0.0911	0.0052	ADNI	7	ADNI_7	dMRI	23210	apc7	14	1461	25065	IDP_dMRI_TBSS_FA_Medial_lemniscus_L	8	WM tract FA	Mean FA (fractional anisotropy) in medial lemniscus (left) on FA skeleton (from dMRI data)	FA: medial lemniscus
apc5	ICVF: fornix cres+stria terminalis	-0.1846	0.0654	-2.8233	0.0047532	0.3027	0.0331	1.0223	0.0103	-0.0709	0.0059	ADNI	5	ADNI_5	dMRI	28809	apc5	19	1941	25383	IDP_dMRI_TBSS_ICVF_Fornix_cres+Stria_terminalis_L	11	WM tract ICVF	Mean ICVF (intra-cellular volume fraction) in fornix cres+stria terminalis (left) on FA (fractional anisotropy) skeleton (from dMRI data)	ICVF: fornix cres+stria terminalis
ipc8	ISOVF: external capsule	-0.2338	0.0832	-2.8108	0.0049	0.2076	0.0249	1.0022	0.0077	-0.024665	0.0046	IMGNET	8	IMGNET_8	dMRI	15691	ipc8	20	2085	25473	IDP_dMRI_TBSS_ISOVF_External_capsule_L	13	WM tract ISOVF	Mean ISOVF (isotropic or free water volume fraction) in external capsule (left) on FA (fractional anisotropy) skeleton (from dMRI data)	ISOVF: external capsule
ipc7	ISOVF: thalamic radiation	-0.2637	0.0937	-2.8139	0.0049	0.158	0.0235	1.0201	0.0087	-0.002	0.0044	IMGNET	7	IMGNET_7	dMRI	15608	ipc7	20	2081	25469	IDP_dMRI_TBSS_ISOVF_Posterior_thalamic_radiation_L	13	WM tract ISOVF	Mean ISOVF (isotropic or free water volume fraction) in posterior thalamic radiation (left) on FA (fractional anisotropy) skeleton (from dMRI data)	ISOVF: thalamic radiation
apc4	ISOVF: thalamic radiation	-0.2113	0.0751	-2.8133	0.0049029	0.158	0.0235	1.0201	0.0087	0.0376	0.006	ADNI	4	ADNI_4	dMRI	15615	apc4	20	2081	25469	IDP_dMRI_TBSS_ISOVF_Posterior_thalamic_radiation_L	13	WM tract ISOVF	Mean ISOVF (isotropic or free water volume fraction) in posterior thalamic radiation (left) on FA (fractional anisotropy) skeleton (from dMRI data)	ISOVF: thalamic radiation
ipc4	MO: fornix cres+stria terminalis	0.2129	0.0757	2.8108	0.0049418	0.2306	0.021	0.9988	0.0071	0.088247	0.0052	IMGNET	4	IMGNET_4	dMRI	62006	ipc4	15	1566	25191	IDP_dMRI_TBSS_MO_Fornix_cres+Stria_terminalis_L	9	WM tract MO	Mean MO (diffusion tensor mode) in fornix cres+stria terminalis (left) on FA (fractional anisotropy) skeleton (from dMRI data)	MO: fornix cres+stria terminalis
ipc0	MO: limb of internal capsule	0.1994	0.071	2.8099	0.0049558	0.3462	0.0259	1.0132	0.0086	0.083551	0.0052	IMGNET	0	IMGNET_0	dMRI	61600	ipc0	15	1546	25171	IDP_dMRI_TBSS_MO_Posterior_limb_of_internal_capsule_L	9	WM tract MO	Mean MO (diffusion tensor mode) in posterior limb of internal capsule (left) on FA (fractional anisotropy) skeleton (from dMRI data)	MO: limb of internal capsule
ipc2	OD: medial lemniscus	0.1505	0.0536	2.8063	0.0050116	0.1791	0.0213	1.0116	0.0073	0.0188	0.0052	IMGNET	2	IMGNET_2	dMRI	29703	ipc2	19	1986	25401	IDP_dMRI_TBSS_OD_Medial_lemniscus_L	12	WM tract OD	Mean OD (orientation dispersion index) in medial lemniscus (left) on FA (fractional anisotropy) skeleton (from dMRI data)	OD: medial lemniscus
ipc7	ISOVF: corona radiata	-0.2377	0.0848	-2.8021	0.0051	0.2135	0.0257	1.0127	0.0085	-0.0192	0.0046	IMGNET	7	IMGNET_7	dMRI	15568	ipc7	20	2079	25467	IDP_dMRI_TBSS_ISOVF_Posterior_corona_radiata_L	13	WM tract ISOVF	Mean ISOVF (isotropic or free water volume fraction) in posterior corona radiata (left) on FA (fractional anisotropy) skeleton (from dMRI data)	ISOVF: corona radiata
apc7	MD: corona radiata	0.1615	0.0577	2.7979	0.0051436	0.2809	0.0301	1.0268	0.0082	0.0933	0.005	ADNI	7	ADNI_7	dMRI	36570	apc7	16	1629	25131	IDP_dMRI_TBSS_MD_Posterior_corona_radiata_L	10	WM tract diffusivity	Mean MD (mean diffusivity) in posterior corona radiata (left) on FA (fractional anisotropy) skeleton (from dMRI data)	MD: corona radiata
apc8	OD: external capsule	-0.1508	0.0539	-2.7948	0.0051935	0.3205	0.0259	1.0063	0.0082	-0.0443	0.0051	ADNI	8	ADNI_8	dMRI	14185	apc8	20	2010	25425	IDP_dMRI_TBSS_OD_External_capsule_L	12	WM tract OD	Mean OD (orientation dispersion index) in external capsule (left) on FA (fractional anisotropy) skeleton (from dMRI data)	OD: external capsule
apc2	MD: corona radiata	0.1471	0.0529	2.7817	0.0054075	0.2809	0.0301	1.0268	0.0082	0.13179	0.0053	ADNI	2	ADNI_2	dMRI	36573	apc2	16	1629	25131	IDP_dMRI_TBSS_MD_Posterior_corona_radiata_L	10	WM tract diffusivity	Mean MD (mean diffusivity) in posterior corona radiata (left) on FA (fractional anisotropy) skeleton (from dMRI data)	MD: corona radiata
apc2	MO: cingulum hippocampus	0.1852	0.0668	2.7748	0.0055234	0.1565	0.0246	1.0172	0.0086	0.0805	0.0054	ADNI	2	ADNI_2	dMRI	61973	apc2	15	1564	25189	IDP_dMRI_TBSS_MO_Cingulum_hippocampus_L	9	WM tract MO	Mean MO (diffusion tensor mode) in cingulum hippocampus (left) on FA (fractional anisotropy) skeleton (from dMRI data)	MO: cingulum hippocampus
ipc3	OD: limb of internal capsule	0.1862	0.0674	2.7614	0.0058	0.3437	0.0256	1.0071	0.0083	0.0197	0.0051	IMGNET	3	IMGNET_3	dMRI	29919	ipc3	19	1996	25411	IDP_dMRI_TBSS_OD_Posterior_limb_of_internal_capsule_L	12	WM tract OD	Mean OD (orientation dispersion index) in posterior limb of internal capsule (left) on FA (fractional anisotropy) skeleton (from dMRI data)	OD: limb of internal capsule
apc6	ICVF: cerebral peduncle	0.1451	0.0526	2.7572	0.0058296	0.3012	0.0282	1.0143	0.009	0.0639	0.0057	ADNI	6	ADNI_6	dMRI	28338	apc6	19	1917	25359	IDP_dMRI_TBSS_ICVF_Cerebral_peduncle_L	11	WM tract ICVF	Mean ICVF (intra-cellular volume fraction) in cerebral peduncle (left) on FA (fractional anisotropy) skeleton (from dMRI data)	ICVF: cerebral peduncle
apc0	ICVF: tapetum	-0.1706	0.0621	-2.7459	0.0060345	0.2208	0.0237	1.0036	0.0084	-0.1405	0.005	ADNI	0	ADNI_0	dMRI	28961	apc0	19	1949	25391	IDP_dMRI_TBSS_ICVF_Tapetum_L	11	WM tract ICVF	Mean ICVF (intra-cellular volume fraction) in tapetum (left) on FA (fractional anisotropy) skeleton (from dMRI data)	ICVF: tapetum
apc6	FA: sagittal stratum	0.1354	0.0494	2.7414	0.0061	0.2411	0.0266	1.0289	0.0089	0.0341	0.0056	ADNI	6	ADNI_6	dMRI	23658	apc6	14	1483	25087	IDP_dMRI_TBSS_FA_Sagittal_stratum_L	8	WM tract FA	Mean FA (fractional anisotropy) in sagittal stratum (left) on FA skeleton (from dMRI data)	FA: sagittal stratum
apc6	ISOVF: cingulum hippocampus	0.1934	0.0708	2.7328	0.0062796	0.0874	0.0185	1.0057	0.0071	0.0439	0.0049	ADNI	6	ADNI_6	dMRI	15778	apc6	20	2089	25477	IDP_dMRI_TBSS_ISOVF_Cingulum_hippocampus_L	13	WM tract ISOVF	Mean ISOVF (isotropic or free water volume fraction) in cingulum hippocampus (left) on FA (fractional anisotropy) skeleton (from dMRI data)	ISOVF: cingulum hippocampus
apc9	OD: cerebral peduncle	-0.1817	0.0666	-2.73	0.0063337	0.2986	0.0228	1.0004	0.0082	-0.068	0.0051	ADNI	9	ADNI_9	dMRI	29832	apc9	19	1992	25407	IDP_dMRI_TBSS_OD_Cerebral_peduncle_L	12	WM tract OD	Mean OD (orientation dispersion index) in cerebral peduncle (left) on FA (fractional anisotropy) skeleton (from dMRI data)	OD: cerebral peduncle
apc4	ISOVF: cingulum cingulate gyrus	-0.2315	0.085	-2.7227	0.0064742	0.1938	0.0307	1.006	0.0096	-0.0608	0.0075	ADNI	4	ADNI_4	dMRI	15735	apc4	20	2087	25475	IDP_dMRI_TBSS_ISOVF_Cingulum_cingulate_gyrus_L	13	WM tract ISOVF	Mean ISOVF (isotropic or free water volume fraction) in cingulum cingulate gyrus (left) on FA (fractional anisotropy) skeleton (from dMRI data)	ISOVF: cingulum cingulate gyrus
apc9	ICVF: corticospinal tract	0.2274	0.0839	2.7109	0.0067103	0.1669	0.0229	1.0046	0.0079	0.0319	0.0049	ADNI	9	ADNI_9	dMRI	28172	apc9	19	1909	25351	IDP_dMRI_TBSS_ICVF_Corticospinal_tract_L	11	WM tract ICVF	Mean ICVF (intra-cellular volume fraction) in corticospinal tract (left) on FA (fractional anisotropy) skeleton (from dMRI data)	ICVF: corticospinal tract
ipc5	OD: cingulum hippocampus	-0.2067	0.0764	-2.7046	0.0068386	0.2043	0.0215	1.0128	0.0078	-0.017313	0.0051	IMGNET	5	IMGNET_5	dMRI	14277	ipc5	20	2014	25429	IDP_dMRI_TBSS_OD_Cingulum_hippocampus_L	12	WM tract OD	Mean OD (orientation dispersion index) in cingulum hippocampus (left) on FA (fractional anisotropy) skeleton (from dMRI data)	OD: cingulum hippocampus
apc1	ISOVF: fornix cres+stria terminalis	-0.2656	0.0983	-2.7029	0.0068728	0.0727	0.0164	1.0208	0.0067	-0.1339	0.0049	ADNI	1	ADNI_1	dMRI	15816	apc1	20	2091	25479	IDP_dMRI_TBSS_ISOVF_Fornix_cres+Stria_terminalis_L	13	WM tract ISOVF	Mean ISOVF (isotropic or free water volume fraction) in fornix cres+stria terminalis (left) on FA (fractional anisotropy) skeleton (from dMRI data)	ISOVF: fornix cres+stria terminalis
apc0	MD: cerebral peduncle	0.2064	0.0764	2.7015	0.0069037	0.1536	0.0199	1.008	0.0068	0.0685	0.005	ADNI	0	ADNI_0	dMRI	36321	apc0	16	1617	25119	IDP_dMRI_TBSS_MD_Cerebral_peduncle_L	10	WM tract diffusivity	Mean MD (mean diffusivity) in cerebral peduncle (left) on FA (fractional anisotropy) skeleton (from dMRI data)	MD: cerebral peduncle
apc4	MD: sagittal stratum	-0.1408	0.0522	-2.696	0.0070184	0.219	0.0265	1.0371	0.0086	-0.0015	0.005	ADNI	4	ADNI_4	dMRI	36655	apc4	16	1633	25135	IDP_dMRI_TBSS_MD_Sagittal_stratum_L	10	WM tract diffusivity	Mean MD (mean diffusivity) in sagittal stratum (left) on FA (fractional anisotropy) skeleton (from dMRI data)	MD: sagittal stratum
ipc2	ISOVF: fornix cres+stria terminalis	-0.1999	0.0742	-2.6936	0.0070691	0.0727	0.0164	1.0208	0.0067	-0.0693	0.0049	IMGNET	2	IMGNET_2	dMRI	15803	ipc2	20	2091	25479	IDP_dMRI_TBSS_ISOVF_Fornix_cres+Stria_terminalis_L	13	WM tract ISOVF	Mean ISOVF (isotropic or free water volume fraction) in fornix cres+stria terminalis (left) on FA (fractional anisotropy) skeleton (from dMRI data)	ISOVF: fornix cres+stria terminalis
apc0	ISOVF: cingulum cingulate gyrus	-0.2183	0.0813	-2.6853	0.0072473	0.1938	0.0307	1.006	0.0096	-0.1128	0.0054	ADNI	0	ADNI_0	dMRI	15721	apc0	20	2087	25475	IDP_dMRI_TBSS_ISOVF_Cingulum_cingulate_gyrus_L	13	WM tract ISOVF	Mean ISOVF (isotropic or free water volume fraction) in cingulum cingulate gyrus (left) on FA (fractional anisotropy) skeleton (from dMRI data)	ISOVF: cingulum cingulate gyrus
ipc7	ISOVF: corticospinal tract	-0.2563	0.0955	-2.6847	0.0073	0.1448	0.0205	1.0034	0.008	-0.0401	0.0046	IMGNET	7	IMGNET_7	dMRI	15168	ipc7	20	2059	25447	IDP_dMRI_TBSS_ISOVF_Corticospinal_tract_L	13	WM tract ISOVF	Mean ISOVF (isotropic or free water volume fraction) in corticospinal tract (left) on FA (fractional anisotropy) skeleton (from dMRI data)	ISOVF: corticospinal tract
apc3	MD: tapetum	-0.231	0.0861	-2.6821	0.0073171	0.2081	0.0198	1.0247	0.0071	-0.04	0.0048	ADNI	3	ADNI_3	dMRI	36967	apc3	16	1649	25151	IDP_dMRI_TBSS_MD_Tapetum_L	10	WM tract diffusivity	Mean MD (mean diffusivity) in tapetum (left) on FA (fractional anisotropy) skeleton (from dMRI data)	MD: tapetum
apc2	FA: limb of internal capsule	0.1516	0.0567	2.6743	0.0074886	0.2921	0.0253	1.02	0.0082	0.1216	0.006	ADNI	2	ADNI_2	dMRI	23413	apc2	14	1471	25075	IDP_dMRI_TBSS_FA_Posterior_limb_of_internal_capsule_L	8	WM tract FA	Mean FA (fractional anisotropy) in posterior limb of internal capsule (left) on FA skeleton (from dMRI data)	FA: limb of internal capsule
apc2	ICVF: medial lemniscus	0.1557	0.0583	2.6736	0.0075035	0.2151	0.0208	1.0081	0.007	0.0077	0.0053	ADNI	2	ADNI_2	dMRI	28213	apc2	19	1911	25353	IDP_dMRI_TBSS_ICVF_Medial_lemniscus_L	11	WM tract ICVF	Mean ICVF (intra-cellular volume fraction) in medial lemniscus (left) on FA (fractional anisotropy) skeleton (from dMRI data)	ICVF: medial lemniscus
ipc3	ICVF: sagittal stratum	0.1635	0.0614	2.6614	0.0078	0.3075	0.037	1.0338	0.0106	-0.0151	0.0044	IMGNET	3	IMGNET_3	dMRI	28659	ipc3	19	1933	25375	IDP_dMRI_TBSS_ICVF_Sagittal_stratum_L	11	WM tract ICVF	Mean ICVF (intra-cellular volume fraction) in sagittal stratum (left) on FA (fractional anisotropy) skeleton (from dMRI data)	ICVF: sagittal stratum
apc5	ICVF: uncinate fasciculus	-0.1867	0.0702	-2.6595	0.0078266	0.303	0.0327	1.0093	0.0103	-0.0646	0.0062	ADNI	5	ADNI_5	dMRI	28929	apc5	19	1947	25389	IDP_dMRI_TBSS_ICVF_Uncinate_fasciculus_L	11	WM tract ICVF	Mean ICVF (intra-cellular volume fraction) in uncinate fasciculus (left) on FA (fractional anisotropy) skeleton (from dMRI data)	ICVF: uncinate fasciculus
apc6	FA: fornix cres+stria terminalis	0.1359	0.0511	2.6572	0.0079	0.2484	0.0235	1.0156	0.008	0.0471	0.0053	ADNI	6	ADNI_6	dMRI	23818	apc6	14	1491	25095	IDP_dMRI_TBSS_FA_Fornix_cres+Stria_terminalis_L	8	WM tract FA	Mean FA (fractional anisotropy) in fornix cres+stria terminalis (left) on FA skeleton (from dMRI data)	FA: fornix cres+stria terminalis
ipc2	ICVF: limb of internal capsule	0.1169	0.044	2.6554	0.0079213	0.3369	0.0341	1.0233	0.009	0.033	0.005	IMGNET	2	IMGNET_2	dMRI	28403	ipc2	19	1921	25363	IDP_dMRI_TBSS_ICVF_Posterior_limb_of_internal_capsule_L	11	WM tract ICVF	Mean ICVF (intra-cellular volume fraction) in posterior limb of internal capsule (left) on FA (fractional anisotropy) skeleton (from dMRI data)	ICVF: limb of internal capsule
ipc0	MO: cingulum cingulate gyrus	-0.2075	0.0782	-2.6525	0.0079896	0.2364	0.0239	1.0188	0.0081	-0.040943	0.0051	IMGNET	0	IMGNET_0	dMRI	61920	ipc0	15	1562	25187	IDP_dMRI_TBSS_MO_Cingulum_cingulate_gyrus_L	9	WM tract MO	Mean MO (diffusion tensor mode) in cingulum cingulate gyrus (left) on FA (fractional anisotropy) skeleton (from dMRI data)	MO: cingulum cingulate gyrus
ipc4	FA: external capsule	0.172	0.065	2.645	0.0081699	0.2856	0.0256	1.0123	0.0079	0.0429	0.0055	IMGNET	4	IMGNET_4	dMRI	23686	ipc4	14	1485	25089	IDP_dMRI_TBSS_FA_External_capsule_L	8	WM tract FA	Mean FA (fractional anisotropy) in external capsule (left) on FA skeleton (from dMRI data)	FA: external capsule
ipc2	ICVF: external capsule	0.1191	0.0451	2.639	0.008315	0.3188	0.0319	1.0247	0.0098	0.0337	0.0053	IMGNET	2	IMGNET_2	dMRI	28683	ipc2	19	1935	25377	IDP_dMRI_TBSS_ICVF_External_capsule_L	11	WM tract ICVF	Mean ICVF (intra-cellular volume fraction) in external capsule (left) on FA (fractional anisotropy) skeleton (from dMRI data)	ICVF: external capsule
ipc3	OD: corona radiata	0.2266	0.0862	2.6286	0.0086	0.2215	0.0216	1.0291	0.007	0.0223	0.005	IMGNET	3	IMGNET_3	dMRI	14079	ipc3	20	2004	25419	IDP_dMRI_TBSS_OD_Posterior_corona_radiata_L	12	WM tract OD	Mean OD (orientation dispersion index) in posterior corona radiata (left) on FA (fractional anisotropy) skeleton (from dMRI data)	OD: corona radiata
ipc6	MD: cerebral peduncle	-0.2599	0.0993	-2.6187	0.0088	0.1536	0.0199	1.008	0.0068	0.0097949	0.0052	IMGNET	6	IMGNET_6	dMRI	36334	ipc6	16	1617	25119	IDP_dMRI_TBSS_MD_Cerebral_peduncle_L	10	WM tract diffusivity	Mean MD (mean diffusivity) in cerebral peduncle (left) on FA (fractional anisotropy) skeleton (from dMRI data)	MD: cerebral peduncle
apc1	ISOVF: limb of internal capsule a	0.2606	0.0995	2.6193	0.0088108	0.079	0.0175	1.006	0.007	0.0142	0.0045	ADNI	1	ADNI_1	dMRI	15416	apc1	20	2071	25459	IDP_dMRI_TBSS_ISOVF_Posterior_limb_of_internal_capsule_L	13	WM tract ISOVF	Mean ISOVF (isotropic or free water volume fraction) in posterior limb of internal capsule (left) on FA (fractional anisotropy) skeleton (from dMRI da	ISOVF: limb of internal capsule a
apc9	MO: cerebral peduncle	0.1879	0.0718	2.6163	0.0088889	0.2643	0.021	1.0061	0.0073	0.0817	0.0054	ADNI	9	ADNI_9	dMRI	61532	apc9	15	1542	25167	IDP_dMRI_TBSS_MO_Cerebral_peduncle_L	9	WM tract MO	Mean MO (diffusion tensor mode) in cerebral peduncle (left) on FA (fractional anisotropy) skeleton (from dMRI data)	MO: cerebral peduncle
ipc8	FA: fornix cres+stria terminalis	-0.20558	0.0786	-2.6162	0.0089	0.2484	0.0235	1.0156	0.008	-0.058	0.0045	IMGNET	8	IMGNET_8	dMRI	23811	ipc8	14	1491	25095	IDP_dMRI_TBSS_FA_Fornix_cres+Stria_terminalis_L	8	WM tract FA	Mean FA (fractional anisotropy) in fornix cres+stria terminalis (left) on FA skeleton (from dMRI data)	FA: fornix cres+stria terminalis
apc6	MD: cingulum hippocampus	-0.1328	0.0508	-2.6155	0.008909	0.2059	0.0219	1.0255	0.0084	-0.0656	0.0054	ADNI	6	ADNI_6	dMRI	36778	apc6	16	1639	25141	IDP_dMRI_TBSS_MD_Cingulum_hippocampus_L	10	WM tract diffusivity	Mean MD (mean diffusivity) in cingulum hippocampus (left) on FA (fractional anisotropy) skeleton (from dMRI data)	MD: cingulum hippocampus
ipc1	FA: limb of internal capsule	0.1592	0.0609	2.6133	0.0089664	0.2921	0.0253	1.02	0.0082	0.082	0.0051	IMGNET	1	IMGNET_1	dMRI	23402	ipc1	14	1471	25075	IDP_dMRI_TBSS_FA_Posterior_limb_of_internal_capsule_L	8	WM tract FA	Mean FA (fractional anisotropy) in posterior limb of internal capsule (left) on FA skeleton (from dMRI data)	FA: limb of internal capsule
apc8	OD: thalamic radiation	-0.1532	0.0589	-2.6027	0.009249	0.2405	0.0206	0.9822	0.0073	-0.0571	0.0051	ADNI	8	ADNI_8	dMRI	14105	apc8	20	2006	25421	IDP_dMRI_TBSS_OD_Posterior_thalamic_radiation_L	12	WM tract OD	Mean OD (orientation dispersion index) in posterior thalamic radiation (left) on FA (fractional anisotropy) skeleton (from dMRI data)	OD: thalamic radiation
ipc1	OD: cerebral peduncle	-0.172	0.0661	-2.6015	0.0092822	0.2986	0.0228	1.0004	0.0082	-0.0411	0.0055	IMGNET	1	IMGNET_1	dMRI	29822	ipc1	19	1992	25407	IDP_dMRI_TBSS_OD_Cerebral_peduncle_L	12	WM tract OD	Mean OD (orientation dispersion index) in cerebral peduncle (left) on FA (fractional anisotropy) skeleton (from dMRI data)	OD: cerebral peduncle
ipc2	MO: retrolenticular part of internal capsule	-0.1129	0.0435	-2.5932	0.0095085	0.2326	0.0238	1.0191	0.0072	-0.019	0.0043	IMGNET	2	IMGNET_2	dMRI	61643	ipc2	15	1548	25173	IDP_dMRI_TBSS_MO_Retrolenticular_part_of_internal_capsule_L	9	WM tract MO	Mean MO (diffusion tensor mode) in retrolenticular part of internal capsule (left) on FA (fractional anisotropy) skeleton (from dMRI data)	MO: retrolenticular part of internal capsule
apc5	MD: external capsule	0.1615	0.0626	2.5811	0.0098	0.2225	0.0263	1.0222	0.0081	0.0523	0.0051	ADNI	5	ADNI_5	dMRI	36689	apc5	16	1635	25137	IDP_dMRI_TBSS_MD_External_capsule_L	10	WM tract diffusivity	Mean MD (mean diffusivity) in external capsule (left) on FA (fractional anisotropy) skeleton (from dMRI data)	MD: external capsule
ipc6	MO: thalamic radiation	-0.2497	0.0969	-2.5762	0.0099897	0.1602	0.0198	1.0018	0.0072	-0.0054	0.0044	IMGNET	6	IMGNET_6	dMRI	61814	ipc6	15	1556	25181	IDP_dMRI_TBSS_MO_Posterior_thalamic_radiation_L	9	WM tract MO	Mean MO (diffusion tensor mode) in posterior thalamic radiation (left) on FA (fractional anisotropy) skeleton (from dMRI data)	MO: thalamic radiation
ipc2	MO: medial lemniscus	-0.1431	0.0556	-2.5746	0.010036	0.165	0.0207	1.0048	0.0071	-0.0099	0.0053	IMGNET	2	IMGNET_2	dMRI	61403	ipc2	15	1536	25161	IDP_dMRI_TBSS_MO_Medial_lemniscus_L	9	WM tract MO	Mean MO (diffusion tensor mode) in medial lemniscus (left) on FA (fractional anisotropy) skeleton (from dMRI data)	MO: medial lemniscus
apc3	FA: fornix cres+stria terminalis	0.1998	0.0776	2.5742	0.010048	0.2484	0.0235	1.0156	0.008	0.0612	0.0053	ADNI	3	ADNI_3	dMRI	23807	apc3	14	1491	25095	IDP_dMRI_TBSS_FA_Fornix_cres+Stria_terminalis_L	8	WM tract FA	Mean FA (fractional anisotropy) in fornix cres+stria terminalis (left) on FA skeleton (from dMRI data)	FA: fornix cres+stria terminalis
apc7	OD: cingulum cingulate gyrus	0.1512	0.0589	2.5685	0.010213	0.2661	0.0226	1.0103	0.0075	0.0599	0.0054	ADNI	7	ADNI_7	dMRI	14230	apc7	20	2012	25427	IDP_dMRI_TBSS_OD_Cingulum_cingulate_gyrus_L	12	WM tract OD	Mean OD (orientation dispersion index) in cingulum cingulate gyrus (left) on FA (fractional anisotropy) skeleton (from dMRI data)	OD: cingulum cingulate gyrus
ipc9	OD: fornix cres+stria terminalis	0.1747	0.068	2.5683	0.010218	0.2286	0.0218	1.0114	0.0079	0.0803	0.005	IMGNET	9	IMGNET_9	dMRI	14304	ipc9	20	2016	25431	IDP_dMRI_TBSS_OD_Fornix_cres+Stria_terminalis_L	12	WM tract OD	Mean OD (orientation dispersion index) in fornix cres+stria terminalis (left) on FA (fractional anisotropy) skeleton (from dMRI data)	OD: fornix cres+stria terminalis
apc6	OD: medial lemniscus	0.1416	0.0551	2.5683	0.010221	0.1791	0.0213	1.0116	0.0073	0.0443	0.0051	ADNI	6	ADNI_6	dMRI	29718	apc6	19	1986	25401	IDP_dMRI_TBSS_OD_Medial_lemniscus_L	12	WM tract OD	Mean OD (orientation dispersion index) in medial lemniscus (left) on FA (fractional anisotropy) skeleton (from dMRI data)	OD: medial lemniscus
apc5	OD: thalamic radiation	-0.16105	0.0628	-2.5643	0.010338	0.2405	0.0206	0.9822	0.0073	0.0023	0.0045	ADNI	5	ADNI_5	dMRI	14109	apc5	20	2006	25421	IDP_dMRI_TBSS_OD_Posterior_thalamic_radiation_L	12	WM tract OD	Mean OD (orientation dispersion index) in posterior thalamic radiation (left) on FA (fractional anisotropy) skeleton (from dMRI data)	OD: thalamic radiation
apc9	FA: corticospinal tract	0.1931	0.0754	2.5619	0.01041	0.1689	0.0196	1.006	0.007	0.0836	0.0046	ADNI	9	ADNI_9	dMRI	23172	apc9	14	1459	25063	IDP_dMRI_TBSS_FA_Corticospinal_tract_L	8	WM tract FA	Mean FA (fractional anisotropy) in corticospinal tract (left) on FA skeleton (from dMRI data)	FA: corticospinal tract
apc9	FA: thalamic radiation	0.1818	0.0711	2.5582	0.01052	0.2449	0.0242	1.0322	0.0079	0.0871	0.005	ADNI	9	ADNI_9	dMRI	23612	apc9	14	1481	25085	IDP_dMRI_TBSS_FA_Posterior_thalamic_radiation_L	8	WM tract FA	Mean FA (fractional anisotropy) in posterior thalamic radiation (left) on FA skeleton (from dMRI data)	FA: thalamic radiation
ipc5	MO: retrolenticular part of internal capsule	-0.1889	0.074	-2.5523	0.010701	0.2326	0.0238	1.0191	0.0072	-0.0583	0.0048	IMGNET	5	IMGNET_5	dMRI	61657	ipc5	15	1548	25173	IDP_dMRI_TBSS_MO_Retrolenticular_part_of_internal_capsule_L	9	WM tract MO	Mean MO (diffusion tensor mode) in retrolenticular part of internal capsule (left) on FA (fractional anisotropy) skeleton (from dMRI data)	MO: retrolenticular part of internal capsule
apc9	OD: cingulum cingulate gyrus	0.1651	0.0649	2.5449	0.010931	0.2661	0.0226	1.0103	0.0075	0.0092	0.0049	ADNI	9	ADNI_9	dMRI	14232	apc9	20	2012	25427	IDP_dMRI_TBSS_OD_Cingulum_cingulate_gyrus_L	12	WM tract OD	Mean OD (orientation dispersion index) in cingulum cingulate gyrus (left) on FA (fractional anisotropy) skeleton (from dMRI data)	OD: cingulum cingulate gyrus
ipc2	OD: cingulum cingulate gyrus	0.1244	0.0489	2.5422	0.011015	0.2661	0.0226	1.0103	0.0075	-0.0008	0.0051	IMGNET	2	IMGNET_2	dMRI	14223	ipc2	20	2012	25427	IDP_dMRI_TBSS_OD_Cingulum_cingulate_gyrus_L	12	WM tract OD	Mean OD (orientation dispersion index) in cingulum cingulate gyrus (left) on FA (fractional anisotropy) skeleton (from dMRI data)	OD: cingulum cingulate gyrus
apc8	FA: cingulum hippocampus	0.143	0.0563	2.5376	0.011162	0.2386	0.0201	1.0025	0.0073	0.068183	0.0052	ADNI	8	ADNI_8	dMRI	23765	apc8	14	1489	25093	IDP_dMRI_TBSS_FA_Cingulum_hippocampus_L	8	WM tract FA	Mean FA (fractional anisotropy) in cingulum hippocampus (left) on FA skeleton (from dMRI data)	FA: cingulum hippocampus
ipc0	OD: cingulum cingulate gyrus	0.1953	0.077	2.5359	0.011217	0.2661	0.0226	1.0103	0.0075	0.047	0.0052	IMGNET	0	IMGNET_0	dMRI	14220	ipc0	20	2012	25427	IDP_dMRI_TBSS_OD_Cingulum_cingulate_gyrus_L	12	WM tract OD	Mean OD (orientation dispersion index) in cingulum cingulate gyrus (left) on FA (fractional anisotropy) skeleton (from dMRI data)	OD: cingulum cingulate gyrus
ipc3	OD: cerebral peduncle	0.1723	0.068	2.5334	0.0113	0.2986	0.0228	1.0004	0.0082	0.0136	0.0049	IMGNET	3	IMGNET_3	dMRI	29839	ipc3	19	1992	25407	IDP_dMRI_TBSS_OD_Cerebral_peduncle_L	12	WM tract OD	Mean OD (orientation dispersion index) in cerebral peduncle (left) on FA (fractional anisotropy) skeleton (from dMRI data)	OD: cerebral peduncle
apc9	OD: corticospinal tract	-0.2288	0.0904	-2.5311	0.011372	0.1273	0.0188	1.0077	0.0062	-0.0825	0.0049	ADNI	9	ADNI_9	dMRI	29672	apc9	19	1984	25399	IDP_dMRI_TBSS_OD_Corticospinal_tract_L	12	WM tract OD	Mean OD (orientation dispersion index) in corticospinal tract (left) on FA (fractional anisotropy) skeleton (from dMRI data)	OD: corticospinal tract
apc1	ICVF: uncinate fasciculus	0.1436	0.0567	2.5306	0.011388	0.303	0.0327	1.0093	0.0103	0.0723	0.0051	ADNI	1	ADNI_1	dMRI	28936	apc1	19	1947	25389	IDP_dMRI_TBSS_ICVF_Uncinate_fasciculus_L	11	WM tract ICVF	Mean ICVF (intra-cellular volume fraction) in uncinate fasciculus (left) on FA (fractional anisotropy) skeleton (from dMRI data)	ICVF: uncinate fasciculus
apc5	MD: retrolenticular part of internal capsule	0.1492	0.0592	2.5208	0.0117	0.2235	0.0267	1.0202	0.0084	0.0378	0.0051	ADNI	5	ADNI_5	dMRI	36449	apc5	16	1623	25125	IDP_dMRI_TBSS_MD_Retrolenticular_part_of_internal_capsule_L	10	WM tract diffusivity	Mean MD (mean diffusivity) in retrolenticular part of internal capsule (left) on FA (fractional anisotropy) skeleton (from dMRI data)	MD: retrolenticular part of internal capsule
ipc5	OD: medial lemniscus	-0.1795	0.0712	-2.5194	0.0118	0.1791	0.0213	1.0116	0.0073	-0.0437	0.0045	IMGNET	5	IMGNET_5	dMRI	29717	ipc5	19	1986	25401	IDP_dMRI_TBSS_OD_Medial_lemniscus_L	12	WM tract OD	Mean OD (orientation dispersion index) in medial lemniscus (left) on FA (fractional anisotropy) skeleton (from dMRI data)	OD: medial lemniscus
apc1	ISOVF: corona radiata	0.181	0.0719	2.5176	0.011817	0.2135	0.0257	1.0127	0.0085	0.0837	0.0053	ADNI	1	ADNI_1	dMRI	15576	apc1	20	2079	25467	IDP_dMRI_TBSS_ISOVF_Posterior_corona_radiata_L	13	WM tract ISOVF	Mean ISOVF (isotropic or free water volume fraction) in posterior corona radiata (left) on FA (fractional anisotropy) skeleton (from dMRI data)	ISOVF: corona radiata
apc1	MD: tapetum	-0.1706	0.0682	-2.5024	0.012336	0.2081	0.0198	1.0247	0.0071	-0.0875	0.0046	ADNI	1	ADNI_1	dMRI	36976	apc1	16	1649	25151	IDP_dMRI_TBSS_MD_Tapetum_L	10	WM tract diffusivity	Mean MD (mean diffusivity) in tapetum (left) on FA (fractional anisotropy) skeleton (from dMRI data)	MD: tapetum
ipc9	ICVF: external capsule	-0.1419	0.0567	-2.5012	0.012378	0.3188	0.0319	1.0247	0.0098	-0.0204	0.0046	IMGNET	9	IMGNET_9	dMRI	28684	ipc9	19	1935	25377	IDP_dMRI_TBSS_ICVF_External_capsule_L	11	WM tract ICVF	Mean ICVF (intra-cellular volume fraction) in external capsule (left) on FA (fractional anisotropy) skeleton (from dMRI data)	ICVF: external capsule
apc7	ICVF: cingulum cingulate gyrus	-0.1416	0.0566	-2.5011	0.01238	0.3643	0.0373	1.0204	0.0101	-0.1056	0.0054	ADNI	7	ADNI_7	dMRI	28730	apc7	19	1937	25379	IDP_dMRI_TBSS_ICVF_Cingulum_cingulate_gyrus_L	11	WM tract ICVF	Mean ICVF (intra-cellular volume fraction) in cingulum cingulate gyrus (left) on FA (fractional anisotropy) skeleton (from dMRI data)	ICVF: cingulum cingulate gyrus
apc7	ICVF: retrolenticular part of internal capsule	-0.1462	0.0584	-2.501	0.012386	0.301	0.0366	1.038	0.0093	-0.0609	0.0053	ADNI	7	ADNI_7	dMRI	28450	apc7	19	1923	25365	IDP_dMRI_TBSS_ICVF_Retrolenticular_part_of_internal_capsule_L	11	WM tract ICVF	Mean ICVF (intra-cellular volume fraction) in retrolenticular part of internal capsule (left) on FA (fractional anisotropy) skeleton (from dMRI data)	ICVF: retrolenticular part of internal capsule
ipc6	MO: external capsule	-0.185	0.0741	-2.4975	0.012506	0.2667	0.0223	1.0015	0.0078	-0.0249	0.005	IMGNET	6	IMGNET_6	dMRI	61894	ipc6	15	1560	25185	IDP_dMRI_TBSS_MO_External_capsule_L	9	WM tract MO	Mean MO (diffusion tensor mode) in external capsule (left) on FA (fractional anisotropy) skeleton (from dMRI data)	MO: external capsule
ipc2	MO: sagittal stratum	-0.1489	0.0598	-2.4906	0.012752	0.1874	0.0207	0.9995	0.0078	0.0006	0.0051	IMGNET	2	IMGNET_2	dMRI	61843	ipc2	15	1558	25183	IDP_dMRI_TBSS_MO_Sagittal_stratum_L	9	WM tract MO	Mean MO (diffusion tensor mode) in sagittal stratum (left) on FA (fractional anisotropy) skeleton (from dMRI data)	MO: sagittal stratum
ipc5	OD: tapetum	0.2053	0.0827	2.4839	0.012994	0.1552	0.0188	0.9955	0.0075	0.017628	0.0046	IMGNET	5	IMGNET_5	dMRI	14477	ipc5	20	2024	25439	IDP_dMRI_TBSS_OD_Tapetum_L	12	WM tract OD	Mean OD (orientation dispersion index) in tapetum (left) on FA (fractional anisotropy) skeleton (from dMRI data)	OD: tapetum
ipc7	ICVF: limb of internal capsule	-0.18367	0.074	-2.4829	0.013	0.3369	0.0341	1.0233	0.009	-0.0323	0.005	IMGNET	7	IMGNET_7	dMRI	28408	ipc7	19	1921	25363	IDP_dMRI_TBSS_ICVF_Posterior_limb_of_internal_capsule_L	11	WM tract ICVF	Mean ICVF (intra-cellular volume fraction) in posterior limb of internal capsule (left) on FA (fractional anisotropy) skeleton (from dMRI data)	ICVF: limb of internal capsule
apc5	OD: cerebral peduncle	0.1588	0.0641	2.4787	0.013186	0.2986	0.0228	1.0004	0.0082	0.0398	0.0051	ADNI	5	ADNI_5	dMRI	29829	apc5	19	1992	25407	IDP_dMRI_TBSS_OD_Cerebral_peduncle_L	12	WM tract OD	Mean OD (orientation dispersion index) in cerebral peduncle (left) on FA (fractional anisotropy) skeleton (from dMRI data)	OD: cerebral peduncle
apc1	OD: limb of internal capsule	0.1317	0.0531	2.4785	0.013192	0.3437	0.0256	1.0071	0.0083	0.1155	0.0052	ADNI	1	ADNI_1	dMRI	29916	apc1	19	1996	25411	IDP_dMRI_TBSS_OD_Posterior_limb_of_internal_capsule_L	12	WM tract OD	Mean OD (orientation dispersion index) in posterior limb of internal capsule (left) on FA (fractional anisotropy) skeleton (from dMRI data)	OD: limb of internal capsule
ipc1	ISOVF: corona radiata	-0.1909	0.0771	-2.4767	0.013259	0.2135	0.0257	1.0127	0.0085	0.0054024	0.0054	IMGNET	1	IMGNET_1	dMRI	15562	ipc1	20	2079	25467	IDP_dMRI_TBSS_ISOVF_Posterior_corona_radiata_L	13	WM tract ISOVF	Mean ISOVF (isotropic or free water volume fraction) in posterior corona radiata (left) on FA (fractional anisotropy) skeleton (from dMRI data)	ISOVF: corona radiata
ipc9	ICVF: thalamic radiation	-0.1562	0.0631	-2.4763	0.013276	0.3046	0.033	1.0274	0.0097	-0.025	0.0046	IMGNET	9	IMGNET_9	dMRI	28604	ipc9	19	1931	25373	IDP_dMRI_TBSS_ICVF_Posterior_thalamic_radiation_L	11	WM tract ICVF	Mean ICVF (intra-cellular volume fraction) in posterior thalamic radiation (left) on FA (fractional anisotropy) skeleton (from dMRI data)	ICVF: thalamic radiation
ipc7	MD: corticospinal tract	-0.21192	0.0858	-2.47	0.013511	0.1679	0.0213	1.0034	0.0079	-0.0519	0.0046	IMGNET	7	IMGNET_7	dMRI	36168	ipc7	16	1609	25111	IDP_dMRI_TBSS_MD_Corticospinal_tract_L	10	WM tract diffusivity	Mean MD (mean diffusivity) in corticospinal tract (left) on FA (fractional anisotropy) skeleton (from dMRI data)	MD: corticospinal tract
ipc5	MD: corona radiata	-0.1712	0.0695	-2.4629	0.0138	0.2809	0.0301	1.0268	0.0082	-0.0237	0.0049	IMGNET	5	IMGNET_5	dMRI	36577	ipc5	16	1629	25131	IDP_dMRI_TBSS_MD_Posterior_corona_radiata_L	10	WM tract diffusivity	Mean MD (mean diffusivity) in posterior corona radiata (left) on FA (fractional anisotropy) skeleton (from dMRI data)	MD: corona radiata
apc5	ICVF: cingulum hippocampus	-0.1438	0.0584	-2.4619	0.01382	0.3016	0.0306	1.0229	0.0106	-0.0587	0.0057	ADNI	5	ADNI_5	dMRI	28769	apc5	19	1939	25381	IDP_dMRI_TBSS_ICVF_Cingulum_hippocampus_L	11	WM tract ICVF	Mean ICVF (intra-cellular volume fraction) in cingulum hippocampus (left) on FA (fractional anisotropy) skeleton (from dMRI data)	ICVF: cingulum hippocampus
apc4	FA: retrolenticular part of internal capsule	0.1336	0.0546	2.4483	0.014353	0.2335	0.0242	1.0241	0.0077	0.0189	0.0057	ADNI	4	ADNI_4	dMRI	23455	apc4	14	1473	25077	IDP_dMRI_TBSS_FA_Retrolenticular_part_of_internal_capsule_L	8	WM tract FA	Mean FA (fractional anisotropy) in retrolenticular part of internal capsule (left) on FA skeleton (from dMRI data)	FA: retrolenticular part of internal capsule
ipc3	MD: uncinate fasciculus	-0.2369	0.0968	-2.446	0.0144	0.1425	0.0179	1.0199	0.0072	0.021558	0.0046	IMGNET	3	IMGNET_3	dMRI	36939	ipc3	16	1647	25149	IDP_dMRI_TBSS_MD_Uncinate_fasciculus_L	10	WM tract diffusivity	Mean MD (mean diffusivity) in uncinate fasciculus (left) on FA (fractional anisotropy) skeleton (from dMRI data)	MD: uncinate fasciculus
apc2	ICVF: cerebral peduncle	-0.1141	0.0468	-2.4401	0.014684	0.3012	0.0282	1.0143	0.009	-0.0276	0.0048	ADNI	2	ADNI_2	dMRI	28333	apc2	19	1917	25359	IDP_dMRI_TBSS_ICVF_Cerebral_peduncle_L	11	WM tract ICVF	Mean ICVF (intra-cellular volume fraction) in cerebral peduncle (left) on FA (fractional anisotropy) skeleton (from dMRI data)	ICVF: cerebral peduncle
apc5	MO: retrolenticular part of internal capsule	-0.1449	0.0594	-2.4398	0.014696	0.2326	0.0238	1.0191	0.0072	-0.0765	0.0049	ADNI	5	ADNI_5	dMRI	61649	apc5	15	1548	25173	IDP_dMRI_TBSS_MO_Retrolenticular_part_of_internal_capsule_L	9	WM tract MO	Mean MO (diffusion tensor mode) in retrolenticular part of internal capsule (left) on FA (fractional anisotropy) skeleton (from dMRI data)	MO: retrolenticular part of internal capsule
ipc2	MD: uncinate fasciculus	-0.1407	0.0577	-2.439	0.014728	0.1425	0.0179	1.0199	0.0072	-0.028	0.005	IMGNET	2	IMGNET_2	dMRI	36923	ipc2	16	1647	25149	IDP_dMRI_TBSS_MD_Uncinate_fasciculus_L	10	WM tract diffusivity	Mean MD (mean diffusivity) in uncinate fasciculus (left) on FA (fractional anisotropy) skeleton (from dMRI data)	MD: uncinate fasciculus
ipc4	OD: limb of internal capsule	0.1902	0.078	2.4378	0.0148	0.3437	0.0256	1.0071	0.0083	0.0889	0.0062	IMGNET	4	IMGNET_4	dMRI	29906	ipc4	19	1996	25411	IDP_dMRI_TBSS_OD_Posterior_limb_of_internal_capsule_L	12	WM tract OD	Mean OD (orientation dispersion index) in posterior limb of internal capsule (left) on FA (fractional anisotropy) skeleton (from dMRI data)	OD: limb of internal capsule
apc1	ISOVF: external capsule	0.1801	0.074	2.4343	0.014921	0.2076	0.0249	1.0022	0.0077	0.0518	0.0051	ADNI	1	ADNI_1	dMRI	15696	apc1	20	2085	25473	IDP_dMRI_TBSS_ISOVF_External_capsule_L	13	WM tract ISOVF	Mean ISOVF (isotropic or free water volume fraction) in external capsule (left) on FA (fractional anisotropy) skeleton (from dMRI data)	ISOVF: external capsule
ipc5	MD: tapetum	-0.1647	0.0677	-2.4335	0.015	0.2081	0.0198	1.0247	0.0071	-0.052	0.0044	IMGNET	5	IMGNET_5	dMRI	36977	ipc5	16	1649	25151	IDP_dMRI_TBSS_MD_Tapetum_L	10	WM tract diffusivity	Mean MD (mean diffusivity) in tapetum (left) on FA (fractional anisotropy) skeleton (from dMRI data)	MD: tapetum
apc6	OD: retrolenticular part of internal capsule	0.1231	0.0507	2.4302	0.01509	0.1981	0.0203	1.0294	0.0071	0.0201	0.0051	ADNI	6	ADNI_6	dMRI	29958	apc6	19	1998	25413	IDP_dMRI_TBSS_OD_Retrolenticular_part_of_internal_capsule_L	12	WM tract OD	Mean OD (orientation dispersion index) in retrolenticular part of internal capsule (left) on FA (fractional anisotropy) skeleton (from dMRI data)	OD: retrolenticular part of internal capsule
apc0	MD: retrolenticular part of internal capsule	0.1503	0.0621	2.4226	0.015409	0.2235	0.0267	1.0202	0.0084	0.1162	0.005	ADNI	0	ADNI_0	dMRI	36441	apc0	16	1623	25125	IDP_dMRI_TBSS_MD_Retrolenticular_part_of_internal_capsule_L	10	WM tract diffusivity	Mean MD (mean diffusivity) in retrolenticular part of internal capsule (left) on FA (fractional anisotropy) skeleton (from dMRI data)	MD: retrolenticular part of internal capsule
ipc4	FA: limb of internal capsule	-0.1598	0.0662	-2.4151	0.015729	0.2921	0.0253	1.02	0.0082	-0.0698	0.0052	IMGNET	4	IMGNET_4	dMRI	23406	ipc4	14	1471	25075	IDP_dMRI_TBSS_FA_Posterior_limb_of_internal_capsule_L	8	WM tract FA	Mean FA (fractional anisotropy) in posterior limb of internal capsule (left) on FA skeleton (from dMRI data)	FA: limb of internal capsule
apc6	MO: cerebral peduncle	-0.1143	0.0473	-2.414	0.015777	0.2643	0.021	1.0061	0.0073	-0.0367	0.0055	ADNI	6	ADNI_6	dMRI	61538	apc6	15	1542	25167	IDP_dMRI_TBSS_MO_Cerebral_peduncle_L	9	WM tract MO	Mean MO (diffusion tensor mode) in cerebral peduncle (left) on FA (fractional anisotropy) skeleton (from dMRI data)	MO: cerebral peduncle
apc5	ICVF: medial lemniscus	-0.1498	0.062	-2.4139	0.015782	0.2151	0.0208	1.0081	0.007	-0.0433	0.0052	ADNI	5	ADNI_5	dMRI	28209	apc5	19	1911	25353	IDP_dMRI_TBSS_ICVF_Medial_lemniscus_L	11	WM tract ICVF	Mean ICVF (intra-cellular volume fraction) in medial lemniscus (left) on FA (fractional anisotropy) skeleton (from dMRI data)	ICVF: medial lemniscus
apc3	ICVF: external capsule	0.1886	0.0782	2.4105	0.015933	0.3188	0.0319	1.0247	0.0098	0.0169	0.0052	ADNI	3	ADNI_3	dMRI	28687	apc3	19	1935	25377	IDP_dMRI_TBSS_ICVF_External_capsule_L	11	WM tract ICVF	Mean ICVF (intra-cellular volume fraction) in external capsule (left) on FA (fractional anisotropy) skeleton (from dMRI data)	ICVF: external capsule
apc5	OD: limb of internal capsule	0.1535	0.0637	2.4096	0.015972	0.3437	0.0256	1.0071	0.0083	0.0895	0.0059	ADNI	5	ADNI_5	dMRI	29909	apc5	19	1996	25411	IDP_dMRI_TBSS_OD_Posterior_limb_of_internal_capsule_L	12	WM tract OD	Mean OD (orientation dispersion index) in posterior limb of internal capsule (left) on FA (fractional anisotropy) skeleton (from dMRI data)	OD: limb of internal capsule
apc7	MD: retrolenticular part of internal capsule	0.1603	0.0665	2.4089	0.016	0.2235	0.0267	1.0202	0.0084	0.0392	0.005	ADNI	7	ADNI_7	dMRI	36450	apc7	16	1623	25125	IDP_dMRI_TBSS_MD_Retrolenticular_part_of_internal_capsule_L	10	WM tract diffusivity	Mean MD (mean diffusivity) in retrolenticular part of internal capsule (left) on FA (fractional anisotropy) skeleton (from dMRI data)	MD: retrolenticular part of internal capsule
apc1	FA: uncinate fasciculus	0.1448	0.0601	2.4082	0.016033	0.3182	0.0317	1.0067	0.0095	0.0711	0.0049	ADNI	1	ADNI_1	dMRI	23936	apc1	14	1497	25101	IDP_dMRI_TBSS_FA_Uncinate_fasciculus_L	8	WM tract FA	Mean FA (fractional anisotropy) in uncinate fasciculus (left) on FA skeleton (from dMRI data)	FA: uncinate fasciculus
ipc4	FA: corticospinal tract	-0.1747	0.0728	-2.4001	0.016391	0.1689	0.0196	1.006	0.007	-0.0272	0.0052	IMGNET	4	IMGNET_4	dMRI	23166	ipc4	14	1459	25063	IDP_dMRI_TBSS_FA_Corticospinal_tract_L	8	WM tract FA	Mean FA (fractional anisotropy) in corticospinal tract (left) on FA skeleton (from dMRI data)	FA: corticospinal tract
ipc0	MD: cerebral peduncle	-0.22	0.0916	-2.4002	0.0164	0.1536	0.0199	1.008	0.0068	0.014861	0.0049	IMGNET	0	IMGNET_0	dMRI	36320	ipc0	16	1617	25119	IDP_dMRI_TBSS_MD_Cerebral_peduncle_L	10	WM tract diffusivity	Mean MD (mean diffusivity) in cerebral peduncle (left) on FA (fractional anisotropy) skeleton (from dMRI data)	MD: cerebral peduncle
ipc6	MO: limb of internal capsule	0.1731	0.0722	2.397	0.01653	0.3462	0.0259	1.0132	0.0086	0.0152	0.0054	IMGNET	6	IMGNET_6	dMRI	61614	ipc6	15	1546	25171	IDP_dMRI_TBSS_MO_Posterior_limb_of_internal_capsule_L	9	WM tract MO	Mean MO (diffusion tensor mode) in posterior limb of internal capsule (left) on FA (fractional anisotropy) skeleton (from dMRI data)	MO: limb of internal capsule
apc1	FA: retrolenticular part of internal capsule	-0.1444	0.0602	-2.3964	0.016557	0.2335	0.0242	1.0241	0.0077	-0.1131	0.0047	ADNI	1	ADNI_1	dMRI	23456	apc1	14	1473	25077	IDP_dMRI_TBSS_FA_Retrolenticular_part_of_internal_capsule_L	8	WM tract FA	Mean FA (fractional anisotropy) in retrolenticular part of internal capsule (left) on FA skeleton (from dMRI data)	FA: retrolenticular part of internal capsule
apc3	ISOVF: external capsule	0.1942	0.0811	2.3949	0.016626	0.2076	0.0249	1.0022	0.0077	0.088433	0.0042	ADNI	3	ADNI_3	dMRI	15687	apc3	20	2085	25473	IDP_dMRI_TBSS_ISOVF_External_capsule_L	13	WM tract ISOVF	Mean ISOVF (isotropic or free water volume fraction) in external capsule (left) on FA (fractional anisotropy) skeleton (from dMRI data)	ISOVF: external capsule
apc8	MO: cingulum cingulate gyrus	0.1401	0.0586	2.3905	0.0168	0.2364	0.0239	1.0188	0.0081	0.0911	0.0052	ADNI	8	ADNI_8	dMRI	61925	apc8	15	1562	25187	IDP_dMRI_TBSS_MO_Cingulum_cingulate_gyrus_L	9	WM tract MO	Mean MO (diffusion tensor mode) in cingulum cingulate gyrus (left) on FA (fractional anisotropy) skeleton (from dMRI data)	MO: cingulum cingulate gyrus
ipc1	MO: external capsule	-0.15022	0.0629	-2.3872	0.016976	0.2667	0.0223	1.0015	0.0078	-0.0809	0.0049	IMGNET	1	IMGNET_1	dMRI	61882	ipc1	15	1560	25185	IDP_dMRI_TBSS_MO_External_capsule_L	9	WM tract MO	Mean MO (diffusion tensor mode) in external capsule (left) on FA (fractional anisotropy) skeleton (from dMRI data)	MO: external capsule
apc2	OD: corticospinal tract	-0.1657	0.0695	-2.3831	0.017165	0.1273	0.0188	1.0077	0.0062	0.0297	0.0051	ADNI	2	ADNI_2	dMRI	29673	apc2	19	1984	25399	IDP_dMRI_TBSS_OD_Corticospinal_tract_L	12	WM tract OD	Mean OD (orientation dispersion index) in corticospinal tract (left) on FA (fractional anisotropy) skeleton (from dMRI data)	OD: corticospinal tract
apc8	MO: cerebral peduncle	-0.1418	0.0595	-2.3815	0.0172	0.2643	0.021	1.0061	0.0073	-0.059	0.0048	ADNI	8	ADNI_8	dMRI	61525	apc8	15	1542	25167	IDP_dMRI_TBSS_MO_Cerebral_peduncle_L	9	WM tract MO	Mean MO (diffusion tensor mode) in cerebral peduncle (left) on FA (fractional anisotropy) skeleton (from dMRI data)	MO: cerebral peduncle
ipc9	MO: limb of internal capsule	0.14073	0.0592	2.3766	0.017472	0.3462	0.0259	1.0132	0.0086	0.0742	0.005	IMGNET	9	IMGNET_9	dMRI	61604	ipc9	15	1546	25171	IDP_dMRI_TBSS_MO_Posterior_limb_of_internal_capsule_L	9	WM tract MO	Mean MO (diffusion tensor mode) in posterior limb of internal capsule (left) on FA (fractional anisotropy) skeleton (from dMRI data)	MO: limb of internal capsule
apc9	MD: corticospinal tract	-0.1958	0.0826	-2.3705	0.017766	0.1679	0.0213	1.0034	0.0079	-0.041	0.0052	ADNI	9	ADNI_9	dMRI	36172	apc9	16	1609	25111	IDP_dMRI_TBSS_MD_Corticospinal_tract_L	10	WM tract diffusivity	Mean MD (mean diffusivity) in corticospinal tract (left) on FA (fractional anisotropy) skeleton (from dMRI data)	MD: corticospinal tract
ipc4	ISOVF: fornix cres+stria terminalis	-0.2639	0.1117	-2.3631	0.0181	0.0727	0.0164	1.0208	0.0067	-0.0569	0.0047	IMGNET	4	IMGNET_4	dMRI	15806	ipc4	20	2091	25479	IDP_dMRI_TBSS_ISOVF_Fornix_cres+Stria_terminalis_L	13	WM tract ISOVF	Mean ISOVF (isotropic or free water volume fraction) in fornix cres+stria terminalis (left) on FA (fractional anisotropy) skeleton (from dMRI data)	ISOVF: fornix cres+stria terminalis
ipc3	MD: limb of internal capsule	-0.1832	0.0776	-2.3619	0.0182	0.2085	0.0226	1.0058	0.008	0.018044	0.0047	IMGNET	3	IMGNET_3	dMRI	36419	ipc3	16	1621	25123	IDP_dMRI_TBSS_MD_Posterior_limb_of_internal_capsule_L	10	WM tract diffusivity	Mean MD (mean diffusivity) in posterior limb of internal capsule (left) on FA (fractional anisotropy) skeleton (from dMRI data)	MD: limb of internal capsule
ipc6	MD: cingulum hippocampus	-0.1882	0.0797	-2.3595	0.0183	0.2059	0.0219	1.0255	0.0084	-0.013993	0.0047	IMGNET	6	IMGNET_6	dMRI	36774	ipc6	16	1639	25141	IDP_dMRI_TBSS_MD_Cingulum_hippocampus_L	10	WM tract diffusivity	Mean MD (mean diffusivity) in cingulum hippocampus (left) on FA (fractional anisotropy) skeleton (from dMRI data)	MD: cingulum hippocampus
apc1	OD: thalamic radiation	-0.1489	0.0631	-2.3594	0.018305	0.2405	0.0206	0.9822	0.0073	-0.0836	0.005	ADNI	1	ADNI_1	dMRI	14116	apc1	20	2006	25421	IDP_dMRI_TBSS_OD_Posterior_thalamic_radiation_L	12	WM tract OD	Mean OD (orientation dispersion index) in posterior thalamic radiation (left) on FA (fractional anisotropy) skeleton (from dMRI data)	OD: thalamic radiation
apc1	ICVF: medial lemniscus	0.1578	0.0671	2.3508	0.018732	0.2151	0.0208	1.0081	0.007	-0.001	0.0049	ADNI	1	ADNI_1	dMRI	28216	apc1	19	1911	25353	IDP_dMRI_TBSS_ICVF_Medial_lemniscus_L	11	WM tract ICVF	Mean ICVF (intra-cellular volume fraction) in medial lemniscus (left) on FA (fractional anisotropy) skeleton (from dMRI data)	ICVF: medial lemniscus
apc6	MO: retrolenticular part of internal capsule	-0.1113	0.0474	-2.3462	0.018967	0.2326	0.0238	1.0191	0.0072	-0.0822	0.0051	ADNI	6	ADNI_6	dMRI	61658	apc6	15	1548	25173	IDP_dMRI_TBSS_MO_Retrolenticular_part_of_internal_capsule_L	9	WM tract MO	Mean MO (diffusion tensor mode) in retrolenticular part of internal capsule (left) on FA (fractional anisotropy) skeleton (from dMRI data)	MO: retrolenticular part of internal capsule
ipc9	FA: corticospinal tract	-0.1555	0.0664	-2.3432	0.01912	0.1689	0.0196	1.006	0.007	-0.017	0.0046	IMGNET	9	IMGNET_9	dMRI	23164	ipc9	14	1459	25063	IDP_dMRI_TBSS_FA_Corticospinal_tract_L	8	WM tract FA	Mean FA (fractional anisotropy) in corticospinal tract (left) on FA skeleton (from dMRI data)	FA: corticospinal tract
ipc2	ICVF: sagittal stratum	0.1017	0.0435	2.3393	0.019322	0.3075	0.037	1.0338	0.0106	0.0164	0.0052	IMGNET	2	IMGNET_2	dMRI	28643	ipc2	19	1933	25375	IDP_dMRI_TBSS_ICVF_Sagittal_stratum_L	11	WM tract ICVF	Mean ICVF (intra-cellular volume fraction) in sagittal stratum (left) on FA (fractional anisotropy) skeleton (from dMRI data)	ICVF: sagittal stratum
ipc2	ISOVF: medial lemniscus	-0.1678	0.0718	-2.337	0.019442	0.1023	0.0174	0.9964	0.0065	-0.0863	0.0051	IMGNET	2	IMGNET_2	dMRI	15203	ipc2	20	2061	25449	IDP_dMRI_TBSS_ISOVF_Medial_lemniscus_L	13	WM tract ISOVF	Mean ISOVF (isotropic or free water volume fraction) in medial lemniscus (left) on FA (fractional anisotropy) skeleton (from dMRI data)	ISOVF: medial lemniscus
ipc0	OD: fornix cres+stria terminalis	0.1739	0.0745	2.3329	0.019655	0.2286	0.0218	1.0114	0.0079	0.069	0.0051	IMGNET	0	IMGNET_0	dMRI	14300	ipc0	20	2016	25431	IDP_dMRI_TBSS_OD_Fornix_cres+Stria_terminalis_L	12	WM tract OD	Mean OD (orientation dispersion index) in fornix cres+stria terminalis (left) on FA (fractional anisotropy) skeleton (from dMRI data)	OD: fornix cres+stria terminalis
ipc0	OD: corticospinal tract	-0.2048	0.0879	-2.3312	0.019742	0.1273	0.0188	1.0077	0.0062	-0.0679	0.0044	IMGNET	0	IMGNET_0	dMRI	29660	ipc0	19	1984	25399	IDP_dMRI_TBSS_OD_Corticospinal_tract_L	12	WM tract OD	Mean OD (orientation dispersion index) in corticospinal tract (left) on FA (fractional anisotropy) skeleton (from dMRI data)	OD: corticospinal tract
apc9	ICVF: corona radiata	0.1464	0.0628	2.3296	0.019829	0.3329	0.035	1.0247	0.0095	0.0777	0.0051	ADNI	9	ADNI_9	dMRI	28572	apc9	19	1929	25371	IDP_dMRI_TBSS_ICVF_Posterior_corona_radiata_L	11	WM tract ICVF	Mean ICVF (intra-cellular volume fraction) in posterior corona radiata (left) on FA (fractional anisotropy) skeleton (from dMRI data)	ICVF: corona radiata
ipc1	MO: corona radiata	0.16427	0.0705	2.329	0.019861	0.2019	0.0204	1.0152	0.0074	0.1011	0.0053	IMGNET	1	IMGNET_1	dMRI	61762	ipc1	15	1554	25179	IDP_dMRI_TBSS_MO_Posterior_corona_radiata_L	9	WM tract MO	Mean MO (diffusion tensor mode) in posterior corona radiata (left) on FA (fractional anisotropy) skeleton (from dMRI data)	MO: corona radiata
ipc3	ICVF: fornix cres+stria terminalis	0.1773	0.0761	2.3287	0.0199	0.3027	0.0331	1.0223	0.0103	-0.0238	0.0054	IMGNET	3	IMGNET_3	dMRI	28819	ipc3	19	1941	25383	IDP_dMRI_TBSS_ICVF_Fornix_cres+Stria_terminalis_L	11	WM tract ICVF	Mean ICVF (intra-cellular volume fraction) in fornix cres+stria terminalis (left) on FA (fractional anisotropy) skeleton (from dMRI data)	ICVF: fornix cres+stria terminalis
apc5	MO: thalamic radiation	0.159	0.0684	2.326	0.020021	0.1602	0.0198	1.0018	0.0072	-0.024	0.0044	ADNI	5	ADNI_5	dMRI	61809	apc5	15	1556	25181	IDP_dMRI_TBSS_MO_Posterior_thalamic_radiation_L	9	WM tract MO	Mean MO (diffusion tensor mode) in posterior thalamic radiation (left) on FA (fractional anisotropy) skeleton (from dMRI data)	MO: thalamic radiation
apc1	ISOVF: cingulum cingulate gyrus	0.1851	0.0798	2.3186	0.020417	0.1938	0.0307	1.006	0.0096	0.1248	0.0055	ADNI	1	ADNI_1	dMRI	15736	apc1	20	2087	25475	IDP_dMRI_TBSS_ISOVF_Cingulum_cingulate_gyrus_L	13	WM tract ISOVF	Mean ISOVF (isotropic or free water volume fraction) in cingulum cingulate gyrus (left) on FA (fractional anisotropy) skeleton (from dMRI data)	ISOVF: cingulum cingulate gyrus
ipc1	MO: sagittal stratum	-0.15432	0.0666	-2.317	0.020505	0.1874	0.0207	0.9995	0.0078	0.016	0.0051	IMGNET	1	IMGNET_1	dMRI	61842	ipc1	15	1558	25183	IDP_dMRI_TBSS_MO_Sagittal_stratum_L	9	WM tract MO	Mean MO (diffusion tensor mode) in sagittal stratum (left) on FA (fractional anisotropy) skeleton (from dMRI data)	MO: sagittal stratum
apc2	FA: corticospinal tract	0.1541	0.0667	2.3123	0.020763	0.1689	0.0196	1.006	0.007	-0.0173	0.0049	ADNI	2	ADNI_2	dMRI	23173	apc2	14	1459	25063	IDP_dMRI_TBSS_FA_Corticospinal_tract_L	8	WM tract FA	Mean FA (fractional anisotropy) in corticospinal tract (left) on FA skeleton (from dMRI data)	FA: corticospinal tract
apc2	ISOVF: external capsule	-0.1483	0.0643	-2.3056	0.021133	0.2076	0.0249	1.0022	0.0077	0.0087577	0.0055	ADNI	2	ADNI_2	dMRI	15693	apc2	20	2085	25473	IDP_dMRI_TBSS_ISOVF_External_capsule_L	13	WM tract ISOVF	Mean ISOVF (isotropic or free water volume fraction) in external capsule (left) on FA (fractional anisotropy) skeleton (from dMRI data)	ISOVF: external capsule
ipc6	FA: limb of internal capsule	0.1552	0.0675	2.3	0.0215	0.2921	0.0253	1.02	0.0082	0.0052	0.0046	IMGNET	6	IMGNET_6	dMRI	23414	ipc6	14	1471	25075	IDP_dMRI_TBSS_FA_Posterior_limb_of_internal_capsule_L	8	WM tract FA	Mean FA (fractional anisotropy) in posterior limb of internal capsule (left) on FA skeleton (from dMRI data)	FA: limb of internal capsule
apc1	ICVF: tapetum	0.1329	0.0579	2.2942	0.021777	0.2208	0.0237	1.0036	0.0084	0.0813	0.0044	ADNI	1	ADNI_1	dMRI	28976	apc1	19	1949	25391	IDP_dMRI_TBSS_ICVF_Tapetum_L	11	WM tract ICVF	Mean ICVF (intra-cellular volume fraction) in tapetum (left) on FA (fractional anisotropy) skeleton (from dMRI data)	ICVF: tapetum
apc6	MD: retrolenticular part of internal capsule	-0.128	0.0559	-2.2901	0.022014	0.2235	0.0267	1.0202	0.0084	0.0034	0.0054	ADNI	6	ADNI_6	dMRI	36458	apc6	16	1623	25125	IDP_dMRI_TBSS_MD_Retrolenticular_part_of_internal_capsule_L	10	WM tract diffusivity	Mean MD (mean diffusivity) in retrolenticular part of internal capsule (left) on FA (fractional anisotropy) skeleton (from dMRI data)	MD: retrolenticular part of internal capsule
ipc9	ISOVF: uncinate fasciculus	-0.2441	0.1068	-2.2851	0.022308	0.0616	0.0151	0.998	0.0061	0.0081	0.0044	IMGNET	9	IMGNET_9	dMRI	15924	ipc9	20	2097	25485	IDP_dMRI_TBSS_ISOVF_Uncinate_fasciculus_L	13	WM tract ISOVF	Mean ISOVF (isotropic or free water volume fraction) in uncinate fasciculus (left) on FA (fractional anisotropy) skeleton (from dMRI data)	ISOVF: uncinate fasciculus
apc4	MD: fornix cres+stria terminalis	0.1631	0.0714	2.2836	0.022397	0.1519	0.019	1.0162	0.0077	0.0872	0.0055	ADNI	4	ADNI_4	dMRI	36815	apc4	16	1641	25143	IDP_dMRI_TBSS_MD_Fornix_cres+Stria_terminalis_L	10	WM tract diffusivity	Mean MD (mean diffusivity) in fornix cres+stria terminalis (left) on FA (fractional anisotropy) skeleton (from dMRI data)	MD: fornix cres+stria terminalis
ipc7	ISOVF: medial lemniscus	-0.2598	0.1138	-2.2827	0.0224	0.1023	0.0174	0.9964	0.0065	-0.0437	0.0047	IMGNET	7	IMGNET_7	dMRI	15208	ipc7	20	2061	25449	IDP_dMRI_TBSS_ISOVF_Medial_lemniscus_L	13	WM tract ISOVF	Mean ISOVF (isotropic or free water volume fraction) in medial lemniscus (left) on FA (fractional anisotropy) skeleton (from dMRI data)	ISOVF: medial lemniscus
ipc9	MO: fornix cres+stria terminalis	-0.15347	0.0673	-2.2801	0.022604	0.2306	0.021	0.9988	0.0071	-0.0862	0.0049	IMGNET	9	IMGNET_9	dMRI	62004	ipc9	15	1566	25191	IDP_dMRI_TBSS_MO_Fornix_cres+Stria_terminalis_L	9	WM tract MO	Mean MO (diffusion tensor mode) in fornix cres+stria terminalis (left) on FA (fractional anisotropy) skeleton (from dMRI data)	MO: fornix cres+stria terminalis
apc2	OD: thalamic radiation	0.1279	0.0562	2.2756	0.02287	0.2405	0.0206	0.9822	0.0073	0.10731	0.0048	ADNI	2	ADNI_2	dMRI	14113	apc2	20	2006	25421	IDP_dMRI_TBSS_OD_Posterior_thalamic_radiation_L	12	WM tract OD	Mean OD (orientation dispersion index) in posterior thalamic radiation (left) on FA (fractional anisotropy) skeleton (from dMRI data)	OD: thalamic radiation
ipc9	ICVF: sagittal stratum	-0.1411	0.0623	-2.2629	0.023643	0.3075	0.037	1.0338	0.0106	-0.0061	0.0045	IMGNET	9	IMGNET_9	dMRI	28644	ipc9	19	1933	25375	IDP_dMRI_TBSS_ICVF_Sagittal_stratum_L	11	WM tract ICVF	Mean ICVF (intra-cellular volume fraction) in sagittal stratum (left) on FA (fractional anisotropy) skeleton (from dMRI data)	ICVF: sagittal stratum
ipc5	MO: fornix cres+stria terminalis	0.1446	0.064	2.2592	0.023868	0.2306	0.021	0.9988	0.0071	0.0399	0.0051	IMGNET	5	IMGNET_5	dMRI	62017	ipc5	15	1566	25191	IDP_dMRI_TBSS_MO_Fornix_cres+Stria_terminalis_L	9	WM tract MO	Mean MO (diffusion tensor mode) in fornix cres+stria terminalis (left) on FA (fractional anisotropy) skeleton (from dMRI data)	MO: fornix cres+stria terminalis
ipc5	FA: cingulum hippocampus	0.1541	0.0683	2.2565	0.02404	0.2386	0.0201	1.0025	0.0073	-0.018378	0.0047	IMGNET	5	IMGNET_5	dMRI	23777	ipc5	14	1489	25093	IDP_dMRI_TBSS_FA_Cingulum_hippocampus_L	8	WM tract FA	Mean FA (fractional anisotropy) in cingulum hippocampus (left) on FA skeleton (from dMRI data)	FA: cingulum hippocampus
apc0	OD: sagittal stratum	0.1514	0.0671	2.2561	0.024064	0.1965	0.0223	1.0089	0.0076	-0.0045	0.0057	ADNI	0	ADNI_0	dMRI	14141	apc0	20	2008	25423	IDP_dMRI_TBSS_OD_Sagittal_stratum_L	12	WM tract OD	Mean OD (orientation dispersion index) in sagittal stratum (left) on FA (fractional anisotropy) skeleton (from dMRI data)	OD: sagittal stratum
apc2	OD: retrolenticular part of internal capsule	-0.1384	0.0614	-2.2553	0.024116	0.1981	0.0203	1.0294	0.0071	-0.1368	0.0052	ADNI	2	ADNI_2	dMRI	29953	apc2	19	1998	25413	IDP_dMRI_TBSS_OD_Retrolenticular_part_of_internal_capsule_L	12	WM tract OD	Mean OD (orientation dispersion index) in retrolenticular part of internal capsule (left) on FA (fractional anisotropy) skeleton (from dMRI data)	OD: retrolenticular part of internal capsule
ipc9	MO: thalamic radiation	-0.17338	0.0769	-2.2547	0.024152	0.1602	0.0198	1.0018	0.0072	-0.0408	0.0049	IMGNET	9	IMGNET_9	dMRI	61804	ipc9	15	1556	25181	IDP_dMRI_TBSS_MO_Posterior_thalamic_radiation_L	9	WM tract MO	Mean MO (diffusion tensor mode) in posterior thalamic radiation (left) on FA (fractional anisotropy) skeleton (from dMRI data)	MO: thalamic radiation
apc2	OD: sagittal stratum	-0.142	0.063	-2.2545	0.024166	0.1965	0.0223	1.0089	0.0076	-0.024409	0.0049	ADNI	2	ADNI_2	dMRI	14153	apc2	20	2008	25423	IDP_dMRI_TBSS_OD_Sagittal_stratum_L	12	WM tract OD	Mean OD (orientation dispersion index) in sagittal stratum (left) on FA (fractional anisotropy) skeleton (from dMRI data)	OD: sagittal stratum
apc6	MD: cerebral peduncle	-0.1402	0.0623	-2.2517	0.024339	0.1536	0.0199	1.008	0.0068	-0.0211	0.0055	ADNI	6	ADNI_6	dMRI	36338	apc6	16	1617	25119	IDP_dMRI_TBSS_MD_Cerebral_peduncle_L	10	WM tract diffusivity	Mean MD (mean diffusivity) in cerebral peduncle (left) on FA (fractional anisotropy) skeleton (from dMRI data)	MD: cerebral peduncle
apc9	ICVF: sagittal stratum	0.1498	0.0666	2.2487	0.024534	0.3075	0.037	1.0338	0.0106	0.0959	0.0055	ADNI	9	ADNI_9	dMRI	28652	apc9	19	1933	25375	IDP_dMRI_TBSS_ICVF_Sagittal_stratum_L	11	WM tract ICVF	Mean ICVF (intra-cellular volume fraction) in sagittal stratum (left) on FA (fractional anisotropy) skeleton (from dMRI data)	ICVF: sagittal stratum
ipc2	FA: fornix cres+stria terminalis	0.12	0.0534	2.2461	0.024698	0.2484	0.0235	1.0156	0.008	0.0398	0.0054	IMGNET	2	IMGNET_2	dMRI	23803	ipc2	14	1491	25095	IDP_dMRI_TBSS_FA_Fornix_cres+Stria_terminalis_L	8	WM tract FA	Mean FA (fractional anisotropy) in fornix cres+stria terminalis (left) on FA skeleton (from dMRI data)	FA: fornix cres+stria terminalis
apc0	FA: cingulum cingulate gyrus	-0.1205	0.0537	-2.2433	0.024879	0.3072	0.0254	1.0214	0.0083	-0.074	0.0051	ADNI	0	ADNI_0	dMRI	23721	apc0	14	1487	25091	IDP_dMRI_TBSS_FA_Cingulum_cingulate_gyrus_L	8	WM tract FA	Mean FA (fractional anisotropy) in cingulum cingulate gyrus (left) on FA skeleton (from dMRI data)	FA: cingulum cingulate gyrus
apc4	MO: cingulum hippocampus	0.2074	0.0924	2.2429	0.0249	0.1565	0.0246	1.0172	0.0086	0.0161	0.0068	ADNI	4	ADNI_4	dMRI	61975	apc4	15	1564	25189	IDP_dMRI_TBSS_MO_Cingulum_hippocampus_L	9	WM tract MO	Mean MO (diffusion tensor mode) in cingulum hippocampus (left) on FA (fractional anisotropy) skeleton (from dMRI data)	MO: cingulum hippocampus
apc9	MD: sagittal stratum	-0.1615	0.0721	-2.2421	0.024955	0.219	0.0265	1.0371	0.0086	-0.096	0.0051	ADNI	9	ADNI_9	dMRI	36652	apc9	16	1633	25135	IDP_dMRI_TBSS_MD_Sagittal_stratum_L	10	WM tract diffusivity	Mean MD (mean diffusivity) in sagittal stratum (left) on FA (fractional anisotropy) skeleton (from dMRI data)	MD: sagittal stratum
apc4	ISOVF: corona radiata	-0.1534	0.0686	-2.2371	0.02528	0.2135	0.0257	1.0127	0.0085	0.0182	0.0058	ADNI	4	ADNI_4	dMRI	15575	apc4	20	2079	25467	IDP_dMRI_TBSS_ISOVF_Posterior_corona_radiata_L	13	WM tract ISOVF	Mean ISOVF (isotropic or free water volume fraction) in posterior corona radiata (left) on FA (fractional anisotropy) skeleton (from dMRI data)	ISOVF: corona radiata
apc0	MD: sagittal stratum	0.1385	0.0619	2.2369	0.025292	0.219	0.0265	1.0371	0.0086	0.0787	0.0049	ADNI	0	ADNI_0	dMRI	36641	apc0	16	1633	25135	IDP_dMRI_TBSS_MD_Sagittal_stratum_L	10	WM tract diffusivity	Mean MD (mean diffusivity) in sagittal stratum (left) on FA (fractional anisotropy) skeleton (from dMRI data)	MD: sagittal stratum
apc0	ISOVF: tapetum	0.1589	0.071	2.2364	0.025322	0.1475	0.0169	1.0235	0.0069	0.1579	0.0049	ADNI	0	ADNI_0	dMRI	15961	apc0	20	2099	25487	IDP_dMRI_TBSS_ISOVF_Tapetum_L	13	WM tract ISOVF	Mean ISOVF (isotropic or free water volume fraction) in tapetum (left) on FA (fractional anisotropy) skeleton (from dMRI data)	ISOVF: tapetum
apc3	ISOVF: limb of internal capsule a	0.2883	0.1289	2.2363	0.025332	0.079	0.0175	1.006	0.007	0.063255	0.0047	ADNI	3	ADNI_3	dMRI	15407	apc3	20	2071	25459	IDP_dMRI_TBSS_ISOVF_Posterior_limb_of_internal_capsule_L	13	WM tract ISOVF	Mean ISOVF (isotropic or free water volume fraction) in posterior limb of internal capsule (left) on FA (fractional anisotropy) skeleton (from dMRI da	ISOVF: limb of internal capsule a
apc9	ISOVF: cingulum cingulate gyrus	-0.1726	0.0774	-2.2314	0.025655	0.1938	0.0307	1.006	0.0096	-0.0356	0.005	ADNI	9	ADNI_9	dMRI	15732	apc9	20	2087	25475	IDP_dMRI_TBSS_ISOVF_Cingulum_cingulate_gyrus_L	13	WM tract ISOVF	Mean ISOVF (isotropic or free water volume fraction) in cingulum cingulate gyrus (left) on FA (fractional anisotropy) skeleton (from dMRI data)	ISOVF: cingulum cingulate gyrus
apc8	ICVF: uncinate fasciculus	0.1262	0.0566	2.2306	0.0257	0.303	0.0327	1.0093	0.0103	0.0677	0.0057	ADNI	8	ADNI_8	dMRI	28925	apc8	19	1947	25389	IDP_dMRI_TBSS_ICVF_Uncinate_fasciculus_L	11	WM tract ICVF	Mean ICVF (intra-cellular volume fraction) in uncinate fasciculus (left) on FA (fractional anisotropy) skeleton (from dMRI data)	ICVF: uncinate fasciculus
ipc4	ICVF: cingulum hippocampus	0.1425	0.0639	2.2299	0.0258	0.3016	0.0306	1.0229	0.0106	0.0222	0.0051	IMGNET	4	IMGNET_4	dMRI	28766	ipc4	19	1939	25381	IDP_dMRI_TBSS_ICVF_Cingulum_hippocampus_L	11	WM tract ICVF	Mean ICVF (intra-cellular volume fraction) in cingulum hippocampus (left) on FA (fractional anisotropy) skeleton (from dMRI data)	ICVF: cingulum hippocampus
ipc3	ICVF: uncinate fasciculus	0.1648	0.0739	2.2297	0.0258	0.303	0.0327	1.0093	0.0103	-0.0289	0.005	IMGNET	3	IMGNET_3	dMRI	28939	ipc3	19	1947	25389	IDP_dMRI_TBSS_ICVF_Uncinate_fasciculus_L	11	WM tract ICVF	Mean ICVF (intra-cellular volume fraction) in uncinate fasciculus (left) on FA (fractional anisotropy) skeleton (from dMRI data)	ICVF: uncinate fasciculus
ipc8	ISOVF: limb of internal capsule a	-0.3042	0.1367	-2.2244	0.0261	0.079	0.0175	1.006	0.007	-0.007806	0.0044	IMGNET	8	IMGNET_8	dMRI	15411	ipc8	20	2071	25459	IDP_dMRI_TBSS_ISOVF_Posterior_limb_of_internal_capsule_L	13	WM tract ISOVF	Mean ISOVF (isotropic or free water volume fraction) in posterior limb of internal capsule (left) on FA (fractional anisotropy) skeleton (from dMRI da	ISOVF: limb of internal capsule a
apc8	MO: uncinate fasciculus	0.1472	0.0662	2.2228	0.0262	0.1958	0.0216	1.0222	0.008	0.011	0.0053	ADNI	8	ADNI_8	dMRI	62125	apc8	15	1572	25197	IDP_dMRI_TBSS_MO_Uncinate_fasciculus_L	9	WM tract MO	Mean MO (diffusion tensor mode) in uncinate fasciculus (left) on FA (fractional anisotropy) skeleton (from dMRI data)	MO: uncinate fasciculus
ipc9	ICVF: cingulum cingulate gyrus	-0.1142	0.0515	-2.2199	0.026425	0.3643	0.0373	1.0204	0.0101	-0.0359	0.0044	IMGNET	9	IMGNET_9	dMRI	28724	ipc9	19	1937	25379	IDP_dMRI_TBSS_ICVF_Cingulum_cingulate_gyrus_L	11	WM tract ICVF	Mean ICVF (intra-cellular volume fraction) in cingulum cingulate gyrus (left) on FA (fractional anisotropy) skeleton (from dMRI data)	ICVF: cingulum cingulate gyrus
ipc7	FA: fornix cres+stria terminalis	-0.17073	0.0771	-2.2134	0.026872	0.2484	0.0235	1.0156	0.008	-0.0576	0.0046	IMGNET	7	IMGNET_7	dMRI	23808	ipc7	14	1491	25095	IDP_dMRI_TBSS_FA_Fornix_cres+Stria_terminalis_L	8	WM tract FA	Mean FA (fractional anisotropy) in fornix cres+stria terminalis (left) on FA skeleton (from dMRI data)	FA: fornix cres+stria terminalis
apc3	MO: limb of internal capsule	-0.1712	0.0774	-2.2125	0.02693	0.3462	0.0259	1.0132	0.0086	-0.0523	0.0052	ADNI	3	ADNI_3	dMRI	61607	apc3	15	1546	25171	IDP_dMRI_TBSS_MO_Posterior_limb_of_internal_capsule_L	9	WM tract MO	Mean MO (diffusion tensor mode) in posterior limb of internal capsule (left) on FA (fractional anisotropy) skeleton (from dMRI data)	MO: limb of internal capsule
ipc1	OD: sagittal stratum	0.1657	0.0752	2.203	0.027592	0.1965	0.0223	1.0089	0.0076	8.6898e-05	0.0052	IMGNET	1	IMGNET_1	dMRI	14142	ipc1	20	2008	25423	IDP_dMRI_TBSS_OD_Sagittal_stratum_L	12	WM tract OD	Mean OD (orientation dispersion index) in sagittal stratum (left) on FA (fractional anisotropy) skeleton (from dMRI data)	OD: sagittal stratum
apc1	MO: thalamic radiation	0.1561	0.0709	2.203	0.027593	0.1602	0.0198	1.0018	0.0072	0.093	0.0049	ADNI	1	ADNI_1	dMRI	61816	apc1	15	1556	25181	IDP_dMRI_TBSS_MO_Posterior_thalamic_radiation_L	9	WM tract MO	Mean MO (diffusion tensor mode) in posterior thalamic radiation (left) on FA (fractional anisotropy) skeleton (from dMRI data)	MO: thalamic radiation
ipc3	MO: cingulum hippocampus	-0.237	0.1076	-2.203	0.0276	0.1565	0.0246	1.0172	0.0086	-0.0083119	0.0052	IMGNET	3	IMGNET_3	dMRI	61979	ipc3	15	1564	25189	IDP_dMRI_TBSS_MO_Cingulum_hippocampus_L	9	WM tract MO	Mean MO (diffusion tensor mode) in cingulum hippocampus (left) on FA (fractional anisotropy) skeleton (from dMRI data)	MO: cingulum hippocampus
apc8	OD: cingulum hippocampus	-0.1443	0.0656	-2.1992	0.027865	0.2043	0.0215	1.0128	0.0078	-0.0514	0.0052	ADNI	8	ADNI_8	dMRI	14265	apc8	20	2014	25429	IDP_dMRI_TBSS_OD_Cingulum_hippocampus_L	12	WM tract OD	Mean OD (orientation dispersion index) in cingulum hippocampus (left) on FA (fractional anisotropy) skeleton (from dMRI data)	OD: cingulum hippocampus
ipc6	ISOVF: limb of internal capsule a	0.27044	0.1231	2.1964	0.028064	0.079	0.0175	1.006	0.007	-0.0099	0.0049	IMGNET	6	IMGNET_6	dMRI	15414	ipc6	20	2071	25459	IDP_dMRI_TBSS_ISOVF_Posterior_limb_of_internal_capsule_L	13	WM tract ISOVF	Mean ISOVF (isotropic or free water volume fraction) in posterior limb of internal capsule (left) on FA (fractional anisotropy) skeleton (from dMRI da	ISOVF: limb of internal capsule a
ipc8	MO: fornix cres+stria terminalis	-0.1689	0.0769	-2.1963	0.0281	0.2306	0.021	0.9988	0.0071	-0.0764	0.0044	IMGNET	8	IMGNET_8	dMRI	62011	ipc8	15	1566	25191	IDP_dMRI_TBSS_MO_Fornix_cres+Stria_terminalis_L	9	WM tract MO	Mean MO (diffusion tensor mode) in fornix cres+stria terminalis (left) on FA (fractional anisotropy) skeleton (from dMRI data)	MO: fornix cres+stria terminalis
apc1	OD: cerebral peduncle	-0.1254	0.0573	-2.1907	0.028474	0.2986	0.0228	1.0004	0.0082	-0.0788	0.005	ADNI	1	ADNI_1	dMRI	29836	apc1	19	1992	25407	IDP_dMRI_TBSS_OD_Cerebral_peduncle_L	12	WM tract OD	Mean OD (orientation dispersion index) in cerebral peduncle (left) on FA (fractional anisotropy) skeleton (from dMRI data)	OD: cerebral peduncle
ipc4	OD: thalamic radiation	-0.177	0.081	-2.1862	0.0288	0.2405	0.0206	0.9822	0.0073	-0.067	0.0052	IMGNET	4	IMGNET_4	dMRI	14106	ipc4	20	2006	25421	IDP_dMRI_TBSS_OD_Posterior_thalamic_radiation_L	12	WM tract OD	Mean OD (orientation dispersion index) in posterior thalamic radiation (left) on FA (fractional anisotropy) skeleton (from dMRI data)	OD: thalamic radiation
ipc3	ISOVF: cingulum hippocampus	0.2398	0.1102	2.177	0.0295	0.0874	0.0185	1.0057	0.0071	0.0172	0.0049	IMGNET	3	IMGNET_3	dMRI	15779	ipc3	20	2089	25477	IDP_dMRI_TBSS_ISOVF_Cingulum_hippocampus_L	13	WM tract ISOVF	Mean ISOVF (isotropic or free water volume fraction) in cingulum hippocampus (left) on FA (fractional anisotropy) skeleton (from dMRI data)	ISOVF: cingulum hippocampus
apc9	ICVF: external capsule	0.1343	0.0618	2.1729	0.029786	0.3188	0.0319	1.0247	0.0098	0.071	0.005	ADNI	9	ADNI_9	dMRI	28692	apc9	19	1935	25377	IDP_dMRI_TBSS_ICVF_External_capsule_L	11	WM tract ICVF	Mean ICVF (intra-cellular volume fraction) in external capsule (left) on FA (fractional anisotropy) skeleton (from dMRI data)	ICVF: external capsule
apc6	ICVF: tapetum	0.1108	0.051	2.1727	0.029804	0.2208	0.0237	1.0036	0.0084	0.0156	0.005	ADNI	6	ADNI_6	dMRI	28978	apc6	19	1949	25391	IDP_dMRI_TBSS_ICVF_Tapetum_L	11	WM tract ICVF	Mean ICVF (intra-cellular volume fraction) in tapetum (left) on FA (fractional anisotropy) skeleton (from dMRI data)	ICVF: tapetum
apc6	ISOVF: external capsule	0.1308	0.0603	2.1695	0.030047	0.2076	0.0249	1.0022	0.0077	0.1114	0.0057	ADNI	6	ADNI_6	dMRI	15698	apc6	20	2085	25473	IDP_dMRI_TBSS_ISOVF_External_capsule_L	13	WM tract ISOVF	Mean ISOVF (isotropic or free water volume fraction) in external capsule (left) on FA (fractional anisotropy) skeleton (from dMRI data)	ISOVF: external capsule
apc6	FA: medial lemniscus	-0.1243	0.0573	-2.1692	0.0301	0.2035	0.0196	1.0168	0.0069	-0.0055	0.0051	ADNI	6	ADNI_6	dMRI	23218	apc6	14	1461	25065	IDP_dMRI_TBSS_FA_Medial_lemniscus_L	8	WM tract FA	Mean FA (fractional anisotropy) in medial lemniscus (left) on FA skeleton (from dMRI data)	FA: medial lemniscus
ipc8	ISOVF: corticospinal tract	-0.2107	0.0972	-2.1678	0.0302	0.1448	0.0205	1.0034	0.008	0.00043571	0.0048	IMGNET	8	IMGNET_8	dMRI	15171	ipc8	20	2059	25447	IDP_dMRI_TBSS_ISOVF_Corticospinal_tract_L	13	WM tract ISOVF	Mean ISOVF (isotropic or free water volume fraction) in corticospinal tract (left) on FA (fractional anisotropy) skeleton (from dMRI data)	ISOVF: corticospinal tract
ipc5	MO: limb of internal capsule	-0.1324	0.0611	-2.1663	0.030285	0.3462	0.0259	1.0132	0.0086	-0.0506	0.0053	IMGNET	5	IMGNET_5	dMRI	61617	ipc5	15	1546	25171	IDP_dMRI_TBSS_MO_Posterior_limb_of_internal_capsule_L	9	WM tract MO	Mean MO (diffusion tensor mode) in posterior limb of internal capsule (left) on FA (fractional anisotropy) skeleton (from dMRI data)	MO: limb of internal capsule
ipc9	OD: thalamic radiation	0.1445	0.0671	2.1549	0.031166	0.2405	0.0206	0.9822	0.0073	0.0577	0.0045	IMGNET	9	IMGNET_9	dMRI	14104	ipc9	20	2006	25421	IDP_dMRI_TBSS_OD_Posterior_thalamic_radiation_L	12	WM tract OD	Mean OD (orientation dispersion index) in posterior thalamic radiation (left) on FA (fractional anisotropy) skeleton (from dMRI data)	OD: thalamic radiation
apc3	ISOVF: thalamic radiation	0.2175	0.1009	2.1546	0.031192	0.158	0.0235	1.0201	0.0087	0.051157	0.0047	ADNI	3	ADNI_3	dMRI	15607	apc3	20	2081	25469	IDP_dMRI_TBSS_ISOVF_Posterior_thalamic_radiation_L	13	WM tract ISOVF	Mean ISOVF (isotropic or free water volume fraction) in posterior thalamic radiation (left) on FA (fractional anisotropy) skeleton (from dMRI data)	ISOVF: thalamic radiation
apc7	OD: limb of internal capsule	-0.1289	0.06	-2.1485	0.031677	0.3437	0.0256	1.0071	0.0083	-0.0814	0.0051	ADNI	7	ADNI_7	dMRI	29910	apc7	19	1996	25411	IDP_dMRI_TBSS_OD_Posterior_limb_of_internal_capsule_L	12	WM tract OD	Mean OD (orientation dispersion index) in posterior limb of internal capsule (left) on FA (fractional anisotropy) skeleton (from dMRI data)	OD: limb of internal capsule
ipc2	MD: tapetum	-0.1176	0.0549	-2.1414	0.032239	0.2081	0.0198	1.0247	0.0071	-0.0481	0.005	IMGNET	2	IMGNET_2	dMRI	36963	ipc2	16	1649	25151	IDP_dMRI_TBSS_MD_Tapetum_L	10	WM tract diffusivity	Mean MD (mean diffusivity) in tapetum (left) on FA (fractional anisotropy) skeleton (from dMRI data)	MD: tapetum
apc2	MO: retrolenticular part of internal capsule	0.1182	0.0552	2.1403	0.032332	0.2326	0.0238	1.0191	0.0072	0.1579	0.0053	ADNI	2	ADNI_2	dMRI	61653	apc2	15	1548	25173	IDP_dMRI_TBSS_MO_Retrolenticular_part_of_internal_capsule_L	9	WM tract MO	Mean MO (diffusion tensor mode) in retrolenticular part of internal capsule (left) on FA (fractional anisotropy) skeleton (from dMRI data)	MO: retrolenticular part of internal capsule
apc8	ICVF: thalamic radiation	-0.1314	0.0615	-2.1374	0.0326	0.3046	0.033	1.0274	0.0097	-0.0182	0.006	ADNI	8	ADNI_8	dMRI	28605	apc8	19	1931	25373	IDP_dMRI_TBSS_ICVF_Posterior_thalamic_radiation_L	11	WM tract ICVF	Mean ICVF (intra-cellular volume fraction) in posterior thalamic radiation (left) on FA (fractional anisotropy) skeleton (from dMRI data)	ICVF: thalamic radiation
ipc9	ISOVF: cerebral peduncle	0.2557	0.1197	2.1362	0.032662	0.0516	0.0161	1.0099	0.0063	0.002	0.0041	IMGNET	9	IMGNET_9	dMRI	15324	ipc9	20	2067	25455	IDP_dMRI_TBSS_ISOVF_Cerebral_peduncle_L	13	WM tract ISOVF	Mean ISOVF (isotropic or free water volume fraction) in cerebral peduncle (left) on FA (fractional anisotropy) skeleton (from dMRI data)	ISOVF: cerebral peduncle
apc0	MD: thalamic radiation	0.1348	0.0632	2.1342	0.032824	0.2439	0.0263	1.0271	0.0078	0.0952	0.0054	ADNI	0	ADNI_0	dMRI	36601	apc0	16	1631	25133	IDP_dMRI_TBSS_MD_Posterior_thalamic_radiation_L	10	WM tract diffusivity	Mean MD (mean diffusivity) in posterior thalamic radiation (left) on FA (fractional anisotropy) skeleton (from dMRI data)	MD: thalamic radiation
ipc7	ICVF: fornix cres+stria terminalis	-0.15797	0.0743	-2.1269	0.0334	0.3027	0.0331	1.0223	0.0103	-0.0424	0.0047	IMGNET	7	IMGNET_7	dMRI	28808	ipc7	19	1941	25383	IDP_dMRI_TBSS_ICVF_Fornix_cres+Stria_terminalis_L	11	WM tract ICVF	Mean ICVF (intra-cellular volume fraction) in fornix cres+stria terminalis (left) on FA (fractional anisotropy) skeleton (from dMRI data)	ICVF: fornix cres+stria terminalis
ipc5	OD: retrolenticular part of internal capsule	0.1636	0.0772	2.1192	0.0341	0.1981	0.0203	1.0294	0.0071	0.0596	0.0046	IMGNET	5	IMGNET_5	dMRI	29957	ipc5	19	1998	25413	IDP_dMRI_TBSS_OD_Retrolenticular_part_of_internal_capsule_L	12	WM tract OD	Mean OD (orientation dispersion index) in retrolenticular part of internal capsule (left) on FA (fractional anisotropy) skeleton (from dMRI data)	OD: retrolenticular part of internal capsule
apc9	ISOVF: tapetum	-0.1779	0.0843	-2.111	0.034769	0.1475	0.0169	1.0235	0.0069	-0.0139	0.0046	ADNI	9	ADNI_9	dMRI	15972	apc9	20	2099	25487	IDP_dMRI_TBSS_ISOVF_Tapetum_L	13	WM tract ISOVF	Mean ISOVF (isotropic or free water volume fraction) in tapetum (left) on FA (fractional anisotropy) skeleton (from dMRI data)	ISOVF: tapetum
apc7	FA: cingulum cingulate gyrus	-0.1228	0.0583	-2.1069	0.03513	0.3072	0.0254	1.0214	0.0083	-0.0832	0.0053	ADNI	7	ADNI_7	dMRI	23730	apc7	14	1487	25091	IDP_dMRI_TBSS_FA_Cingulum_cingulate_gyrus_L	8	WM tract FA	Mean FA (fractional anisotropy) in cingulum cingulate gyrus (left) on FA skeleton (from dMRI data)	FA: cingulum cingulate gyrus
ipc2	OD: limb of internal capsule	0.0902	0.0428	2.1066	0.035156	0.3437	0.0256	1.0071	0.0083	0.0456	0.0054	IMGNET	2	IMGNET_2	dMRI	29903	ipc2	19	1996	25411	IDP_dMRI_TBSS_OD_Posterior_limb_of_internal_capsule_L	12	WM tract OD	Mean OD (orientation dispersion index) in posterior limb of internal capsule (left) on FA (fractional anisotropy) skeleton (from dMRI data)	OD: limb of internal capsule
ipc8	OD: thalamic radiation	0.1541	0.0732	2.1064	0.0352	0.2405	0.0206	0.9822	0.0073	0.019006	0.0052	IMGNET	8	IMGNET_8	dMRI	14111	ipc8	20	2006	25421	IDP_dMRI_TBSS_OD_Posterior_thalamic_radiation_L	12	WM tract OD	Mean OD (orientation dispersion index) in posterior thalamic radiation (left) on FA (fractional anisotropy) skeleton (from dMRI data)	OD: thalamic radiation
ipc0	FA: limb of internal capsule	0.1645	0.0783	2.1015	0.0356	0.2921	0.0253	1.02	0.0082	0.0704	0.0054	IMGNET	0	IMGNET_0	dMRI	23400	ipc0	14	1471	25075	IDP_dMRI_TBSS_FA_Posterior_limb_of_internal_capsule_L	8	WM tract FA	Mean FA (fractional anisotropy) in posterior limb of internal capsule (left) on FA skeleton (from dMRI data)	FA: limb of internal capsule
apc1	FA: cingulum cingulate gyrus	0.1224	0.0582	2.1011	0.035635	0.3072	0.0254	1.0214	0.0083	0.0734	0.005	ADNI	1	ADNI_1	dMRI	23736	apc1	14	1487	25091	IDP_dMRI_TBSS_FA_Cingulum_cingulate_gyrus_L	8	WM tract FA	Mean FA (fractional anisotropy) in cingulum cingulate gyrus (left) on FA skeleton (from dMRI data)	FA: cingulum cingulate gyrus
ipc3	MD: retrolenticular part of internal capsule	-0.1511	0.072	-2.0978	0.0359	0.2235	0.0267	1.0202	0.0084	-0.00085822	0.0044	IMGNET	3	IMGNET_3	dMRI	36459	ipc3	16	1623	25125	IDP_dMRI_TBSS_MD_Retrolenticular_part_of_internal_capsule_L	10	WM tract diffusivity	Mean MD (mean diffusivity) in retrolenticular part of internal capsule (left) on FA (fractional anisotropy) skeleton (from dMRI data)	MD: retrolenticular part of internal capsule
ipc8	ICVF: limb of internal capsule	-0.1417	0.0675	-2.0985	0.0359	0.3369	0.0341	1.0233	0.009	-0.0151	0.0047	IMGNET	8	IMGNET_8	dMRI	28411	ipc8	19	1921	25363	IDP_dMRI_TBSS_ICVF_Posterior_limb_of_internal_capsule_L	11	WM tract ICVF	Mean ICVF (intra-cellular volume fraction) in posterior limb of internal capsule (left) on FA (fractional anisotropy) skeleton (from dMRI data)	ICVF: limb of internal capsule
apc5	ICVF: thalamic radiation	-0.112	0.0536	-2.0885	0.036749	0.3046	0.033	1.0274	0.0097	-0.0416	0.0055	ADNI	5	ADNI_5	dMRI	28609	apc5	19	1931	25373	IDP_dMRI_TBSS_ICVF_Posterior_thalamic_radiation_L	11	WM tract ICVF	Mean ICVF (intra-cellular volume fraction) in posterior thalamic radiation (left) on FA (fractional anisotropy) skeleton (from dMRI data)	ICVF: thalamic radiation
ipc6	ICVF: limb of internal capsule	0.1515	0.0726	2.0877	0.0368	0.3369	0.0341	1.0233	0.009	-0.011735	0.005	IMGNET	6	IMGNET_6	dMRI	28414	ipc6	19	1921	25363	IDP_dMRI_TBSS_ICVF_Posterior_limb_of_internal_capsule_L	11	WM tract ICVF	Mean ICVF (intra-cellular volume fraction) in posterior limb of internal capsule (left) on FA (fractional anisotropy) skeleton (from dMRI data)	ICVF: limb of internal capsule
apc9	OD: retrolenticular part of internal capsule	-0.1535	0.0737	-2.0812	0.037419	0.1981	0.0203	1.0294	0.0071	-0.0161	0.0048	ADNI	9	ADNI_9	dMRI	29952	apc9	19	1998	25413	IDP_dMRI_TBSS_OD_Retrolenticular_part_of_internal_capsule_L	12	WM tract OD	Mean OD (orientation dispersion index) in retrolenticular part of internal capsule (left) on FA (fractional anisotropy) skeleton (from dMRI data)	OD: retrolenticular part of internal capsule
ipc0	OD: external capsule	0.1422	0.0685	2.0768	0.037819	0.3205	0.0259	1.0063	0.0082	0.0341	0.0048	IMGNET	0	IMGNET_0	dMRI	14180	ipc0	20	2010	25425	IDP_dMRI_TBSS_OD_External_capsule_L	12	WM tract OD	Mean OD (orientation dispersion index) in external capsule (left) on FA (fractional anisotropy) skeleton (from dMRI data)	OD: external capsule
apc6	ICVF: uncinate fasciculus	0.1145	0.0552	2.075	0.03799	0.303	0.0327	1.0093	0.0103	0.0321	0.0063	ADNI	6	ADNI_6	dMRI	28938	apc6	19	1947	25389	IDP_dMRI_TBSS_ICVF_Uncinate_fasciculus_L	11	WM tract ICVF	Mean ICVF (intra-cellular volume fraction) in uncinate fasciculus (left) on FA (fractional anisotropy) skeleton (from dMRI data)	ICVF: uncinate fasciculus
apc8	ISOVF: limb of internal capsule a	-0.2019	0.0973	-2.0737	0.038105	0.079	0.0175	1.006	0.007	0.0236	0.0049	ADNI	8	ADNI_8	dMRI	15405	apc8	20	2071	25459	IDP_dMRI_TBSS_ISOVF_Posterior_limb_of_internal_capsule_L	13	WM tract ISOVF	Mean ISOVF (isotropic or free water volume fraction) in posterior limb of internal capsule (left) on FA (fractional anisotropy) skeleton (from dMRI da	ISOVF: limb of internal capsule a
apc2	MD: tapetum	0.1143	0.0552	2.0687	0.038576	0.2081	0.0198	1.0247	0.0071	0.12647	0.0051	ADNI	2	ADNI_2	dMRI	36973	apc2	16	1649	25151	IDP_dMRI_TBSS_MD_Tapetum_L	10	WM tract diffusivity	Mean MD (mean diffusivity) in tapetum (left) on FA (fractional anisotropy) skeleton (from dMRI data)	MD: tapetum
apc1	OD: fornix cres+stria terminalis	-0.1282	0.062	-2.0667	0.03876	0.2286	0.0218	1.0114	0.0079	-0.1326	0.0048	ADNI	1	ADNI_1	dMRI	14316	apc1	20	2016	25431	IDP_dMRI_TBSS_OD_Fornix_cres+Stria_terminalis_L	12	WM tract OD	Mean OD (orientation dispersion index) in fornix cres+stria terminalis (left) on FA (fractional anisotropy) skeleton (from dMRI data)	OD: fornix cres+stria terminalis
ipc9	ISOVF: cingulum cingulate gyrus	-0.1409	0.0683	-2.0617	0.039232	0.1938	0.0307	1.006	0.0096	-0.0567	0.0049	IMGNET	9	IMGNET_9	dMRI	15724	ipc9	20	2087	25475	IDP_dMRI_TBSS_ISOVF_Cingulum_cingulate_gyrus_L	13	WM tract ISOVF	Mean ISOVF (isotropic or free water volume fraction) in cingulum cingulate gyrus (left) on FA (fractional anisotropy) skeleton (from dMRI data)	ISOVF: cingulum cingulate gyrus
ipc3	MD: sagittal stratum	-0.155	0.0752	-2.0614	0.0393	0.219	0.0265	1.0371	0.0086	0.021927	0.0046	IMGNET	3	IMGNET_3	dMRI	36659	ipc3	16	1633	25135	IDP_dMRI_TBSS_MD_Sagittal_stratum_L	10	WM tract diffusivity	Mean MD (mean diffusivity) in sagittal stratum (left) on FA (fractional anisotropy) skeleton (from dMRI data)	MD: sagittal stratum
ipc5	ICVF: external capsule	0.1371	0.0666	2.0596	0.0394	0.3188	0.0319	1.0247	0.0098	0.0485	0.0051	IMGNET	5	IMGNET_5	dMRI	28697	ipc5	19	1935	25377	IDP_dMRI_TBSS_ICVF_External_capsule_L	11	WM tract ICVF	Mean ICVF (intra-cellular volume fraction) in external capsule (left) on FA (fractional anisotropy) skeleton (from dMRI data)	ICVF: external capsule
ipc8	MD: fornix cres+stria terminalis	0.2151	0.1045	2.0594	0.0395	0.1519	0.019	1.0162	0.0077	0.0021	0.0051	IMGNET	8	IMGNET_8	dMRI	36811	ipc8	16	1641	25143	IDP_dMRI_TBSS_MD_Fornix_cres+Stria_terminalis_L	10	WM tract diffusivity	Mean MD (mean diffusivity) in fornix cres+stria terminalis (left) on FA (fractional anisotropy) skeleton (from dMRI data)	MD: fornix cres+stria terminalis
apc4	MD: cingulum cingulate gyrus	-0.1102	0.0536	-2.055	0.03988	0.2484	0.0271	1.0275	0.0088	-0.0236	0.0057	ADNI	4	ADNI_4	dMRI	36735	apc4	16	1637	25139	IDP_dMRI_TBSS_MD_Cingulum_cingulate_gyrus_L	10	WM tract diffusivity	Mean MD (mean diffusivity) in cingulum cingulate gyrus (left) on FA (fractional anisotropy) skeleton (from dMRI data)	MD: cingulum cingulate gyrus
apc7	MD: medial lemniscus	0.1588	0.0773	2.0541	0.039968	0.1325	0.0181	1.0057	0.0069	0.0547	0.005	ADNI	7	ADNI_7	dMRI	36210	apc7	16	1611	25113	IDP_dMRI_TBSS_MD_Medial_lemniscus_L	10	WM tract diffusivity	Mean MD (mean diffusivity) in medial lemniscus (left) on FA (fractional anisotropy) skeleton (from dMRI data)	MD: medial lemniscus
ipc6	FA: medial lemniscus	0.1824	0.0888	2.0529	0.0401	0.2035	0.0196	1.0168	0.0069	0.0134	0.0053	IMGNET	6	IMGNET_6	dMRI	23214	ipc6	14	1461	25065	IDP_dMRI_TBSS_FA_Medial_lemniscus_L	8	WM tract FA	Mean FA (fractional anisotropy) in medial lemniscus (left) on FA skeleton (from dMRI data)	FA: medial lemniscus
apc9	ICVF: fornix cres+stria terminalis	0.131	0.0639	2.0515	0.040222	0.3027	0.0331	1.0223	0.0103	0.0581	0.0049	ADNI	9	ADNI_9	dMRI	28812	apc9	19	1941	25383	IDP_dMRI_TBSS_ICVF_Fornix_cres+Stria_terminalis_L	11	WM tract ICVF	Mean ICVF (intra-cellular volume fraction) in fornix cres+stria terminalis (left) on FA (fractional anisotropy) skeleton (from dMRI data)	ICVF: fornix cres+stria terminalis
apc3	ICVF: uncinate fasciculus	0.1624	0.0792	2.0508	0.040282	0.303	0.0327	1.0093	0.0103	0.0107	0.0051	ADNI	3	ADNI_3	dMRI	28927	apc3	19	1947	25389	IDP_dMRI_TBSS_ICVF_Uncinate_fasciculus_L	11	WM tract ICVF	Mean ICVF (intra-cellular volume fraction) in uncinate fasciculus (left) on FA (fractional anisotropy) skeleton (from dMRI data)	ICVF: uncinate fasciculus
apc3	ICVF: cingulum hippocampus	0.1496	0.0729	2.0507	0.040296	0.3016	0.0306	1.0229	0.0106	0.0474	0.0051	ADNI	3	ADNI_3	dMRI	28767	apc3	19	1939	25381	IDP_dMRI_TBSS_ICVF_Cingulum_hippocampus_L	11	WM tract ICVF	Mean ICVF (intra-cellular volume fraction) in cingulum hippocampus (left) on FA (fractional anisotropy) skeleton (from dMRI data)	ICVF: cingulum hippocampus
ipc8	ISOVF: uncinate fasciculus	-0.2742	0.1346	-2.0375	0.0416	0.0616	0.0151	0.998	0.0061	-0.0037921	0.0041	IMGNET	8	IMGNET_8	dMRI	15931	ipc8	20	2097	25485	IDP_dMRI_TBSS_ISOVF_Uncinate_fasciculus_L	13	WM tract ISOVF	Mean ISOVF (isotropic or free water volume fraction) in uncinate fasciculus (left) on FA (fractional anisotropy) skeleton (from dMRI data)	ISOVF: uncinate fasciculus
apc3	OD: medial lemniscus	-0.1811	0.0889	-2.0365	0.041699	0.1791	0.0213	1.0116	0.0073	-0.0252	0.0046	ADNI	3	ADNI_3	dMRI	29707	apc3	19	1986	25401	IDP_dMRI_TBSS_OD_Medial_lemniscus_L	12	WM tract OD	Mean OD (orientation dispersion index) in medial lemniscus (left) on FA (fractional anisotropy) skeleton (from dMRI data)	OD: medial lemniscus
ipc5	OD: limb of internal capsule	0.1288	0.0634	2.0333	0.042	0.3437	0.0256	1.0071	0.0083	0.0426	0.0052	IMGNET	5	IMGNET_5	dMRI	29917	ipc5	19	1996	25411	IDP_dMRI_TBSS_OD_Posterior_limb_of_internal_capsule_L	12	WM tract OD	Mean OD (orientation dispersion index) in posterior limb of internal capsule (left) on FA (fractional anisotropy) skeleton (from dMRI data)	OD: limb of internal capsule
apc8	ICVF: limb of internal capsule	-0.1146	0.0564	-2.0321	0.0421	0.3369	0.0341	1.0233	0.009	-0.0076	0.0056	ADNI	8	ADNI_8	dMRI	28405	apc8	19	1921	25363	IDP_dMRI_TBSS_ICVF_Posterior_limb_of_internal_capsule_L	11	WM tract ICVF	Mean ICVF (intra-cellular volume fraction) in posterior limb of internal capsule (left) on FA (fractional anisotropy) skeleton (from dMRI data)	ICVF: limb of internal capsule
ipc9	ISOVF: medial lemniscus	0.1726	0.085	2.0319	0.042166	0.1023	0.0174	0.9964	0.0065	0.0478	0.0045	IMGNET	9	IMGNET_9	dMRI	15204	ipc9	20	2061	25449	IDP_dMRI_TBSS_ISOVF_Medial_lemniscus_L	13	WM tract ISOVF	Mean ISOVF (isotropic or free water volume fraction) in medial lemniscus (left) on FA (fractional anisotropy) skeleton (from dMRI data)	ISOVF: medial lemniscus
apc3	ICVF: tapetum	0.1646	0.0811	2.0301	0.042345	0.2208	0.0237	1.0036	0.0084	0.0238	0.0043	ADNI	3	ADNI_3	dMRI	28967	apc3	19	1949	25391	IDP_dMRI_TBSS_ICVF_Tapetum_L	11	WM tract ICVF	Mean ICVF (intra-cellular volume fraction) in tapetum (left) on FA (fractional anisotropy) skeleton (from dMRI data)	ICVF: tapetum
ipc4	MO: cerebral peduncle	-0.1106	0.0548	-2.0173	0.043666	0.2643	0.021	1.0061	0.0073	-0.0096543	0.0052	IMGNET	4	IMGNET_4	dMRI	61526	ipc4	15	1542	25167	IDP_dMRI_TBSS_MO_Cerebral_peduncle_L	9	WM tract MO	Mean MO (diffusion tensor mode) in cerebral peduncle (left) on FA (fractional anisotropy) skeleton (from dMRI data)	MO: cerebral peduncle
ipc0	MO: tapetum	0.1514	0.0753	2.0123	0.044187	0.195	0.0201	0.9995	0.0077	0.062999	0.0044	IMGNET	0	IMGNET_0	dMRI	62160	ipc0	15	1574	25199	IDP_dMRI_TBSS_MO_Tapetum_L	9	WM tract MO	Mean MO (diffusion tensor mode) in tapetum (left) on FA (fractional anisotropy) skeleton (from dMRI data)	MO: tapetum
ipc3	MD: corona radiata	-0.1356	0.0674	-2.0108	0.0443	0.2809	0.0301	1.0268	0.0082	-0.0030148	0.0043	IMGNET	3	IMGNET_3	dMRI	36579	ipc3	16	1629	25131	IDP_dMRI_TBSS_MD_Posterior_corona_radiata_L	10	WM tract diffusivity	Mean MD (mean diffusivity) in posterior corona radiata (left) on FA (fractional anisotropy) skeleton (from dMRI data)	MD: corona radiata
ipc3	ICVF: external capsule	0.1409	0.0701	2.0105	0.0444	0.3188	0.0319	1.0247	0.0098	-0.0237	0.005	IMGNET	3	IMGNET_3	dMRI	28699	ipc3	19	1935	25377	IDP_dMRI_TBSS_ICVF_External_capsule_L	11	WM tract ICVF	Mean ICVF (intra-cellular volume fraction) in external capsule (left) on FA (fractional anisotropy) skeleton (from dMRI data)	ICVF: external capsule
apc6	OD: cingulum hippocampus	0.1245	0.0621	2.0061	0.04484	0.2043	0.0215	1.0128	0.0078	0.0434	0.0056	ADNI	6	ADNI_6	dMRI	14278	apc6	20	2014	25429	IDP_dMRI_TBSS_OD_Cingulum_hippocampus_L	12	WM tract OD	Mean OD (orientation dispersion index) in cingulum hippocampus (left) on FA (fractional anisotropy) skeleton (from dMRI data)	OD: cingulum hippocampus
ipc2	ICVF: medial lemniscus	0.1023	0.0511	2.0013	0.045357	0.2151	0.0208	1.0081	0.007	0.0106	0.0051	IMGNET	2	IMGNET_2	dMRI	28203	ipc2	19	1911	25353	IDP_dMRI_TBSS_ICVF_Medial_lemniscus_L	11	WM tract ICVF	Mean ICVF (intra-cellular volume fraction) in medial lemniscus (left) on FA (fractional anisotropy) skeleton (from dMRI data)	ICVF: medial lemniscus
ipc1	MO: cerebral peduncle	0.13646	0.0682	2.0008	0.045411	0.2643	0.021	1.0061	0.0073	0.0337	0.0055	IMGNET	1	IMGNET_1	dMRI	61522	ipc1	15	1542	25167	IDP_dMRI_TBSS_MO_Cerebral_peduncle_L	9	WM tract MO	Mean MO (diffusion tensor mode) in cerebral peduncle (left) on FA (fractional anisotropy) skeleton (from dMRI data)	MO: cerebral peduncle
ipc4	OD: retrolenticular part of internal capsule	-0.1295	0.0648	-1.9996	0.0455	0.1981	0.0203	1.0294	0.0071	-0.0385	0.005	IMGNET	4	IMGNET_4	dMRI	29946	ipc4	19	1998	25413	IDP_dMRI_TBSS_OD_Retrolenticular_part_of_internal_capsule_L	12	WM tract OD	Mean OD (orientation dispersion index) in retrolenticular part of internal capsule (left) on FA (fractional anisotropy) skeleton (from dMRI data)	OD: retrolenticular part of internal capsule
ipc4	FA: fornix cres+stria terminalis	0.1712	0.0856	1.9993	0.045573	0.2484	0.0235	1.0156	0.008	0.1127	0.0055	IMGNET	4	IMGNET_4	dMRI	23806	ipc4	14	1491	25095	IDP_dMRI_TBSS_FA_Fornix_cres+Stria_terminalis_L	8	WM tract FA	Mean FA (fractional anisotropy) in fornix cres+stria terminalis (left) on FA skeleton (from dMRI data)	FA: fornix cres+stria terminalis
ipc6	ICVF: corticospinal tract	0.2387	0.1195	1.9975	0.0458	0.1669	0.0229	1.0046	0.0079	-0.027747	0.0056	IMGNET	6	IMGNET_6	dMRI	28174	ipc6	19	1909	25351	IDP_dMRI_TBSS_ICVF_Corticospinal_tract_L	11	WM tract ICVF	Mean ICVF (intra-cellular volume fraction) in corticospinal tract (left) on FA (fractional anisotropy) skeleton (from dMRI data)	ICVF: corticospinal tract
ipc7	OD: external capsule	-0.1568	0.0785	-1.9977	0.0458	0.3205	0.0259	1.0063	0.0082	-0.0134	0.0051	IMGNET	7	IMGNET_7	dMRI	14188	ipc7	20	2010	25425	IDP_dMRI_TBSS_OD_External_capsule_L	12	WM tract OD	Mean OD (orientation dispersion index) in external capsule (left) on FA (fractional anisotropy) skeleton (from dMRI data)	OD: external capsule
apc2	FA: external capsule	0.1065	0.0533	1.9958	0.045958	0.2856	0.0256	1.0123	0.0079	0.0301	0.0058	ADNI	2	ADNI_2	dMRI	23693	apc2	14	1485	25089	IDP_dMRI_TBSS_FA_External_capsule_L	8	WM tract FA	Mean FA (fractional anisotropy) in external capsule (left) on FA skeleton (from dMRI data)	FA: external capsule
ipc2	FA: tapetum	0.1026	0.0514	1.9953	0.046009	0.2312	0.0191	1.0142	0.0075	0.0224	0.0051	IMGNET	2	IMGNET_2	dMRI	23963	ipc2	14	1499	25103	IDP_dMRI_TBSS_FA_Tapetum_L	8	WM tract FA	Mean FA (fractional anisotropy) in tapetum (left) on FA skeleton (from dMRI data)	FA: tapetum
apc2	ISOVF: cingulum hippocampus	-0.1721	0.0863	-1.9935	0.046208	0.0874	0.0185	1.0057	0.0071	-0.0028327	0.005	ADNI	2	ADNI_2	dMRI	15773	apc2	20	2089	25477	IDP_dMRI_TBSS_ISOVF_Cingulum_hippocampus_L	13	WM tract ISOVF	Mean ISOVF (isotropic or free water volume fraction) in cingulum hippocampus (left) on FA (fractional anisotropy) skeleton (from dMRI data)	ISOVF: cingulum hippocampus
ipc0	FA: fornix cres+stria terminalis	-0.1476	0.0742	-1.9887	0.0467	0.2484	0.0235	1.0156	0.008	-0.0712	0.0053	IMGNET	0	IMGNET_0	dMRI	23800	ipc0	14	1491	25095	IDP_dMRI_TBSS_FA_Fornix_cres+Stria_terminalis_L	8	WM tract FA	Mean FA (fractional anisotropy) in fornix cres+stria terminalis (left) on FA skeleton (from dMRI data)	FA: fornix cres+stria terminalis
ipc0	ISOVF: cerebral peduncle	-0.3024	0.1523	-1.9853	0.047114	0.0516	0.0161	1.0099	0.0063	0.0114	0.0048	IMGNET	0	IMGNET_0	dMRI	15320	ipc0	20	2067	25455	IDP_dMRI_TBSS_ISOVF_Cerebral_peduncle_L	13	WM tract ISOVF	Mean ISOVF (isotropic or free water volume fraction) in cerebral peduncle (left) on FA (fractional anisotropy) skeleton (from dMRI data)	ISOVF: cerebral peduncle
apc6	MD: external capsule	-0.107	0.0541	-1.9762	0.048134	0.2225	0.0263	1.0222	0.0081	0.0377	0.005	ADNI	6	ADNI_6	dMRI	36698	apc6	16	1635	25137	IDP_dMRI_TBSS_MD_External_capsule_L	10	WM tract diffusivity	Mean MD (mean diffusivity) in external capsule (left) on FA (fractional anisotropy) skeleton (from dMRI data)	MD: external capsule
ipc3	FA: fornix cres+stria terminalis	0.1612	0.0816	1.9757	0.0482	0.2484	0.0235	1.0156	0.008	-0.016129	0.0048	IMGNET	3	IMGNET_3	dMRI	23819	ipc3	14	1491	25095	IDP_dMRI_TBSS_FA_Fornix_cres+Stria_terminalis_L	8	WM tract FA	Mean FA (fractional anisotropy) in fornix cres+stria terminalis (left) on FA skeleton (from dMRI data)	FA: fornix cres+stria terminalis
apc5	MO: medial lemniscus	0.144	0.0729	1.9745	0.048321	0.165	0.0207	1.0048	0.0071	-0.0241	0.0052	ADNI	5	ADNI_5	dMRI	61409	apc5	15	1536	25161	IDP_dMRI_TBSS_MO_Medial_lemniscus_L	9	WM tract MO	Mean MO (diffusion tensor mode) in medial lemniscus (left) on FA (fractional anisotropy) skeleton (from dMRI data)	MO: medial lemniscus
apc5	ICVF: limb of internal capsule	-0.1035	0.0524	-1.9744	0.048335	0.3369	0.0341	1.0233	0.009	-0.0361	0.0052	ADNI	5	ADNI_5	dMRI	28409	apc5	19	1921	25363	IDP_dMRI_TBSS_ICVF_Posterior_limb_of_internal_capsule_L	11	WM tract ICVF	Mean ICVF (intra-cellular volume fraction) in posterior limb of internal capsule (left) on FA (fractional anisotropy) skeleton (from dMRI data)	ICVF: limb of internal capsule
ipc8	OD: corona radiata	-0.1757	0.089	-1.9742	0.0484	0.2215	0.0216	1.0291	0.007	-0.01785	0.0047	IMGNET	8	IMGNET_8	dMRI	14071	ipc8	20	2004	25419	IDP_dMRI_TBSS_OD_Posterior_corona_radiata_L	12	WM tract OD	Mean OD (orientation dispersion index) in posterior corona radiata (left) on FA (fractional anisotropy) skeleton (from dMRI data)	OD: corona radiata
apc0	MO: cerebral peduncle	0.1172	0.0594	1.9735	0.048438	0.2643	0.021	1.0061	0.0073	0.0227	0.0051	ADNI	0	ADNI_0	dMRI	61521	apc0	15	1542	25167	IDP_dMRI_TBSS_MO_Cerebral_peduncle_L	9	WM tract MO	Mean MO (diffusion tensor mode) in cerebral peduncle (left) on FA (fractional anisotropy) skeleton (from dMRI data)	MO: cerebral peduncle
ipc7	ICVF: retrolenticular part of internal capsule	-0.14151	0.0718	-1.9703	0.0488	0.301	0.0366	1.038	0.0093	-0.0362	0.0049	IMGNET	7	IMGNET_7	dMRI	28448	ipc7	19	1923	25365	IDP_dMRI_TBSS_ICVF_Retrolenticular_part_of_internal_capsule_L	11	WM tract ICVF	Mean ICVF (intra-cellular volume fraction) in retrolenticular part of internal capsule (left) on FA (fractional anisotropy) skeleton (from dMRI data)	ICVF: retrolenticular part of internal capsule
apc3	ICVF: corona radiata	0.1528	0.0776	1.9678	0.049086	0.3329	0.035	1.0247	0.0095	0.0112	0.0054	ADNI	3	ADNI_3	dMRI	28567	apc3	19	1929	25371	IDP_dMRI_TBSS_ICVF_Posterior_corona_radiata_L	11	WM tract ICVF	Mean ICVF (intra-cellular volume fraction) in posterior corona radiata (left) on FA (fractional anisotropy) skeleton (from dMRI data)	ICVF: corona radiata
apc9	MD: external capsule	-0.1436	0.0731	-1.9648	0.049433	0.2225	0.0263	1.0222	0.0081	-0.0622	0.0047	ADNI	9	ADNI_9	dMRI	36692	apc9	16	1635	25137	IDP_dMRI_TBSS_MD_External_capsule_L	10	WM tract diffusivity	Mean MD (mean diffusivity) in external capsule (left) on FA (fractional anisotropy) skeleton (from dMRI data)	MD: external capsule
ipc2	OD: cingulum hippocampus	0.114	0.0581	1.9611	0.049865	0.2043	0.0215	1.0128	0.0078	0.0151	0.0053	IMGNET	2	IMGNET_2	dMRI	14263	ipc2	20	2014	25429	IDP_dMRI_TBSS_OD_Cingulum_hippocampus_L	12	WM tract OD	Mean OD (orientation dispersion index) in cingulum hippocampus (left) on FA (fractional anisotropy) skeleton (from dMRI data)	OD: cingulum hippocampus
ipc8	OD: retrolenticular part of internal capsule	0.1763	0.0899	1.9606	0.0499	0.1981	0.0203	1.0294	0.0071	-0.0031	0.0049	IMGNET	8	IMGNET_8	dMRI	29951	ipc8	19	1998	25413	IDP_dMRI_TBSS_OD_Retrolenticular_part_of_internal_capsule_L	12	WM tract OD	Mean OD (orientation dispersion index) in retrolenticular part of internal capsule (left) on FA (fractional anisotropy) skeleton (from dMRI data)	OD: retrolenticular part of internal capsule
apc5	ICVF: corticospinal tract	-0.158	0.0806	-1.9596	0.050045	0.1669	0.0229	1.0046	0.0079	0.0101	0.0056	ADNI	5	ADNI_5	dMRI	28169	apc5	19	1909	25351	IDP_dMRI_TBSS_ICVF_Corticospinal_tract_L	11	WM tract ICVF	Mean ICVF (intra-cellular volume fraction) in corticospinal tract (left) on FA (fractional anisotropy) skeleton (from dMRI data)	ICVF: corticospinal tract
apc7	ICVF: limb of internal capsule	-0.1179	0.0602	-1.9595	0.050054	0.3369	0.0341	1.0233	0.009	-0.0504	0.0054	ADNI	7	ADNI_7	dMRI	28410	apc7	19	1921	25363	IDP_dMRI_TBSS_ICVF_Posterior_limb_of_internal_capsule_L	11	WM tract ICVF	Mean ICVF (intra-cellular volume fraction) in posterior limb of internal capsule (left) on FA (fractional anisotropy) skeleton (from dMRI data)	ICVF: limb of internal capsule
ipc9	ICVF: cerebral peduncle	-0.1085	0.0555	-1.9545	0.050637	0.3012	0.0282	1.0143	0.009	-0.02	0.0046	IMGNET	9	IMGNET_9	dMRI	28324	ipc9	19	1917	25359	IDP_dMRI_TBSS_ICVF_Cerebral_peduncle_L	11	WM tract ICVF	Mean ICVF (intra-cellular volume fraction) in cerebral peduncle (left) on FA (fractional anisotropy) skeleton (from dMRI data)	ICVF: cerebral peduncle
ipc5	MO: tapetum	-0.1645	0.0842	-1.9534	0.050771	0.195	0.0201	0.9995	0.0077	-0.0376	0.0052	IMGNET	5	IMGNET_5	dMRI	62177	ipc5	15	1574	25199	IDP_dMRI_TBSS_MO_Tapetum_L	9	WM tract MO	Mean MO (diffusion tensor mode) in tapetum (left) on FA (fractional anisotropy) skeleton (from dMRI data)	MO: tapetum
ipc5	ICVF: corona radiata	0.1201	0.0616	1.9511	0.051	0.3329	0.035	1.0247	0.0095	0.045	0.0051	IMGNET	5	IMGNET_5	dMRI	28577	ipc5	19	1929	25371	IDP_dMRI_TBSS_ICVF_Posterior_corona_radiata_L	11	WM tract ICVF	Mean ICVF (intra-cellular volume fraction) in posterior corona radiata (left) on FA (fractional anisotropy) skeleton (from dMRI data)	ICVF: corona radiata
ipc7	MD: fornix cres+stria terminalis	0.18373	0.0943	1.949	0.051299	0.1519	0.019	1.0162	0.0077	0.0529	0.0043	IMGNET	7	IMGNET_7	dMRI	36808	ipc7	16	1641	25143	IDP_dMRI_TBSS_MD_Fornix_cres+Stria_terminalis_L	10	WM tract diffusivity	Mean MD (mean diffusivity) in fornix cres+stria terminalis (left) on FA (fractional anisotropy) skeleton (from dMRI data)	MD: fornix cres+stria terminalis
apc1	ICVF: fornix cres+stria terminalis	0.1126	0.058	1.9431	0.052009	0.3027	0.0331	1.0223	0.0103	0.0065	0.0052	ADNI	1	ADNI_1	dMRI	28816	apc1	19	1941	25383	IDP_dMRI_TBSS_ICVF_Fornix_cres+Stria_terminalis_L	11	WM tract ICVF	Mean ICVF (intra-cellular volume fraction) in fornix cres+stria terminalis (left) on FA (fractional anisotropy) skeleton (from dMRI data)	ICVF: fornix cres+stria terminalis
apc2	MD: thalamic radiation	0.1135	0.0586	1.9385	0.052565	0.2439	0.0263	1.0271	0.0078	0.086792	0.0052	ADNI	2	ADNI_2	dMRI	36613	apc2	16	1631	25133	IDP_dMRI_TBSS_MD_Posterior_thalamic_radiation_L	10	WM tract diffusivity	Mean MD (mean diffusivity) in posterior thalamic radiation (left) on FA (fractional anisotropy) skeleton (from dMRI data)	MD: thalamic radiation
apc3	OD: tapetum	0.1754	0.0905	1.9383	0.052591	0.1552	0.0188	0.9955	0.0075	0.036571	0.0041	ADNI	3	ADNI_3	dMRI	14467	apc3	20	2024	25439	IDP_dMRI_TBSS_OD_Tapetum_L	12	WM tract OD	Mean OD (orientation dispersion index) in tapetum (left) on FA (fractional anisotropy) skeleton (from dMRI data)	OD: tapetum
apc5	ISOVF: fornix cres+stria terminalis	-0.18884	0.0976	-1.9357	0.052907	0.0727	0.0164	1.0208	0.0067	-0.0023	0.0051	ADNI	5	ADNI_5	dMRI	15809	apc5	20	2091	25479	IDP_dMRI_TBSS_ISOVF_Fornix_cres+Stria_terminalis_L	13	WM tract ISOVF	Mean ISOVF (isotropic or free water volume fraction) in fornix cres+stria terminalis (left) on FA (fractional anisotropy) skeleton (from dMRI data)	ISOVF: fornix cres+stria terminalis
ipc3	FA: medial lemniscus	-0.1552	0.0804	-1.9311	0.0535	0.2035	0.0196	1.0168	0.0069	-0.020347	0.0052	IMGNET	3	IMGNET_3	dMRI	23219	ipc3	14	1461	25065	IDP_dMRI_TBSS_FA_Medial_lemniscus_L	8	WM tract FA	Mean FA (fractional anisotropy) in medial lemniscus (left) on FA skeleton (from dMRI data)	FA: medial lemniscus
apc2	OD: cingulum hippocampus	-0.1208	0.0626	-1.9294	0.053683	0.2043	0.0215	1.0128	0.0078	-0.034354	0.0057	ADNI	2	ADNI_2	dMRI	14273	apc2	20	2014	25429	IDP_dMRI_TBSS_OD_Cingulum_hippocampus_L	12	WM tract OD	Mean OD (orientation dispersion index) in cingulum hippocampus (left) on FA (fractional anisotropy) skeleton (from dMRI data)	OD: cingulum hippocampus
ipc1	ISOVF: thalamic radiation	-0.1774	0.092	-1.9288	0.053754	0.158	0.0235	1.0201	0.0087	0.013304	0.0057	IMGNET	1	IMGNET_1	dMRI	15602	ipc1	20	2081	25469	IDP_dMRI_TBSS_ISOVF_Posterior_thalamic_radiation_L	13	WM tract ISOVF	Mean ISOVF (isotropic or free water volume fraction) in posterior thalamic radiation (left) on FA (fractional anisotropy) skeleton (from dMRI data)	ISOVF: thalamic radiation
apc6	OD: fornix cres+stria terminalis	-0.0985	0.0512	-1.9246	0.054279	0.2286	0.0218	1.0114	0.0079	-0.0446	0.0052	ADNI	6	ADNI_6	dMRI	14318	apc6	20	2016	25431	IDP_dMRI_TBSS_OD_Fornix_cres+Stria_terminalis_L	12	WM tract OD	Mean OD (orientation dispersion index) in fornix cres+stria terminalis (left) on FA (fractional anisotropy) skeleton (from dMRI data)	OD: fornix cres+stria terminalis
ipc9	OD: retrolenticular part of internal capsule	-0.1279	0.0665	-1.9229	0.054492	0.1981	0.0203	1.0294	0.0071	-0.1038	0.0051	IMGNET	9	IMGNET_9	dMRI	29944	ipc9	19	1998	25413	IDP_dMRI_TBSS_OD_Retrolenticular_part_of_internal_capsule_L	12	WM tract OD	Mean OD (orientation dispersion index) in retrolenticular part of internal capsule (left) on FA (fractional anisotropy) skeleton (from dMRI data)	OD: retrolenticular part of internal capsule
apc0	MO: medial lemniscus	-0.1337	0.0696	-1.9223	0.054565	0.165	0.0207	1.0048	0.0071	-0.0543	0.0047	ADNI	0	ADNI_0	dMRI	61401	apc0	15	1536	25161	IDP_dMRI_TBSS_MO_Medial_lemniscus_L	9	WM tract MO	Mean MO (diffusion tensor mode) in medial lemniscus (left) on FA (fractional anisotropy) skeleton (from dMRI data)	MO: medial lemniscus
apc6	MD: sagittal stratum	-0.1096	0.057	-1.9222	0.054584	0.219	0.0265	1.0371	0.0086	-0.0118	0.0056	ADNI	6	ADNI_6	dMRI	36658	apc6	16	1633	25135	IDP_dMRI_TBSS_MD_Sagittal_stratum_L	10	WM tract diffusivity	Mean MD (mean diffusivity) in sagittal stratum (left) on FA (fractional anisotropy) skeleton (from dMRI data)	MD: sagittal stratum
apc8	FA: external capsule	0.1109	0.0577	1.921	0.054728	0.2856	0.0256	1.0123	0.0079	0.046685	0.0053	ADNI	8	ADNI_8	dMRI	23685	apc8	14	1485	25089	IDP_dMRI_TBSS_FA_External_capsule_L	8	WM tract FA	Mean FA (fractional anisotropy) in external capsule (left) on FA skeleton (from dMRI data)	FA: external capsule
ipc6	ICVF: fornix cres+stria terminalis	0.1803	0.0939	1.9196	0.0549	0.3027	0.0331	1.0223	0.0103	-0.013351	0.006	IMGNET	6	IMGNET_6	dMRI	28814	ipc6	19	1941	25383	IDP_dMRI_TBSS_ICVF_Fornix_cres+Stria_terminalis_L	11	WM tract ICVF	Mean ICVF (intra-cellular volume fraction) in fornix cres+stria terminalis (left) on FA (fractional anisotropy) skeleton (from dMRI data)	ICVF: fornix cres+stria terminalis
apc8	ISOVF: cerebral peduncle	-0.2163	0.113	-1.9153	0.055459	0.0516	0.0161	1.0099	0.0063	-0.0167	0.0049	ADNI	8	ADNI_8	dMRI	15325	apc8	20	2067	25455	IDP_dMRI_TBSS_ISOVF_Cerebral_peduncle_L	13	WM tract ISOVF	Mean ISOVF (isotropic or free water volume fraction) in cerebral peduncle (left) on FA (fractional anisotropy) skeleton (from dMRI data)	ISOVF: cerebral peduncle
apc5	MD: cingulum hippocampus	0.1358	0.0709	1.9141	0.0556	0.2059	0.0219	1.0255	0.0084	0.0349	0.0054	ADNI	5	ADNI_5	dMRI	36769	apc5	16	1639	25141	IDP_dMRI_TBSS_MD_Cingulum_hippocampus_L	10	WM tract diffusivity	Mean MD (mean diffusivity) in cingulum hippocampus (left) on FA (fractional anisotropy) skeleton (from dMRI data)	MD: cingulum hippocampus
apc0	MD: corticospinal tract	-0.1316	0.0687	-1.9138	0.055646	0.1679	0.0213	1.0034	0.0079	0.0046	0.0047	ADNI	0	ADNI_0	dMRI	36161	apc0	16	1609	25111	IDP_dMRI_TBSS_MD_Corticospinal_tract_L	10	WM tract diffusivity	Mean MD (mean diffusivity) in corticospinal tract (left) on FA (fractional anisotropy) skeleton (from dMRI data)	MD: corticospinal tract
apc1	ICVF: corona radiata	0.109	0.0572	1.9052	0.056751	0.3329	0.035	1.0247	0.0095	0.0617	0.0052	ADNI	1	ADNI_1	dMRI	28576	apc1	19	1929	25371	IDP_dMRI_TBSS_ICVF_Posterior_corona_radiata_L	11	WM tract ICVF	Mean ICVF (intra-cellular volume fraction) in posterior corona radiata (left) on FA (fractional anisotropy) skeleton (from dMRI data)	ICVF: corona radiata
apc6	ICVF: thalamic radiation	0.0954	0.0501	1.9044	0.056863	0.3046	0.033	1.0274	0.0097	0.0335	0.0055	ADNI	6	ADNI_6	dMRI	28618	apc6	19	1931	25373	IDP_dMRI_TBSS_ICVF_Posterior_thalamic_radiation_L	11	WM tract ICVF	Mean ICVF (intra-cellular volume fraction) in posterior thalamic radiation (left) on FA (fractional anisotropy) skeleton (from dMRI data)	ICVF: thalamic radiation
ipc0	FA: cingulum cingulate gyrus	-0.1295	0.068	-1.9036	0.057	0.3072	0.0254	1.0214	0.0083	-0.0454	0.0051	IMGNET	0	IMGNET_0	dMRI	23720	ipc0	14	1487	25091	IDP_dMRI_TBSS_FA_Cingulum_cingulate_gyrus_L	8	WM tract FA	Mean FA (fractional anisotropy) in cingulum cingulate gyrus (left) on FA skeleton (from dMRI data)	FA: cingulum cingulate gyrus
ipc0	ISOVF: uncinate fasciculus	-0.2528	0.1333	-1.8966	0.057886	0.0616	0.0151	0.998	0.0061	0.0161	0.0043	IMGNET	0	IMGNET_0	dMRI	15920	ipc0	20	2097	25485	IDP_dMRI_TBSS_ISOVF_Uncinate_fasciculus_L	13	WM tract ISOVF	Mean ISOVF (isotropic or free water volume fraction) in uncinate fasciculus (left) on FA (fractional anisotropy) skeleton (from dMRI data)	ISOVF: uncinate fasciculus
ipc0	MO: corticospinal tract	0.2035	0.1074	1.8951	0.058073	0.0889	0.0197	1.0125	0.0071	0.060356	0.0045	IMGNET	0	IMGNET_0	dMRI	61360	ipc0	15	1534	25159	IDP_dMRI_TBSS_MO_Corticospinal_tract_L	9	WM tract MO	Mean MO (diffusion tensor mode) in corticospinal tract (left) on FA (fractional anisotropy) skeleton (from dMRI data)	MO: corticospinal tract
apc0	ICVF: cingulum hippocampus	-0.0998	0.0526	-1.8947	0.058135	0.3016	0.0306	1.0229	0.0106	-0.0477	0.0048	ADNI	0	ADNI_0	dMRI	28761	apc0	19	1939	25381	IDP_dMRI_TBSS_ICVF_Cingulum_hippocampus_L	11	WM tract ICVF	Mean ICVF (intra-cellular volume fraction) in cingulum hippocampus (left) on FA (fractional anisotropy) skeleton (from dMRI data)	ICVF: cingulum hippocampus
apc9	ICVF: medial lemniscus	0.1347	0.0711	1.894	0.058224	0.2151	0.0208	1.0081	0.007	0.0584	0.0048	ADNI	9	ADNI_9	dMRI	28212	apc9	19	1911	25353	IDP_dMRI_TBSS_ICVF_Medial_lemniscus_L	11	WM tract ICVF	Mean ICVF (intra-cellular volume fraction) in medial lemniscus (left) on FA (fractional anisotropy) skeleton (from dMRI data)	ICVF: medial lemniscus
ipc2	ICVF: thalamic radiation	0.0914	0.0483	1.8916	0.058549	0.3046	0.033	1.0274	0.0097	0.0086	0.0054	IMGNET	2	IMGNET_2	dMRI	28603	ipc2	19	1931	25373	IDP_dMRI_TBSS_ICVF_Posterior_thalamic_radiation_L	11	WM tract ICVF	Mean ICVF (intra-cellular volume fraction) in posterior thalamic radiation (left) on FA (fractional anisotropy) skeleton (from dMRI data)	ICVF: thalamic radiation
apc3	ICVF: limb of internal capsule	0.1438	0.076	1.8914	0.058577	0.3369	0.0341	1.0233	0.009	0.0274	0.0058	ADNI	3	ADNI_3	dMRI	28407	apc3	19	1921	25363	IDP_dMRI_TBSS_ICVF_Posterior_limb_of_internal_capsule_L	11	WM tract ICVF	Mean ICVF (intra-cellular volume fraction) in posterior limb of internal capsule (left) on FA (fractional anisotropy) skeleton (from dMRI data)	ICVF: limb of internal capsule
apc0	OD: cingulum cingulate gyrus	0.1073	0.0567	1.8903	0.058712	0.2661	0.0226	1.0103	0.0075	0.052	0.0053	ADNI	0	ADNI_0	dMRI	14221	apc0	20	2012	25427	IDP_dMRI_TBSS_OD_Cingulum_cingulate_gyrus_L	12	WM tract OD	Mean OD (orientation dispersion index) in cingulum cingulate gyrus (left) on FA (fractional anisotropy) skeleton (from dMRI data)	OD: cingulum cingulate gyrus
apc7	OD: corticospinal tract	0.15	0.0798	1.8805	0.060041	0.1273	0.0188	1.0077	0.0062	0.0242	0.005	ADNI	7	ADNI_7	dMRI	29670	apc7	19	1984	25399	IDP_dMRI_TBSS_OD_Corticospinal_tract_L	12	WM tract OD	Mean OD (orientation dispersion index) in corticospinal tract (left) on FA (fractional anisotropy) skeleton (from dMRI data)	OD: corticospinal tract
apc1	ISOVF: sagittal stratum	0.1468	0.0781	1.8804	0.060059	0.1556	0.0209	1.013	0.0081	0.0051	0.0051	ADNI	1	ADNI_1	dMRI	15656	apc1	20	2083	25471	IDP_dMRI_TBSS_ISOVF_Sagittal_stratum_L	13	WM tract ISOVF	Mean ISOVF (isotropic or free water volume fraction) in sagittal stratum (left) on FA (fractional anisotropy) skeleton (from dMRI data)	ISOVF: sagittal stratum
apc2	OD: tapetum	-0.1211	0.0645	-1.8776	0.060432	0.1552	0.0188	0.9955	0.0075	-0.04024	0.005	ADNI	2	ADNI_2	dMRI	14473	apc2	20	2024	25439	IDP_dMRI_TBSS_OD_Tapetum_L	12	WM tract OD	Mean OD (orientation dispersion index) in tapetum (left) on FA (fractional anisotropy) skeleton (from dMRI data)	OD: tapetum
ipc0	ISOVF: cingulum cingulate gyrus	-0.1589	0.0846	-1.8776	0.060435	0.1938	0.0307	1.006	0.0096	-0.0412	0.0053	IMGNET	0	IMGNET_0	dMRI	15720	ipc0	20	2087	25475	IDP_dMRI_TBSS_ISOVF_Cingulum_cingulate_gyrus_L	13	WM tract ISOVF	Mean ISOVF (isotropic or free water volume fraction) in cingulum cingulate gyrus (left) on FA (fractional anisotropy) skeleton (from dMRI data)	ISOVF: cingulum cingulate gyrus
apc2	OD: external capsule	-0.104	0.0554	-1.8768	0.060542	0.3205	0.0259	1.0063	0.0082	-0.097059	0.006	ADNI	2	ADNI_2	dMRI	14193	apc2	20	2010	25425	IDP_dMRI_TBSS_OD_External_capsule_L	12	WM tract OD	Mean OD (orientation dispersion index) in external capsule (left) on FA (fractional anisotropy) skeleton (from dMRI data)	OD: external capsule
apc3	OD: fornix cres+stria terminalis	-0.1534	0.0818	-1.8756	0.060712	0.2286	0.0218	1.0114	0.0079	-0.051834	0.0054	ADNI	3	ADNI_3	dMRI	14307	apc3	20	2016	25431	IDP_dMRI_TBSS_OD_Fornix_cres+Stria_terminalis_L	12	WM tract OD	Mean OD (orientation dispersion index) in fornix cres+stria terminalis (left) on FA (fractional anisotropy) skeleton (from dMRI data)	OD: fornix cres+stria terminalis
ipc5	ICVF: medial lemniscus	0.1217	0.0649	1.8752	0.0608	0.2151	0.0208	1.0081	0.007	0.012	0.0046	IMGNET	5	IMGNET_5	dMRI	28217	ipc5	19	1911	25353	IDP_dMRI_TBSS_ICVF_Medial_lemniscus_L	11	WM tract ICVF	Mean ICVF (intra-cellular volume fraction) in medial lemniscus (left) on FA (fractional anisotropy) skeleton (from dMRI data)	ICVF: medial lemniscus
apc2	ISOVF: uncinate fasciculus	-0.1769	0.0946	-1.8693	0.061575	0.0616	0.0151	0.998	0.0061	0.014019	0.0047	ADNI	2	ADNI_2	dMRI	15933	apc2	20	2097	25485	IDP_dMRI_TBSS_ISOVF_Uncinate_fasciculus_L	13	WM tract ISOVF	Mean ISOVF (isotropic or free water volume fraction) in uncinate fasciculus (left) on FA (fractional anisotropy) skeleton (from dMRI data)	ISOVF: uncinate fasciculus
ipc5	MO: uncinate fasciculus	0.1522	0.0818	1.8616	0.062665	0.1958	0.0216	1.0222	0.008	0.0375	0.0053	IMGNET	5	IMGNET_5	dMRI	62137	ipc5	15	1572	25197	IDP_dMRI_TBSS_MO_Uncinate_fasciculus_L	9	WM tract MO	Mean MO (diffusion tensor mode) in uncinate fasciculus (left) on FA (fractional anisotropy) skeleton (from dMRI data)	MO: uncinate fasciculus
apc1	ICVF: corticospinal tract	0.1465	0.0788	1.8589	0.063044	0.1669	0.0229	1.0046	0.0079	0.0154	0.0048	ADNI	1	ADNI_1	dMRI	28176	apc1	19	1909	25351	IDP_dMRI_TBSS_ICVF_Corticospinal_tract_L	11	WM tract ICVF	Mean ICVF (intra-cellular volume fraction) in corticospinal tract (left) on FA (fractional anisotropy) skeleton (from dMRI data)	ICVF: corticospinal tract
apc1	MO: cingulum hippocampus	-0.133	0.0716	-1.8581	0.063159	0.1565	0.0246	1.0172	0.0086	-0.0234	0.0046	ADNI	1	ADNI_1	dMRI	61976	apc1	15	1564	25189	IDP_dMRI_TBSS_MO_Cingulum_hippocampus_L	9	WM tract MO	Mean MO (diffusion tensor mode) in cingulum hippocampus (left) on FA (fractional anisotropy) skeleton (from dMRI data)	MO: cingulum hippocampus
ipc6	OD: external capsule	0.13658	0.0736	1.8567	0.063353	0.3205	0.0259	1.0063	0.0082	0.0099	0.0054	IMGNET	6	IMGNET_6	dMRI	14194	ipc6	20	2010	25425	IDP_dMRI_TBSS_OD_External_capsule_L	12	WM tract OD	Mean OD (orientation dispersion index) in external capsule (left) on FA (fractional anisotropy) skeleton (from dMRI data)	OD: external capsule
apc8	ICVF: corticospinal tract	-0.1421	0.0766	-1.8537	0.0638	0.1669	0.0229	1.0046	0.0079	0.0167	0.005	ADNI	8	ADNI_8	dMRI	28165	apc8	19	1909	25351	IDP_dMRI_TBSS_ICVF_Corticospinal_tract_L	11	WM tract ICVF	Mean ICVF (intra-cellular volume fraction) in corticospinal tract (left) on FA (fractional anisotropy) skeleton (from dMRI data)	ICVF: corticospinal tract
ipc7	ISOVF: cingulum cingulate gyrus	-0.164	0.0886	-1.8516	0.0641	0.1938	0.0307	1.006	0.0096	-0.0433	0.0043	IMGNET	7	IMGNET_7	dMRI	15728	ipc7	20	2087	25475	IDP_dMRI_TBSS_ISOVF_Cingulum_cingulate_gyrus_L	13	WM tract ISOVF	Mean ISOVF (isotropic or free water volume fraction) in cingulum cingulate gyrus (left) on FA (fractional anisotropy) skeleton (from dMRI data)	ISOVF: cingulum cingulate gyrus
apc7	ICVF: thalamic radiation	-0.0987	0.0534	-1.8505	0.064238	0.3046	0.033	1.0274	0.0097	-0.0382	0.005	ADNI	7	ADNI_7	dMRI	28610	apc7	19	1931	25373	IDP_dMRI_TBSS_ICVF_Posterior_thalamic_radiation_L	11	WM tract ICVF	Mean ICVF (intra-cellular volume fraction) in posterior thalamic radiation (left) on FA (fractional anisotropy) skeleton (from dMRI data)	ICVF: thalamic radiation
apc2	ISOVF: tapetum	0.1216	0.0658	1.849	0.064459	0.1475	0.0169	1.0235	0.0069	0.12052	0.0051	ADNI	2	ADNI_2	dMRI	15973	apc2	20	2099	25487	IDP_dMRI_TBSS_ISOVF_Tapetum_L	13	WM tract ISOVF	Mean ISOVF (isotropic or free water volume fraction) in tapetum (left) on FA (fractional anisotropy) skeleton (from dMRI data)	ISOVF: tapetum
apc6	MO: cingulum hippocampus	-0.1518	0.0822	-1.8479	0.06461	0.1565	0.0246	1.0172	0.0086	-0.0408	0.0064	ADNI	6	ADNI_6	dMRI	61978	apc6	15	1564	25189	IDP_dMRI_TBSS_MO_Cingulum_hippocampus_L	9	WM tract MO	Mean MO (diffusion tensor mode) in cingulum hippocampus (left) on FA (fractional anisotropy) skeleton (from dMRI data)	MO: cingulum hippocampus
apc3	OD: limb of internal capsule	0.1457	0.079	1.8437	0.065229	0.3437	0.0256	1.0071	0.0083	0.0597	0.0054	ADNI	3	ADNI_3	dMRI	29907	apc3	19	1996	25411	IDP_dMRI_TBSS_OD_Posterior_limb_of_internal_capsule_L	12	WM tract OD	Mean OD (orientation dispersion index) in posterior limb of internal capsule (left) on FA (fractional anisotropy) skeleton (from dMRI data)	OD: limb of internal capsule
apc4	ICVF: corona radiata	-0.0836	0.0454	-1.8425	0.065395	0.3329	0.035	1.0247	0.0095	-0.0871	0.0053	ADNI	4	ADNI_4	dMRI	28575	apc4	19	1929	25371	IDP_dMRI_TBSS_ICVF_Posterior_corona_radiata_L	11	WM tract ICVF	Mean ICVF (intra-cellular volume fraction) in posterior corona radiata (left) on FA (fractional anisotropy) skeleton (from dMRI data)	ICVF: corona radiata
ipc7	OD: corticospinal tract	0.19254	0.1045	1.842	0.0655	0.1273	0.0188	1.0077	0.0062	-0.0049	0.0051	IMGNET	7	IMGNET_7	dMRI	29668	ipc7	19	1984	25399	IDP_dMRI_TBSS_OD_Corticospinal_tract_L	12	WM tract OD	Mean OD (orientation dispersion index) in corticospinal tract (left) on FA (fractional anisotropy) skeleton (from dMRI data)	OD: corticospinal tract
apc1	ISOVF: corticospinal tract	0.1389	0.0755	1.8399	0.065782	0.1448	0.0205	1.0034	0.008	0.0908	0.0047	ADNI	1	ADNI_1	dMRI	15176	apc1	20	2059	25447	IDP_dMRI_TBSS_ISOVF_Corticospinal_tract_L	13	WM tract ISOVF	Mean ISOVF (isotropic or free water volume fraction) in corticospinal tract (left) on FA (fractional anisotropy) skeleton (from dMRI data)	ISOVF: corticospinal tract
apc6	MO: limb of internal capsule	-0.0846	0.046	-1.8396	0.065828	0.3462	0.0259	1.0132	0.0086	-0.0941	0.0054	ADNI	6	ADNI_6	dMRI	61618	apc6	15	1546	25171	IDP_dMRI_TBSS_MO_Posterior_limb_of_internal_capsule_L	9	WM tract MO	Mean MO (diffusion tensor mode) in posterior limb of internal capsule (left) on FA (fractional anisotropy) skeleton (from dMRI data)	MO: limb of internal capsule
ipc3	FA: thalamic radiation	0.1398	0.0761	1.8366	0.0663	0.2449	0.0242	1.0322	0.0079	-0.007634	0.0046	IMGNET	3	IMGNET_3	dMRI	23619	ipc3	14	1481	25085	IDP_dMRI_TBSS_FA_Posterior_thalamic_radiation_L	8	WM tract FA	Mean FA (fractional anisotropy) in posterior thalamic radiation (left) on FA skeleton (from dMRI data)	FA: thalamic radiation
apc8	MD: uncinate fasciculus	-0.1388	0.0757	-1.8344	0.0666	0.1425	0.0179	1.0199	0.0072	-0.0466	0.0053	ADNI	8	ADNI_8	dMRI	36925	apc8	16	1647	25149	IDP_dMRI_TBSS_MD_Uncinate_fasciculus_L	10	WM tract diffusivity	Mean MD (mean diffusivity) in uncinate fasciculus (left) on FA (fractional anisotropy) skeleton (from dMRI data)	MD: uncinate fasciculus
apc4	OD: cerebral peduncle	-0.1026	0.056	-1.8343	0.066606	0.2986	0.0228	1.0004	0.0082	-0.0028	0.0056	ADNI	4	ADNI_4	dMRI	29835	apc4	19	1992	25407	IDP_dMRI_TBSS_OD_Cerebral_peduncle_L	12	WM tract OD	Mean OD (orientation dispersion index) in cerebral peduncle (left) on FA (fractional anisotropy) skeleton (from dMRI data)	OD: cerebral peduncle
apc1	OD: tapetum	0.1515	0.0829	1.8273	0.067656	0.1552	0.0188	0.9955	0.0075	0.0497	0.0052	ADNI	1	ADNI_1	dMRI	14476	apc1	20	2024	25439	IDP_dMRI_TBSS_OD_Tapetum_L	12	WM tract OD	Mean OD (orientation dispersion index) in tapetum (left) on FA (fractional anisotropy) skeleton (from dMRI data)	OD: tapetum
ipc9	MD: sagittal stratum	0.1274	0.0699	1.8243	0.068107	0.219	0.0265	1.0371	0.0086	0.0015626	0.0047	IMGNET	9	IMGNET_9	dMRI	36644	ipc9	16	1633	25135	IDP_dMRI_TBSS_MD_Sagittal_stratum_L	10	WM tract diffusivity	Mean MD (mean diffusivity) in sagittal stratum (left) on FA (fractional anisotropy) skeleton (from dMRI data)	MD: sagittal stratum
ipc3	OD: cingulum hippocampus	0.159	0.0873	1.8218	0.0685	0.2043	0.0215	1.0128	0.0078	0.0229	0.0052	IMGNET	3	IMGNET_3	dMRI	14279	ipc3	20	2014	25429	IDP_dMRI_TBSS_OD_Cingulum_hippocampus_L	12	WM tract OD	Mean OD (orientation dispersion index) in cingulum hippocampus (left) on FA (fractional anisotropy) skeleton (from dMRI data)	OD: cingulum hippocampus
ipc5	FA: corona radiata	0.1201	0.066	1.8213	0.068562	0.2751	0.0245	1.0131	0.0076	0.012642	0.005	IMGNET	5	IMGNET_5	dMRI	23577	ipc5	14	1479	25083	IDP_dMRI_TBSS_FA_Posterior_corona_radiata_L	8	WM tract FA	Mean FA (fractional anisotropy) in posterior corona radiata (left) on FA skeleton (from dMRI data)	FA: corona radiata
apc5	ICVF: sagittal stratum	-0.097	0.0533	-1.82	0.068753	0.3075	0.037	1.0338	0.0106	-0.0479	0.0055	ADNI	5	ADNI_5	dMRI	28649	apc5	19	1933	25375	IDP_dMRI_TBSS_ICVF_Sagittal_stratum_L	11	WM tract ICVF	Mean ICVF (intra-cellular volume fraction) in sagittal stratum (left) on FA (fractional anisotropy) skeleton (from dMRI data)	ICVF: sagittal stratum
ipc9	MO: uncinate fasciculus	-0.13894	0.0764	-1.8185	0.068986	0.1958	0.0216	1.0222	0.008	-0.0496	0.0055	IMGNET	9	IMGNET_9	dMRI	62124	ipc9	15	1572	25197	IDP_dMRI_TBSS_MO_Uncinate_fasciculus_L	9	WM tract MO	Mean MO (diffusion tensor mode) in uncinate fasciculus (left) on FA (fractional anisotropy) skeleton (from dMRI data)	MO: uncinate fasciculus
ipc2	MD: sagittal stratum	-0.0933	0.0513	-1.8179	0.069074	0.219	0.0265	1.0371	0.0086	-0.0251	0.0047	IMGNET	2	IMGNET_2	dMRI	36643	ipc2	16	1633	25135	IDP_dMRI_TBSS_MD_Sagittal_stratum_L	10	WM tract diffusivity	Mean MD (mean diffusivity) in sagittal stratum (left) on FA (fractional anisotropy) skeleton (from dMRI data)	MD: sagittal stratum
apc7	ICVF: external capsule	-0.1076	0.0593	-1.8165	0.069299	0.3188	0.0319	1.0247	0.0098	-0.0529	0.0051	ADNI	7	ADNI_7	dMRI	28690	apc7	19	1935	25377	IDP_dMRI_TBSS_ICVF_External_capsule_L	11	WM tract ICVF	Mean ICVF (intra-cellular volume fraction) in external capsule (left) on FA (fractional anisotropy) skeleton (from dMRI data)	ICVF: external capsule
ipc8	ICVF: cerebral peduncle	-0.122	0.0673	-1.812	0.07	0.3012	0.0282	1.0143	0.009	0.0026	0.0044	IMGNET	8	IMGNET_8	dMRI	28331	ipc8	19	1917	25359	IDP_dMRI_TBSS_ICVF_Cerebral_peduncle_L	11	WM tract ICVF	Mean ICVF (intra-cellular volume fraction) in cerebral peduncle (left) on FA (fractional anisotropy) skeleton (from dMRI data)	ICVF: cerebral peduncle
apc3	FA: thalamic radiation	0.16565	0.0915	1.8108	0.070178	0.2449	0.0242	1.0322	0.0079	0.0287	0.0054	ADNI	3	ADNI_3	dMRI	23607	apc3	14	1481	25085	IDP_dMRI_TBSS_FA_Posterior_thalamic_radiation_L	8	WM tract FA	Mean FA (fractional anisotropy) in posterior thalamic radiation (left) on FA skeleton (from dMRI data)	FA: thalamic radiation
apc6	MO: medial lemniscus	-0.1204	0.0665	-1.8099	0.070304	0.165	0.0207	1.0048	0.0071	-0.0171	0.0053	ADNI	6	ADNI_6	dMRI	61418	apc6	15	1536	25161	IDP_dMRI_TBSS_MO_Medial_lemniscus_L	9	WM tract MO	Mean MO (diffusion tensor mode) in medial lemniscus (left) on FA (fractional anisotropy) skeleton (from dMRI data)	MO: medial lemniscus
ipc9	MO: retrolenticular part of internal capsule	0.11062	0.0613	1.8043	0.071188	0.2326	0.0238	1.0191	0.0072	0.0954	0.0047	IMGNET	9	IMGNET_9	dMRI	61644	ipc9	15	1548	25173	IDP_dMRI_TBSS_MO_Retrolenticular_part_of_internal_capsule_L	9	WM tract MO	Mean MO (diffusion tensor mode) in retrolenticular part of internal capsule (left) on FA (fractional anisotropy) skeleton (from dMRI data)	MO: retrolenticular part of internal capsule
ipc7	MD: medial lemniscus	-0.1758	0.0975	-1.804	0.071237	0.1325	0.0181	1.0057	0.0069	-0.0488	0.0044	IMGNET	7	IMGNET_7	dMRI	36208	ipc7	16	1611	25113	IDP_dMRI_TBSS_MD_Medial_lemniscus_L	10	WM tract diffusivity	Mean MD (mean diffusivity) in medial lemniscus (left) on FA (fractional anisotropy) skeleton (from dMRI data)	MD: medial lemniscus
apc0	FA: tapetum	-0.1154	0.064	-1.8017	0.071598	0.2312	0.0191	1.0142	0.0075	-0.1236	0.0052	ADNI	0	ADNI_0	dMRI	23961	apc0	14	1499	25103	IDP_dMRI_TBSS_FA_Tapetum_L	8	WM tract FA	Mean FA (fractional anisotropy) in tapetum (left) on FA skeleton (from dMRI data)	FA: tapetum
ipc1	MD: fornix cres+stria terminalis	0.153	0.085	1.8013	0.071657	0.1519	0.019	1.0162	0.0077	0.0779	0.0052	IMGNET	1	IMGNET_1	dMRI	36802	ipc1	16	1641	25143	IDP_dMRI_TBSS_MD_Fornix_cres+Stria_terminalis_L	10	WM tract diffusivity	Mean MD (mean diffusivity) in fornix cres+stria terminalis (left) on FA (fractional anisotropy) skeleton (from dMRI data)	MD: fornix cres+stria terminalis
ipc5	FA: sagittal stratum	0.1301	0.0723	1.8001	0.071843	0.2411	0.0266	1.0289	0.0089	-0.0021294	0.0046	IMGNET	5	IMGNET_5	dMRI	23657	ipc5	14	1483	25087	IDP_dMRI_TBSS_FA_Sagittal_stratum_L	8	WM tract FA	Mean FA (fractional anisotropy) in sagittal stratum (left) on FA skeleton (from dMRI data)	FA: sagittal stratum
ipc8	ISOVF: fornix cres+stria terminalis	0.256	0.1424	1.7975	0.0723	0.0727	0.0164	1.0208	0.0067	0.011178	0.0049	IMGNET	8	IMGNET_8	dMRI	15811	ipc8	20	2091	25479	IDP_dMRI_TBSS_ISOVF_Fornix_cres+Stria_terminalis_L	13	WM tract ISOVF	Mean ISOVF (isotropic or free water volume fraction) in fornix cres+stria terminalis (left) on FA (fractional anisotropy) skeleton (from dMRI data)	ISOVF: fornix cres+stria terminalis
ipc4	ISOVF: tapetum	-0.1566	0.0872	-1.7963	0.0724	0.1475	0.0169	1.0235	0.0069	-0.0318	0.0055	IMGNET	4	IMGNET_4	dMRI	15966	ipc4	20	2099	25487	IDP_dMRI_TBSS_ISOVF_Tapetum_L	13	WM tract ISOVF	Mean ISOVF (isotropic or free water volume fraction) in tapetum (left) on FA (fractional anisotropy) skeleton (from dMRI data)	ISOVF: tapetum
apc5	ISOVF: corona radiata	-0.11962	0.0666	-1.7965	0.072408	0.2135	0.0257	1.0127	0.0085	-0.0003	0.0052	ADNI	5	ADNI_5	dMRI	15569	apc5	20	2079	25467	IDP_dMRI_TBSS_ISOVF_Posterior_corona_radiata_L	13	WM tract ISOVF	Mean ISOVF (isotropic or free water volume fraction) in posterior corona radiata (left) on FA (fractional anisotropy) skeleton (from dMRI data)	ISOVF: corona radiata
apc3	MO: tapetum	-0.1493	0.0831	-1.7963	0.072448	0.195	0.0201	0.9995	0.0077	-0.0575	0.0041	ADNI	3	ADNI_3	dMRI	62167	apc3	15	1574	25199	IDP_dMRI_TBSS_MO_Tapetum_L	9	WM tract MO	Mean MO (diffusion tensor mode) in tapetum (left) on FA (fractional anisotropy) skeleton (from dMRI data)	MO: tapetum
apc2	ICVF: thalamic radiation	-0.1059	0.059	-1.796	0.0725	0.3046	0.033	1.0274	0.0097	-0.0647	0.0057	ADNI	2	ADNI_2	dMRI	28613	apc2	19	1931	25373	IDP_dMRI_TBSS_ICVF_Posterior_thalamic_radiation_L	11	WM tract ICVF	Mean ICVF (intra-cellular volume fraction) in posterior thalamic radiation (left) on FA (fractional anisotropy) skeleton (from dMRI data)	ICVF: thalamic radiation
apc1	ICVF: retrolenticular part of internal capsule	0.1027	0.0572	1.7944	0.072747	0.301	0.0366	1.038	0.0093	0.0182	0.0051	ADNI	1	ADNI_1	dMRI	28456	apc1	19	1923	25365	IDP_dMRI_TBSS_ICVF_Retrolenticular_part_of_internal_capsule_L	11	WM tract ICVF	Mean ICVF (intra-cellular volume fraction) in retrolenticular part of internal capsule (left) on FA (fractional anisotropy) skeleton (from dMRI data)	ICVF: retrolenticular part of internal capsule
apc2	ICVF: corona radiata	-0.1015	0.0566	-1.7932	0.072934	0.3329	0.035	1.0247	0.0095	-0.1029	0.0055	ADNI	2	ADNI_2	dMRI	28573	apc2	19	1929	25371	IDP_dMRI_TBSS_ICVF_Posterior_corona_radiata_L	11	WM tract ICVF	Mean ICVF (intra-cellular volume fraction) in posterior corona radiata (left) on FA (fractional anisotropy) skeleton (from dMRI data)	ICVF: corona radiata
apc6	ICVF: corticospinal tract	0.126	0.0704	1.7912	0.073265	0.1669	0.0229	1.0046	0.0079	-0.0105	0.0059	ADNI	6	ADNI_6	dMRI	28178	apc6	19	1909	25351	IDP_dMRI_TBSS_ICVF_Corticospinal_tract_L	11	WM tract ICVF	Mean ICVF (intra-cellular volume fraction) in corticospinal tract (left) on FA (fractional anisotropy) skeleton (from dMRI data)	ICVF: corticospinal tract
ipc6	OD: uncinate fasciculus	-0.15044	0.084	-1.7904	0.073394	0.2722	0.0232	1.0178	0.008	-0.004	0.0053	IMGNET	6	IMGNET_6	dMRI	14434	ipc6	20	2022	25437	IDP_dMRI_TBSS_OD_Uncinate_fasciculus_L	12	WM tract OD	Mean OD (orientation dispersion index) in uncinate fasciculus (left) on FA (fractional anisotropy) skeleton (from dMRI data)	OD: uncinate fasciculus
ipc5	MD: fornix cres+stria terminalis	-0.14	0.0782	-1.7902	0.0734	0.1519	0.019	1.0162	0.0077	-0.0403	0.0046	IMGNET	5	IMGNET_5	dMRI	36817	ipc5	16	1641	25143	IDP_dMRI_TBSS_MD_Fornix_cres+Stria_terminalis_L	10	WM tract diffusivity	Mean MD (mean diffusivity) in fornix cres+stria terminalis (left) on FA (fractional anisotropy) skeleton (from dMRI data)	MD: fornix cres+stria terminalis
apc6	ISOVF: tapetum	0.1192	0.0667	1.7878	0.073807	0.1475	0.0169	1.0235	0.0069	0.0439	0.0056	ADNI	6	ADNI_6	dMRI	15978	apc6	20	2099	25487	IDP_dMRI_TBSS_ISOVF_Tapetum_L	13	WM tract ISOVF	Mean ISOVF (isotropic or free water volume fraction) in tapetum (left) on FA (fractional anisotropy) skeleton (from dMRI data)	ISOVF: tapetum
apc4	ICVF: external capsule	-0.0969	0.0544	-1.7797	0.075132	0.3188	0.0319	1.0247	0.0098	-0.0449	0.006	ADNI	4	ADNI_4	dMRI	28695	apc4	19	1935	25377	IDP_dMRI_TBSS_ICVF_External_capsule_L	11	WM tract ICVF	Mean ICVF (intra-cellular volume fraction) in external capsule (left) on FA (fractional anisotropy) skeleton (from dMRI data)	ICVF: external capsule
apc5	MO: tapetum	-0.1157	0.0651	-1.7767	0.075622	0.195	0.0201	0.9995	0.0077	-0.0105	0.0048	ADNI	5	ADNI_5	dMRI	62169	apc5	15	1574	25199	IDP_dMRI_TBSS_MO_Tapetum_L	9	WM tract MO	Mean MO (diffusion tensor mode) in tapetum (left) on FA (fractional anisotropy) skeleton (from dMRI data)	MO: tapetum
apc7	ISOVF: medial lemniscus	0.1429	0.0805	1.7759	0.075743	0.1023	0.0174	0.9964	0.0065	0.0449	0.0047	ADNI	7	ADNI_7	dMRI	15210	apc7	20	2061	25449	IDP_dMRI_TBSS_ISOVF_Medial_lemniscus_L	13	WM tract ISOVF	Mean ISOVF (isotropic or free water volume fraction) in medial lemniscus (left) on FA (fractional anisotropy) skeleton (from dMRI data)	ISOVF: medial lemniscus
apc4	OD: retrolenticular part of internal capsule	-0.0981	0.0554	-1.7714	0.076495	0.1981	0.0203	1.0294	0.0071	-0.013	0.0053	ADNI	4	ADNI_4	dMRI	29955	apc4	19	1998	25413	IDP_dMRI_TBSS_OD_Retrolenticular_part_of_internal_capsule_L	12	WM tract OD	Mean OD (orientation dispersion index) in retrolenticular part of internal capsule (left) on FA (fractional anisotropy) skeleton (from dMRI data)	OD: retrolenticular part of internal capsule
apc0	OD: tapetum	-0.1295	0.0731	-1.7712	0.076522	0.1552	0.0188	0.9955	0.0075	-0.0762	0.0052	ADNI	0	ADNI_0	dMRI	14461	apc0	20	2024	25439	IDP_dMRI_TBSS_OD_Tapetum_L	12	WM tract OD	Mean OD (orientation dispersion index) in tapetum (left) on FA (fractional anisotropy) skeleton (from dMRI data)	OD: tapetum
ipc5	ICVF: limb of internal capsule	0.1084	0.0612	1.7695	0.0768	0.3369	0.0341	1.0233	0.009	0.0228	0.0053	IMGNET	5	IMGNET_5	dMRI	28417	ipc5	19	1921	25363	IDP_dMRI_TBSS_ICVF_Posterior_limb_of_internal_capsule_L	11	WM tract ICVF	Mean ICVF (intra-cellular volume fraction) in posterior limb of internal capsule (left) on FA (fractional anisotropy) skeleton (from dMRI data)	ICVF: limb of internal capsule
apc2	MD: cingulum hippocampus	-0.1085	0.0613	-1.7692	0.076868	0.2059	0.0219	1.0255	0.0084	-0.050152	0.0051	ADNI	2	ADNI_2	dMRI	36773	apc2	16	1639	25141	IDP_dMRI_TBSS_MD_Cingulum_hippocampus_L	10	WM tract diffusivity	Mean MD (mean diffusivity) in cingulum hippocampus (left) on FA (fractional anisotropy) skeleton (from dMRI data)	MD: cingulum hippocampus
apc0	MO: sagittal stratum	-0.1228	0.0695	-1.7674	0.077155	0.1874	0.0207	0.9995	0.0078	0.0614	0.0056	ADNI	0	ADNI_0	dMRI	61841	apc0	15	1558	25183	IDP_dMRI_TBSS_MO_Sagittal_stratum_L	9	WM tract MO	Mean MO (diffusion tensor mode) in sagittal stratum (left) on FA (fractional anisotropy) skeleton (from dMRI data)	MO: sagittal stratum
ipc5	ISOVF: uncinate fasciculus	0.1959	0.1109	1.7662	0.077364	0.0616	0.0151	0.998	0.0061	-0.0070459	0.0044	IMGNET	5	IMGNET_5	dMRI	15937	ipc5	20	2097	25485	IDP_dMRI_TBSS_ISOVF_Uncinate_fasciculus_L	13	WM tract ISOVF	Mean ISOVF (isotropic or free water volume fraction) in uncinate fasciculus (left) on FA (fractional anisotropy) skeleton (from dMRI data)	ISOVF: uncinate fasciculus
apc5	ICVF: cingulum cingulate gyrus	-0.0974	0.0554	-1.7583	0.078704	0.3643	0.0373	1.0204	0.0101	-0.0448	0.0055	ADNI	5	ADNI_5	dMRI	28729	apc5	19	1937	25379	IDP_dMRI_TBSS_ICVF_Cingulum_cingulate_gyrus_L	11	WM tract ICVF	Mean ICVF (intra-cellular volume fraction) in cingulum cingulate gyrus (left) on FA (fractional anisotropy) skeleton (from dMRI data)	ICVF: cingulum cingulate gyrus
apc6	ICVF: medial lemniscus	0.0937	0.0534	1.7554	0.079193	0.2151	0.0208	1.0081	0.007	0.0349	0.0049	ADNI	6	ADNI_6	dMRI	28218	apc6	19	1911	25353	IDP_dMRI_TBSS_ICVF_Medial_lemniscus_L	11	WM tract ICVF	Mean ICVF (intra-cellular volume fraction) in medial lemniscus (left) on FA (fractional anisotropy) skeleton (from dMRI data)	ICVF: medial lemniscus
ipc2	ICVF: uncinate fasciculus	0.0845	0.0482	1.7536	0.079504	0.303	0.0327	1.0093	0.0103	0.0097	0.0052	IMGNET	2	IMGNET_2	dMRI	28923	ipc2	19	1947	25389	IDP_dMRI_TBSS_ICVF_Uncinate_fasciculus_L	11	WM tract ICVF	Mean ICVF (intra-cellular volume fraction) in uncinate fasciculus (left) on FA (fractional anisotropy) skeleton (from dMRI data)	ICVF: uncinate fasciculus
apc4	MO: medial lemniscus	-0.1336	0.0763	-1.7517	0.079832	0.165	0.0207	1.0048	0.0071	-0.0409	0.0056	ADNI	4	ADNI_4	dMRI	61415	apc4	15	1536	25161	IDP_dMRI_TBSS_MO_Medial_lemniscus_L	9	WM tract MO	Mean MO (diffusion tensor mode) in medial lemniscus (left) on FA (fractional anisotropy) skeleton (from dMRI data)	MO: medial lemniscus
ipc9	MO: cingulum cingulate gyrus	0.093318	0.0533	1.7499	0.080134	0.2364	0.0239	1.0188	0.0081	-0.0102	0.0046	IMGNET	9	IMGNET_9	dMRI	61924	ipc9	15	1562	25187	IDP_dMRI_TBSS_MO_Cingulum_cingulate_gyrus_L	9	WM tract MO	Mean MO (diffusion tensor mode) in cingulum cingulate gyrus (left) on FA (fractional anisotropy) skeleton (from dMRI data)	MO: cingulum cingulate gyrus
apc7	MD: thalamic radiation	0.1012	0.0579	1.7492	0.080249	0.2439	0.0263	1.0271	0.0078	0.0352	0.0051	ADNI	7	ADNI_7	dMRI	36610	apc7	16	1631	25133	IDP_dMRI_TBSS_MD_Posterior_thalamic_radiation_L	10	WM tract diffusivity	Mean MD (mean diffusivity) in posterior thalamic radiation (left) on FA (fractional anisotropy) skeleton (from dMRI data)	MD: thalamic radiation
ipc5	MD: medial lemniscus	-0.1657	0.0947	-1.7487	0.0803	0.1325	0.0181	1.0057	0.0069	0.0222	0.0049	IMGNET	5	IMGNET_5	dMRI	36217	ipc5	16	1611	25113	IDP_dMRI_TBSS_MD_Medial_lemniscus_L	10	WM tract diffusivity	Mean MD (mean diffusivity) in medial lemniscus (left) on FA (fractional anisotropy) skeleton (from dMRI data)	MD: medial lemniscus
apc8	ISOVF: corticospinal tract	-0.1303	0.0748	-1.7404	0.081792	0.1448	0.0205	1.0034	0.008	-0.0023	0.0047	ADNI	8	ADNI_8	dMRI	15165	apc8	20	2059	25447	IDP_dMRI_TBSS_ISOVF_Corticospinal_tract_L	13	WM tract ISOVF	Mean ISOVF (isotropic or free water volume fraction) in corticospinal tract (left) on FA (fractional anisotropy) skeleton (from dMRI data)	ISOVF: corticospinal tract
ipc1	MD: thalamic radiation	-0.1374	0.079	-1.7399	0.081872	0.2439	0.0263	1.0271	0.0078	-0.0052	0.0057	IMGNET	1	IMGNET_1	dMRI	36602	ipc1	16	1631	25133	IDP_dMRI_TBSS_MD_Posterior_thalamic_radiation_L	10	WM tract diffusivity	Mean MD (mean diffusivity) in posterior thalamic radiation (left) on FA (fractional anisotropy) skeleton (from dMRI data)	MD: thalamic radiation
apc4	MD: cingulum hippocampus	-0.0958	0.0551	-1.738	0.082212	0.2059	0.0219	1.0255	0.0084	0.0024	0.0048	ADNI	4	ADNI_4	dMRI	36775	apc4	16	1639	25141	IDP_dMRI_TBSS_MD_Cingulum_hippocampus_L	10	WM tract diffusivity	Mean MD (mean diffusivity) in cingulum hippocampus (left) on FA (fractional anisotropy) skeleton (from dMRI data)	MD: cingulum hippocampus
ipc3	ICVF: cingulum hippocampus	0.1121	0.0647	1.7322	0.0832	0.3016	0.0306	1.0229	0.0106	0.0044	0.0053	IMGNET	3	IMGNET_3	dMRI	28779	ipc3	19	1939	25381	IDP_dMRI_TBSS_ICVF_Cingulum_hippocampus_L	11	WM tract ICVF	Mean ICVF (intra-cellular volume fraction) in cingulum hippocampus (left) on FA (fractional anisotropy) skeleton (from dMRI data)	ICVF: cingulum hippocampus
apc9	ISOVF: corticospinal tract	-0.1606	0.0928	-1.7302	0.083597	0.1448	0.0205	1.0034	0.008	-0.0364	0.0052	ADNI	9	ADNI_9	dMRI	15172	apc9	20	2059	25447	IDP_dMRI_TBSS_ISOVF_Corticospinal_tract_L	13	WM tract ISOVF	Mean ISOVF (isotropic or free water volume fraction) in corticospinal tract (left) on FA (fractional anisotropy) skeleton (from dMRI data)	ISOVF: corticospinal tract
apc4	ISOVF: limb of internal capsule a	-0.1527	0.0883	-1.7294	0.083735	0.079	0.0175	1.006	0.007	-0.0397	0.0053	ADNI	4	ADNI_4	dMRI	15415	apc4	20	2071	25459	IDP_dMRI_TBSS_ISOVF_Posterior_limb_of_internal_capsule_L	13	WM tract ISOVF	Mean ISOVF (isotropic or free water volume fraction) in posterior limb of internal capsule (left) on FA (fractional anisotropy) skeleton (from dMRI da	ISOVF: limb of internal capsule a
ipc2	ISOVF: external capsule	0.0891	0.0516	1.7281	0.083961	0.2076	0.0249	1.0022	0.0077	0.0189	0.0052	IMGNET	2	IMGNET_2	dMRI	15683	ipc2	20	2085	25473	IDP_dMRI_TBSS_ISOVF_External_capsule_L	13	WM tract ISOVF	Mean ISOVF (isotropic or free water volume fraction) in external capsule (left) on FA (fractional anisotropy) skeleton (from dMRI data)	ISOVF: external capsule
ipc4	OD: external capsule	-0.1137	0.0661	-1.721	0.0853	0.3205	0.0259	1.0063	0.0082	-0.0641	0.0055	IMGNET	4	IMGNET_4	dMRI	14186	ipc4	20	2010	25425	IDP_dMRI_TBSS_OD_External_capsule_L	12	WM tract OD	Mean OD (orientation dispersion index) in external capsule (left) on FA (fractional anisotropy) skeleton (from dMRI data)	OD: external capsule
ipc9	MD: medial lemniscus	0.1302	0.0759	1.7154	0.086277	0.1325	0.0181	1.0057	0.0069	0.048605	0.0045	IMGNET	9	IMGNET_9	dMRI	36204	ipc9	16	1611	25113	IDP_dMRI_TBSS_MD_Medial_lemniscus_L	10	WM tract diffusivity	Mean MD (mean diffusivity) in medial lemniscus (left) on FA (fractional anisotropy) skeleton (from dMRI data)	MD: medial lemniscus
apc5	MD: uncinate fasciculus	0.1357	0.0792	1.7146	0.0864	0.1425	0.0179	1.0199	0.0072	0.0462	0.0052	ADNI	5	ADNI_5	dMRI	36929	apc5	16	1647	25149	IDP_dMRI_TBSS_MD_Uncinate_fasciculus_L	10	WM tract diffusivity	Mean MD (mean diffusivity) in uncinate fasciculus (left) on FA (fractional anisotropy) skeleton (from dMRI data)	MD: uncinate fasciculus
apc6	MD: corona radiata	-0.087	0.0508	-1.7133	0.086663	0.2809	0.0301	1.0268	0.0082	-0.0303	0.0053	ADNI	6	ADNI_6	dMRI	36578	apc6	16	1629	25131	IDP_dMRI_TBSS_MD_Posterior_corona_radiata_L	10	WM tract diffusivity	Mean MD (mean diffusivity) in posterior corona radiata (left) on FA (fractional anisotropy) skeleton (from dMRI data)	MD: corona radiata
apc1	MO: cingulum cingulate gyrus	0.1104	0.0644	1.713	0.086706	0.2364	0.0239	1.0188	0.0081	0.0974	0.0048	ADNI	1	ADNI_1	dMRI	61936	apc1	15	1562	25187	IDP_dMRI_TBSS_MO_Cingulum_cingulate_gyrus_L	9	WM tract MO	Mean MO (diffusion tensor mode) in cingulum cingulate gyrus (left) on FA (fractional anisotropy) skeleton (from dMRI data)	MO: cingulum cingulate gyrus
apc0	FA: medial lemniscus	-0.1109	0.0647	-1.7127	0.086771	0.2035	0.0196	1.0168	0.0069	-0.0721	0.0049	ADNI	0	ADNI_0	dMRI	23201	apc0	14	1461	25065	IDP_dMRI_TBSS_FA_Medial_lemniscus_L	8	WM tract FA	Mean FA (fractional anisotropy) in medial lemniscus (left) on FA skeleton (from dMRI data)	FA: medial lemniscus
apc3	ICVF: fornix cres+stria terminalis	0.1323	0.0773	1.7117	0.086951	0.3027	0.0331	1.0223	0.0103	0.0409	0.0053	ADNI	3	ADNI_3	dMRI	28807	apc3	19	1941	25383	IDP_dMRI_TBSS_ICVF_Fornix_cres+Stria_terminalis_L	11	WM tract ICVF	Mean ICVF (intra-cellular volume fraction) in fornix cres+stria terminalis (left) on FA (fractional anisotropy) skeleton (from dMRI data)	ICVF: fornix cres+stria terminalis
apc2	MD: uncinate fasciculus	-0.1226	0.0718	-1.7083	0.087587	0.1425	0.0179	1.0199	0.0072	-0.018104	0.0049	ADNI	2	ADNI_2	dMRI	36933	apc2	16	1647	25149	IDP_dMRI_TBSS_MD_Uncinate_fasciculus_L	10	WM tract diffusivity	Mean MD (mean diffusivity) in uncinate fasciculus (left) on FA (fractional anisotropy) skeleton (from dMRI data)	MD: uncinate fasciculus
apc3	MO: sagittal stratum	0.155	0.0908	1.7069	0.087844	0.1874	0.0207	0.9995	0.0078	0.0262	0.0045	ADNI	3	ADNI_3	dMRI	61847	apc3	15	1558	25183	IDP_dMRI_TBSS_MO_Sagittal_stratum_L	9	WM tract MO	Mean MO (diffusion tensor mode) in sagittal stratum (left) on FA (fractional anisotropy) skeleton (from dMRI data)	MO: sagittal stratum
ipc2	MD: thalamic radiation	-0.0924	0.0542	-1.7068	0.087858	0.2439	0.0263	1.0271	0.0078	-0.0285	0.0054	IMGNET	2	IMGNET_2	dMRI	36603	ipc2	16	1631	25133	IDP_dMRI_TBSS_MD_Posterior_thalamic_radiation_L	10	WM tract diffusivity	Mean MD (mean diffusivity) in posterior thalamic radiation (left) on FA (fractional anisotropy) skeleton (from dMRI data)	MD: thalamic radiation
ipc8	OD: fornix cres+stria terminalis	0.1387	0.0813	1.7053	0.0881	0.2286	0.0218	1.0114	0.0079	0.060456	0.0048	IMGNET	8	IMGNET_8	dMRI	14311	ipc8	20	2016	25431	IDP_dMRI_TBSS_OD_Fornix_cres+Stria_terminalis_L	12	WM tract OD	Mean OD (orientation dispersion index) in fornix cres+stria terminalis (left) on FA (fractional anisotropy) skeleton (from dMRI data)	OD: fornix cres+stria terminalis
ipc4	OD: corticospinal tract	0.1838	0.1079	1.7028	0.0886	0.1273	0.0188	1.0077	0.0062	0.0422	0.0058	IMGNET	4	IMGNET_4	dMRI	29666	ipc4	19	1984	25399	IDP_dMRI_TBSS_OD_Corticospinal_tract_L	12	WM tract OD	Mean OD (orientation dispersion index) in corticospinal tract (left) on FA (fractional anisotropy) skeleton (from dMRI data)	OD: corticospinal tract
apc6	OD: external capsule	0.0866	0.0509	1.7017	0.088805	0.3205	0.0259	1.0063	0.0082	0.0263	0.0053	ADNI	6	ADNI_6	dMRI	14198	apc6	20	2010	25425	IDP_dMRI_TBSS_OD_External_capsule_L	12	WM tract OD	Mean OD (orientation dispersion index) in external capsule (left) on FA (fractional anisotropy) skeleton (from dMRI data)	OD: external capsule
ipc9	FA: limb of internal capsule	0.1164	0.0685	1.6998	0.089171	0.2921	0.0253	1.02	0.0082	0.0877	0.0051	IMGNET	9	IMGNET_9	dMRI	23404	ipc9	14	1471	25075	IDP_dMRI_TBSS_FA_Posterior_limb_of_internal_capsule_L	8	WM tract FA	Mean FA (fractional anisotropy) in posterior limb of internal capsule (left) on FA skeleton (from dMRI data)	FA: limb of internal capsule
apc9	ICVF: uncinate fasciculus	0.1068	0.063	1.6971	0.089681	0.303	0.0327	1.0093	0.0103	0.0635	0.0052	ADNI	9	ADNI_9	dMRI	28932	apc9	19	1947	25389	IDP_dMRI_TBSS_ICVF_Uncinate_fasciculus_L	11	WM tract ICVF	Mean ICVF (intra-cellular volume fraction) in uncinate fasciculus (left) on FA (fractional anisotropy) skeleton (from dMRI data)	ICVF: uncinate fasciculus
ipc8	MO: medial lemniscus	-0.1488	0.0878	-1.6954	0.09	0.165	0.0207	1.0048	0.0071	-0.0186	0.0046	IMGNET	8	IMGNET_8	dMRI	61411	ipc8	15	1536	25161	IDP_dMRI_TBSS_MO_Medial_lemniscus_L	9	WM tract MO	Mean MO (diffusion tensor mode) in medial lemniscus (left) on FA (fractional anisotropy) skeleton (from dMRI data)	MO: medial lemniscus
ipc3	MD: fornix cres+stria terminalis	-0.1481	0.0876	-1.6894	0.0911	0.1519	0.019	1.0162	0.0077	0.0082583	0.0046	IMGNET	3	IMGNET_3	dMRI	36819	ipc3	16	1641	25143	IDP_dMRI_TBSS_MD_Fornix_cres+Stria_terminalis_L	10	WM tract diffusivity	Mean MD (mean diffusivity) in fornix cres+stria terminalis (left) on FA (fractional anisotropy) skeleton (from dMRI data)	MD: fornix cres+stria terminalis
apc5	FA: external capsule	-0.0932	0.0552	-1.6877	0.0915	0.2856	0.0256	1.0123	0.0079	-0.0349	0.005	ADNI	5	ADNI_5	dMRI	23689	apc5	14	1485	25089	IDP_dMRI_TBSS_FA_External_capsule_L	8	WM tract FA	Mean FA (fractional anisotropy) in external capsule (left) on FA skeleton (from dMRI data)	FA: external capsule
ipc4	FA: thalamic radiation	0.1063	0.0631	1.6852	0.091953	0.2449	0.0242	1.0322	0.0079	0.0482	0.0049	IMGNET	4	IMGNET_4	dMRI	23606	ipc4	14	1481	25085	IDP_dMRI_TBSS_FA_Posterior_thalamic_radiation_L	8	WM tract FA	Mean FA (fractional anisotropy) in posterior thalamic radiation (left) on FA skeleton (from dMRI data)	FA: thalamic radiation
ipc9	MD: corticospinal tract	0.1125	0.0668	1.6836	0.092253	0.1679	0.0213	1.0034	0.0079	0.018081	0.0042	IMGNET	9	IMGNET_9	dMRI	36164	ipc9	16	1609	25111	IDP_dMRI_TBSS_MD_Corticospinal_tract_L	10	WM tract diffusivity	Mean MD (mean diffusivity) in corticospinal tract (left) on FA (fractional anisotropy) skeleton (from dMRI data)	MD: corticospinal tract
apc9	MO: cingulum hippocampus	0.1475	0.0877	1.682	0.092569	0.1565	0.0246	1.0172	0.0086	0.0131	0.0054	ADNI	9	ADNI_9	dMRI	61972	apc9	15	1564	25189	IDP_dMRI_TBSS_MO_Cingulum_hippocampus_L	9	WM tract MO	Mean MO (diffusion tensor mode) in cingulum hippocampus (left) on FA (fractional anisotropy) skeleton (from dMRI data)	MO: cingulum hippocampus
ipc1	ISOVF: limb of internal capsule a	-0.1749	0.1042	-1.6794	0.09307	0.079	0.0175	1.006	0.007	-0.036778	0.005	IMGNET	1	IMGNET_1	dMRI	15402	ipc1	20	2071	25459	IDP_dMRI_TBSS_ISOVF_Posterior_limb_of_internal_capsule_L	13	WM tract ISOVF	Mean ISOVF (isotropic or free water volume fraction) in posterior limb of internal capsule (left) on FA (fractional anisotropy) skeleton (from dMRI da	ISOVF: limb of internal capsule a
ipc5	ICVF: tapetum	0.1158	0.0692	1.6734	0.0942	0.2208	0.0237	1.0036	0.0084	0.0553	0.005	IMGNET	5	IMGNET_5	dMRI	28977	ipc5	19	1949	25391	IDP_dMRI_TBSS_ICVF_Tapetum_L	11	WM tract ICVF	Mean ICVF (intra-cellular volume fraction) in tapetum (left) on FA (fractional anisotropy) skeleton (from dMRI data)	ICVF: tapetum
ipc5	MD: limb of internal capsule	-0.1427	0.0854	-1.6717	0.0946	0.2085	0.0226	1.0058	0.008	-0.0132	0.0053	IMGNET	5	IMGNET_5	dMRI	36417	ipc5	16	1621	25123	IDP_dMRI_TBSS_MD_Posterior_limb_of_internal_capsule_L	10	WM tract diffusivity	Mean MD (mean diffusivity) in posterior limb of internal capsule (left) on FA (fractional anisotropy) skeleton (from dMRI data)	MD: limb of internal capsule
apc4	ISOVF: sagittal stratum	-0.1074	0.0642	-1.6716	0.09461	0.1556	0.0209	1.013	0.0081	0.0303	0.0052	ADNI	4	ADNI_4	dMRI	15655	apc4	20	2083	25471	IDP_dMRI_TBSS_ISOVF_Sagittal_stratum_L	13	WM tract ISOVF	Mean ISOVF (isotropic or free water volume fraction) in sagittal stratum (left) on FA (fractional anisotropy) skeleton (from dMRI data)	ISOVF: sagittal stratum
ipc9	MD: fornix cres+stria terminalis	0.1299	0.0777	1.6712	0.094678	0.1519	0.019	1.0162	0.0077	0.053037	0.0048	IMGNET	9	IMGNET_9	dMRI	36804	ipc9	16	1641	25143	IDP_dMRI_TBSS_MD_Fornix_cres+Stria_terminalis_L	10	WM tract diffusivity	Mean MD (mean diffusivity) in fornix cres+stria terminalis (left) on FA (fractional anisotropy) skeleton (from dMRI data)	MD: fornix cres+stria terminalis
apc9	FA: medial lemniscus	0.1315	0.0787	1.6709	0.09474	0.2035	0.0196	1.0168	0.0069	0.0907	0.0047	ADNI	9	ADNI_9	dMRI	23212	apc9	14	1461	25065	IDP_dMRI_TBSS_FA_Medial_lemniscus_L	8	WM tract FA	Mean FA (fractional anisotropy) in medial lemniscus (left) on FA skeleton (from dMRI data)	FA: medial lemniscus
ipc8	ICVF: retrolenticular part of internal capsule	-0.1142	0.0684	-1.6695	0.095	0.301	0.0366	1.038	0.0093	0.0036	0.0049	IMGNET	8	IMGNET_8	dMRI	28451	ipc8	19	1923	25365	IDP_dMRI_TBSS_ICVF_Retrolenticular_part_of_internal_capsule_L	11	WM tract ICVF	Mean ICVF (intra-cellular volume fraction) in retrolenticular part of internal capsule (left) on FA (fractional anisotropy) skeleton (from dMRI data)	ICVF: retrolenticular part of internal capsule
ipc3	ISOVF: medial lemniscus	0.1779	0.1066	1.6688	0.0952	0.1023	0.0174	0.9964	0.0065	0.0223	0.0043	IMGNET	3	IMGNET_3	dMRI	15219	ipc3	20	2061	25449	IDP_dMRI_TBSS_ISOVF_Medial_lemniscus_L	13	WM tract ISOVF	Mean ISOVF (isotropic or free water volume fraction) in medial lemniscus (left) on FA (fractional anisotropy) skeleton (from dMRI data)	ISOVF: medial lemniscus
ipc3	MO: corticospinal tract	-0.1903	0.1141	-1.6679	0.0953	0.0889	0.0197	1.0125	0.0071	-0.046556	0.0048	IMGNET	3	IMGNET_3	dMRI	61379	ipc3	15	1534	25159	IDP_dMRI_TBSS_MO_Corticospinal_tract_L	9	WM tract MO	Mean MO (diffusion tensor mode) in corticospinal tract (left) on FA (fractional anisotropy) skeleton (from dMRI data)	MO: corticospinal tract
ipc8	ICVF: external capsule	-0.1199	0.072	-1.6653	0.0958	0.3188	0.0319	1.0247	0.0098	-0.0102	0.0048	IMGNET	8	IMGNET_8	dMRI	28691	ipc8	19	1935	25377	IDP_dMRI_TBSS_ICVF_External_capsule_L	11	WM tract ICVF	Mean ICVF (intra-cellular volume fraction) in external capsule (left) on FA (fractional anisotropy) skeleton (from dMRI data)	ICVF: external capsule
apc4	FA: corona radiata	0.0879	0.0528	1.665	0.095908	0.2751	0.0245	1.0131	0.0076	0.0133	0.0055	ADNI	4	ADNI_4	dMRI	23575	apc4	14	1479	25083	IDP_dMRI_TBSS_FA_Posterior_corona_radiata_L	8	WM tract FA	Mean FA (fractional anisotropy) in posterior corona radiata (left) on FA skeleton (from dMRI data)	FA: corona radiata
apc4	MO: sagittal stratum	-0.0928	0.0558	-1.6635	0.096214	0.1874	0.0207	0.9995	0.0078	0.0041	0.005	ADNI	4	ADNI_4	dMRI	61855	apc4	15	1558	25183	IDP_dMRI_TBSS_MO_Sagittal_stratum_L	9	WM tract MO	Mean MO (diffusion tensor mode) in sagittal stratum (left) on FA (fractional anisotropy) skeleton (from dMRI data)	MO: sagittal stratum
apc3	OD: corona radiata	0.1517	0.0912	1.6632	0.096263	0.2215	0.0216	1.0291	0.007	0.011166	0.005	ADNI	3	ADNI_3	dMRI	14067	apc3	20	2004	25419	IDP_dMRI_TBSS_OD_Posterior_corona_radiata_L	12	WM tract OD	Mean OD (orientation dispersion index) in posterior corona radiata (left) on FA (fractional anisotropy) skeleton (from dMRI data)	OD: corona radiata
ipc0	OD: medial lemniscus	0.1436	0.0864	1.6618	0.096562	0.1791	0.0213	1.0116	0.0073	-0.003	0.0049	IMGNET	0	IMGNET_0	dMRI	29700	ipc0	19	1986	25401	IDP_dMRI_TBSS_OD_Medial_lemniscus_L	12	WM tract OD	Mean OD (orientation dispersion index) in medial lemniscus (left) on FA (fractional anisotropy) skeleton (from dMRI data)	OD: medial lemniscus
apc2	MD: retrolenticular part of internal capsule	0.0936	0.0564	1.6599	0.096931	0.2235	0.0267	1.0202	0.0084	0.098957	0.0053	ADNI	2	ADNI_2	dMRI	36453	apc2	16	1623	25125	IDP_dMRI_TBSS_MD_Retrolenticular_part_of_internal_capsule_L	10	WM tract diffusivity	Mean MD (mean diffusivity) in retrolenticular part of internal capsule (left) on FA (fractional anisotropy) skeleton (from dMRI data)	MD: retrolenticular part of internal capsule
ipc2	ICVF: cerebral peduncle	0.0781	0.047	1.6597	0.096968	0.3012	0.0282	1.0143	0.009	0.0269	0.0052	IMGNET	2	IMGNET_2	dMRI	28323	ipc2	19	1917	25359	IDP_dMRI_TBSS_ICVF_Cerebral_peduncle_L	11	WM tract ICVF	Mean ICVF (intra-cellular volume fraction) in cerebral peduncle (left) on FA (fractional anisotropy) skeleton (from dMRI data)	ICVF: cerebral peduncle
apc5	ICVF: tapetum	-0.096	0.0578	-1.6594	0.097041	0.2208	0.0237	1.0036	0.0084	-0.0601	0.005	ADNI	5	ADNI_5	dMRI	28969	apc5	19	1949	25391	IDP_dMRI_TBSS_ICVF_Tapetum_L	11	WM tract ICVF	Mean ICVF (intra-cellular volume fraction) in tapetum (left) on FA (fractional anisotropy) skeleton (from dMRI data)	ICVF: tapetum
ipc8	ISOVF: corona radiata	-0.1364	0.0824	-1.6554	0.0978	0.2135	0.0257	1.0127	0.0085	-0.0075319	0.0043	IMGNET	8	IMGNET_8	dMRI	15571	ipc8	20	2079	25467	IDP_dMRI_TBSS_ISOVF_Posterior_corona_radiata_L	13	WM tract ISOVF	Mean ISOVF (isotropic or free water volume fraction) in posterior corona radiata (left) on FA (fractional anisotropy) skeleton (from dMRI data)	ISOVF: corona radiata
ipc6	ISOVF: sagittal stratum	-0.15869	0.0959	-1.6544	0.098048	0.1556	0.0209	1.013	0.0081	-0.017	0.0046	IMGNET	6	IMGNET_6	dMRI	15654	ipc6	20	2083	25471	IDP_dMRI_TBSS_ISOVF_Sagittal_stratum_L	13	WM tract ISOVF	Mean ISOVF (isotropic or free water volume fraction) in sagittal stratum (left) on FA (fractional anisotropy) skeleton (from dMRI data)	ISOVF: sagittal stratum
ipc3	ICVF: retrolenticular part of internal capsule	0.1065	0.0646	1.6484	0.0993	0.301	0.0366	1.038	0.0093	-0.0028	0.0046	IMGNET	3	IMGNET_3	dMRI	28459	ipc3	19	1923	25365	IDP_dMRI_TBSS_ICVF_Retrolenticular_part_of_internal_capsule_L	11	WM tract ICVF	Mean ICVF (intra-cellular volume fraction) in retrolenticular part of internal capsule (left) on FA (fractional anisotropy) skeleton (from dMRI data)	ICVF: retrolenticular part of internal capsule
ipc8	ICVF: fornix cres+stria terminalis	-0.1162	0.0705	-1.6465	0.0997	0.3027	0.0331	1.0223	0.0103	0.0058	0.0048	IMGNET	8	IMGNET_8	dMRI	28811	ipc8	19	1941	25383	IDP_dMRI_TBSS_ICVF_Fornix_cres+Stria_terminalis_L	11	WM tract ICVF	Mean ICVF (intra-cellular volume fraction) in fornix cres+stria terminalis (left) on FA (fractional anisotropy) skeleton (from dMRI data)	ICVF: fornix cres+stria terminalis
ipc8	ICVF: corticospinal tract	-0.1545	0.0944	-1.6376	0.1015	0.1669	0.0229	1.0046	0.0079	0.0063	0.0044	IMGNET	8	IMGNET_8	dMRI	28171	ipc8	19	1909	25351	IDP_dMRI_TBSS_ICVF_Corticospinal_tract_L	11	WM tract ICVF	Mean ICVF (intra-cellular volume fraction) in corticospinal tract (left) on FA (fractional anisotropy) skeleton (from dMRI data)	ICVF: corticospinal tract
apc9	MD: fornix cres+stria terminalis	-0.1399	0.0856	-1.6343	0.10219	0.1519	0.019	1.0162	0.0077	-0.032	0.005	ADNI	9	ADNI_9	dMRI	36812	apc9	16	1641	25143	IDP_dMRI_TBSS_MD_Fornix_cres+Stria_terminalis_L	10	WM tract diffusivity	Mean MD (mean diffusivity) in fornix cres+stria terminalis (left) on FA (fractional anisotropy) skeleton (from dMRI data)	MD: fornix cres+stria terminalis
ipc1	ICVF: medial lemniscus	-0.1037	0.0635	-1.6334	0.10239	0.2151	0.0208	1.0081	0.007	-0.0424	0.0048	IMGNET	1	IMGNET_1	dMRI	28202	ipc1	19	1911	25353	IDP_dMRI_TBSS_ICVF_Medial_lemniscus_L	11	WM tract ICVF	Mean ICVF (intra-cellular volume fraction) in medial lemniscus (left) on FA (fractional anisotropy) skeleton (from dMRI data)	ICVF: medial lemniscus
apc1	OD: cingulum cingulate gyrus	-0.0996	0.061	-1.6334	0.10239	0.2661	0.0226	1.0103	0.0075	-0.0932	0.005	ADNI	1	ADNI_1	dMRI	14236	apc1	20	2012	25427	IDP_dMRI_TBSS_OD_Cingulum_cingulate_gyrus_L	12	WM tract OD	Mean OD (orientation dispersion index) in cingulum cingulate gyrus (left) on FA (fractional anisotropy) skeleton (from dMRI data)	OD: cingulum cingulate gyrus
ipc5	ISOVF: tapetum	-0.1305	0.0799	-1.6333	0.1024	0.1475	0.0169	1.0235	0.0069	-0.028008	0.0045	IMGNET	5	IMGNET_5	dMRI	15977	ipc5	20	2099	25487	IDP_dMRI_TBSS_ISOVF_Tapetum_L	13	WM tract ISOVF	Mean ISOVF (isotropic or free water volume fraction) in tapetum (left) on FA (fractional anisotropy) skeleton (from dMRI data)	ISOVF: tapetum
ipc4	MD: tapetum	-0.13243	0.0811	-1.6335	0.1024	0.2081	0.0198	1.0247	0.0071	-0.046	0.0055	IMGNET	4	IMGNET_4	dMRI	36966	ipc4	16	1649	25151	IDP_dMRI_TBSS_MD_Tapetum_L	10	WM tract diffusivity	Mean MD (mean diffusivity) in tapetum (left) on FA (fractional anisotropy) skeleton (from dMRI data)	MD: tapetum
ipc9	OD: tapetum	-0.1235	0.0757	-1.6315	0.10278	0.1552	0.0188	0.9955	0.0075	-0.0005	0.0047	IMGNET	9	IMGNET_9	dMRI	14464	ipc9	20	2024	25439	IDP_dMRI_TBSS_OD_Tapetum_L	12	WM tract OD	Mean OD (orientation dispersion index) in tapetum (left) on FA (fractional anisotropy) skeleton (from dMRI data)	OD: tapetum
apc3	MD: cingulum hippocampus	-0.1398	0.0857	-1.6303	0.10303	0.2059	0.0219	1.0255	0.0084	0.0043	0.0051	ADNI	3	ADNI_3	dMRI	36767	apc3	16	1639	25141	IDP_dMRI_TBSS_MD_Cingulum_hippocampus_L	10	WM tract diffusivity	Mean MD (mean diffusivity) in cingulum hippocampus (left) on FA (fractional anisotropy) skeleton (from dMRI data)	MD: cingulum hippocampus
apc0	ICVF: uncinate fasciculus	-0.0959	0.0588	-1.6297	0.10317	0.303	0.0327	1.0093	0.0103	-0.1136	0.0054	ADNI	0	ADNI_0	dMRI	28921	apc0	19	1947	25389	IDP_dMRI_TBSS_ICVF_Uncinate_fasciculus_L	11	WM tract ICVF	Mean ICVF (intra-cellular volume fraction) in uncinate fasciculus (left) on FA (fractional anisotropy) skeleton (from dMRI data)	ICVF: uncinate fasciculus
apc3	MO: medial lemniscus	0.1442	0.0885	1.6286	0.10341	0.165	0.0207	1.0048	0.0071	0.0534	0.0045	ADNI	3	ADNI_3	dMRI	61407	apc3	15	1536	25161	IDP_dMRI_TBSS_MO_Medial_lemniscus_L	9	WM tract MO	Mean MO (diffusion tensor mode) in medial lemniscus (left) on FA (fractional anisotropy) skeleton (from dMRI data)	MO: medial lemniscus
apc7	MD: limb of internal capsule	0.1092	0.067	1.6286	0.10341	0.2085	0.0226	1.0058	0.008	0.0342	0.0049	ADNI	7	ADNI_7	dMRI	36410	apc7	16	1621	25123	IDP_dMRI_TBSS_MD_Posterior_limb_of_internal_capsule_L	10	WM tract diffusivity	Mean MD (mean diffusivity) in posterior limb of internal capsule (left) on FA (fractional anisotropy) skeleton (from dMRI data)	MD: limb of internal capsule
apc3	MD: fornix cres+stria terminalis	-0.1639	0.1008	-1.6268	0.10377	0.1519	0.019	1.0162	0.0077	-0.0056	0.0051	ADNI	3	ADNI_3	dMRI	36807	apc3	16	1641	25143	IDP_dMRI_TBSS_MD_Fornix_cres+Stria_terminalis_L	10	WM tract diffusivity	Mean MD (mean diffusivity) in fornix cres+stria terminalis (left) on FA (fractional anisotropy) skeleton (from dMRI data)	MD: fornix cres+stria terminalis
ipc8	MO: retrolenticular part of internal capsule	-0.1299	0.0799	-1.6252	0.1041	0.2326	0.0238	1.0191	0.0072	-0.0057	0.0047	IMGNET	8	IMGNET_8	dMRI	61651	ipc8	15	1548	25173	IDP_dMRI_TBSS_MO_Retrolenticular_part_of_internal_capsule_L	9	WM tract MO	Mean MO (diffusion tensor mode) in retrolenticular part of internal capsule (left) on FA (fractional anisotropy) skeleton (from dMRI data)	MO: retrolenticular part of internal capsule
apc7	MO: limb of internal capsule	0.0993	0.0612	1.6236	0.10447	0.3462	0.0259	1.0132	0.0086	0.0813	0.0052	ADNI	7	ADNI_7	dMRI	61610	apc7	15	1546	25171	IDP_dMRI_TBSS_MO_Posterior_limb_of_internal_capsule_L	9	WM tract MO	Mean MO (diffusion tensor mode) in posterior limb of internal capsule (left) on FA (fractional anisotropy) skeleton (from dMRI data)	MO: limb of internal capsule
apc9	MD: medial lemniscus	-0.1487	0.0918	-1.6204	0.10515	0.1325	0.0181	1.0057	0.0069	-0.0386	0.0046	ADNI	9	ADNI_9	dMRI	36212	apc9	16	1611	25113	IDP_dMRI_TBSS_MD_Medial_lemniscus_L	10	WM tract diffusivity	Mean MD (mean diffusivity) in medial lemniscus (left) on FA (fractional anisotropy) skeleton (from dMRI data)	MD: medial lemniscus
ipc3	MO: retrolenticular part of internal capsule	-0.1178	0.0728	-1.6176	0.1058	0.2326	0.0238	1.0191	0.0072	-0.024127	0.0044	IMGNET	3	IMGNET_3	dMRI	61659	ipc3	15	1548	25173	IDP_dMRI_TBSS_MO_Retrolenticular_part_of_internal_capsule_L	9	WM tract MO	Mean MO (diffusion tensor mode) in retrolenticular part of internal capsule (left) on FA (fractional anisotropy) skeleton (from dMRI data)	MO: retrolenticular part of internal capsule
ipc9	FA: cerebral peduncle	-0.1017	0.0633	-1.6062	0.10822	0.2491	0.0203	1.0118	0.0074	-0.0355	0.0048	IMGNET	9	IMGNET_9	dMRI	23324	ipc9	14	1467	25071	IDP_dMRI_TBSS_FA_Cerebral_peduncle_L	8	WM tract FA	Mean FA (fractional anisotropy) in cerebral peduncle (left) on FA skeleton (from dMRI data)	FA: cerebral peduncle
apc8	MD: fornix cres+stria terminalis	-0.11	0.0685	-1.606	0.1083	0.1519	0.019	1.0162	0.0077	-0.0406	0.0046	ADNI	8	ADNI_8	dMRI	36805	apc8	16	1641	25143	IDP_dMRI_TBSS_MD_Fornix_cres+Stria_terminalis_L	10	WM tract diffusivity	Mean MD (mean diffusivity) in fornix cres+stria terminalis (left) on FA (fractional anisotropy) skeleton (from dMRI data)	MD: fornix cres+stria terminalis
apc7	FA: cerebral peduncle	-0.0992	0.0619	-1.6036	0.10881	0.2491	0.0203	1.0118	0.0074	-0.0777	0.0049	ADNI	7	ADNI_7	dMRI	23330	apc7	14	1467	25071	IDP_dMRI_TBSS_FA_Cerebral_peduncle_L	8	WM tract FA	Mean FA (fractional anisotropy) in cerebral peduncle (left) on FA skeleton (from dMRI data)	FA: cerebral peduncle
ipc8	MO: corona radiata	0.1566	0.0977	1.6033	0.1089	0.2019	0.0204	1.0152	0.0074	0.023	0.005	IMGNET	8	IMGNET_8	dMRI	61771	ipc8	15	1554	25179	IDP_dMRI_TBSS_MO_Posterior_corona_radiata_L	9	WM tract MO	Mean MO (diffusion tensor mode) in posterior corona radiata (left) on FA (fractional anisotropy) skeleton (from dMRI data)	MO: corona radiata
ipc4	MO: external capsule	0.0984	0.0616	1.5984	0.10995	0.2667	0.0223	1.0015	0.0078	0.05476	0.0048	IMGNET	4	IMGNET_4	dMRI	61886	ipc4	15	1560	25185	IDP_dMRI_TBSS_MO_External_capsule_L	9	WM tract MO	Mean MO (diffusion tensor mode) in external capsule (left) on FA (fractional anisotropy) skeleton (from dMRI data)	MO: external capsule
apc5	OD: cingulum cingulate gyrus	-0.098949	0.0619	-1.5984	0.10996	0.2661	0.0226	1.0103	0.0075	0.0197	0.0057	ADNI	5	ADNI_5	dMRI	14229	apc5	20	2012	25427	IDP_dMRI_TBSS_OD_Cingulum_cingulate_gyrus_L	12	WM tract OD	Mean OD (orientation dispersion index) in cingulum cingulate gyrus (left) on FA (fractional anisotropy) skeleton (from dMRI data)	OD: cingulum cingulate gyrus
apc6	MD: uncinate fasciculus	-0.1098	0.0688	-1.5961	0.11048	0.1425	0.0179	1.0199	0.0072	-0.01	0.0055	ADNI	6	ADNI_6	dMRI	36938	apc6	16	1647	25149	IDP_dMRI_TBSS_MD_Uncinate_fasciculus_L	10	WM tract diffusivity	Mean MD (mean diffusivity) in uncinate fasciculus (left) on FA (fractional anisotropy) skeleton (from dMRI data)	MD: uncinate fasciculus
ipc5	ICVF: sagittal stratum	0.1002	0.0628	1.5961	0.1105	0.3075	0.037	1.0338	0.0106	0.0077	0.0048	IMGNET	5	IMGNET_5	dMRI	28657	ipc5	19	1933	25375	IDP_dMRI_TBSS_ICVF_Sagittal_stratum_L	11	WM tract ICVF	Mean ICVF (intra-cellular volume fraction) in sagittal stratum (left) on FA (fractional anisotropy) skeleton (from dMRI data)	ICVF: sagittal stratum
ipc5	ICVF: thalamic radiation	0.0969	0.0607	1.5949	0.1107	0.3046	0.033	1.0274	0.0097	0.016	0.0047	IMGNET	5	IMGNET_5	dMRI	28617	ipc5	19	1931	25373	IDP_dMRI_TBSS_ICVF_Posterior_thalamic_radiation_L	11	WM tract ICVF	Mean ICVF (intra-cellular volume fraction) in posterior thalamic radiation (left) on FA (fractional anisotropy) skeleton (from dMRI data)	ICVF: thalamic radiation
ipc5	MD: thalamic radiation	-0.1116	0.07	-1.5945	0.1108	0.2439	0.0263	1.0271	0.0078	0.0027	0.0051	IMGNET	5	IMGNET_5	dMRI	36617	ipc5	16	1631	25133	IDP_dMRI_TBSS_MD_Posterior_thalamic_radiation_L	10	WM tract diffusivity	Mean MD (mean diffusivity) in posterior thalamic radiation (left) on FA (fractional anisotropy) skeleton (from dMRI data)	MD: thalamic radiation
apc0	FA: retrolenticular part of internal capsule	0.0969	0.0608	1.5941	0.11092	0.2335	0.0242	1.0241	0.0077	0.0447	0.0046	ADNI	0	ADNI_0	dMRI	23441	apc0	14	1473	25077	IDP_dMRI_TBSS_FA_Retrolenticular_part_of_internal_capsule_L	8	WM tract FA	Mean FA (fractional anisotropy) in retrolenticular part of internal capsule (left) on FA skeleton (from dMRI data)	FA: retrolenticular part of internal capsule
apc4	ICVF: thalamic radiation	0.0814	0.0511	1.5921	0.11135	0.3046	0.033	1.0274	0.0097	-0.0148	0.0054	ADNI	4	ADNI_4	dMRI	28615	apc4	19	1931	25373	IDP_dMRI_TBSS_ICVF_Posterior_thalamic_radiation_L	11	WM tract ICVF	Mean ICVF (intra-cellular volume fraction) in posterior thalamic radiation (left) on FA (fractional anisotropy) skeleton (from dMRI data)	ICVF: thalamic radiation
apc0	MD: external capsule	0.103	0.0647	1.5918	0.11144	0.2225	0.0263	1.0222	0.0081	0.1031	0.005	ADNI	0	ADNI_0	dMRI	36681	apc0	16	1635	25137	IDP_dMRI_TBSS_MD_External_capsule_L	10	WM tract diffusivity	Mean MD (mean diffusivity) in external capsule (left) on FA (fractional anisotropy) skeleton (from dMRI data)	MD: external capsule
apc3	ICVF: retrolenticular part of internal capsule	0.1228	0.0773	1.5895	0.11194	0.301	0.0366	1.038	0.0093	0.0199	0.0055	ADNI	3	ADNI_3	dMRI	28447	apc3	19	1923	25365	IDP_dMRI_TBSS_ICVF_Retrolenticular_part_of_internal_capsule_L	11	WM tract ICVF	Mean ICVF (intra-cellular volume fraction) in retrolenticular part of internal capsule (left) on FA (fractional anisotropy) skeleton (from dMRI data)	ICVF: retrolenticular part of internal capsule
ipc2	MO: limb of internal capsule	-0.0659	0.0415	-1.5875	0.11239	0.3462	0.0259	1.0132	0.0086	-0.0315	0.005	IMGNET	2	IMGNET_2	dMRI	61603	ipc2	15	1546	25171	IDP_dMRI_TBSS_MO_Posterior_limb_of_internal_capsule_L	9	WM tract MO	Mean MO (diffusion tensor mode) in posterior limb of internal capsule (left) on FA (fractional anisotropy) skeleton (from dMRI data)	MO: limb of internal capsule
apc3	ISOVF: tapetum	-0.163	0.1038	-1.5697	0.11649	0.1475	0.0169	1.0235	0.0069	-0.030845	0.0052	ADNI	3	ADNI_3	dMRI	15967	apc3	20	2099	25487	IDP_dMRI_TBSS_ISOVF_Tapetum_L	13	WM tract ISOVF	Mean ISOVF (isotropic or free water volume fraction) in tapetum (left) on FA (fractional anisotropy) skeleton (from dMRI data)	ISOVF: tapetum
ipc1	ICVF: fornix cres+stria terminalis	-0.1274	0.0812	-1.568	0.11688	0.3027	0.0331	1.0223	0.0103	-0.016	0.0062	IMGNET	1	IMGNET_1	dMRI	28802	ipc1	19	1941	25383	IDP_dMRI_TBSS_ICVF_Fornix_cres+Stria_terminalis_L	11	WM tract ICVF	Mean ICVF (intra-cellular volume fraction) in fornix cres+stria terminalis (left) on FA (fractional anisotropy) skeleton (from dMRI data)	ICVF: fornix cres+stria terminalis
apc4	ICVF: cerebral peduncle	-0.0895	0.0571	-1.5676	0.11696	0.3012	0.0282	1.0143	0.009	-0.0162	0.0058	ADNI	4	ADNI_4	dMRI	28335	apc4	19	1917	25359	IDP_dMRI_TBSS_ICVF_Cerebral_peduncle_L	11	WM tract ICVF	Mean ICVF (intra-cellular volume fraction) in cerebral peduncle (left) on FA (fractional anisotropy) skeleton (from dMRI data)	ICVF: cerebral peduncle
apc6	FA: limb of internal capsule	-0.0841	0.0537	-1.5674	0.117	0.2921	0.0253	1.02	0.0082	-0.1117	0.0059	ADNI	6	ADNI_6	dMRI	23418	apc6	14	1471	25075	IDP_dMRI_TBSS_FA_Posterior_limb_of_internal_capsule_L	8	WM tract FA	Mean FA (fractional anisotropy) in posterior limb of internal capsule (left) on FA skeleton (from dMRI data)	FA: limb of internal capsule
ipc1	ISOVF: cingulum cingulate gyrus	-0.1581	0.1014	-1.5588	0.11904	0.1938	0.0307	1.006	0.0096	-0.039942	0.0064	IMGNET	1	IMGNET_1	dMRI	15722	ipc1	20	2087	25475	IDP_dMRI_TBSS_ISOVF_Cingulum_cingulate_gyrus_L	13	WM tract ISOVF	Mean ISOVF (isotropic or free water volume fraction) in cingulum cingulate gyrus (left) on FA (fractional anisotropy) skeleton (from dMRI data)	ISOVF: cingulum cingulate gyrus
ipc7	ISOVF: tapetum	-0.1557	0.1001	-1.5558	0.1198	0.1475	0.0169	1.0235	0.0069	0.0081	0.0048	IMGNET	7	IMGNET_7	dMRI	15968	ipc7	20	2099	25487	IDP_dMRI_TBSS_ISOVF_Tapetum_L	13	WM tract ISOVF	Mean ISOVF (isotropic or free water volume fraction) in tapetum (left) on FA (fractional anisotropy) skeleton (from dMRI data)	ISOVF: tapetum
ipc7	MO: cingulum hippocampus	0.1367	0.0879	1.5558	0.1198	0.1565	0.0246	1.0172	0.0086	0.012455	0.0046	IMGNET	7	IMGNET_7	dMRI	61968	ipc7	15	1564	25189	IDP_dMRI_TBSS_MO_Cingulum_hippocampus_L	9	WM tract MO	Mean MO (diffusion tensor mode) in cingulum hippocampus (left) on FA (fractional anisotropy) skeleton (from dMRI data)	MO: cingulum hippocampus
ipc1	MO: cingulum hippocampus	0.17649	0.1141	1.5462	0.12205	0.1565	0.0246	1.0172	0.0086	0.0105	0.0066	IMGNET	1	IMGNET_1	dMRI	61962	ipc1	15	1564	25189	IDP_dMRI_TBSS_MO_Cingulum_hippocampus_L	9	WM tract MO	Mean MO (diffusion tensor mode) in cingulum hippocampus (left) on FA (fractional anisotropy) skeleton (from dMRI data)	MO: cingulum hippocampus
ipc0	OD: sagittal stratum	0.1289	0.0835	1.5446	0.12245	0.1965	0.0223	1.0089	0.0076	0.0172	0.0048	IMGNET	0	IMGNET_0	dMRI	14140	ipc0	20	2008	25423	IDP_dMRI_TBSS_OD_Sagittal_stratum_L	12	WM tract OD	Mean OD (orientation dispersion index) in sagittal stratum (left) on FA (fractional anisotropy) skeleton (from dMRI data)	OD: sagittal stratum
ipc5	ISOVF: corona radiata	-0.1054	0.0683	-1.5428	0.12289	0.2135	0.0257	1.0127	0.0085	0.04071	0.0046	IMGNET	5	IMGNET_5	dMRI	15577	ipc5	20	2079	25467	IDP_dMRI_TBSS_ISOVF_Posterior_corona_radiata_L	13	WM tract ISOVF	Mean ISOVF (isotropic or free water volume fraction) in posterior corona radiata (left) on FA (fractional anisotropy) skeleton (from dMRI data)	ISOVF: corona radiata
ipc2	MO: cingulum cingulate gyrus	-0.0819	0.0531	-1.5425	0.12294	0.2364	0.0239	1.0188	0.0081	0.0071	0.005	IMGNET	2	IMGNET_2	dMRI	61923	ipc2	15	1562	25187	IDP_dMRI_TBSS_MO_Cingulum_cingulate_gyrus_L	9	WM tract MO	Mean MO (diffusion tensor mode) in cingulum cingulate gyrus (left) on FA (fractional anisotropy) skeleton (from dMRI data)	MO: cingulum cingulate gyrus
apc5	ICVF: corona radiata	-0.0759	0.0493	-1.5408	0.12338	0.3329	0.035	1.0247	0.0095	-0.0266	0.0052	ADNI	5	ADNI_5	dMRI	28569	apc5	19	1929	25371	IDP_dMRI_TBSS_ICVF_Posterior_corona_radiata_L	11	WM tract ICVF	Mean ICVF (intra-cellular volume fraction) in posterior corona radiata (left) on FA (fractional anisotropy) skeleton (from dMRI data)	ICVF: corona radiata
apc1	MO: external capsule	0.0882	0.0573	1.5381	0.12402	0.2667	0.0223	1.0015	0.0078	0.1047	0.0053	ADNI	1	ADNI_1	dMRI	61896	apc1	15	1560	25185	IDP_dMRI_TBSS_MO_External_capsule_L	9	WM tract MO	Mean MO (diffusion tensor mode) in external capsule (left) on FA (fractional anisotropy) skeleton (from dMRI data)	MO: external capsule
apc9	MO: uncinate fasciculus	0.1205	0.0786	1.5337	0.12509	0.1958	0.0216	1.0222	0.008	0.0405	0.0048	ADNI	9	ADNI_9	dMRI	62132	apc9	15	1572	25197	IDP_dMRI_TBSS_MO_Uncinate_fasciculus_L	9	WM tract MO	Mean MO (diffusion tensor mode) in uncinate fasciculus (left) on FA (fractional anisotropy) skeleton (from dMRI data)	MO: uncinate fasciculus
ipc9	MD: thalamic radiation	0.1094	0.0714	1.5309	0.12579	0.2439	0.0263	1.0271	0.0078	0.025945	0.0048	IMGNET	9	IMGNET_9	dMRI	36604	ipc9	16	1631	25133	IDP_dMRI_TBSS_MD_Posterior_thalamic_radiation_L	10	WM tract diffusivity	Mean MD (mean diffusivity) in posterior thalamic radiation (left) on FA (fractional anisotropy) skeleton (from dMRI data)	MD: thalamic radiation
ipc4	OD: cingulum hippocampus	-0.1406	0.0921	-1.5276	0.1266	0.2043	0.0215	1.0128	0.0078	-0.0798	0.0061	IMGNET	4	IMGNET_4	dMRI	14266	ipc4	20	2014	25429	IDP_dMRI_TBSS_OD_Cingulum_hippocampus_L	12	WM tract OD	Mean OD (orientation dispersion index) in cingulum hippocampus (left) on FA (fractional anisotropy) skeleton (from dMRI data)	OD: cingulum hippocampus
ipc3	ICVF: cerebral peduncle	0.1105	0.0725	1.5251	0.1272	0.3012	0.0282	1.0143	0.009	-0.0115	0.005	IMGNET	3	IMGNET_3	dMRI	28339	ipc3	19	1917	25359	IDP_dMRI_TBSS_ICVF_Cerebral_peduncle_L	11	WM tract ICVF	Mean ICVF (intra-cellular volume fraction) in cerebral peduncle (left) on FA (fractional anisotropy) skeleton (from dMRI data)	ICVF: cerebral peduncle
ipc0	ISOVF: corona radiata	-0.1295	0.0851	-1.5213	0.12819	0.2135	0.0257	1.0127	0.0085	-0.0074	0.0054	IMGNET	0	IMGNET_0	dMRI	15560	ipc0	20	2079	25467	IDP_dMRI_TBSS_ISOVF_Posterior_corona_radiata_L	13	WM tract ISOVF	Mean ISOVF (isotropic or free water volume fraction) in posterior corona radiata (left) on FA (fractional anisotropy) skeleton (from dMRI data)	ISOVF: corona radiata
apc8	ICVF: tapetum	-0.1042	0.0685	-1.521	0.1283	0.2208	0.0237	1.0036	0.0084	0.0054	0.0058	ADNI	8	ADNI_8	dMRI	28965	apc8	19	1949	25391	IDP_dMRI_TBSS_ICVF_Tapetum_L	11	WM tract ICVF	Mean ICVF (intra-cellular volume fraction) in tapetum (left) on FA (fractional anisotropy) skeleton (from dMRI data)	ICVF: tapetum
apc8	FA: thalamic radiation	-0.0891	0.0586	-1.519	0.12877	0.2449	0.0242	1.0322	0.0079	0.00038663	0.0053	ADNI	8	ADNI_8	dMRI	23605	apc8	14	1481	25085	IDP_dMRI_TBSS_FA_Posterior_thalamic_radiation_L	8	WM tract FA	Mean FA (fractional anisotropy) in posterior thalamic radiation (left) on FA skeleton (from dMRI data)	FA: thalamic radiation
apc2	FA: cingulum hippocampus	0.09	0.0594	1.5168	0.12932	0.2386	0.0201	1.0025	0.0073	0.0537	0.0059	ADNI	2	ADNI_2	dMRI	23773	apc2	14	1489	25093	IDP_dMRI_TBSS_FA_Cingulum_hippocampus_L	8	WM tract FA	Mean FA (fractional anisotropy) in cingulum hippocampus (left) on FA skeleton (from dMRI data)	FA: cingulum hippocampus
ipc6	FA: retrolenticular part of internal capsule	0.1123	0.0741	1.5167	0.1294	0.2335	0.0242	1.0241	0.0077	-0.0359	0.0045	IMGNET	6	IMGNET_6	dMRI	23454	ipc6	14	1473	25077	IDP_dMRI_TBSS_FA_Retrolenticular_part_of_internal_capsule_L	8	WM tract FA	Mean FA (fractional anisotropy) in retrolenticular part of internal capsule (left) on FA skeleton (from dMRI data)	FA: retrolenticular part of internal capsule
apc2	MO: thalamic radiation	-0.0988	0.0653	-1.5142	0.12998	0.1602	0.0198	1.0018	0.0072	-0.0821	0.0048	ADNI	2	ADNI_2	dMRI	61813	apc2	15	1556	25181	IDP_dMRI_TBSS_MO_Posterior_thalamic_radiation_L	9	WM tract MO	Mean MO (diffusion tensor mode) in posterior thalamic radiation (left) on FA (fractional anisotropy) skeleton (from dMRI data)	MO: thalamic radiation
apc5	MD: thalamic radiation	0.105	0.0694	1.5143	0.13	0.2439	0.0263	1.0271	0.0078	0.0489	0.0054	ADNI	5	ADNI_5	dMRI	36609	apc5	16	1631	25133	IDP_dMRI_TBSS_MD_Posterior_thalamic_radiation_L	10	WM tract diffusivity	Mean MD (mean diffusivity) in posterior thalamic radiation (left) on FA (fractional anisotropy) skeleton (from dMRI data)	MD: thalamic radiation
ipc5	MO: corona radiata	-0.1066	0.0705	-1.5123	0.13045	0.2019	0.0204	1.0152	0.0074	-0.0392	0.0048	IMGNET	5	IMGNET_5	dMRI	61777	ipc5	15	1554	25179	IDP_dMRI_TBSS_MO_Posterior_corona_radiata_L	9	WM tract MO	Mean MO (diffusion tensor mode) in posterior corona radiata (left) on FA (fractional anisotropy) skeleton (from dMRI data)	MO: corona radiata
apc2	MO: fornix cres+stria terminalis	0.0891	0.0589	1.5122	0.13048	0.2306	0.021	0.9988	0.0071	0.0035	0.0055	ADNI	2	ADNI_2	dMRI	62013	apc2	15	1566	25191	IDP_dMRI_TBSS_MO_Fornix_cres+Stria_terminalis_L	9	WM tract MO	Mean MO (diffusion tensor mode) in fornix cres+stria terminalis (left) on FA (fractional anisotropy) skeleton (from dMRI data)	MO: fornix cres+stria terminalis
ipc5	MO: cingulum hippocampus	0.1393	0.0922	1.5109	0.13082	0.1565	0.0246	1.0172	0.0086	-0.0022	0.0055	IMGNET	5	IMGNET_5	dMRI	61977	ipc5	15	1564	25189	IDP_dMRI_TBSS_MO_Cingulum_hippocampus_L	9	WM tract MO	Mean MO (diffusion tensor mode) in cingulum hippocampus (left) on FA (fractional anisotropy) skeleton (from dMRI data)	MO: cingulum hippocampus
ipc1	ICVF: cingulum cingulate gyrus	-0.093	0.0616	-1.5097	0.13111	0.3643	0.0373	1.0204	0.0101	-0.0649	0.0053	IMGNET	1	IMGNET_1	dMRI	28722	ipc1	19	1937	25379	IDP_dMRI_TBSS_ICVF_Cingulum_cingulate_gyrus_L	11	WM tract ICVF	Mean ICVF (intra-cellular volume fraction) in cingulum cingulate gyrus (left) on FA (fractional anisotropy) skeleton (from dMRI data)	ICVF: cingulum cingulate gyrus
ipc5	MO: medial lemniscus	0.1129	0.0749	1.5069	0.13183	0.165	0.0207	1.0048	0.0071	0.0246	0.0044	IMGNET	5	IMGNET_5	dMRI	61417	ipc5	15	1536	25161	IDP_dMRI_TBSS_MO_Medial_lemniscus_L	9	WM tract MO	Mean MO (diffusion tensor mode) in medial lemniscus (left) on FA (fractional anisotropy) skeleton (from dMRI data)	MO: medial lemniscus
apc8	OD: corticospinal tract	0.1086	0.0724	1.4999	0.1336	0.1273	0.0188	1.0077	0.0062	0.0078	0.0044	ADNI	8	ADNI_8	dMRI	29665	apc8	19	1984	25399	IDP_dMRI_TBSS_OD_Corticospinal_tract_L	12	WM tract OD	Mean OD (orientation dispersion index) in corticospinal tract (left) on FA (fractional anisotropy) skeleton (from dMRI data)	OD: corticospinal tract
ipc8	ISOVF: tapetum	-0.1596	0.1064	-1.4999	0.1336	0.1475	0.0169	1.0235	0.0069	0.03292	0.0046	IMGNET	8	IMGNET_8	dMRI	15971	ipc8	20	2099	25487	IDP_dMRI_TBSS_ISOVF_Tapetum_L	13	WM tract ISOVF	Mean ISOVF (isotropic or free water volume fraction) in tapetum (left) on FA (fractional anisotropy) skeleton (from dMRI data)	ISOVF: tapetum
apc9	ICVF: limb of internal capsule	0.09	0.06	1.4996	0.13371	0.3369	0.0341	1.0233	0.009	0.0641	0.0049	ADNI	9	ADNI_9	dMRI	28412	apc9	19	1921	25363	IDP_dMRI_TBSS_ICVF_Posterior_limb_of_internal_capsule_L	11	WM tract ICVF	Mean ICVF (intra-cellular volume fraction) in posterior limb of internal capsule (left) on FA (fractional anisotropy) skeleton (from dMRI data)	ICVF: limb of internal capsule
ipc6	MD: fornix cres+stria terminalis	-0.1553	0.1036	-1.4984	0.134	0.1519	0.019	1.0162	0.0077	0.0073689	0.0054	IMGNET	6	IMGNET_6	dMRI	36814	ipc6	16	1641	25143	IDP_dMRI_TBSS_MD_Fornix_cres+Stria_terminalis_L	10	WM tract diffusivity	Mean MD (mean diffusivity) in fornix cres+stria terminalis (left) on FA (fractional anisotropy) skeleton (from dMRI data)	MD: fornix cres+stria terminalis
apc1	ISOVF: uncinate fasciculus	0.1693	0.113	1.4984	0.13402	0.0616	0.0151	0.998	0.0061	-0.0189	0.0046	ADNI	1	ADNI_1	dMRI	15936	apc1	20	2097	25485	IDP_dMRI_TBSS_ISOVF_Uncinate_fasciculus_L	13	WM tract ISOVF	Mean ISOVF (isotropic or free water volume fraction) in uncinate fasciculus (left) on FA (fractional anisotropy) skeleton (from dMRI data)	ISOVF: uncinate fasciculus
apc5	MD: medial lemniscus	0.1195	0.0799	1.4964	0.1346	0.1325	0.0181	1.0057	0.0069	0.0672	0.0049	ADNI	5	ADNI_5	dMRI	36209	apc5	16	1611	25113	IDP_dMRI_TBSS_MD_Medial_lemniscus_L	10	WM tract diffusivity	Mean MD (mean diffusivity) in medial lemniscus (left) on FA (fractional anisotropy) skeleton (from dMRI data)	MD: medial lemniscus
ipc8	FA: medial lemniscus	-0.13007	0.087	-1.4957	0.1347	0.2035	0.0196	1.0168	0.0069	-0.0304	0.0044	IMGNET	8	IMGNET_8	dMRI	23211	ipc8	14	1461	25065	IDP_dMRI_TBSS_FA_Medial_lemniscus_L	8	WM tract FA	Mean FA (fractional anisotropy) in medial lemniscus (left) on FA skeleton (from dMRI data)	FA: medial lemniscus
apc8	OD: retrolenticular part of internal capsule	-0.087	0.0582	-1.4941	0.1351	0.1981	0.0203	1.0294	0.0071	0.029	0.005	ADNI	8	ADNI_8	dMRI	29945	apc8	19	1998	25413	IDP_dMRI_TBSS_OD_Retrolenticular_part_of_internal_capsule_L	12	WM tract OD	Mean OD (orientation dispersion index) in retrolenticular part of internal capsule (left) on FA (fractional anisotropy) skeleton (from dMRI data)	OD: retrolenticular part of internal capsule
apc5	MD: corticospinal tract	0.1034	0.0692	1.493	0.1354	0.1679	0.0213	1.0034	0.0079	0.0404	0.0048	ADNI	5	ADNI_5	dMRI	36169	apc5	16	1609	25111	IDP_dMRI_TBSS_MD_Corticospinal_tract_L	10	WM tract diffusivity	Mean MD (mean diffusivity) in corticospinal tract (left) on FA (fractional anisotropy) skeleton (from dMRI data)	MD: corticospinal tract
ipc1	ISOVF: cingulum hippocampus	0.1451	0.0972	1.4927	0.13551	0.0874	0.0185	1.0057	0.0071	0.024737	0.0048	IMGNET	1	IMGNET_1	dMRI	15762	ipc1	20	2089	25477	IDP_dMRI_TBSS_ISOVF_Cingulum_hippocampus_L	13	WM tract ISOVF	Mean ISOVF (isotropic or free water volume fraction) in cingulum hippocampus (left) on FA (fractional anisotropy) skeleton (from dMRI data)	ISOVF: cingulum hippocampus
ipc3	MD: external capsule	-0.1167	0.0782	-1.4922	0.1356	0.2225	0.0263	1.0222	0.0081	0.016011	0.0051	IMGNET	3	IMGNET_3	dMRI	36699	ipc3	16	1635	25137	IDP_dMRI_TBSS_MD_External_capsule_L	10	WM tract diffusivity	Mean MD (mean diffusivity) in external capsule (left) on FA (fractional anisotropy) skeleton (from dMRI data)	MD: external capsule
apc8	ISOVF: cingulum hippocampus	0.1387	0.093	1.4907	0.13603	0.0874	0.0185	1.0057	0.0071	0.0448	0.0052	ADNI	8	ADNI_8	dMRI	15765	apc8	20	2089	25477	IDP_dMRI_TBSS_ISOVF_Cingulum_hippocampus_L	13	WM tract ISOVF	Mean ISOVF (isotropic or free water volume fraction) in cingulum hippocampus (left) on FA (fractional anisotropy) skeleton (from dMRI data)	ISOVF: cingulum hippocampus
ipc2	FA: cingulum cingulate gyrus	-0.0694	0.0466	-1.4889	0.13652	0.3072	0.0254	1.0214	0.0083	0.0082	0.0053	IMGNET	2	IMGNET_2	dMRI	23723	ipc2	14	1487	25091	IDP_dMRI_TBSS_FA_Cingulum_cingulate_gyrus_L	8	WM tract FA	Mean FA (fractional anisotropy) in cingulum cingulate gyrus (left) on FA skeleton (from dMRI data)	FA: cingulum cingulate gyrus
ipc1	OD: corticospinal tract	-0.1584	0.1067	-1.4846	0.13764	0.1273	0.0188	1.0077	0.0062	-0.0545	0.0054	IMGNET	1	IMGNET_1	dMRI	29662	ipc1	19	1984	25399	IDP_dMRI_TBSS_OD_Corticospinal_tract_L	12	WM tract OD	Mean OD (orientation dispersion index) in corticospinal tract (left) on FA (fractional anisotropy) skeleton (from dMRI data)	OD: corticospinal tract
ipc3	OD: thalamic radiation	-0.1072	0.0722	-1.4834	0.138	0.2405	0.0206	0.9822	0.0073	-0.011	0.0045	IMGNET	3	IMGNET_3	dMRI	14119	ipc3	20	2006	25421	IDP_dMRI_TBSS_OD_Posterior_thalamic_radiation_L	12	WM tract OD	Mean OD (orientation dispersion index) in posterior thalamic radiation (left) on FA (fractional anisotropy) skeleton (from dMRI data)	OD: thalamic radiation
apc0	MD: cingulum cingulate gyrus	0.0876	0.0591	1.4826	0.13818	0.2484	0.0271	1.0275	0.0088	0.0393	0.0051	ADNI	0	ADNI_0	dMRI	36721	apc0	16	1637	25139	IDP_dMRI_TBSS_MD_Cingulum_cingulate_gyrus_L	10	WM tract diffusivity	Mean MD (mean diffusivity) in cingulum cingulate gyrus (left) on FA (fractional anisotropy) skeleton (from dMRI data)	MD: cingulum cingulate gyrus
ipc1	ISOVF: fornix cres+stria terminalis	0.1381	0.0933	1.4806	0.1387	0.0727	0.0164	1.0208	0.0067	0.085835	0.0043	IMGNET	1	IMGNET_1	dMRI	15802	ipc1	20	2091	25479	IDP_dMRI_TBSS_ISOVF_Fornix_cres+Stria_terminalis_L	13	WM tract ISOVF	Mean ISOVF (isotropic or free water volume fraction) in fornix cres+stria terminalis (left) on FA (fractional anisotropy) skeleton (from dMRI data)	ISOVF: fornix cres+stria terminalis
ipc3	FA: uncinate fasciculus	0.1187	0.0802	1.4797	0.139	0.3182	0.0317	1.0067	0.0095	-0.011478	0.0055	IMGNET	3	IMGNET_3	dMRI	23939	ipc3	14	1497	25101	IDP_dMRI_TBSS_FA_Uncinate_fasciculus_L	8	WM tract FA	Mean FA (fractional anisotropy) in uncinate fasciculus (left) on FA skeleton (from dMRI data)	FA: uncinate fasciculus
ipc2	MD: external capsule	-0.0772	0.0522	-1.4779	0.13944	0.2225	0.0263	1.0222	0.0081	-0.0234	0.0052	IMGNET	2	IMGNET_2	dMRI	36683	ipc2	16	1635	25137	IDP_dMRI_TBSS_MD_External_capsule_L	10	WM tract diffusivity	Mean MD (mean diffusivity) in external capsule (left) on FA (fractional anisotropy) skeleton (from dMRI data)	MD: external capsule
ipc0	MD: corticospinal tract	-0.1297	0.0878	-1.4775	0.1395	0.1679	0.0213	1.0034	0.0079	0.0072127	0.0047	IMGNET	0	IMGNET_0	dMRI	36160	ipc0	16	1609	25111	IDP_dMRI_TBSS_MD_Corticospinal_tract_L	10	WM tract diffusivity	Mean MD (mean diffusivity) in corticospinal tract (left) on FA (fractional anisotropy) skeleton (from dMRI data)	MD: corticospinal tract
apc2	ISOVF: cingulum cingulate gyrus	-0.0924	0.0626	-1.4757	0.14002	0.1938	0.0307	1.006	0.0096	-0.024349	0.0054	ADNI	2	ADNI_2	dMRI	15733	apc2	20	2087	25475	IDP_dMRI_TBSS_ISOVF_Cingulum_cingulate_gyrus_L	13	WM tract ISOVF	Mean ISOVF (isotropic or free water volume fraction) in cingulum cingulate gyrus (left) on FA (fractional anisotropy) skeleton (from dMRI data)	ISOVF: cingulum cingulate gyrus
ipc6	OD: thalamic radiation	0.12324	0.0837	1.4727	0.14083	0.2405	0.0206	0.9822	0.0073	0.0073	0.0047	IMGNET	6	IMGNET_6	dMRI	14114	ipc6	20	2006	25421	IDP_dMRI_TBSS_OD_Posterior_thalamic_radiation_L	12	WM tract OD	Mean OD (orientation dispersion index) in posterior thalamic radiation (left) on FA (fractional anisotropy) skeleton (from dMRI data)	OD: thalamic radiation
ipc0	ICVF: corticospinal tract	0.1273	0.0865	1.4713	0.1412	0.1669	0.0229	1.0046	0.0079	-0.0329	0.0046	IMGNET	0	IMGNET_0	dMRI	28160	ipc0	19	1909	25351	IDP_dMRI_TBSS_ICVF_Corticospinal_tract_L	11	WM tract ICVF	Mean ICVF (intra-cellular volume fraction) in corticospinal tract (left) on FA (fractional anisotropy) skeleton (from dMRI data)	ICVF: corticospinal tract
apc2	OD: cerebral peduncle	-0.0698	0.0475	-1.4682	0.14205	0.2986	0.0228	1.0004	0.0082	-0.0317	0.005	ADNI	2	ADNI_2	dMRI	29833	apc2	19	1992	25407	IDP_dMRI_TBSS_OD_Cerebral_peduncle_L	12	WM tract OD	Mean OD (orientation dispersion index) in cerebral peduncle (left) on FA (fractional anisotropy) skeleton (from dMRI data)	OD: cerebral peduncle
ipc7	OD: cingulum hippocampus	-0.1244	0.0848	-1.4675	0.1422	0.2043	0.0215	1.0128	0.0078	-0.0015	0.0045	IMGNET	7	IMGNET_7	dMRI	14268	ipc7	20	2014	25429	IDP_dMRI_TBSS_OD_Cingulum_hippocampus_L	12	WM tract OD	Mean OD (orientation dispersion index) in cingulum hippocampus (left) on FA (fractional anisotropy) skeleton (from dMRI data)	OD: cingulum hippocampus
apc6	MO: corona radiata	-0.0854	0.0582	-1.4656	0.14274	0.2019	0.0204	1.0152	0.0074	-0.0604	0.0052	ADNI	6	ADNI_6	dMRI	61778	apc6	15	1554	25179	IDP_dMRI_TBSS_MO_Posterior_corona_radiata_L	9	WM tract MO	Mean MO (diffusion tensor mode) in posterior corona radiata (left) on FA (fractional anisotropy) skeleton (from dMRI data)	MO: corona radiata
apc0	FA: external capsule	-0.0823	0.0562	-1.4641	0.14316	0.2856	0.0256	1.0123	0.0079	-0.0593	0.0048	ADNI	0	ADNI_0	dMRI	23681	apc0	14	1485	25089	IDP_dMRI_TBSS_FA_External_capsule_L	8	WM tract FA	Mean FA (fractional anisotropy) in external capsule (left) on FA skeleton (from dMRI data)	FA: external capsule
apc7	MO: cerebral peduncle	-0.0803	0.055	-1.4593	0.14447	0.2643	0.021	1.0061	0.0073	-0.046	0.0047	ADNI	7	ADNI_7	dMRI	61530	apc7	15	1542	25167	IDP_dMRI_TBSS_MO_Cerebral_peduncle_L	9	WM tract MO	Mean MO (diffusion tensor mode) in cerebral peduncle (left) on FA (fractional anisotropy) skeleton (from dMRI data)	MO: cerebral peduncle
apc0	ISOVF: limb of internal capsule a	0.1507	0.1033	1.4586	0.14468	0.079	0.0175	1.006	0.007	0.0133	0.0053	ADNI	0	ADNI_0	dMRI	15401	apc0	20	2071	25459	IDP_dMRI_TBSS_ISOVF_Posterior_limb_of_internal_capsule_L	13	WM tract ISOVF	Mean ISOVF (isotropic or free water volume fraction) in posterior limb of internal capsule (left) on FA (fractional anisotropy) skeleton (from dMRI da	ISOVF: limb of internal capsule a
ipc1	MD: cerebral peduncle	0.1349	0.0926	1.4575	0.14498	0.1536	0.0199	1.008	0.0068	0.0219	0.0056	IMGNET	1	IMGNET_1	dMRI	36322	ipc1	16	1617	25119	IDP_dMRI_TBSS_MD_Cerebral_peduncle_L	10	WM tract diffusivity	Mean MD (mean diffusivity) in cerebral peduncle (left) on FA (fractional anisotropy) skeleton (from dMRI data)	MD: cerebral peduncle
ipc6	MD: sagittal stratum	-0.1166	0.0801	-1.456	0.1454	0.219	0.0265	1.0371	0.0086	0.0048585	0.0047	IMGNET	6	IMGNET_6	dMRI	36654	ipc6	16	1633	25135	IDP_dMRI_TBSS_MD_Sagittal_stratum_L	10	WM tract diffusivity	Mean MD (mean diffusivity) in sagittal stratum (left) on FA (fractional anisotropy) skeleton (from dMRI data)	MD: sagittal stratum
ipc1	ISOVF: uncinate fasciculus	-0.1851	0.1272	-1.455	0.14566	0.0616	0.0151	0.998	0.0061	0.019473	0.0051	IMGNET	1	IMGNET_1	dMRI	15922	ipc1	20	2097	25485	IDP_dMRI_TBSS_ISOVF_Uncinate_fasciculus_L	13	WM tract ISOVF	Mean ISOVF (isotropic or free water volume fraction) in uncinate fasciculus (left) on FA (fractional anisotropy) skeleton (from dMRI data)	ISOVF: uncinate fasciculus
apc4	MO: uncinate fasciculus	-0.1093	0.0754	-1.4508	0.14684	0.1958	0.0216	1.0222	0.008	0.0075	0.0061	ADNI	4	ADNI_4	dMRI	62135	apc4	15	1572	25197	IDP_dMRI_TBSS_MO_Uncinate_fasciculus_L	9	WM tract MO	Mean MO (diffusion tensor mode) in uncinate fasciculus (left) on FA (fractional anisotropy) skeleton (from dMRI data)	MO: uncinate fasciculus
ipc4	MD: limb of internal capsule	-0.10226	0.0705	-1.4498	0.1471	0.2085	0.0226	1.0058	0.008	-0.0195	0.0048	IMGNET	4	IMGNET_4	dMRI	36406	ipc4	16	1621	25123	IDP_dMRI_TBSS_MD_Posterior_limb_of_internal_capsule_L	10	WM tract diffusivity	Mean MD (mean diffusivity) in posterior limb of internal capsule (left) on FA (fractional anisotropy) skeleton (from dMRI data)	MD: limb of internal capsule
ipc9	OD: sagittal stratum	0.1026	0.0708	1.4483	0.14754	0.1965	0.0223	1.0089	0.0076	0.0119	0.0047	IMGNET	9	IMGNET_9	dMRI	14144	ipc9	20	2008	25423	IDP_dMRI_TBSS_OD_Sagittal_stratum_L	12	WM tract OD	Mean OD (orientation dispersion index) in sagittal stratum (left) on FA (fractional anisotropy) skeleton (from dMRI data)	OD: sagittal stratum
ipc5	FA: corticospinal tract	0.1158	0.0804	1.4409	0.14962	0.1689	0.0196	1.006	0.007	0.030885	0.0052	IMGNET	5	IMGNET_5	dMRI	23177	ipc5	14	1459	25063	IDP_dMRI_TBSS_FA_Corticospinal_tract_L	8	WM tract FA	Mean FA (fractional anisotropy) in corticospinal tract (left) on FA skeleton (from dMRI data)	FA: corticospinal tract
apc2	ICVF: retrolenticular part of internal capsule	-0.0835	0.0581	-1.4367	0.15081	0.301	0.0366	1.038	0.0093	-0.0816	0.0057	ADNI	2	ADNI_2	dMRI	28453	apc2	19	1923	25365	IDP_dMRI_TBSS_ICVF_Retrolenticular_part_of_internal_capsule_L	11	WM tract ICVF	Mean ICVF (intra-cellular volume fraction) in retrolenticular part of internal capsule (left) on FA (fractional anisotropy) skeleton (from dMRI data)	ICVF: retrolenticular part of internal capsule
ipc5	FA: external capsule	0.0863	0.0601	1.435	0.1513	0.2856	0.0256	1.0123	0.0079	0.019808	0.0047	IMGNET	5	IMGNET_5	dMRI	23697	ipc5	14	1485	25089	IDP_dMRI_TBSS_FA_External_capsule_L	8	WM tract FA	Mean FA (fractional anisotropy) in external capsule (left) on FA skeleton (from dMRI data)	FA: external capsule
ipc4	OD: cingulum cingulate gyrus	-0.1013	0.071	-1.4266	0.1537	0.2661	0.0226	1.0103	0.0075	-0.0608	0.0054	IMGNET	4	IMGNET_4	dMRI	14226	ipc4	20	2012	25427	IDP_dMRI_TBSS_OD_Cingulum_cingulate_gyrus_L	12	WM tract OD	Mean OD (orientation dispersion index) in cingulum cingulate gyrus (left) on FA (fractional anisotropy) skeleton (from dMRI data)	OD: cingulum cingulate gyrus
apc4	ICVF: limb of internal capsule	-0.0702	0.0493	-1.4225	0.15487	0.3369	0.0341	1.0233	0.009	-0.0445	0.0057	ADNI	4	ADNI_4	dMRI	28415	apc4	19	1921	25363	IDP_dMRI_TBSS_ICVF_Posterior_limb_of_internal_capsule_L	11	WM tract ICVF	Mean ICVF (intra-cellular volume fraction) in posterior limb of internal capsule (left) on FA (fractional anisotropy) skeleton (from dMRI data)	ICVF: limb of internal capsule
apc5	ISOVF: cingulum cingulate gyrus	-0.12194	0.0858	-1.4214	0.1552	0.1938	0.0307	1.006	0.0096	-0.0106	0.0055	ADNI	5	ADNI_5	dMRI	15729	apc5	20	2087	25475	IDP_dMRI_TBSS_ISOVF_Cingulum_cingulate_gyrus_L	13	WM tract ISOVF	Mean ISOVF (isotropic or free water volume fraction) in cingulum cingulate gyrus (left) on FA (fractional anisotropy) skeleton (from dMRI data)	ISOVF: cingulum cingulate gyrus
apc5	ICVF: cerebral peduncle	-0.0994	0.07	-1.4208	0.15538	0.3012	0.0282	1.0143	0.009	-0.0512	0.0056	ADNI	5	ADNI_5	dMRI	28329	apc5	19	1917	25359	IDP_dMRI_TBSS_ICVF_Cerebral_peduncle_L	11	WM tract ICVF	Mean ICVF (intra-cellular volume fraction) in cerebral peduncle (left) on FA (fractional anisotropy) skeleton (from dMRI data)	ICVF: cerebral peduncle
apc3	MO: external capsule	0.1059	0.075	1.4114	0.15812	0.2667	0.0223	1.0015	0.0078	0.0396	0.0045	ADNI	3	ADNI_3	dMRI	61887	apc3	15	1560	25185	IDP_dMRI_TBSS_MO_External_capsule_L	9	WM tract MO	Mean MO (diffusion tensor mode) in external capsule (left) on FA (fractional anisotropy) skeleton (from dMRI data)	MO: external capsule
ipc2	ISOVF: corona radiata	-0.0764	0.0541	-1.4111	0.15821	0.2135	0.0257	1.0127	0.0085	-0.0399	0.0054	IMGNET	2	IMGNET_2	dMRI	15563	ipc2	20	2079	25467	IDP_dMRI_TBSS_ISOVF_Posterior_corona_radiata_L	13	WM tract ISOVF	Mean ISOVF (isotropic or free water volume fraction) in posterior corona radiata (left) on FA (fractional anisotropy) skeleton (from dMRI data)	ISOVF: corona radiata
apc8	MO: external capsule	0.0818	0.058	1.4101	0.1585	0.2667	0.0223	1.0015	0.0078	0.0368	0.0052	ADNI	8	ADNI_8	dMRI	61885	apc8	15	1560	25185	IDP_dMRI_TBSS_MO_External_capsule_L	9	WM tract MO	Mean MO (diffusion tensor mode) in external capsule (left) on FA (fractional anisotropy) skeleton (from dMRI data)	MO: external capsule
apc4	MD: retrolenticular part of internal capsule	-0.0793	0.0563	-1.4078	0.1592	0.2235	0.0267	1.0202	0.0084	0.0003	0.0052	ADNI	4	ADNI_4	dMRI	36455	apc4	16	1623	25125	IDP_dMRI_TBSS_MD_Retrolenticular_part_of_internal_capsule_L	10	WM tract diffusivity	Mean MD (mean diffusivity) in retrolenticular part of internal capsule (left) on FA (fractional anisotropy) skeleton (from dMRI data)	MD: retrolenticular part of internal capsule
ipc6	ISOVF: medial lemniscus	-0.14603	0.1041	-1.403	0.16063	0.1023	0.0174	0.9964	0.0065	-0.0063	0.0046	IMGNET	6	IMGNET_6	dMRI	15214	ipc6	20	2061	25449	IDP_dMRI_TBSS_ISOVF_Medial_lemniscus_L	13	WM tract ISOVF	Mean ISOVF (isotropic or free water volume fraction) in medial lemniscus (left) on FA (fractional anisotropy) skeleton (from dMRI data)	ISOVF: medial lemniscus
ipc5	FA: thalamic radiation	0.0973	0.0694	1.4027	0.16071	0.2449	0.0242	1.0322	0.0079	0.0092478	0.0047	IMGNET	5	IMGNET_5	dMRI	23617	ipc5	14	1481	25085	IDP_dMRI_TBSS_FA_Posterior_thalamic_radiation_L	8	WM tract FA	Mean FA (fractional anisotropy) in posterior thalamic radiation (left) on FA skeleton (from dMRI data)	FA: thalamic radiation
ipc0	MO: cingulum hippocampus	0.136	0.097	1.4017	0.16101	0.1565	0.0246	1.0172	0.0086	0.013329	0.005	IMGNET	0	IMGNET_0	dMRI	61960	ipc0	15	1564	25189	IDP_dMRI_TBSS_MO_Cingulum_hippocampus_L	9	WM tract MO	Mean MO (diffusion tensor mode) in cingulum hippocampus (left) on FA (fractional anisotropy) skeleton (from dMRI data)	MO: cingulum hippocampus
apc9	FA: sagittal stratum	0.1041	0.0743	1.4003	0.16141	0.2411	0.0266	1.0289	0.0089	0.0809	0.0053	ADNI	9	ADNI_9	dMRI	23652	apc9	14	1483	25087	IDP_dMRI_TBSS_FA_Sagittal_stratum_L	8	WM tract FA	Mean FA (fractional anisotropy) in sagittal stratum (left) on FA skeleton (from dMRI data)	FA: sagittal stratum
ipc5	FA: cerebral peduncle	0.0998	0.0714	1.3981	0.16207	0.2491	0.0203	1.0118	0.0074	0.042068	0.005	IMGNET	5	IMGNET_5	dMRI	23337	ipc5	14	1467	25071	IDP_dMRI_TBSS_FA_Cerebral_peduncle_L	8	WM tract FA	Mean FA (fractional anisotropy) in cerebral peduncle (left) on FA skeleton (from dMRI data)	FA: cerebral peduncle
apc2	ISOVF: corona radiata	0.0924	0.0662	1.3967	0.16251	0.2135	0.0257	1.0127	0.0085	0.087046	0.0053	ADNI	2	ADNI_2	dMRI	15573	apc2	20	2079	25467	IDP_dMRI_TBSS_ISOVF_Posterior_corona_radiata_L	13	WM tract ISOVF	Mean ISOVF (isotropic or free water volume fraction) in posterior corona radiata (left) on FA (fractional anisotropy) skeleton (from dMRI data)	ISOVF: corona radiata
apc9	MO: fornix cres+stria terminalis	-0.1112	0.0796	-1.3966	0.16255	0.2306	0.021	0.9988	0.0071	-0.0417	0.0047	ADNI	9	ADNI_9	dMRI	62012	apc9	15	1566	25191	IDP_dMRI_TBSS_MO_Fornix_cres+Stria_terminalis_L	9	WM tract MO	Mean MO (diffusion tensor mode) in fornix cres+stria terminalis (left) on FA (fractional anisotropy) skeleton (from dMRI data)	MO: fornix cres+stria terminalis
ipc6	MD: retrolenticular part of internal capsule	-0.107	0.0766	-1.3964	0.1626	0.2235	0.0267	1.0202	0.0084	0.010608	0.0046	IMGNET	6	IMGNET_6	dMRI	36454	ipc6	16	1623	25125	IDP_dMRI_TBSS_MD_Retrolenticular_part_of_internal_capsule_L	10	WM tract diffusivity	Mean MD (mean diffusivity) in retrolenticular part of internal capsule (left) on FA (fractional anisotropy) skeleton (from dMRI data)	MD: retrolenticular part of internal capsule
ipc3	ICVF: cingulum cingulate gyrus	0.0822	0.059	1.3932	0.1635	0.3643	0.0373	1.0204	0.0101	-0.0173	0.0048	IMGNET	3	IMGNET_3	dMRI	28739	ipc3	19	1937	25379	IDP_dMRI_TBSS_ICVF_Cingulum_cingulate_gyrus_L	11	WM tract ICVF	Mean ICVF (intra-cellular volume fraction) in cingulum cingulate gyrus (left) on FA (fractional anisotropy) skeleton (from dMRI data)	ICVF: cingulum cingulate gyrus
apc5	FA: corticospinal tract	-0.0951	0.0683	-1.3922	0.1639	0.1689	0.0196	1.006	0.007	-0.0729	0.0047	ADNI	5	ADNI_5	dMRI	23169	apc5	14	1459	25063	IDP_dMRI_TBSS_FA_Corticospinal_tract_L	8	WM tract FA	Mean FA (fractional anisotropy) in corticospinal tract (left) on FA skeleton (from dMRI data)	FA: corticospinal tract
apc3	FA: tapetum	0.11298	0.0812	1.3918	0.16399	0.2312	0.0191	1.0142	0.0075	0.0102	0.0048	ADNI	3	ADNI_3	dMRI	23967	apc3	14	1499	25103	IDP_dMRI_TBSS_FA_Tapetum_L	8	WM tract FA	Mean FA (fractional anisotropy) in tapetum (left) on FA skeleton (from dMRI data)	FA: tapetum
apc1	MD: medial lemniscus	-0.1103	0.0793	-1.391	0.16423	0.1325	0.0181	1.0057	0.0069	0.0648	0.0044	ADNI	1	ADNI_1	dMRI	36216	apc1	16	1611	25113	IDP_dMRI_TBSS_MD_Medial_lemniscus_L	10	WM tract diffusivity	Mean MD (mean diffusivity) in medial lemniscus (left) on FA (fractional anisotropy) skeleton (from dMRI data)	MD: medial lemniscus
apc9	OD: thalamic radiation	0.1033	0.0745	1.3878	0.16521	0.2405	0.0206	0.9822	0.0073	0.0361	0.005	ADNI	9	ADNI_9	dMRI	14112	apc9	20	2006	25421	IDP_dMRI_TBSS_OD_Posterior_thalamic_radiation_L	12	WM tract OD	Mean OD (orientation dispersion index) in posterior thalamic radiation (left) on FA (fractional anisotropy) skeleton (from dMRI data)	OD: thalamic radiation
apc7	ISOVF: limb of internal capsule a	-0.1321	0.0953	-1.3867	0.16554	0.079	0.0175	1.006	0.007	-0.0164	0.0048	ADNI	7	ADNI_7	dMRI	15410	apc7	20	2071	25459	IDP_dMRI_TBSS_ISOVF_Posterior_limb_of_internal_capsule_L	13	WM tract ISOVF	Mean ISOVF (isotropic or free water volume fraction) in posterior limb of internal capsule (left) on FA (fractional anisotropy) skeleton (from dMRI da	ISOVF: limb of internal capsule a
apc3	ISOVF: sagittal stratum	0.1254	0.0906	1.3838	0.16643	0.1556	0.0209	1.013	0.0081	0.022027	0.0046	ADNI	3	ADNI_3	dMRI	15647	apc3	20	2083	25471	IDP_dMRI_TBSS_ISOVF_Sagittal_stratum_L	13	WM tract ISOVF	Mean ISOVF (isotropic or free water volume fraction) in sagittal stratum (left) on FA (fractional anisotropy) skeleton (from dMRI data)	ISOVF: sagittal stratum
apc4	MD: limb of internal capsule	0.0772	0.0558	1.3831	0.16664	0.2085	0.0226	1.0058	0.008	0.0266	0.005	ADNI	4	ADNI_4	dMRI	36415	apc4	16	1621	25123	IDP_dMRI_TBSS_MD_Posterior_limb_of_internal_capsule_L	10	WM tract diffusivity	Mean MD (mean diffusivity) in posterior limb of internal capsule (left) on FA (fractional anisotropy) skeleton (from dMRI data)	MD: limb of internal capsule
apc7	ICVF: corticospinal tract	-0.0982	0.0713	-1.3767	0.16861	0.1669	0.0229	1.0046	0.0079	-0.0262	0.0048	ADNI	7	ADNI_7	dMRI	28170	apc7	19	1909	25351	IDP_dMRI_TBSS_ICVF_Corticospinal_tract_L	11	WM tract ICVF	Mean ICVF (intra-cellular volume fraction) in corticospinal tract (left) on FA (fractional anisotropy) skeleton (from dMRI data)	ICVF: corticospinal tract
ipc6	OD: fornix cres+stria terminalis	0.10979	0.0798	1.3766	0.16864	0.2286	0.0218	1.0114	0.0079	-0.0212	0.0049	IMGNET	6	IMGNET_6	dMRI	14314	ipc6	20	2016	25431	IDP_dMRI_TBSS_OD_Fornix_cres+Stria_terminalis_L	12	WM tract OD	Mean OD (orientation dispersion index) in fornix cres+stria terminalis (left) on FA (fractional anisotropy) skeleton (from dMRI data)	OD: fornix cres+stria terminalis
apc2	ICVF: tapetum	-0.0955	0.0694	-1.3763	0.16872	0.2208	0.0237	1.0036	0.0084	-0.0649	0.0059	ADNI	2	ADNI_2	dMRI	28973	apc2	19	1949	25391	IDP_dMRI_TBSS_ICVF_Tapetum_L	11	WM tract ICVF	Mean ICVF (intra-cellular volume fraction) in tapetum (left) on FA (fractional anisotropy) skeleton (from dMRI data)	ICVF: tapetum
apc3	MD: cerebral peduncle	-0.1382	0.1004	-1.3759	0.16885	0.1536	0.0199	1.008	0.0068	-0.0055	0.0046	ADNI	3	ADNI_3	dMRI	36327	apc3	16	1617	25119	IDP_dMRI_TBSS_MD_Cerebral_peduncle_L	10	WM tract diffusivity	Mean MD (mean diffusivity) in cerebral peduncle (left) on FA (fractional anisotropy) skeleton (from dMRI data)	MD: cerebral peduncle
apc1	MD: cingulum hippocampus	0.0894	0.0651	1.3724	0.16993	0.2059	0.0219	1.0255	0.0084	0.0609	0.0048	ADNI	1	ADNI_1	dMRI	36776	apc1	16	1639	25141	IDP_dMRI_TBSS_MD_Cingulum_hippocampus_L	10	WM tract diffusivity	Mean MD (mean diffusivity) in cingulum hippocampus (left) on FA (fractional anisotropy) skeleton (from dMRI data)	MD: cingulum hippocampus
apc8	ISOVF: thalamic radiation	0.0947	0.069	1.3717	0.17016	0.158	0.0235	1.0201	0.0087	0.0183	0.0051	ADNI	8	ADNI_8	dMRI	15605	apc8	20	2081	25469	IDP_dMRI_TBSS_ISOVF_Posterior_thalamic_radiation_L	13	WM tract ISOVF	Mean ISOVF (isotropic or free water volume fraction) in posterior thalamic radiation (left) on FA (fractional anisotropy) skeleton (from dMRI data)	ISOVF: thalamic radiation
apc3	ISOVF: fornix cres+stria terminalis	-0.182	0.1328	-1.37	0.17069	0.0727	0.0164	1.0208	0.0067	0.0078007	0.0049	ADNI	3	ADNI_3	dMRI	15807	apc3	20	2091	25479	IDP_dMRI_TBSS_ISOVF_Fornix_cres+Stria_terminalis_L	13	WM tract ISOVF	Mean ISOVF (isotropic or free water volume fraction) in fornix cres+stria terminalis (left) on FA (fractional anisotropy) skeleton (from dMRI data)	ISOVF: fornix cres+stria terminalis
ipc6	MD: medial lemniscus	-0.145	0.106	-1.3681	0.1713	0.1325	0.0181	1.0057	0.0069	-0.0028169	0.005	IMGNET	6	IMGNET_6	dMRI	36214	ipc6	16	1611	25113	IDP_dMRI_TBSS_MD_Medial_lemniscus_L	10	WM tract diffusivity	Mean MD (mean diffusivity) in medial lemniscus (left) on FA (fractional anisotropy) skeleton (from dMRI data)	MD: medial lemniscus
apc0	FA: cingulum hippocampus	-0.0821	0.06	-1.3679	0.17135	0.2386	0.0201	1.0025	0.0073	-0.0113	0.0047	ADNI	0	ADNI_0	dMRI	23761	apc0	14	1489	25093	IDP_dMRI_TBSS_FA_Cingulum_hippocampus_L	8	WM tract FA	Mean FA (fractional anisotropy) in cingulum hippocampus (left) on FA skeleton (from dMRI data)	FA: cingulum hippocampus
apc4	ICVF: cingulum cingulate gyrus	-0.0703	0.0514	-1.3675	0.17146	0.3643	0.0373	1.0204	0.0101	-0.0567	0.006	ADNI	4	ADNI_4	dMRI	28735	apc4	19	1937	25379	IDP_dMRI_TBSS_ICVF_Cingulum_cingulate_gyrus_L	11	WM tract ICVF	Mean ICVF (intra-cellular volume fraction) in cingulum cingulate gyrus (left) on FA (fractional anisotropy) skeleton (from dMRI data)	ICVF: cingulum cingulate gyrus
ipc1	MO: cingulum cingulate gyrus	-0.084845	0.0623	-1.3623	0.17309	0.2364	0.0239	1.0188	0.0081	-0.0606	0.0051	IMGNET	1	IMGNET_1	dMRI	61922	ipc1	15	1562	25187	IDP_dMRI_TBSS_MO_Cingulum_cingulate_gyrus_L	9	WM tract MO	Mean MO (diffusion tensor mode) in cingulum cingulate gyrus (left) on FA (fractional anisotropy) skeleton (from dMRI data)	MO: cingulum cingulate gyrus
apc5	ISOVF: thalamic radiation	-0.10657	0.0783	-1.3619	0.17324	0.158	0.0235	1.0201	0.0087	0.0115	0.0052	ADNI	5	ADNI_5	dMRI	15609	apc5	20	2081	25469	IDP_dMRI_TBSS_ISOVF_Posterior_thalamic_radiation_L	13	WM tract ISOVF	Mean ISOVF (isotropic or free water volume fraction) in posterior thalamic radiation (left) on FA (fractional anisotropy) skeleton (from dMRI data)	ISOVF: thalamic radiation
apc0	ISOVF: corticospinal tract	-0.0959	0.0704	-1.3609	0.17355	0.1448	0.0205	1.0034	0.008	-0.0011	0.0045	ADNI	0	ADNI_0	dMRI	15161	apc0	20	2059	25447	IDP_dMRI_TBSS_ISOVF_Corticospinal_tract_L	13	WM tract ISOVF	Mean ISOVF (isotropic or free water volume fraction) in corticospinal tract (left) on FA (fractional anisotropy) skeleton (from dMRI data)	ISOVF: corticospinal tract
ipc4	MD: cingulum hippocampus	-0.10185	0.0749	-1.3596	0.1739	0.2059	0.0219	1.0255	0.0084	-0.0127	0.0053	IMGNET	4	IMGNET_4	dMRI	36766	ipc4	16	1639	25141	IDP_dMRI_TBSS_MD_Cingulum_hippocampus_L	10	WM tract diffusivity	Mean MD (mean diffusivity) in cingulum hippocampus (left) on FA (fractional anisotropy) skeleton (from dMRI data)	MD: cingulum hippocampus
apc1	MD: corticospinal tract	0.0961	0.0707	1.359	0.17414	0.1679	0.0213	1.0034	0.0079	0.0841	0.0047	ADNI	1	ADNI_1	dMRI	36176	apc1	16	1609	25111	IDP_dMRI_TBSS_MD_Corticospinal_tract_L	10	WM tract diffusivity	Mean MD (mean diffusivity) in corticospinal tract (left) on FA (fractional anisotropy) skeleton (from dMRI data)	MD: corticospinal tract
ipc9	MO: medial lemniscus	0.095316	0.0702	1.3572	0.17472	0.165	0.0207	1.0048	0.0071	-0.0015	0.0047	IMGNET	9	IMGNET_9	dMRI	61404	ipc9	15	1536	25161	IDP_dMRI_TBSS_MO_Medial_lemniscus_L	9	WM tract MO	Mean MO (diffusion tensor mode) in medial lemniscus (left) on FA (fractional anisotropy) skeleton (from dMRI data)	MO: medial lemniscus
ipc9	ISOVF: fornix cres+stria terminalis	0.1408	0.1039	1.3552	0.17536	0.0727	0.0164	1.0208	0.0067	0.068	0.0047	IMGNET	9	IMGNET_9	dMRI	15804	ipc9	20	2091	25479	IDP_dMRI_TBSS_ISOVF_Fornix_cres+Stria_terminalis_L	13	WM tract ISOVF	Mean ISOVF (isotropic or free water volume fraction) in fornix cres+stria terminalis (left) on FA (fractional anisotropy) skeleton (from dMRI data)	ISOVF: fornix cres+stria terminalis
apc5	MO: corona radiata	-0.0855	0.0631	-1.3551	0.17538	0.2019	0.0204	1.0152	0.0074	-0.085	0.0052	ADNI	5	ADNI_5	dMRI	61769	apc5	15	1554	25179	IDP_dMRI_TBSS_MO_Posterior_corona_radiata_L	9	WM tract MO	Mean MO (diffusion tensor mode) in posterior corona radiata (left) on FA (fractional anisotropy) skeleton (from dMRI data)	MO: corona radiata
apc7	FA: thalamic radiation	-0.0894	0.066	-1.355	0.17543	0.2449	0.0242	1.0322	0.0079	-0.0525	0.0047	ADNI	7	ADNI_7	dMRI	23610	apc7	14	1481	25085	IDP_dMRI_TBSS_FA_Posterior_thalamic_radiation_L	8	WM tract FA	Mean FA (fractional anisotropy) in posterior thalamic radiation (left) on FA skeleton (from dMRI data)	FA: thalamic radiation
apc7	MO: tapetum	0.0992	0.0734	1.3524	0.17625	0.195	0.0201	0.9995	0.0077	0.0423	0.0054	ADNI	7	ADNI_7	dMRI	62170	apc7	15	1574	25199	IDP_dMRI_TBSS_MO_Tapetum_L	9	WM tract MO	Mean MO (diffusion tensor mode) in tapetum (left) on FA (fractional anisotropy) skeleton (from dMRI data)	MO: tapetum
apc9	ICVF: cingulum hippocampus	0.0834	0.0617	1.3515	0.17652	0.3016	0.0306	1.0229	0.0106	0.0594	0.005	ADNI	9	ADNI_9	dMRI	28772	apc9	19	1939	25381	IDP_dMRI_TBSS_ICVF_Cingulum_hippocampus_L	11	WM tract ICVF	Mean ICVF (intra-cellular volume fraction) in cingulum hippocampus (left) on FA (fractional anisotropy) skeleton (from dMRI data)	ICVF: cingulum hippocampus
apc6	MO: external capsule	0.0672	0.0498	1.3491	0.17731	0.2667	0.0223	1.0015	0.0078	0.0526	0.0049	ADNI	6	ADNI_6	dMRI	61898	apc6	15	1560	25185	IDP_dMRI_TBSS_MO_External_capsule_L	9	WM tract MO	Mean MO (diffusion tensor mode) in external capsule (left) on FA (fractional anisotropy) skeleton (from dMRI data)	MO: external capsule
ipc5	ISOVF: medial lemniscus	-0.1348	0.1	-1.3483	0.17755	0.1023	0.0174	0.9964	0.0065	0.023688	0.0046	IMGNET	5	IMGNET_5	dMRI	15217	ipc5	20	2061	25449	IDP_dMRI_TBSS_ISOVF_Medial_lemniscus_L	13	WM tract ISOVF	Mean ISOVF (isotropic or free water volume fraction) in medial lemniscus (left) on FA (fractional anisotropy) skeleton (from dMRI data)	ISOVF: medial lemniscus
apc7	MO: fornix cres+stria terminalis	-0.0893	0.0663	-1.3465	0.17815	0.2306	0.021	0.9988	0.0071	-0.036	0.0052	ADNI	7	ADNI_7	dMRI	62010	apc7	15	1566	25191	IDP_dMRI_TBSS_MO_Fornix_cres+Stria_terminalis_L	9	WM tract MO	Mean MO (diffusion tensor mode) in fornix cres+stria terminalis (left) on FA (fractional anisotropy) skeleton (from dMRI data)	MO: fornix cres+stria terminalis
ipc7	ICVF: cingulum cingulate gyrus	-0.096234	0.0715	-1.3458	0.1784	0.3643	0.0373	1.0204	0.0101	-0.0579	0.0052	IMGNET	7	IMGNET_7	dMRI	28728	ipc7	19	1937	25379	IDP_dMRI_TBSS_ICVF_Cingulum_cingulate_gyrus_L	11	WM tract ICVF	Mean ICVF (intra-cellular volume fraction) in cingulum cingulate gyrus (left) on FA (fractional anisotropy) skeleton (from dMRI data)	ICVF: cingulum cingulate gyrus
ipc7	ISOVF: cingulum hippocampus	0.1471	0.1094	1.3444	0.1788	0.0874	0.0185	1.0057	0.0071	0.0304	0.0044	IMGNET	7	IMGNET_7	dMRI	15768	ipc7	20	2089	25477	IDP_dMRI_TBSS_ISOVF_Cingulum_hippocampus_L	13	WM tract ISOVF	Mean ISOVF (isotropic or free water volume fraction) in cingulum hippocampus (left) on FA (fractional anisotropy) skeleton (from dMRI data)	ISOVF: cingulum hippocampus
apc6	ISOVF: sagittal stratum	0.079	0.0588	1.3429	0.1793	0.1556	0.0209	1.013	0.0081	0.0121	0.0056	ADNI	6	ADNI_6	dMRI	15658	apc6	20	2083	25471	IDP_dMRI_TBSS_ISOVF_Sagittal_stratum_L	13	WM tract ISOVF	Mean ISOVF (isotropic or free water volume fraction) in sagittal stratum (left) on FA (fractional anisotropy) skeleton (from dMRI data)	ISOVF: sagittal stratum
ipc7	ISOVF: cerebral peduncle	-0.1928	0.1439	-1.3393	0.1805	0.0516	0.0161	1.0099	0.0063	-0.01	0.0044	IMGNET	7	IMGNET_7	dMRI	15328	ipc7	20	2067	25455	IDP_dMRI_TBSS_ISOVF_Cerebral_peduncle_L	13	WM tract ISOVF	Mean ISOVF (isotropic or free water volume fraction) in cerebral peduncle (left) on FA (fractional anisotropy) skeleton (from dMRI data)	ISOVF: cerebral peduncle
apc8	MO: tapetum	0.0875	0.0654	1.3382	0.1808	0.195	0.0201	0.9995	0.0077	0.008	0.005	ADNI	8	ADNI_8	dMRI	62165	apc8	15	1574	25199	IDP_dMRI_TBSS_MO_Tapetum_L	9	WM tract MO	Mean MO (diffusion tensor mode) in tapetum (left) on FA (fractional anisotropy) skeleton (from dMRI data)	MO: tapetum
ipc2	FA: cingulum hippocampus	-0.0697	0.0521	-1.3367	0.18133	0.2386	0.0201	1.0025	0.0073	0.0017	0.0053	IMGNET	2	IMGNET_2	dMRI	23763	ipc2	14	1489	25093	IDP_dMRI_TBSS_FA_Cingulum_hippocampus_L	8	WM tract FA	Mean FA (fractional anisotropy) in cingulum hippocampus (left) on FA skeleton (from dMRI data)	FA: cingulum hippocampus
ipc3	ICVF: corona radiata	0.0816	0.0611	1.3363	0.1815	0.3329	0.035	1.0247	0.0095	-0.006	0.0044	IMGNET	3	IMGNET_3	dMRI	28579	ipc3	19	1929	25371	IDP_dMRI_TBSS_ICVF_Posterior_corona_radiata_L	11	WM tract ICVF	Mean ICVF (intra-cellular volume fraction) in posterior corona radiata (left) on FA (fractional anisotropy) skeleton (from dMRI data)	ICVF: corona radiata
ipc8	FA: retrolenticular part of internal capsule	-0.10868	0.0814	-1.3344	0.1821	0.2335	0.0242	1.0241	0.0077	0.0232	0.0047	IMGNET	8	IMGNET_8	dMRI	23451	ipc8	14	1473	25077	IDP_dMRI_TBSS_FA_Retrolenticular_part_of_internal_capsule_L	8	WM tract FA	Mean FA (fractional anisotropy) in retrolenticular part of internal capsule (left) on FA skeleton (from dMRI data)	FA: retrolenticular part of internal capsule
apc8	ISOVF: medial lemniscus	-0.1066	0.08	-1.3331	0.18251	0.1023	0.0174	0.9964	0.0065	0.0037	0.0044	ADNI	8	ADNI_8	dMRI	15205	apc8	20	2061	25449	IDP_dMRI_TBSS_ISOVF_Medial_lemniscus_L	13	WM tract ISOVF	Mean ISOVF (isotropic or free water volume fraction) in medial lemniscus (left) on FA (fractional anisotropy) skeleton (from dMRI data)	ISOVF: medial lemniscus
ipc5	ISOVF: thalamic radiation	-0.1026	0.0771	-1.332	0.18287	0.158	0.0235	1.0201	0.0087	0.0217	0.005	IMGNET	5	IMGNET_5	dMRI	15617	ipc5	20	2081	25469	IDP_dMRI_TBSS_ISOVF_Posterior_thalamic_radiation_L	13	WM tract ISOVF	Mean ISOVF (isotropic or free water volume fraction) in posterior thalamic radiation (left) on FA (fractional anisotropy) skeleton (from dMRI data)	ISOVF: thalamic radiation
ipc8	FA: thalamic radiation	-0.10655	0.0803	-1.3273	0.1844	0.2449	0.0242	1.0322	0.0079	-0.0085	0.0052	IMGNET	8	IMGNET_8	dMRI	23611	ipc8	14	1481	25085	IDP_dMRI_TBSS_FA_Posterior_thalamic_radiation_L	8	WM tract FA	Mean FA (fractional anisotropy) in posterior thalamic radiation (left) on FA skeleton (from dMRI data)	FA: thalamic radiation
ipc2	FA: sagittal stratum	-0.0663	0.0499	-1.3271	0.18448	0.2411	0.0266	1.0289	0.0089	0.0069	0.0047	IMGNET	2	IMGNET_2	dMRI	23643	ipc2	14	1483	25087	IDP_dMRI_TBSS_FA_Sagittal_stratum_L	8	WM tract FA	Mean FA (fractional anisotropy) in sagittal stratum (left) on FA skeleton (from dMRI data)	FA: sagittal stratum
ipc5	ICVF: cingulum cingulate gyrus	0.0817	0.0616	1.3248	0.1853	0.3643	0.0373	1.0204	0.0101	0.0448	0.0054	IMGNET	5	IMGNET_5	dMRI	28737	ipc5	19	1937	25379	IDP_dMRI_TBSS_ICVF_Cingulum_cingulate_gyrus_L	11	WM tract ICVF	Mean ICVF (intra-cellular volume fraction) in cingulum cingulate gyrus (left) on FA (fractional anisotropy) skeleton (from dMRI data)	ICVF: cingulum cingulate gyrus
ipc4	MO: cingulum hippocampus	0.1562	0.118	1.3239	0.18553	0.1565	0.0246	1.0172	0.0086	0.066455	0.007	IMGNET	4	IMGNET_4	dMRI	61966	ipc4	15	1564	25189	IDP_dMRI_TBSS_MO_Cingulum_hippocampus_L	9	WM tract MO	Mean MO (diffusion tensor mode) in cingulum hippocampus (left) on FA (fractional anisotropy) skeleton (from dMRI data)	MO: cingulum hippocampus
apc2	ICVF: sagittal stratum	-0.0806	0.0611	-1.3199	0.18687	0.3075	0.037	1.0338	0.0106	-0.0358	0.0059	ADNI	2	ADNI_2	dMRI	28653	apc2	19	1933	25375	IDP_dMRI_TBSS_ICVF_Sagittal_stratum_L	11	WM tract ICVF	Mean ICVF (intra-cellular volume fraction) in sagittal stratum (left) on FA (fractional anisotropy) skeleton (from dMRI data)	ICVF: sagittal stratum
apc7	ICVF: sagittal stratum	-0.0746	0.0567	-1.3165	0.18799	0.3075	0.037	1.0338	0.0106	-0.0426	0.0051	ADNI	7	ADNI_7	dMRI	28650	apc7	19	1933	25375	IDP_dMRI_TBSS_ICVF_Sagittal_stratum_L	11	WM tract ICVF	Mean ICVF (intra-cellular volume fraction) in sagittal stratum (left) on FA (fractional anisotropy) skeleton (from dMRI data)	ICVF: sagittal stratum
ipc1	FA: cingulum cingulate gyrus	-0.0752	0.0573	-1.3141	0.18881	0.3072	0.0254	1.0214	0.0083	-0.0583	0.005	IMGNET	1	IMGNET_1	dMRI	23722	ipc1	14	1487	25091	IDP_dMRI_TBSS_FA_Cingulum_cingulate_gyrus_L	8	WM tract FA	Mean FA (fractional anisotropy) in cingulum cingulate gyrus (left) on FA skeleton (from dMRI data)	FA: cingulum cingulate gyrus
ipc4	ICVF: corticospinal tract	-0.1365	0.1039	-1.3138	0.1889	0.1669	0.0229	1.0046	0.0079	-0.0108	0.0062	IMGNET	4	IMGNET_4	dMRI	28166	ipc4	19	1909	25351	IDP_dMRI_TBSS_ICVF_Corticospinal_tract_L	11	WM tract ICVF	Mean ICVF (intra-cellular volume fraction) in corticospinal tract (left) on FA (fractional anisotropy) skeleton (from dMRI data)	ICVF: corticospinal tract
apc5	ISOVF: cingulum hippocampus	-0.117	0.0891	-1.3138	0.18892	0.0874	0.0185	1.0057	0.0071	-0.0169	0.005	ADNI	5	ADNI_5	dMRI	15769	apc5	20	2089	25477	IDP_dMRI_TBSS_ISOVF_Cingulum_hippocampus_L	13	WM tract ISOVF	Mean ISOVF (isotropic or free water volume fraction) in cingulum hippocampus (left) on FA (fractional anisotropy) skeleton (from dMRI data)	ISOVF: cingulum hippocampus
ipc0	MD: thalamic radiation	-0.0943	0.0718	-1.3119	0.1896	0.2439	0.0263	1.0271	0.0078	-0.01506	0.0045	IMGNET	0	IMGNET_0	dMRI	36600	ipc0	16	1631	25133	IDP_dMRI_TBSS_MD_Posterior_thalamic_radiation_L	10	WM tract diffusivity	Mean MD (mean diffusivity) in posterior thalamic radiation (left) on FA (fractional anisotropy) skeleton (from dMRI data)	MD: thalamic radiation
apc2	ICVF: uncinate fasciculus	0.0683	0.0521	1.3111	0.18982	0.303	0.0327	1.0093	0.0103	0.0446	0.0053	ADNI	2	ADNI_2	dMRI	28933	apc2	19	1947	25389	IDP_dMRI_TBSS_ICVF_Uncinate_fasciculus_L	11	WM tract ICVF	Mean ICVF (intra-cellular volume fraction) in uncinate fasciculus (left) on FA (fractional anisotropy) skeleton (from dMRI data)	ICVF: uncinate fasciculus
apc3	MO: corona radiata	-0.1366	0.1042	-1.3108	0.18991	0.2019	0.0204	1.0152	0.0074	-0.0415	0.0051	ADNI	3	ADNI_3	dMRI	61767	apc3	15	1554	25179	IDP_dMRI_TBSS_MO_Posterior_corona_radiata_L	9	WM tract MO	Mean MO (diffusion tensor mode) in posterior corona radiata (left) on FA (fractional anisotropy) skeleton (from dMRI data)	MO: corona radiata
apc4	MD: uncinate fasciculus	0.098	0.0751	1.3051	0.19187	0.1425	0.0179	1.0199	0.0072	0.0249	0.0053	ADNI	4	ADNI_4	dMRI	36935	apc4	16	1647	25149	IDP_dMRI_TBSS_MD_Uncinate_fasciculus_L	10	WM tract diffusivity	Mean MD (mean diffusivity) in uncinate fasciculus (left) on FA (fractional anisotropy) skeleton (from dMRI data)	MD: uncinate fasciculus
ipc0	FA: cerebral peduncle	0.0999	0.0766	1.3038	0.1923	0.2491	0.0203	1.0118	0.0074	0.0079	0.005	IMGNET	0	IMGNET_0	dMRI	23320	ipc0	14	1467	25071	IDP_dMRI_TBSS_FA_Cerebral_peduncle_L	8	WM tract FA	Mean FA (fractional anisotropy) in cerebral peduncle (left) on FA skeleton (from dMRI data)	FA: cerebral peduncle
ipc0	ISOVF: fornix cres+stria terminalis	0.138	0.1063	1.2984	0.19415	0.0727	0.0164	1.0208	0.0067	0.043	0.0042	IMGNET	0	IMGNET_0	dMRI	15800	ipc0	20	2091	25479	IDP_dMRI_TBSS_ISOVF_Fornix_cres+Stria_terminalis_L	13	WM tract ISOVF	Mean ISOVF (isotropic or free water volume fraction) in fornix cres+stria terminalis (left) on FA (fractional anisotropy) skeleton (from dMRI data)	ISOVF: fornix cres+stria terminalis
apc8	ISOVF: fornix cres+stria terminalis	-0.1292	0.0995	-1.2984	0.19416	0.0727	0.0164	1.0208	0.0067	-0.0214	0.0049	ADNI	8	ADNI_8	dMRI	15805	apc8	20	2091	25479	IDP_dMRI_TBSS_ISOVF_Fornix_cres+Stria_terminalis_L	13	WM tract ISOVF	Mean ISOVF (isotropic or free water volume fraction) in fornix cres+stria terminalis (left) on FA (fractional anisotropy) skeleton (from dMRI data)	ISOVF: fornix cres+stria terminalis
ipc9	ISOVF: external capsule	-0.1005	0.0775	-1.2978	0.19435	0.2076	0.0249	1.0022	0.0077	-0.0478	0.0056	IMGNET	9	IMGNET_9	dMRI	15684	ipc9	20	2085	25473	IDP_dMRI_TBSS_ISOVF_External_capsule_L	13	WM tract ISOVF	Mean ISOVF (isotropic or free water volume fraction) in external capsule (left) on FA (fractional anisotropy) skeleton (from dMRI data)	ISOVF: external capsule
apc4	OD: corticospinal tract	-0.1095	0.0845	-1.2964	0.19484	0.1273	0.0188	1.0077	0.0062	0.0127	0.0057	ADNI	4	ADNI_4	dMRI	29675	apc4	19	1984	25399	IDP_dMRI_TBSS_OD_Corticospinal_tract_L	12	WM tract OD	Mean OD (orientation dispersion index) in corticospinal tract (left) on FA (fractional anisotropy) skeleton (from dMRI data)	OD: corticospinal tract
ipc2	MD: cingulum cingulate gyrus	-0.0638	0.0492	-1.2959	0.19501	0.2484	0.0271	1.0275	0.0088	-0.0226	0.0052	IMGNET	2	IMGNET_2	dMRI	36723	ipc2	16	1637	25139	IDP_dMRI_TBSS_MD_Cingulum_cingulate_gyrus_L	10	WM tract diffusivity	Mean MD (mean diffusivity) in cingulum cingulate gyrus (left) on FA (fractional anisotropy) skeleton (from dMRI data)	MD: cingulum cingulate gyrus
apc6	FA: corticospinal tract	-0.0748	0.0578	-1.2955	0.1952	0.1689	0.0196	1.006	0.007	-0.0375	0.0052	ADNI	6	ADNI_6	dMRI	23178	apc6	14	1459	25063	IDP_dMRI_TBSS_FA_Corticospinal_tract_L	8	WM tract FA	Mean FA (fractional anisotropy) in corticospinal tract (left) on FA skeleton (from dMRI data)	FA: corticospinal tract
apc2	FA: corona radiata	0.0712	0.0551	1.2937	0.19578	0.2751	0.0245	1.0131	0.0076	0.0223	0.0053	ADNI	2	ADNI_2	dMRI	23573	apc2	14	1479	25083	IDP_dMRI_TBSS_FA_Posterior_corona_radiata_L	8	WM tract FA	Mean FA (fractional anisotropy) in posterior corona radiata (left) on FA skeleton (from dMRI data)	FA: corona radiata
ipc2	MD: limb of internal capsule	-0.0671	0.0519	-1.293	0.19602	0.2085	0.0226	1.0058	0.008	-0.037	0.005	IMGNET	2	IMGNET_2	dMRI	36403	ipc2	16	1621	25123	IDP_dMRI_TBSS_MD_Posterior_limb_of_internal_capsule_L	10	WM tract diffusivity	Mean MD (mean diffusivity) in posterior limb of internal capsule (left) on FA (fractional anisotropy) skeleton (from dMRI data)	MD: limb of internal capsule
apc9	OD: cingulum hippocampus	-0.0951	0.0736	-1.292	0.19637	0.2043	0.0215	1.0128	0.0078	0.0057	0.0053	ADNI	9	ADNI_9	dMRI	14272	apc9	20	2014	25429	IDP_dMRI_TBSS_OD_Cingulum_hippocampus_L	12	WM tract OD	Mean OD (orientation dispersion index) in cingulum hippocampus (left) on FA (fractional anisotropy) skeleton (from dMRI data)	OD: cingulum hippocampus
ipc4	MD: corona radiata	-0.07894	0.0611	-1.2918	0.1964	0.2809	0.0301	1.0268	0.0082	-0.007	0.005	IMGNET	4	IMGNET_4	dMRI	36566	ipc4	16	1629	25131	IDP_dMRI_TBSS_MD_Posterior_corona_radiata_L	10	WM tract diffusivity	Mean MD (mean diffusivity) in posterior corona radiata (left) on FA (fractional anisotropy) skeleton (from dMRI data)	MD: corona radiata
ipc3	OD: retrolenticular part of internal capsule	0.0961	0.0745	1.2895	0.1972	0.1981	0.0203	1.0294	0.0071	0.0163	0.0045	IMGNET	3	IMGNET_3	dMRI	29959	ipc3	19	1998	25413	IDP_dMRI_TBSS_OD_Retrolenticular_part_of_internal_capsule_L	12	WM tract OD	Mean OD (orientation dispersion index) in retrolenticular part of internal capsule (left) on FA (fractional anisotropy) skeleton (from dMRI data)	OD: retrolenticular part of internal capsule
ipc4	MD: external capsule	-0.098591	0.0765	-1.2894	0.1973	0.2225	0.0263	1.0222	0.0081	0.0037	0.0055	IMGNET	4	IMGNET_4	dMRI	36686	ipc4	16	1635	25137	IDP_dMRI_TBSS_MD_External_capsule_L	10	WM tract diffusivity	Mean MD (mean diffusivity) in external capsule (left) on FA (fractional anisotropy) skeleton (from dMRI data)	MD: external capsule
apc7	MO: corticospinal tract	-0.117	0.0912	-1.2835	0.19932	0.0889	0.0197	1.0125	0.0071	-0.0144	0.005	ADNI	7	ADNI_7	dMRI	61370	apc7	15	1534	25159	IDP_dMRI_TBSS_MO_Corticospinal_tract_L	9	WM tract MO	Mean MO (diffusion tensor mode) in corticospinal tract (left) on FA (fractional anisotropy) skeleton (from dMRI data)	MO: corticospinal tract
ipc8	OD: medial lemniscus	0.1173	0.0918	1.2784	0.2011	0.1791	0.0213	1.0116	0.0073	0.0156	0.005	IMGNET	8	IMGNET_8	dMRI	29711	ipc8	19	1986	25401	IDP_dMRI_TBSS_OD_Medial_lemniscus_L	12	WM tract OD	Mean OD (orientation dispersion index) in medial lemniscus (left) on FA (fractional anisotropy) skeleton (from dMRI data)	OD: medial lemniscus
ipc7	MD: limb of internal capsule	0.11401	0.0892	1.2784	0.2011	0.2085	0.0226	1.0058	0.008	0.0189	0.0047	IMGNET	7	IMGNET_7	dMRI	36408	ipc7	16	1621	25123	IDP_dMRI_TBSS_MD_Posterior_limb_of_internal_capsule_L	10	WM tract diffusivity	Mean MD (mean diffusivity) in posterior limb of internal capsule (left) on FA (fractional anisotropy) skeleton (from dMRI data)	MD: limb of internal capsule
ipc9	ICVF: cingulum hippocampus	-0.0737	0.0577	-1.2774	0.20148	0.3016	0.0306	1.0229	0.0106	-0.004	0.0043	IMGNET	9	IMGNET_9	dMRI	28764	ipc9	19	1939	25381	IDP_dMRI_TBSS_ICVF_Cingulum_hippocampus_L	11	WM tract ICVF	Mean ICVF (intra-cellular volume fraction) in cingulum hippocampus (left) on FA (fractional anisotropy) skeleton (from dMRI data)	ICVF: cingulum hippocampus
ipc9	MO: cerebral peduncle	0.080414	0.063	1.2764	0.20181	0.2643	0.021	1.0061	0.0073	-0.0239	0.005	IMGNET	9	IMGNET_9	dMRI	61524	ipc9	15	1542	25167	IDP_dMRI_TBSS_MO_Cerebral_peduncle_L	9	WM tract MO	Mean MO (diffusion tensor mode) in cerebral peduncle (left) on FA (fractional anisotropy) skeleton (from dMRI data)	MO: cerebral peduncle
apc0	ISOVF: sagittal stratum	-0.0932	0.073	-1.2757	0.20207	0.1556	0.0209	1.013	0.0081	0.033	0.0048	ADNI	0	ADNI_0	dMRI	15641	apc0	20	2083	25471	IDP_dMRI_TBSS_ISOVF_Sagittal_stratum_L	13	WM tract ISOVF	Mean ISOVF (isotropic or free water volume fraction) in sagittal stratum (left) on FA (fractional anisotropy) skeleton (from dMRI data)	ISOVF: sagittal stratum
apc5	MD: sagittal stratum	0.0768	0.0603	1.274	0.2027	0.219	0.0265	1.0371	0.0086	0.0427	0.0051	ADNI	5	ADNI_5	dMRI	36649	apc5	16	1633	25135	IDP_dMRI_TBSS_MD_Sagittal_stratum_L	10	WM tract diffusivity	Mean MD (mean diffusivity) in sagittal stratum (left) on FA (fractional anisotropy) skeleton (from dMRI data)	MD: sagittal stratum
apc5	OD: external capsule	-0.076043	0.0597	-1.2737	0.20277	0.3205	0.0259	1.0063	0.0082	-0.0103	0.0053	ADNI	5	ADNI_5	dMRI	14189	apc5	20	2010	25425	IDP_dMRI_TBSS_OD_External_capsule_L	12	WM tract OD	Mean OD (orientation dispersion index) in external capsule (left) on FA (fractional anisotropy) skeleton (from dMRI data)	OD: external capsule
ipc0	MD: retrolenticular part of internal capsule	-0.0985	0.0775	-1.2723	0.2033	0.2235	0.0267	1.0202	0.0084	-0.002258	0.0047	IMGNET	0	IMGNET_0	dMRI	36440	ipc0	16	1623	25125	IDP_dMRI_TBSS_MD_Retrolenticular_part_of_internal_capsule_L	10	WM tract diffusivity	Mean MD (mean diffusivity) in retrolenticular part of internal capsule (left) on FA (fractional anisotropy) skeleton (from dMRI data)	MD: retrolenticular part of internal capsule
ipc8	FA: cerebral peduncle	-0.093133	0.0733	-1.2708	0.2038	0.2491	0.0203	1.0118	0.0074	-0.0255	0.0044	IMGNET	8	IMGNET_8	dMRI	23331	ipc8	14	1467	25071	IDP_dMRI_TBSS_FA_Cerebral_peduncle_L	8	WM tract FA	Mean FA (fractional anisotropy) in cerebral peduncle (left) on FA skeleton (from dMRI data)	FA: cerebral peduncle
ipc5	ICVF: fornix cres+stria terminalis	0.0874	0.069	1.2665	0.2053	0.3027	0.0331	1.0223	0.0103	0.006	0.0051	IMGNET	5	IMGNET_5	dMRI	28817	ipc5	19	1941	25383	IDP_dMRI_TBSS_ICVF_Fornix_cres+Stria_terminalis_L	11	WM tract ICVF	Mean ICVF (intra-cellular volume fraction) in fornix cres+stria terminalis (left) on FA (fractional anisotropy) skeleton (from dMRI data)	ICVF: fornix cres+stria terminalis
ipc4	MD: fornix cres+stria terminalis	-0.12327	0.0974	-1.2654	0.2057	0.1519	0.019	1.0162	0.0077	-0.048	0.0051	IMGNET	4	IMGNET_4	dMRI	36806	ipc4	16	1641	25143	IDP_dMRI_TBSS_MD_Fornix_cres+Stria_terminalis_L	10	WM tract diffusivity	Mean MD (mean diffusivity) in fornix cres+stria terminalis (left) on FA (fractional anisotropy) skeleton (from dMRI data)	MD: fornix cres+stria terminalis
ipc5	MD: cingulum cingulate gyrus	-0.0924	0.073	-1.2653	0.2058	0.2484	0.0271	1.0275	0.0088	0.0106	0.0053	IMGNET	5	IMGNET_5	dMRI	36737	ipc5	16	1637	25139	IDP_dMRI_TBSS_MD_Cingulum_cingulate_gyrus_L	10	WM tract diffusivity	Mean MD (mean diffusivity) in cingulum cingulate gyrus (left) on FA (fractional anisotropy) skeleton (from dMRI data)	MD: cingulum cingulate gyrus
ipc0	MO: medial lemniscus	-0.1061	0.0839	-1.2648	0.20596	0.165	0.0207	1.0048	0.0071	-0.015513	0.0045	IMGNET	0	IMGNET_0	dMRI	61400	ipc0	15	1536	25161	IDP_dMRI_TBSS_MO_Medial_lemniscus_L	9	WM tract MO	Mean MO (diffusion tensor mode) in medial lemniscus (left) on FA (fractional anisotropy) skeleton (from dMRI data)	MO: medial lemniscus
apc5	OD: fornix cres+stria terminalis	-0.06888	0.0545	-1.2629	0.20663	0.2286	0.0218	1.0114	0.0079	0.0272	0.0049	ADNI	5	ADNI_5	dMRI	14309	apc5	20	2016	25431	IDP_dMRI_TBSS_OD_Fornix_cres+Stria_terminalis_L	12	WM tract OD	Mean OD (orientation dispersion index) in fornix cres+stria terminalis (left) on FA (fractional anisotropy) skeleton (from dMRI data)	OD: fornix cres+stria terminalis
apc2	FA: cerebral peduncle	0.0695	0.055	1.2622	0.20687	0.2491	0.0203	1.0118	0.0074	-0.0017	0.005	ADNI	2	ADNI_2	dMRI	23333	apc2	14	1467	25071	IDP_dMRI_TBSS_FA_Cerebral_peduncle_L	8	WM tract FA	Mean FA (fractional anisotropy) in cerebral peduncle (left) on FA skeleton (from dMRI data)	FA: cerebral peduncle
apc4	MO: cerebral peduncle	0.0652	0.0518	1.2587	0.20813	0.2643	0.021	1.0061	0.0073	0.0124	0.0047	ADNI	4	ADNI_4	dMRI	61535	apc4	15	1542	25167	IDP_dMRI_TBSS_MO_Cerebral_peduncle_L	9	WM tract MO	Mean MO (diffusion tensor mode) in cerebral peduncle (left) on FA (fractional anisotropy) skeleton (from dMRI data)	MO: cerebral peduncle
apc3	FA: cingulum hippocampus	0.10535	0.0837	1.258	0.2084	0.2386	0.0201	1.0025	0.0073	0.0591	0.0047	ADNI	3	ADNI_3	dMRI	23767	apc3	14	1489	25093	IDP_dMRI_TBSS_FA_Cingulum_hippocampus_L	8	WM tract FA	Mean FA (fractional anisotropy) in cingulum hippocampus (left) on FA skeleton (from dMRI data)	FA: cingulum hippocampus
apc2	FA: uncinate fasciculus	0.0631	0.0503	1.2551	0.20945	0.3182	0.0317	1.0067	0.0095	0.007	0.0055	ADNI	2	ADNI_2	dMRI	23933	apc2	14	1497	25101	IDP_dMRI_TBSS_FA_Uncinate_fasciculus_L	8	WM tract FA	Mean FA (fractional anisotropy) in uncinate fasciculus (left) on FA skeleton (from dMRI data)	FA: uncinate fasciculus
apc7	MD: tapetum	0.0879	0.0702	1.2535	0.21004	0.2081	0.0198	1.0247	0.0071	0.1068	0.0051	ADNI	7	ADNI_7	dMRI	36970	apc7	16	1649	25151	IDP_dMRI_TBSS_MD_Tapetum_L	10	WM tract diffusivity	Mean MD (mean diffusivity) in tapetum (left) on FA (fractional anisotropy) skeleton (from dMRI data)	MD: tapetum
apc2	FA: medial lemniscus	0.0755	0.0603	1.2518	0.21064	0.2035	0.0196	1.0168	0.0069	-0.0135	0.0051	ADNI	2	ADNI_2	dMRI	23213	apc2	14	1461	25065	IDP_dMRI_TBSS_FA_Medial_lemniscus_L	8	WM tract FA	Mean FA (fractional anisotropy) in medial lemniscus (left) on FA skeleton (from dMRI data)	FA: medial lemniscus
ipc6	ICVF: cingulum cingulate gyrus	0.0968	0.0775	1.2493	0.2116	0.3643	0.0373	1.0204	0.0101	0.00038304	0.0055	IMGNET	6	IMGNET_6	dMRI	28734	ipc6	19	1937	25379	IDP_dMRI_TBSS_ICVF_Cingulum_cingulate_gyrus_L	11	WM tract ICVF	Mean ICVF (intra-cellular volume fraction) in cingulum cingulate gyrus (left) on FA (fractional anisotropy) skeleton (from dMRI data)	ICVF: cingulum cingulate gyrus
apc1	MO: sagittal stratum	-0.101	0.0811	-1.2449	0.21318	0.1874	0.0207	0.9995	0.0078	-0.0163	0.0055	ADNI	1	ADNI_1	dMRI	61856	apc1	15	1558	25183	IDP_dMRI_TBSS_MO_Sagittal_stratum_L	9	WM tract MO	Mean MO (diffusion tensor mode) in sagittal stratum (left) on FA (fractional anisotropy) skeleton (from dMRI data)	MO: sagittal stratum
apc4	OD: tapetum	-0.0764	0.0614	-1.2439	0.21353	0.1552	0.0188	0.9955	0.0075	-0.106	0.0052	ADNI	4	ADNI_4	dMRI	14475	apc4	20	2024	25439	IDP_dMRI_TBSS_OD_Tapetum_L	12	WM tract OD	Mean OD (orientation dispersion index) in tapetum (left) on FA (fractional anisotropy) skeleton (from dMRI data)	OD: tapetum
ipc9	MO: corticospinal tract	-0.10991	0.0884	-1.2432	0.21379	0.0889	0.0197	1.0125	0.0071	-0.0075	0.0046	IMGNET	9	IMGNET_9	dMRI	61364	ipc9	15	1534	25159	IDP_dMRI_TBSS_MO_Corticospinal_tract_L	9	WM tract MO	Mean MO (diffusion tensor mode) in corticospinal tract (left) on FA (fractional anisotropy) skeleton (from dMRI data)	MO: corticospinal tract
ipc1	MD: sagittal stratum	-0.0925	0.0744	-1.2429	0.21391	0.219	0.0265	1.0371	0.0086	0.0077	0.0053	IMGNET	1	IMGNET_1	dMRI	36642	ipc1	16	1633	25135	IDP_dMRI_TBSS_MD_Sagittal_stratum_L	10	WM tract diffusivity	Mean MD (mean diffusivity) in sagittal stratum (left) on FA (fractional anisotropy) skeleton (from dMRI data)	MD: sagittal stratum
ipc2	ISOVF: limb of internal capsule a	0.0956	0.077	1.2416	0.21437	0.079	0.0175	1.006	0.007	-0.0024	0.0051	IMGNET	2	IMGNET_2	dMRI	15403	ipc2	20	2071	25459	IDP_dMRI_TBSS_ISOVF_Posterior_limb_of_internal_capsule_L	13	WM tract ISOVF	Mean ISOVF (isotropic or free water volume fraction) in posterior limb of internal capsule (left) on FA (fractional anisotropy) skeleton (from dMRI da	ISOVF: limb of internal capsule a
apc0	FA: cerebral peduncle	-0.0772	0.0624	-1.2378	0.21579	0.2491	0.0203	1.0118	0.0074	-0.0554	0.0053	ADNI	0	ADNI_0	dMRI	23321	apc0	14	1467	25071	IDP_dMRI_TBSS_FA_Cerebral_peduncle_L	8	WM tract FA	Mean FA (fractional anisotropy) in cerebral peduncle (left) on FA skeleton (from dMRI data)	FA: cerebral peduncle
ipc6	OD: cingulum hippocampus	0.12663	0.1025	1.2358	0.21654	0.2043	0.0215	1.0128	0.0078	-0.0063	0.0054	IMGNET	6	IMGNET_6	dMRI	14274	ipc6	20	2014	25429	IDP_dMRI_TBSS_OD_Cingulum_hippocampus_L	12	WM tract OD	Mean OD (orientation dispersion index) in cingulum hippocampus (left) on FA (fractional anisotropy) skeleton (from dMRI data)	OD: cingulum hippocampus
ipc1	FA: corona radiata	0.0774	0.0627	1.2354	0.21668	0.2751	0.0245	1.0131	0.0076	-0.0004	0.0053	IMGNET	1	IMGNET_1	dMRI	23562	ipc1	14	1479	25083	IDP_dMRI_TBSS_FA_Posterior_corona_radiata_L	8	WM tract FA	Mean FA (fractional anisotropy) in posterior corona radiata (left) on FA skeleton (from dMRI data)	FA: corona radiata
ipc2	OD: tapetum	0.0736	0.0597	1.2339	0.21724	0.1552	0.0188	0.9955	0.0075	0.0308	0.0048	IMGNET	2	IMGNET_2	dMRI	14463	ipc2	20	2024	25439	IDP_dMRI_TBSS_OD_Tapetum_L	12	WM tract OD	Mean OD (orientation dispersion index) in tapetum (left) on FA (fractional anisotropy) skeleton (from dMRI data)	OD: tapetum
apc6	OD: cingulum cingulate gyrus	0.0564	0.0457	1.2339	0.21724	0.2661	0.0226	1.0103	0.0075	-0.0021	0.0052	ADNI	6	ADNI_6	dMRI	14238	apc6	20	2012	25427	IDP_dMRI_TBSS_OD_Cingulum_cingulate_gyrus_L	12	WM tract OD	Mean OD (orientation dispersion index) in cingulum cingulate gyrus (left) on FA (fractional anisotropy) skeleton (from dMRI data)	OD: cingulum cingulate gyrus
apc6	OD: thalamic radiation	-0.0658	0.0534	-1.2326	0.21774	0.2405	0.0206	0.9822	0.0073	-0.0479	0.005	ADNI	6	ADNI_6	dMRI	14118	apc6	20	2006	25421	IDP_dMRI_TBSS_OD_Posterior_thalamic_radiation_L	12	WM tract OD	Mean OD (orientation dispersion index) in posterior thalamic radiation (left) on FA (fractional anisotropy) skeleton (from dMRI data)	OD: thalamic radiation
ipc4	MO: sagittal stratum	0.0994	0.0806	1.2324	0.21782	0.1874	0.0207	0.9995	0.0078	0.021075	0.0053	IMGNET	4	IMGNET_4	dMRI	61846	ipc4	15	1558	25183	IDP_dMRI_TBSS_MO_Sagittal_stratum_L	9	WM tract MO	Mean MO (diffusion tensor mode) in sagittal stratum (left) on FA (fractional anisotropy) skeleton (from dMRI data)	MO: sagittal stratum
ipc4	OD: sagittal stratum	-0.0967	0.0786	-1.2302	0.2186	0.1965	0.0223	1.0089	0.0076	-0.0383	0.0052	IMGNET	4	IMGNET_4	dMRI	14146	ipc4	20	2008	25423	IDP_dMRI_TBSS_OD_Sagittal_stratum_L	12	WM tract OD	Mean OD (orientation dispersion index) in sagittal stratum (left) on FA (fractional anisotropy) skeleton (from dMRI data)	OD: sagittal stratum
ipc0	MO: cerebral peduncle	0.1023	0.0832	1.2293	0.21895	0.2643	0.021	1.0061	0.0073	0.031707	0.0053	IMGNET	0	IMGNET_0	dMRI	61520	ipc0	15	1542	25167	IDP_dMRI_TBSS_MO_Cerebral_peduncle_L	9	WM tract MO	Mean MO (diffusion tensor mode) in cerebral peduncle (left) on FA (fractional anisotropy) skeleton (from dMRI data)	MO: cerebral peduncle
apc6	FA: cingulum hippocampus	0.064	0.0521	1.2281	0.2194	0.2386	0.0201	1.0025	0.0073	0.0469	0.0053	ADNI	6	ADNI_6	dMRI	23778	apc6	14	1489	25093	IDP_dMRI_TBSS_FA_Cingulum_hippocampus_L	8	WM tract FA	Mean FA (fractional anisotropy) in cingulum hippocampus (left) on FA skeleton (from dMRI data)	FA: cingulum hippocampus
apc6	MD: fornix cres+stria terminalis	-0.0782	0.0639	-1.2232	0.22125	0.1519	0.019	1.0162	0.0077	-0.0258	0.0053	ADNI	6	ADNI_6	dMRI	36818	apc6	16	1641	25143	IDP_dMRI_TBSS_MD_Fornix_cres+Stria_terminalis_L	10	WM tract diffusivity	Mean MD (mean diffusivity) in fornix cres+stria terminalis (left) on FA (fractional anisotropy) skeleton (from dMRI data)	MD: fornix cres+stria terminalis
ipc2	MO: tapetum	-0.0659	0.0541	-1.2184	0.22307	0.195	0.0201	0.9995	0.0077	-0.0436	0.0048	IMGNET	2	IMGNET_2	dMRI	62163	ipc2	15	1574	25199	IDP_dMRI_TBSS_MO_Tapetum_L	9	WM tract MO	Mean MO (diffusion tensor mode) in tapetum (left) on FA (fractional anisotropy) skeleton (from dMRI data)	MO: tapetum
ipc1	ICVF: cerebral peduncle	-0.0806	0.0662	-1.218	0.22323	0.3012	0.0282	1.0143	0.009	-0.0265	0.0049	IMGNET	1	IMGNET_1	dMRI	28322	ipc1	19	1917	25359	IDP_dMRI_TBSS_ICVF_Cerebral_peduncle_L	11	WM tract ICVF	Mean ICVF (intra-cellular volume fraction) in cerebral peduncle (left) on FA (fractional anisotropy) skeleton (from dMRI data)	ICVF: cerebral peduncle
ipc9	ISOVF: corona radiata	-0.0896	0.0736	-1.2172	0.22351	0.2135	0.0257	1.0127	0.0085	-0.0163	0.0047	IMGNET	9	IMGNET_9	dMRI	15564	ipc9	20	2079	25467	IDP_dMRI_TBSS_ISOVF_Posterior_corona_radiata_L	13	WM tract ISOVF	Mean ISOVF (isotropic or free water volume fraction) in posterior corona radiata (left) on FA (fractional anisotropy) skeleton (from dMRI data)	ISOVF: corona radiata
apc8	ICVF: cerebral peduncle	-0.078	0.0643	-1.2122	0.2254	0.3012	0.0282	1.0143	0.009	0.0134	0.0051	ADNI	8	ADNI_8	dMRI	28325	apc8	19	1917	25359	IDP_dMRI_TBSS_ICVF_Cerebral_peduncle_L	11	WM tract ICVF	Mean ICVF (intra-cellular volume fraction) in cerebral peduncle (left) on FA (fractional anisotropy) skeleton (from dMRI data)	ICVF: cerebral peduncle
apc7	MO: external capsule	-0.0667	0.0551	-1.2121	0.22548	0.2667	0.0223	1.0015	0.0078	-0.0175	0.0052	ADNI	7	ADNI_7	dMRI	61890	apc7	15	1560	25185	IDP_dMRI_TBSS_MO_External_capsule_L	9	WM tract MO	Mean MO (diffusion tensor mode) in external capsule (left) on FA (fractional anisotropy) skeleton (from dMRI data)	MO: external capsule
ipc5	ICVF: retrolenticular part of internal capsule	0.0776	0.0641	1.2101	0.2262	0.301	0.0366	1.038	0.0093	0.0154	0.0048	IMGNET	5	IMGNET_5	dMRI	28457	ipc5	19	1923	25365	IDP_dMRI_TBSS_ICVF_Retrolenticular_part_of_internal_capsule_L	11	WM tract ICVF	Mean ICVF (intra-cellular volume fraction) in retrolenticular part of internal capsule (left) on FA (fractional anisotropy) skeleton (from dMRI data)	ICVF: retrolenticular part of internal capsule
ipc9	ICVF: fornix cres+stria terminalis	-0.0764	0.0632	-1.2095	0.22648	0.3027	0.0331	1.0223	0.0103	0.0063	0.0046	IMGNET	9	IMGNET_9	dMRI	28804	ipc9	19	1941	25383	IDP_dMRI_TBSS_ICVF_Fornix_cres+Stria_terminalis_L	11	WM tract ICVF	Mean ICVF (intra-cellular volume fraction) in fornix cres+stria terminalis (left) on FA (fractional anisotropy) skeleton (from dMRI data)	ICVF: fornix cres+stria terminalis
apc8	ICVF: cingulum hippocampus	0.0634	0.0524	1.209	0.2267	0.3016	0.0306	1.0229	0.0106	0.0541	0.0053	ADNI	8	ADNI_8	dMRI	28765	apc8	19	1939	25381	IDP_dMRI_TBSS_ICVF_Cingulum_hippocampus_L	11	WM tract ICVF	Mean ICVF (intra-cellular volume fraction) in cingulum hippocampus (left) on FA (fractional anisotropy) skeleton (from dMRI data)	ICVF: cingulum hippocampus
ipc2	ISOVF: sagittal stratum	0.0674	0.0558	1.2075	0.22725	0.1556	0.0209	1.013	0.0081	-0.0324	0.005	IMGNET	2	IMGNET_2	dMRI	15643	ipc2	20	2083	25471	IDP_dMRI_TBSS_ISOVF_Sagittal_stratum_L	13	WM tract ISOVF	Mean ISOVF (isotropic or free water volume fraction) in sagittal stratum (left) on FA (fractional anisotropy) skeleton (from dMRI data)	ISOVF: sagittal stratum
apc6	ISOVF: limb of internal capsule a	0.0954	0.079	1.2072	0.22736	0.079	0.0175	1.006	0.007	0.0666	0.0047	ADNI	6	ADNI_6	dMRI	15418	apc6	20	2071	25459	IDP_dMRI_TBSS_ISOVF_Posterior_limb_of_internal_capsule_L	13	WM tract ISOVF	Mean ISOVF (isotropic or free water volume fraction) in posterior limb of internal capsule (left) on FA (fractional anisotropy) skeleton (from dMRI da	ISOVF: limb of internal capsule a
ipc6	ICVF: medial lemniscus	0.1083	0.0897	1.2068	0.2275	0.2151	0.0208	1.0081	0.007	-0.017628	0.005	IMGNET	6	IMGNET_6	dMRI	28214	ipc6	19	1911	25353	IDP_dMRI_TBSS_ICVF_Medial_lemniscus_L	11	WM tract ICVF	Mean ICVF (intra-cellular volume fraction) in medial lemniscus (left) on FA (fractional anisotropy) skeleton (from dMRI data)	ICVF: medial lemniscus
apc2	MD: limb of internal capsule	0.0766	0.0636	1.205	0.2282	0.2085	0.0226	1.0058	0.008	0.094666	0.0061	ADNI	2	ADNI_2	dMRI	36413	apc2	16	1621	25123	IDP_dMRI_TBSS_MD_Posterior_limb_of_internal_capsule_L	10	WM tract diffusivity	Mean MD (mean diffusivity) in posterior limb of internal capsule (left) on FA (fractional anisotropy) skeleton (from dMRI data)	MD: limb of internal capsule
ipc0	FA: corticospinal tract	0.1068	0.0888	1.2036	0.2287	0.1689	0.0196	1.006	0.007	0.0281	0.0045	IMGNET	0	IMGNET_0	dMRI	23160	ipc0	14	1459	25063	IDP_dMRI_TBSS_FA_Corticospinal_tract_L	8	WM tract FA	Mean FA (fractional anisotropy) in corticospinal tract (left) on FA skeleton (from dMRI data)	FA: corticospinal tract
ipc2	ICVF: cingulum hippocampus	0.0487	0.0405	1.2027	0.22911	0.3016	0.0306	1.0229	0.0106	0.03	0.005	IMGNET	2	IMGNET_2	dMRI	28763	ipc2	19	1939	25381	IDP_dMRI_TBSS_ICVF_Cingulum_hippocampus_L	11	WM tract ICVF	Mean ICVF (intra-cellular volume fraction) in cingulum hippocampus (left) on FA (fractional anisotropy) skeleton (from dMRI data)	ICVF: cingulum hippocampus
ipc3	ISOVF: limb of internal capsule a	-0.1429	0.1189	-1.2022	0.2293	0.079	0.0175	1.006	0.007	0.0128	0.0046	IMGNET	3	IMGNET_3	dMRI	15419	ipc3	20	2071	25459	IDP_dMRI_TBSS_ISOVF_Posterior_limb_of_internal_capsule_L	13	WM tract ISOVF	Mean ISOVF (isotropic or free water volume fraction) in posterior limb of internal capsule (left) on FA (fractional anisotropy) skeleton (from dMRI da	ISOVF: limb of internal capsule a
ipc5	ISOVF: cingulum hippocampus	-0.1163	0.0968	-1.2016	0.22952	0.0874	0.0185	1.0057	0.0071	-0.048999	0.0043	IMGNET	5	IMGNET_5	dMRI	15777	ipc5	20	2089	25477	IDP_dMRI_TBSS_ISOVF_Cingulum_hippocampus_L	13	WM tract ISOVF	Mean ISOVF (isotropic or free water volume fraction) in cingulum hippocampus (left) on FA (fractional anisotropy) skeleton (from dMRI data)	ISOVF: cingulum hippocampus
apc0	ICVF: medial lemniscus	-0.0753	0.0628	-1.1992	0.23046	0.2151	0.0208	1.0081	0.007	-0.0074	0.0048	ADNI	0	ADNI_0	dMRI	28201	apc0	19	1911	25353	IDP_dMRI_TBSS_ICVF_Medial_lemniscus_L	11	WM tract ICVF	Mean ICVF (intra-cellular volume fraction) in medial lemniscus (left) on FA (fractional anisotropy) skeleton (from dMRI data)	ICVF: medial lemniscus
ipc9	ISOVF: thalamic radiation	-0.0935	0.0781	-1.1967	0.23143	0.158	0.0235	1.0201	0.0087	0.0202	0.0042	IMGNET	9	IMGNET_9	dMRI	15604	ipc9	20	2081	25469	IDP_dMRI_TBSS_ISOVF_Posterior_thalamic_radiation_L	13	WM tract ISOVF	Mean ISOVF (isotropic or free water volume fraction) in posterior thalamic radiation (left) on FA (fractional anisotropy) skeleton (from dMRI data)	ISOVF: thalamic radiation
ipc6	ICVF: thalamic radiation	0.0962	0.0804	1.1964	0.2315	0.3046	0.033	1.0274	0.0097	-0.0045368	0.0052	IMGNET	6	IMGNET_6	dMRI	28614	ipc6	19	1931	25373	IDP_dMRI_TBSS_ICVF_Posterior_thalamic_radiation_L	11	WM tract ICVF	Mean ICVF (intra-cellular volume fraction) in posterior thalamic radiation (left) on FA (fractional anisotropy) skeleton (from dMRI data)	ICVF: thalamic radiation
apc3	ICVF: medial lemniscus	0.1082	0.0904	1.1957	0.23181	0.2151	0.0208	1.0081	0.007	0.0101	0.0053	ADNI	3	ADNI_3	dMRI	28207	apc3	19	1911	25353	IDP_dMRI_TBSS_ICVF_Medial_lemniscus_L	11	WM tract ICVF	Mean ICVF (intra-cellular volume fraction) in medial lemniscus (left) on FA (fractional anisotropy) skeleton (from dMRI data)	ICVF: medial lemniscus
apc6	FA: thalamic radiation	0.0624	0.0522	1.1942	0.2324	0.2449	0.0242	1.0322	0.0079	0.045	0.0053	ADNI	6	ADNI_6	dMRI	23618	apc6	14	1481	25085	IDP_dMRI_TBSS_FA_Posterior_thalamic_radiation_L	8	WM tract FA	Mean FA (fractional anisotropy) in posterior thalamic radiation (left) on FA skeleton (from dMRI data)	FA: thalamic radiation
apc3	OD: sagittal stratum	-0.1057	0.0886	-1.1931	0.23284	0.1965	0.0223	1.0089	0.0076	-0.029318	0.0045	ADNI	3	ADNI_3	dMRI	14147	apc3	20	2008	25423	IDP_dMRI_TBSS_OD_Sagittal_stratum_L	12	WM tract OD	Mean OD (orientation dispersion index) in sagittal stratum (left) on FA (fractional anisotropy) skeleton (from dMRI data)	OD: sagittal stratum
apc9	MO: tapetum	0.0927	0.0778	1.1915	0.23345	0.195	0.0201	0.9995	0.0077	0.0163	0.0049	ADNI	9	ADNI_9	dMRI	62172	apc9	15	1574	25199	IDP_dMRI_TBSS_MO_Tapetum_L	9	WM tract MO	Mean MO (diffusion tensor mode) in tapetum (left) on FA (fractional anisotropy) skeleton (from dMRI data)	MO: tapetum
apc7	ICVF: medial lemniscus	-0.0777	0.0652	-1.1914	0.23351	0.2151	0.0208	1.0081	0.007	-0.0399	0.0047	ADNI	7	ADNI_7	dMRI	28210	apc7	19	1911	25353	IDP_dMRI_TBSS_ICVF_Medial_lemniscus_L	11	WM tract ICVF	Mean ICVF (intra-cellular volume fraction) in medial lemniscus (left) on FA (fractional anisotropy) skeleton (from dMRI data)	ICVF: medial lemniscus
[truncated: 815 more rows]
