# Supplementary material for: TransferGWAS of T1-weighted brain MRI data from UK Biobank
Source: PLoS Genet. 2024 Dec 13;20(12):e1011332. doi: 10.1371/journal.pgen.1011332 (PMC11687923; doi:10.1371/journal.pgen.1011332)
Supplement: S4 Table — (XLSX) [file pgen.1011332.s005.xlsx]

## Sheet: Sheet1
Description of columns of PheWAS results:
varName	ID of the phenotype in UK Biobank
varType	Type of the variable that the phenotype is stored as (e.g., continuous, categorical)
n	Number of subjects with the train being available
beta	Coefficient of the linear model for the phenotype
lower	Lower bound of the interval for the coefficient
upper	Upper bound of the interval for the coefficient
pvalue	P-value of the association
resType	Type of linear model used for the phenotype (e.g., linear regression, logistic regression)
description	Full name of the phenotype
isTraitOfInterest
Cat1_ID	ID of the first UK Biobank category in the categories tree
Cat1_Title	Title of the first UK Biobank category in the categories tree
Cat2_ID	ID of the fecondisrst UK Biobank category in the categories tree
Cat2_Title	Title of the second UK Biobank category in the categories tree
Cat3_ID	ID of the third UK Biobank category in the categories tree
Cat3_Title	Title of the third UK Biobank category in the categories tree
Category	Category ID in UK Biobank for the phenotype
Path	Path in the categories tree in UK Biobank
Model	DNN model name (ImageNet or ADNI)
significant	Whether the association was statistically significant after Bonferroni correction
PC	Index of the principal component of the DNN model
